# Supplementary material for: microRNA–mRNA Networks Linked to Inflammation and Immune System Regulation in Inflammatory Bowel Disease
Source: Biomedicines. 2024 Feb 12;12(2):422. doi: 10.3390/biomedicines12020422 (PMC10886709; doi:10.3390/biomedicines12020422)
Supplement: Supplementary file 1 [file biomedicines-12-00422-s001.zip]

Archive with 22 entries (18 files):
- biomedicines-2685441-supplementary/
- biomedicines-2685441-supplementary/Tables/
- biomedicines-2685441-supplementary/Tables/.DS_Store
- biomedicines-2685441-supplementary/Tables/Table S1_miRNA_over_target genes_CD.xlsx
- biomedicines-2685441-supplementary/Tables/Table S2-pathways_target genes overexpressed miRNAs_CD.xltx
- biomedicines-2685441-supplementary/Tables/Table S3_miRNA_under_target genes_CD.xlsx
- biomedicines-2685441-supplementary/Tables/Table S4-pathways_target genes underxpressed miRNAs_CD.xlsx
- biomedicines-2685441-supplementary/Tables/Table S5_miRNA_over_target gene _UC.xlsx
- biomedicines-2685441-supplementary/Tables/Table S6-pathways_taget underxpressed miRNAs_UC .xlsx
- biomedicines-2685441-supplementary/Tables/Table S7_miRNA_under_target genes_CD.xlsx
- biomedicines-2685441-supplementary/Tables/Table S8-pathways_target genes underxpressed miRNAs_UC.xlsx
- biomedicines-2685441-supplementary/__MACOSX/
- biomedicines-2685441-supplementary/__MACOSX/Tables/
- biomedicines-2685441-supplementary/__MACOSX/Tables/._.DS_Store
- biomedicines-2685441-supplementary/__MACOSX/Tables/._Table S1_miRNA_over_target genes_CD.xlsx
- biomedicines-2685441-supplementary/__MACOSX/Tables/._Table S2-pathways_target genes overexpressed miRNAs_CD.xltx
- biomedicines-2685441-supplementary/__MACOSX/Tables/._Table S3_miRNA_under_target genes_CD.xlsx
- biomedicines-2685441-supplementary/__MACOSX/Tables/._Table S4-pathways_target genes underxpressed miRNAs_CD.xlsx
- biomedicines-2685441-supplementary/__MACOSX/Tables/._Table S5_miRNA_over_target gene _UC.xlsx
- biomedicines-2685441-supplementary/__MACOSX/Tables/._Table S6-pathways_taget underxpressed miRNAs_UC .xlsx
- biomedicines-2685441-supplementary/__MACOSX/Tables/._Table S7_miRNA_under_target genes_CD.xlsx
- biomedicines-2685441-supplementary/__MACOSX/Tables/._Table S8-pathways_target genes underxpressed miRNAs_UC.xlsx
