# Supplementary material for: microRNA–mRNA Networks Linked to Inflammation and Immune System Regulation in Inflammatory Bowel Disease
Source: Biomedicines. 2024 Feb 12;12(2):422. doi: 10.3390/biomedicines12020422 (PMC10886709; doi:10.3390/biomedicines12020422)
Supplement: Supplementary file 1 [file biomedicines-12-00422-s001.zip › biomedicines-2685441-supplementary/Tables/Table S1_miRNA_over_target genes_CD.xlsx]

## Sheet: Supplementary Table 1_miRNA_ove
Generated at: 2019/05/23 13:01:57
mirDIP version: 4.1.11.1.
Database version: 4.1.0.3
Gene Symbol -
Micro RNA - hsa-miR-140-3p
hsa-miR-140-5p
hsa-miR-188-5p
hsa-miR-127-3p
hsa-miR-491-5p
hsa-miR-142-3p
hsa-miR-142-5p
hsa-let-7a-5p
hsa-let-7b-5p
hsa-miR-26a-5p
hsa-miR-146b-5p
hsa-miR-31-5p
hsa-miR-223-3p
hsa-miR-199a-5p
hsa-miR-362-3p
hsa-miR-340-3p
hsa-miR-532-3p
Minimum Score - Very High
Results (14515)
Gene Symbol	Uniprot	Pseudogene	MicroRNA	Integrated Score	Number of Sources	Score Class	Sources
BZW1	Q7L1Q6		hsa-let-7b-5p	0.981327	22	Very High	BCmicrO|BiTargeting|CoMeTa|Cupid|DIANA|ElMMo3|GenMir++|MBStar|MAMI|microrna.org|MirAncesTar|miRDB|MirMAP|miRTar2GO|Mirza-G|MultiMiTar|PACCMIT|PicTar|RepTar|RNAhybrid|TargetRank|TargetScan
BZW1	Q7L1Q6		hsa-let-7a-5p	0.977394	21	Very High	BiTargeting|CoMeTa|Cupid|DIANA|ElMMo3|GenMir++|MBStar|MAMI|microrna.org|MirAncesTar|miRDB|MirMAP|miRTar2GO|Mirza-G|MultiMiTar|PACCMIT|PicTar|RepTar|RNAhybrid|TargetRank|TargetScan
COL1A2	P08123		hsa-let-7b-5p	0.976781	21	Very High	BCmicrO|CoMeTa|Cupid|DIANA|ElMMo3|GenMir++|MAMI|microrna.org|MirAncesTar|miRDB|MirMAP|MirSNP|MirTar|Mirza-G|MultiMiTar|PACCMIT|PicTar|RepTar|RNAhybrid|TargetRank|TargetScan
COL1A2	P08123		hsa-let-7a-5p	0.971842	18	Very High	CoMeTa|Cupid|DIANA|ElMMo3|GenMir++|MAMI|microrna.org|MirAncesTar|miRDB|MirMAP|Mirza-G|MultiMiTar|PACCMIT|PicTar|RepTar|RNAhybrid|TargetRank|TargetScan
EIF4G2	P78344		hsa-miR-26a-5p	0.965261	19	Very High	BCmicrO|CoMeTa|Cupid|DIANA|ElMMo3|GenMir++|MBStar|MAMI|MirAncesTar|miRDB|MirMAP|MirTar|miRTar2GO|Mirza-G|MultiMiTar|PACCMIT|RNAhybrid|TargetRank|TargetScan
HMGA2	P52926		hsa-let-7b-5p	0.964785	20	Very High	BCmicrO|BiTargeting|CoMeTa|Cupid|ElMMo3|MBStar|MAMI|microrna.org|MirAncesTar|miRDB|MirMAP|MirTar|Mirza-G|MultiMiTar|PACCMIT|PicTar|RepTar|RNAhybrid|TargetRank|TargetScan
DUSP1	P28562		hsa-let-7b-5p	0.963411	17	Very High	BCmicrO|CoMeTa|Cupid|DIANA|ElMMo3|GenMir++|MAMI|microrna.org|MirAncesTar|MirMAP|miRTar2GO|Mirza-G|MultiMiTar|PicTar|RepTar|RNAhybrid|TargetScan
DUSP1	P28562		hsa-let-7a-5p	0.959509	16	Very High	CoMeTa|Cupid|DIANA|ElMMo3|GenMir++|MAMI|microrna.org|MirAncesTar|MirMAP|miRTar2GO|Mirza-G|MultiMiTar|PicTar|RepTar|RNAhybrid|TargetScan
HMGA2	P52926		hsa-let-7a-5p	0.958314	19	Very High	BiTargeting|CoMeTa|Cupid|ElMMo3|MBStar|MAMI|microrna.org|MirAncesTar|miRDB|MirMAP|MirTar|Mirza-G|MultiMiTar|PACCMIT|PicTar|RepTar|RNAhybrid|TargetRank|TargetScan
COL1A2	P08123		hsa-miR-26a-5p	0.957515	20	Very High	BCmicrO|CoMeTa|Cupid|DIANA|ElMMo3|GenMir++|MBStar|MAMI|MirAncesTar|miRDB|MirMAP|MirTar|Mirza-G|MultiMiTar|PACCMIT|PicTar|RepTar|RNAhybrid|TargetRank|TargetScan
ARID3B	Q8IVW6		hsa-let-7b-5p	0.956941	19	Very High	BCmicrO|BiTargeting|CoMeTa|Cupid|DIANA|ElMMo3|MAMI|microrna.org|MirAncesTar|miRDB|MirMAP|MirSNP|Mirza-G|MultiMiTar|PACCMIT|PicTar|RepTar|TargetRank|TargetScan
KPNA4	O00629		hsa-let-7b-5p	0.953209	18	Very High	BCmicrO|BiTargeting|CoMeTa|Cupid|DIANA|ElMMo3|GenMir++|MBStar|MAMI|microrna.org|MirAncesTar|miRDB|MirMAP|miRTar2GO|Mirza-G|MultiMiTar|PicTar|TargetScan
ARID3B	Q8IVW6		hsa-let-7a-5p	0.948844	18	Very High	BiTargeting|CoMeTa|Cupid|DIANA|ElMMo3|MAMI|microrna.org|MirAncesTar|miRDB|MirMAP|MirSNP|Mirza-G|MultiMiTar|PACCMIT|PicTar|RepTar|TargetRank|TargetScan
PLOD2	O00469		hsa-miR-26a-5p	0.948304	20	Very High	BCmicrO|CoMeTa|Cupid|DIANA|ElMMo3|GenMir++|MBStar|MAMI|MirAncesTar|miRDB|MirMAP|MirTar|Mirza-G|MultiMiTar|PACCMIT|PicTar|RepTar|RNAhybrid|TargetRank|TargetScan
MYRF	Q9Y2G1		hsa-miR-199a-5p	0.947569	22	Very High	BCmicrO|BiTargeting|CoMeTa|Cupid|DIANA|ElMMo3|MAMI|microrna.org|MirAncesTar|mirbase|miRDB|MirMAP|MirSNP|MirTar|Mirza-G|MultiMiTar|PACCMIT|PicTar|RepTar|RNAhybrid|TargetRank|TargetScan
KPNA4	O00629		hsa-let-7a-5p	0.946859	17	Very High	BiTargeting|CoMeTa|DIANA|ElMMo3|GenMir++|MBStar|MAMI|microrna.org|MirAncesTar|miRDB|MirMAP|miRTar2GO|Mirza-G|MultiMiTar|PicTar|RepTar|TargetScan
MAP4K3	Q8IVH8		hsa-let-7b-5p	0.946759	23	Very High	BCmicrO|BiTargeting|CoMeTa|Cupid|DIANA|ElMMo3|MBStar|MAMI|microrna.org|MirAncesTar|mirbase|miRDB|MirMAP|MirTar|miRTar2GO|Mirza-G|MultiMiTar|PACCMIT|PicTar|RepTar|RNAhybrid|TargetRank|TargetScan
TOB1	P50616		hsa-miR-26a-5p	0.945983	17	Very High	BCmicrO|CoMeTa|Cupid|DIANA|ElMMo3|GenMir++|MBStar|MAMI|miRDB|MirMAP|MirTar|miRTar2GO|Mirza-G|PicTar|RepTar|TargetRank|TargetScan
LRIG2	O94898		hsa-let-7b-5p	0.945931	22	Very High	BCmicrO|BiTargeting|CoMeTa|Cupid|DIANA|ElMMo3|MBStar|MAMI|microrna.org|MirAncesTar|mirbase|MirMAP|MirTar|miRTar2GO|Mirza-G|MultiMiTar|PACCMIT|PicTar|RepTar|RNA22|TargetRank|TargetScan
SMAD1	Q15797		hsa-miR-26a-5p	0.94552	22	Very High	BCmicrO|BiTargeting|CoMeTa|Cupid|DIANA|ElMMo3|GenMir++|MBStar|MAMI|MirAncesTar|miRDB|MirMAP|MirTar|miRTar2GO|Mirza-G|MultiMiTar|PACCMIT|PicTar|RepTar|RNAhybrid|TargetRank|TargetScan
MMD	Q15546		hsa-miR-140-5p	0.944916	23	Very High	BCmicrO|CoMeTa|DIANA|ElMMo3|GenMir++|MBStar|MAMI|microrna.org|MirAncesTar|miRcode|mirCoX|miRDB|MirMAP|MirTar|miRTar2GO|Mirza-G|MultiMiTar|PACCMIT|PicTar|RNAhybrid|TargetRank|TargetScan|TargetSpy
FAM98A	Q8NCA5		hsa-miR-26a-5p	0.94447	21	Very High	BCmicrO|CoMeTa|Cupid|DIANA|ElMMo3|MBStar|MAMI|MirAncesTar|miRDB|MirMAP|MirSNP|MirTar|miRTar2GO|Mirza-G|MultiMiTar|PACCMIT|PicTar|RepTar|RNAhybrid|TargetRank|TargetScan
BACH1	O14867		hsa-let-7b-5p	0.94443	22	Very High	BCmicrO|BiTargeting|CoMeTa|Cupid|DIANA|ElMMo3|MBStar|MAMI|microrna.org|MirAncesTar|miRDB|MirMAP|MirSNP|miRTar2GO|Mirza-G|MultiMiTar|PACCMIT|PicTar|RepTar|RNAhybrid|TargetRank|TargetScan
STRADB	Q9C0K7		hsa-miR-26a-5p	0.944194	18	Very High	BCmicrO|DIANA|ElMMo3|MBStar|MAMI|MirAncesTar|miRDB|MirMAP|MirSNP|MirTar|Mirza-G|MultiMiTar|PACCMIT|PicTar|RepTar|RNAhybrid|TargetRank|TargetScan
EIF4G2	P78344		hsa-let-7a-5p	0.943651	18	Very High	BiTargeting|CoMeTa|Cupid|DIANA|ElMMo3|GenMir++|MBStar|MAMI|microrna.org|MirAncesTar|miRDB|MirMAP|miRTar2GO|Mirza-G|PACCMIT|RepTar|RNAhybrid|TargetScan
TGFBR1	P36897		hsa-let-7b-5p	0.943306	22	Very High	BCmicrO|CoMeTa|Cupid|DIANA|ElMMo3|MBStar|MAMI|microrna.org|MirAncesTar|miRDB|MirMAP|MirSNP|MirTar|miRTar2GO|Mirza-G|MultiMiTar|PACCMIT|PicTar|RepTar|RNAhybrid|TargetRank|TargetScan
YWHAE	P62258		hsa-miR-26a-5p	0.942983	15	Very High	BCmicrO|CoMeTa|Cupid|DIANA|ElMMo3|GenMir++|MAMI|MirAncesTar|MirMAP|miRTar2GO|Mirza-G|MultiMiTar|PicTar|RNAhybrid|TargetScan
GALNT1	Q10472		hsa-let-7b-5p	0.941993	21	Very High	BCmicrO|BiTargeting|CoMeTa|Cupid|DIANA|ElMMo3|MBStar|MAMI|microrna.org|MirAncesTar|miRDB|MirMAP|miRTar2GO|Mirza-G|MultiMiTar|PACCMIT|PicTar|RepTar|RNAhybrid|TargetRank|TargetScan
CHD4	Q14839		hsa-let-7b-5p	0.93983	19	Very High	BCmicrO|BiTargeting|CoMeTa|DIANA|ElMMo3|GenMir++|MAMI|microrna.org|MirAncesTar|mirbase|miRDB|MirMAP|Mirza-G|MultiMiTar|PACCMIT|PicTar|RepTar|RNAhybrid|TargetScan
MAP4K3	Q8IVH8		hsa-let-7a-5p	0.939809	21	Very High	CoMeTa|Cupid|DIANA|ElMMo3|MBStar|MAMI|microrna.org|MirAncesTar|mirbase|miRDB|MirMAP|MirTar|miRTar2GO|Mirza-G|MultiMiTar|PACCMIT|PicTar|RepTar|RNAhybrid|TargetRank|TargetScan
BACH1	O14867		hsa-let-7a-5p	0.939021	22	Very High	BiTargeting|CoMeTa|Cupid|DIANA|ElMMo3|MBStar|MAMI|microrna.org|MirAncesTar|miRDB|MirMAP|MirSNP|MirTar|miRTar2GO|Mirza-G|MultiMiTar|PACCMIT|PicTar|RepTar|RNAhybrid|TargetRank|TargetScan
JAG1	P78504		hsa-miR-26a-5p	0.938979	21	Very High	BCmicrO|CoMeTa|Cupid|DIANA|ElMMo3|GenMir++|MBStar|MAMI|MirAncesTar|miRDB|MirMAP|MirTar|miRTar2GO|Mirza-G|MultiMiTar|PACCMIT|PicTar|RepTar|RNAhybrid|TargetRank|TargetScan
LRIG2	O94898		hsa-let-7a-5p	0.938691	21	Very High	BiTargeting|CoMeTa|Cupid|DIANA|ElMMo3|MBStar|MAMI|microrna.org|MirAncesTar|mirbase|MirMAP|MirTar|miRTar2GO|Mirza-G|MultiMiTar|PACCMIT|PicTar|RepTar|RNA22|TargetRank|TargetScan
IL13	P35225		hsa-let-7b-5p	0.937496	19	Very High	BCmicrO|CoMeTa|Cupid|DIANA|ElMMo3|GenMir++|MAMI|microrna.org|MirAncesTar|mirbase|miRDB|MirMAP|Mirza-G|MultiMiTar|PACCMIT|PicTar|RepTar|RNAhybrid|TargetScan
SMARCAD1	Q9H4L7		hsa-let-7b-5p	0.937363	22	Very High	BCmicrO|BiTargeting|Cupid|DIANA|ElMMo3|MBStar|MAMI|microrna.org|MirAncesTar|miRDB|MirMAP|MirSNP|MirTar|miRTar2GO|Mirza-G|MultiMiTar|PACCMIT|PicTar|RepTar|RNAhybrid|TargetRank|TargetScan
CREBZF	Q9NS37		hsa-miR-26a-5p	0.937053	22	Very High	BCmicrO|BiTargeting|CoMeTa|Cupid|DIANA|ElMMo3|MBStar|MAMI|MirAncesTar|miRDB|MirMAP|MirSNP|MirTar|miRTar2GO|Mirza-G|MultiMiTar|PACCMIT|PicTar|RepTar|RNAhybrid|TargetRank|TargetScan
TGFBR1	P36897		hsa-let-7a-5p	0.93676	21	Very High	CoMeTa|Cupid|DIANA|ElMMo3|MBStar|MAMI|microrna.org|MirAncesTar|miRDB|MirMAP|MirSNP|MirTar|miRTar2GO|Mirza-G|MultiMiTar|PACCMIT|PicTar|RepTar|RNAhybrid|TargetRank|TargetScan
LRIG3	Q6UXM1		hsa-let-7b-5p	0.936686	20	Very High	BCmicrO|BiTargeting|Cupid|ElMMo3|MBStar|MAMI|microrna.org|MirAncesTar|mirbase|miRDB|MirMAP|MirTar|miRTar2GO|MultiMiTar|PACCMIT|PicTar|RepTar|RNAhybrid|TargetRank|TargetScan
EIF4G2	P78344		hsa-let-7b-5p	0.936311	19	Very High	BCmicrO|BiTargeting|CoMeTa|Cupid|DIANA|ElMMo3|GenMir++|MBStar|MAMI|microrna.org|MirAncesTar|miRDB|MirMAP|Mirza-G|MultiMiTar|PACCMIT|RepTar|RNAhybrid|TargetScan
CTCF	P49711		hsa-miR-140-5p	0.936195	22	Very High	BCmicrO|CoMeTa|Cupid|DIANA|ElMMo3|GenMir++|MBStar|MAMI|microrna.org|MirAncesTar|mirbase|miRcode|mirCoX|miRDB|MirMAP|miRTar2GO|Mirza-G|MultiMiTar|PicTar|RepTar|RNAhybrid|TargetScan
SLC25A16	P16260		hsa-miR-26a-5p	0.93591	19	Very High	BCmicrO|BiTargeting|CoMeTa|Cupid|DIANA|ElMMo3|GenMir++|MAMI|MirAncesTar|miRDB|MirMAP|MirTar|Mirza-G|MultiMiTar|PicTar|RepTar|RNAhybrid|TargetRank|TargetScan
STRBP	Q96SI9		hsa-miR-26a-5p	0.935893	17	Very High	BCmicrO|Cupid|DIANA|ElMMo3|MBStar|MAMI|MirAncesTar|miRDB|MirMAP|MirTar|miRTar2GO|Mirza-G|MultiMiTar|PicTar|RNAhybrid|TargetRank|TargetScan
LMO2	P25791		hsa-miR-223-3p	0.935674	21	Very High	BCmicrO|CoMeTa|Cupid|DIANA|ElMMo3|GenMir++|MBStar|MAMI|microrna.org|MirAncesTar|miRcode|mirCoX|miRDB|MirMAP|MirTar|miRTar2GO|Mirza-G|PicTar|RNAhybrid|TargetRank|TargetScan
ZNF644	Q9H582		hsa-let-7b-5p	0.935055	21	Very High	BCmicrO|BiTargeting|Cupid|DIANA|ElMMo3|MBStar|MAMI|microrna.org|MirAncesTar|miRDB|MirMAP|miRTar2GO|Mirza-G|MultiMiTar|PACCMIT|PicTar|RepTar|RNA22|RNAhybrid|TargetRank|TargetScan
PBX3	P40426		hsa-let-7b-5p	0.935012	21	Very High	BCmicrO|BiTargeting|CoMeTa|Cupid|DIANA|ElMMo3|MAMI|microrna.org|MirAncesTar|miRDB|MirMAP|MirTar|miRTar2GO|Mirza-G|MultiMiTar|PACCMIT|PicTar|RepTar|RNAhybrid|TargetRank|TargetScan
CHD4	Q14839		hsa-let-7a-5p	0.934646	18	Very High	BiTargeting|CoMeTa|Cupid|DIANA|ElMMo3|GenMir++|MAMI|microrna.org|MirAncesTar|mirbase|miRDB|MirMAP|MultiMiTar|PACCMIT|PicTar|RepTar|RNAhybrid|TargetScan
FBXW7	Q969H0		hsa-miR-223-3p	0.934603	22	Very High	BCmicrO|CoMeTa|Cupid|DIANA|ElMMo3|MBStar|MAMI|microrna.org|MirAncesTar|miRcode|mirCoX|miRDB|MirMAP|MirTar|Mirza-G|MultiMiTar|PACCMIT|PicTar|RepTar|RNAhybrid|TargetRank|TargetScan
GALNT1	Q10472		hsa-let-7a-5p	0.934371	20	Very High	BiTargeting|CoMeTa|Cupid|DIANA|ElMMo3|MBStar|MAMI|microrna.org|MirAncesTar|miRDB|MirMAP|miRTar2GO|Mirza-G|MultiMiTar|PACCMIT|PicTar|RepTar|RNAhybrid|TargetRank|TargetScan
ZFYVE26	Q68DK2		hsa-let-7b-5p	0.933252	23	Very High	BCmicrO|BiTargeting|CoMeTa|Cupid|DIANA|ElMMo3|GenMir++|MBStar|MAMI|microrna.org|MirAncesTar|miRDB|MirMAP|MirSNP|MirTar|miRTar2GO|Mirza-G|MultiMiTar|PACCMIT|RepTar|RNAhybrid|TargetRank|TargetScan
SLC24A3	Q9HC58		hsa-miR-199a-5p	0.93317	20	Very High	BCmicrO|BiTargeting|CoMeTa|Cupid|DIANA|ElMMo3|MAMI|microrna.org|MirAncesTar|miRDB|MirMAP|MirTar|Mirza-G|MultiMiTar|PACCMIT|PicTar|RepTar|RNAhybrid|TargetRank|TargetScan
RPS6KB1	P23443		hsa-miR-223-3p	0.93287	23	Very High	BCmicrO|CoMeTa|Cupid|DIANA|ElMMo3|GenMir++|MBStar|MAMI|microrna.org|MirAncesTar|miRcode|mirCoX|miRDB|MirMAP|MirSNP|MirTar|Mirza-G|PACCMIT|PicTar|RepTar|RNAhybrid|TargetRank|TargetScan
NAA15	Q9BXJ9		hsa-miR-26a-5p	0.932856	19	Very High	BCmicrO|CoMeTa|Cupid|DIANA|ElMMo3|MBStar|MAMI|MirAncesTar|miRDB|MirMAP|MirTar|miRTar2GO|Mirza-G|MultiMiTar|PACCMIT|PicTar|RepTar|TargetRank|TargetScan
FBXO8	Q9NRD0		hsa-miR-223-3p	0.932795	23	Very High	BCmicrO|BiTargeting|Cupid|DIANA|ElMMo3|MBStar|MAMI|microrna.org|MirAncesTar|mirbase|miRcode|mirCoX|miRDB|MirMAP|MirTar|miRTar2GO|Mirza-G|PACCMIT|PicTar|RepTar|RNAhybrid|TargetRank|TargetScan
ACVR2A	P27037		hsa-miR-223-3p	0.932781	23	Very High	BCmicrO|BiTargeting|CoMeTa|Cupid|DIANA|ElMMo3|MAMI|microrna.org|MirAncesTar|mirbase|miRcode|mirCoX|miRDB|MirMAP|MirTar|miRTar2GO|Mirza-G|MultiMiTar|PicTar|RepTar|RNAhybrid|TargetRank|TargetScan
PITX2	Q99697		hsa-miR-140-5p	0.932609	25	Very High	BCmicrO|BiTargeting|CoMeTa|Cupid|DIANA|ElMMo3|GenMir++|MBStar|MAMI|microrna.org|MirAncesTar|mirbase|miRcode|mirCoX|miRDB|MirMAP|MirTar|Mirza-G|MultiMiTar|PACCMIT|PicTar|RepTar|RNAhybrid|TargetScan|TargetSpy
AKAP6	Q13023		hsa-let-7b-5p	0.931923	19	Very High	BCmicrO|CoMeTa|ElMMo3|GenMir++|MBStar|MAMI|microrna.org|MirAncesTar|miRDB|MirMAP|MirSNP|Mirza-G|MultiMiTar|PACCMIT|PicTar|RepTar|RNAhybrid|TargetRank|TargetScan
BHLHE40	O14503		hsa-miR-26a-5p	0.930625	20	Very High	BCmicrO|BiTargeting|CoMeTa|Cupid|DIANA|ElMMo3|GenMir++|MBStar|MAMI|MirAncesTar|miRDB|MirMAP|miRTar2GO|Mirza-G|MultiMiTar|PACCMIT|RepTar|RNAhybrid|TargetRank|TargetScan
JAG1	P78504		hsa-miR-140-5p	0.930064	24	Very High	BCmicrO|CoMeTa|DIANA|ElMMo3|GenMir++|MBStar|MAMI|microrna.org|MirAncesTar|miRcode|mirCoX|miRDB|MirMAP|MirTar|miRTar2GO|Mirza-G|MultiMiTar|PACCMIT|PicTar|RepTar|RNAhybrid|TargetRank|TargetScan|TargetSpy
STK39	Q9UEW8		hsa-miR-26a-5p	0.929999	18	Very High	BCmicrO|CoMeTa|Cupid|DIANA|ElMMo3|MBStar|MAMI|MirAncesTar|miRDB|MirMAP|MirTar|miRTar2GO|Mirza-G|PicTar|RepTar|RNAhybrid|TargetRank|TargetScan
USP15	Q9Y4E8		hsa-miR-26a-5p	0.929946	21	Very High	BCmicrO|BiTargeting|CoMeTa|Cupid|DIANA|ElMMo3|MBStar|MAMI|MirAncesTar|miRDB|MirMAP|MirTar|miRTar2GO|Mirza-G|MultiMiTar|PACCMIT|PicTar|RepTar|RNAhybrid|TargetRank|TargetScan
ULK2	Q8IYT8		hsa-miR-26a-5p	0.929705	21	Very High	BCmicrO|BiTargeting|CoMeTa|Cupid|DIANA|ElMMo3|MBStar|MAMI|MirAncesTar|miRDB|MirMAP|MirTar|miRTar2GO|Mirza-G|MultiMiTar|PACCMIT|PicTar|RepTar|RNAhybrid|TargetRank|TargetScan
LRIG3	Q6UXM1		hsa-let-7a-5p	0.929315	19	Very High	BiTargeting|Cupid|ElMMo3|MBStar|MAMI|microrna.org|MirAncesTar|mirbase|miRDB|MirMAP|MirTar|miRTar2GO|MultiMiTar|PACCMIT|PicTar|RepTar|RNAhybrid|TargetRank|TargetScan
SP3	Q02447		hsa-miR-223-3p	0.927936	23	Very High	BCmicrO|CoMeTa|DIANA|ElMMo3|MBStar|MAMI|microrna.org|MirAncesTar|mirbase|miRcode|mirCoX|miRDB|MirMAP|MirTar|miRTar2GO|Mirza-G|MultiMiTar|PACCMIT|PicTar|RepTar|RNAhybrid|TargetRank|TargetScan
ZBTB18	Q99592		hsa-miR-26a-5p	0.927551	21	Very High	BCmicrO|BiTargeting|CoMeTa|Cupid|DIANA|ElMMo3|GenMir++|MBStar|MAMI|MirAncesTar|miRDB|MirMAP|MirSNP|MirTar|miRTar2GO|Mirza-G|MultiMiTar|PicTar|RepTar|TargetRank|TargetScan
ATP2B1	P20020		hsa-miR-223-3p	0.927182	24	Very High	BCmicrO|BiTargeting|CoMeTa|Cupid|DIANA|ElMMo3|GenMir++|MBStar|MAMI|microrna.org|MirAncesTar|miRcode|mirCoX|miRDB|MirMAP|miRTar2GO|Mirza-G|MultiMiTar|PACCMIT|PITA|RepTar|RNAhybrid|TargetRank|TargetScan
ZNF644	Q9H582		hsa-let-7a-5p	0.927158	21	Very High	BiTargeting|Cupid|DIANA|ElMMo3|MBStar|MAMI|microrna.org|MirAncesTar|mirbase|miRDB|MirMAP|miRTar2GO|Mirza-G|MultiMiTar|PACCMIT|PicTar|RepTar|RNA22|RNAhybrid|TargetRank|TargetScan
SLC38A2	Q96QD8		hsa-miR-26a-5p	0.927001	20	Very High	BCmicrO|CoMeTa|Cupid|DIANA|ElMMo3|MBStar|MAMI|MirAncesTar|miRDB|MirMAP|MirTar|miRTar2GO|Mirza-G|MultiMiTar|PACCMIT|PicTar|RepTar|RNAhybrid|TargetRank|TargetScan
ATP1B1	P05026		hsa-miR-223-3p	0.926344	21	Very High	BCmicrO|CoMeTa|Cupid|DIANA|ElMMo3|GenMir++|MAMI|microrna.org|MirAncesTar|mirbase|miRcode|mirCoX|miRDB|MirMAP|MirSNP|Mirza-G|PACCMIT|PicTar|RepTar|RNAhybrid|TargetScan
RLF	Q13129		hsa-miR-142-3p	0.926322	22	Very High	BCmicrO|CoMeTa|Cupid|DIANA|ElMMo3|MBStar|MAMI|microrna.org|MirAncesTar|mirbase|miRcode|miRDB|MirMAP|MirTar|miRTar2GO|Mirza-G|MultiMiTar|PACCMIT|PicTar|RNA22|TargetRank|TargetSpy
COL3A1	P02461		hsa-let-7b-5p	0.925441	20	Very High	BCmicrO|CoMeTa|Cupid|DIANA|ElMMo3|MBStar|MAMI|microrna.org|MirAncesTar|miRDB|MirMAP|MirTar|Mirza-G|MultiMiTar|PACCMIT|PicTar|RepTar|RNAhybrid|TargetRank|TargetScan
PPARGC1B	Q86YN6		hsa-let-7b-5p	0.925346	16	Very High	BCmicrO|CoMeTa|DIANA|ElMMo3|MBStar|MAMI|microrna.org|MirAncesTar|MirMAP|miRTar2GO|MultiMiTar|PicTar|RepTar|RNAhybrid|TargetRank|TargetScan
SNX16	P57768		hsa-let-7b-5p	0.925339	22	Very High	BCmicrO|BiTargeting|CoMeTa|Cupid|DIANA|ElMMo3|MBStar|MAMI|microrna.org|MirAncesTar|miRDB|MirMAP|MirTar|miRTar2GO|Mirza-G|MultiMiTar|PACCMIT|PicTar|RepTar|RNAhybrid|TargetRank|TargetScan
PBX3	P40426		hsa-let-7a-5p	0.92437	20	Very High	BiTargeting|CoMeTa|Cupid|DIANA|ElMMo3|MAMI|microrna.org|MirAncesTar|miRDB|MirMAP|MirTar|miRTar2GO|Mirza-G|MultiMiTar|PACCMIT|PicTar|RepTar|RNAhybrid|TargetRank|TargetScan
DDX19B	Q9UMR2		hsa-let-7b-5p	0.923994	21	Very High	BCmicrO|CoMeTa|Cupid|DIANA|ElMMo3|MBStar|MAMI|microrna.org|MirAncesTar|mirbase|miRDB|MirMAP|MirSNP|MirTar|Mirza-G|MultiMiTar|PACCMIT|PicTar|RepTar|RNAhybrid|TargetScan
RAB2A	P61019		hsa-miR-142-3p	0.923973	22	Very High	BCmicrO|CoMeTa|Cupid|DIANA|ElMMo3|MBStar|MAMI|microrna.org|MirAncesTar|mirbase|miRcode|miRDB|MirMAP|MirTar|Mirza-G|MultiMiTar|PACCMIT|PicTar|RepTar|RNAhybrid|TargetRank|TargetSpy
ZFPM2	Q8WW38		hsa-miR-142-5p	0.923935	18	Very High	CoMeTa|Cupid|DIANA|ElMMo3|MBStar|MAMI|MirAncesTar|miRDB|MirMAP|MirSNP|MirTar|Mirza-G|PACCMIT|PicTar|RNAhybrid|TargetRank|TargetScan|TargetSpy
CDK17	Q00537		hsa-miR-223-3p	0.92382	23	Very High	BCmicrO|CoMeTa|Cupid|DIANA|ElMMo3|MBStar|MAMI|microrna.org|MirAncesTar|miRcode|mirCoX|miRDB|MirMAP|MirTar|miRTar2GO|Mirza-G|MultiMiTar|PACCMIT|PicTar|PITA|RNAhybrid|TargetRank|TargetScan
USP38	Q8NB14		hsa-let-7b-5p	0.923794	20	Very High	BCmicrO|Cupid|DIANA|ElMMo3|MBStar|MAMI|microrna.org|MirAncesTar|miRDB|MirMAP|MirTar|miRTar2GO|Mirza-G|MultiMiTar|PACCMIT|PicTar|RepTar|RNAhybrid|TargetRank|TargetScan
KATNBL1	Q9H079		hsa-miR-140-5p	0.923446	24	Very High	BCmicrO|BiTargeting|CoMeTa|DIANA|ElMMo3|MBStar|MAMI|microrna.org|MirAncesTar|miRcode|mirCoX|miRDB|MirMAP|MirTar|miRTar2GO|Mirza-G|MultiMiTar|PACCMIT|PicTar|RepTar|RNAhybrid|TargetRank|TargetScan|TargetSpy
SMARCAD1	Q9H4L7		hsa-let-7a-5p	0.922998	18	Very High	BiTargeting|DIANA|ElMMo3|MBStar|MAMI|microrna.org|MirAncesTar|miRDB|MirMAP|MirTar|Mirza-G|MultiMiTar|PACCMIT|PicTar|RepTar|RNAhybrid|TargetRank|TargetScan
INPP5A	Q14642		hsa-miR-142-3p	0.922944	24	Very High	BCmicrO|BiTargeting|CoMeTa|Cupid|DIANA|ElMMo3|GenMir++|MBStar|MAMI|microrna.org|MirAncesTar|miRcode|miRDB|MirMAP|MirTar|miRTar2GO|Mirza-G|MultiMiTar|PACCMIT|PicTar|RepTar|RNAhybrid|TargetRank|TargetSpy
ZEB2	O60315		hsa-miR-142-3p	0.92271	21	Very High	BCmicrO|CoMeTa|Cupid|DIANA|ElMMo3|MBStar|MAMI|microrna.org|MirAncesTar|miRcode|miRDB|MirMAP|MirTar|miRTar2GO|Mirza-G|MultiMiTar|PicTar|RepTar|RNAhybrid|TargetRank|TargetSpy
SLC4A4	Q9Y6R1		hsa-let-7b-5p	0.922691	21	Very High	BCmicrO|CoMeTa|Cupid|DIANA|ElMMo3|GenMir++|MBStar|MAMI|microrna.org|MirAncesTar|miRDB|MirMAP|MirSNP|miRTar2GO|Mirza-G|MultiMiTar|PicTar|RepTar|RNAhybrid|TargetRank|TargetScan
ZFYVE26	Q68DK2		hsa-let-7a-5p	0.922613	21	Very High	BiTargeting|CoMeTa|Cupid|DIANA|ElMMo3|GenMir++|MBStar|MAMI|microrna.org|MirAncesTar|miRDB|MirMAP|MirTar|miRTar2GO|Mirza-G|MultiMiTar|PACCMIT|RepTar|RNAhybrid|TargetRank|TargetScan
ACVR1C	Q8NER5		hsa-let-7b-5p	0.922377	19	Very High	BCmicrO|BiTargeting|DIANA|ElMMo3|MBStar|MAMI|microrna.org|MirAncesTar|miRDB|MirMAP|MirTar|miRTar2GO|Mirza-G|MultiMiTar|PicTar|RepTar|RNAhybrid|TargetRank|TargetScan
PTP4A1	Q93096		hsa-miR-26a-5p	0.922123	20	Very High	BCmicrO|CoMeTa|DIANA|ElMMo3|GenMir++|MBStar|MAMI|MirAncesTar|miRDB|MirMAP|MirSNP|miRTar2GO|Mirza-G|MultiMiTar|PACCMIT|PicTar|RepTar|RNAhybrid|TargetRank|TargetScan
AKAP6	Q13023		hsa-let-7a-5p	0.922121	18	Very High	CoMeTa|ElMMo3|GenMir++|MBStar|MAMI|microrna.org|MirAncesTar|miRDB|MirMAP|MirSNP|Mirza-G|MultiMiTar|PACCMIT|PicTar|RepTar|RNAhybrid|TargetRank|TargetScan
LIN28B	Q6ZN17		hsa-let-7b-5p	0.921713	19	Very High	BCmicrO|BiTargeting|Cupid|DIANA|ElMMo3|MBStar|MAMI|microrna.org|MirAncesTar|miRDB|MirMAP|MirTar|miRTar2GO|Mirza-G|MultiMiTar|PicTar|RepTar|TargetRank|TargetScan
RANBP2	P49792		hsa-let-7b-5p	0.92136	20	Very High	BCmicrO|CoMeTa|Cupid|DIANA|ElMMo3|GenMir++|MBStar|MAMI|microrna.org|MirAncesTar|mirbase|miRDB|MirMAP|miRTar2GO|Mirza-G|MultiMiTar|PACCMIT|RepTar|TargetRank|TargetScan
FBXO11	Q86XK2		hsa-miR-26a-5p	0.921135	20	Very High	BCmicrO|CoMeTa|Cupid|DIANA|ElMMo3|MBStar|MAMI|MirAncesTar|miRDB|MirMAP|MirTar|miRTar2GO|Mirza-G|MultiMiTar|PACCMIT|PicTar|RepTar|RNAhybrid|TargetRank|TargetScan
CRIM1	Q9NZV1		hsa-miR-223-3p	0.920741	24	Very High	BCmicrO|CoMeTa|Cupid|DIANA|ElMMo3|MBStar|MAMI|microrna.org|MirAncesTar|miRcode|mirCoX|miRDB|MirMAP|MirSNP|MirTar|miRTar2GO|Mirza-G|MultiMiTar|PACCMIT|PicTar|RepTar|RNAhybrid|TargetRank|TargetScan
IGF2BP3	O00425		hsa-let-7a-5p	0.920606	21	Very High	BiTargeting|CoMeTa|Cupid|DIANA|ElMMo3|MBStar|MAMI|microrna.org|MirAncesTar|miRDB|MirMAP|MirTar|miRTar2GO|Mirza-G|MultiMiTar|PACCMIT|PicTar|RepTar|RNAhybrid|TargetRank|TargetScan
IGF2BP3	O00425		hsa-let-7b-5p	0.920535	19	Very High	BCmicrO|CoMeTa|Cupid|DIANA|ElMMo3|MBStar|MAMI|microrna.org|MirAncesTar|miRDB|MirMAP|MirTar|Mirza-G|MultiMiTar|PACCMIT|PicTar|RepTar|TargetRank|TargetScan
ULK1	O75385		hsa-miR-26a-5p	0.920504	18	Very High	BCmicrO|CoMeTa|Cupid|DIANA|ElMMo3|MBStar|MAMI|MirAncesTar|miRDB|MirMAP|MirSNP|MirTar|miRTar2GO|Mirza-G|PACCMIT|PicTar|TargetRank|TargetScan
TAB2	Q9NYJ8		hsa-miR-142-3p	0.920208	23	Very High	BCmicrO|BiTargeting|CoMeTa|Cupid|DIANA|ElMMo3|MBStar|MAMI|microrna.org|MirAncesTar|mirbase|miRcode|miRDB|MirMAP|MirTar|miRTar2GO|Mirza-G|MultiMiTar|PACCMIT|PicTar|RepTar|RNAhybrid|TargetRank
IL6ST	P40189		hsa-miR-223-3p	0.919556	22	Very High	BCmicrO|CoMeTa|Cupid|DIANA|ElMMo3|GenMir++|MBStar|MAMI|microrna.org|MirAncesTar|miRcode|mirCoX|miRDB|MirMAP|MirTar|miRTar2GO|Mirza-G|PACCMIT|RepTar|RNAhybrid|TargetRank|TargetScan
MTDH	Q86UE4		hsa-miR-26a-5p	0.919536	19	Very High	BCmicrO|CoMeTa|DIANA|ElMMo3|MBStar|MAMI|MirAncesTar|miRDB|MirMAP|MirTar|miRTar2GO|Mirza-G|MultiMiTar|PACCMIT|PicTar|RepTar|RNAhybrid|TargetRank|TargetScan
DYRK1A	Q13627		hsa-let-7b-5p	0.919297	20	Very High	BCmicrO|CoMeTa|Cupid|DIANA|ElMMo3|GenMir++|MBStar|MAMI|microrna.org|MirAncesTar|miRDB|MirMAP|miRTar2GO|Mirza-G|MultiMiTar|PACCMIT|PicTar|RepTar|RNAhybrid|TargetScan
PODXL	O00592		hsa-miR-199a-5p	0.919225	20	Very High	BCmicrO|BiTargeting|CoMeTa|DIANA|ElMMo3|MBStar|MAMI|microrna.org|MirAncesTar|miRDB|MirMAP|MirTar|miRTar2GO|Mirza-G|MultiMiTar|PicTar|RepTar|RNAhybrid|TargetRank|TargetScan
IL13	P35225		hsa-let-7a-5p	0.91847	17	Very High	CoMeTa|Cupid|ElMMo3|GenMir++|MAMI|microrna.org|MirAncesTar|mirbase|miRDB|MirMAP|Mirza-G|MultiMiTar|PACCMIT|PicTar|RepTar|RNAhybrid|TargetScan
IGDCC3	Q8IVU1		hsa-let-7b-5p	0.918167	18	Very High	BCmicrO|BiTargeting|Cupid|DIANA|ElMMo3|microrna.org|MirAncesTar|miRDB|MirMAP|MirTar|miRTar2GO|Mirza-G|MultiMiTar|PACCMIT|PicTar|RepTar|TargetRank|TargetScan
HGF	P14210		hsa-miR-26a-5p	0.917958	20	Very High	BCmicrO|CoMeTa|Cupid|DIANA|ElMMo3|MBStar|MAMI|MirAncesTar|miRDB|MirMAP|MirTar|miRTar2GO|Mirza-G|MultiMiTar|PACCMIT|PicTar|RepTar|RNAhybrid|TargetRank|TargetScan
HIC2	Q96JB3		hsa-let-7b-5p	0.917698	18	Very High	BCmicrO|BiTargeting|CoMeTa|DIANA|ElMMo3|MAMI|microrna.org|MirAncesTar|miRDB|MirMAP|MirSNP|MirTar|miRTar2GO|Mirza-G|MultiMiTar|PicTar|RepTar|TargetScan
CDC34	P49427		hsa-let-7b-5p	0.917677	20	Very High	BCmicrO|BiTargeting|CoMeTa|Cupid|DIANA|ElMMo3|GenMir++|MAMI|microrna.org|MirAncesTar|mirbase|miRDB|MirMAP|MirTar|Mirza-G|MultiMiTar|RepTar|RNAhybrid|TargetRank|TargetScan
RASA1	P20936		hsa-miR-223-3p	0.917602	24	Very High	BCmicrO|CoMeTa|Cupid|DIANA|ElMMo3|MBStar|MAMI|microrna.org|MirAncesTar|mirbase|miRcode|mirCoX|miRDB|MirMAP|MirSNP|MirTar|Mirza-G|MultiMiTar|PACCMIT|PicTar|RepTar|RNAhybrid|TargetRank|TargetScan
SLC4A4	Q9Y6R1		hsa-let-7a-5p	0.917469	19	Very High	CoMeTa|Cupid|DIANA|ElMMo3|GenMir++|MBStar|MAMI|microrna.org|MirAncesTar|miRDB|MirMAP|MirSNP|miRTar2GO|Mirza-G|PicTar|RepTar|RNAhybrid|TargetRank|TargetScan
KAT2B	Q92831		hsa-miR-142-3p	0.917227	20	Very High	BCmicrO|CoMeTa|Cupid|DIANA|ElMMo3|GenMir++|MBStar|MAMI|microrna.org|MirAncesTar|miRcode|miRDB|MirMAP|MirTar|miRTar2GO|Mirza-G|MultiMiTar|PicTar|RNAhybrid|TargetRank
PPP3R1	P63098		hsa-miR-26a-5p	0.917201	20	Very High	BCmicrO|CoMeTa|Cupid|DIANA|ElMMo3|GenMir++|MBStar|MAMI|MirAncesTar|miRDB|MirMAP|MirSNP|MirTar|miRTar2GO|Mirza-G|MultiMiTar|PicTar|RNAhybrid|TargetRank|TargetScan
CDC34	P49427		hsa-let-7a-5p	0.916309	21	Very High	BiTargeting|CoMeTa|Cupid|DIANA|ElMMo3|GenMir++|MBStar|MAMI|microrna.org|MirAncesTar|mirbase|miRDB|MirMAP|MirTar|miRTar2GO|Mirza-G|MultiMiTar|RepTar|RNAhybrid|TargetRank|TargetScan
PRDM2	Q13029		hsa-let-7b-5p	0.916071	20	Very High	BCmicrO|CoMeTa|Cupid|DIANA|ElMMo3|GenMir++|MBStar|MAMI|microrna.org|MirAncesTar|MirMAP|MirTar|miRTar2GO|Mirza-G|MultiMiTar|PicTar|RepTar|RNA22|RNAhybrid|TargetRank
CEP350	Q5VT06		hsa-miR-26a-5p	0.915359	20	Very High	BCmicrO|CoMeTa|Cupid|DIANA|ElMMo3|MBStar|MAMI|MirAncesTar|miRDB|MirMAP|MirTar|miRTar2GO|Mirza-G|MultiMiTar|PACCMIT|PicTar|RepTar|RNAhybrid|TargetRank|TargetScan
E2F5	Q15329		hsa-let-7a-5p	0.915356	19	Very High	BiTargeting|CoMeTa|Cupid|DIANA|ElMMo3|MBStar|MAMI|microrna.org|MirAncesTar|miRDB|MirMAP|MirTar|miRTar2GO|PACCMIT|PicTar|RepTar|RNAhybrid|TargetRank|TargetScan
DYRK1A	Q13627		hsa-miR-26a-5p	0.915124	17	Very High	BCmicrO|CoMeTa|Cupid|DIANA|ElMMo3|GenMir++|MBStar|MAMI|MirAncesTar|MirMAP|miRTar2GO|Mirza-G|MultiMiTar|PicTar|RNAhybrid|TargetRank|TargetScan
SNX2	O60749		hsa-miR-140-5p	0.914983	24	Very High	BCmicrO|BiTargeting|CoMeTa|Cupid|ElMMo3|MBStar|MAMI|microrna.org|MirAncesTar|mirbase|miRcode|mirCoX|miRDB|MirMAP|MirTar|miRTar2GO|Mirza-G|PACCMIT|PicTar|RepTar|RNAhybrid|TargetRank|TargetScan|TargetSpy
USP38	Q8NB14		hsa-let-7a-5p	0.914899	20	Very High	BiTargeting|Cupid|DIANA|ElMMo3|MBStar|MAMI|microrna.org|MirAncesTar|miRDB|MirMAP|MirTar|miRTar2GO|Mirza-G|MultiMiTar|PACCMIT|PicTar|RepTar|RNAhybrid|TargetRank|TargetScan
PPP3CB	P16298		hsa-miR-26a-5p	0.914846	18	Very High	BCmicrO|CoMeTa|Cupid|DIANA|ElMMo3|GenMir++|MAMI|MirAncesTar|miRDB|MirMAP|MirTar|miRTar2GO|Mirza-G|PicTar|RepTar|RNAhybrid|TargetRank|TargetScan
ZNF800	Q2TB10		hsa-miR-140-5p	0.914762	21	Very High	BCmicrO|Cupid|DIANA|ElMMo3|microrna.org|MirAncesTar|miRcode|mirCoX|miRDB|MirMAP|MirTar|miRTar2GO|Mirza-G|MultiMiTar|PACCMIT|PicTar|RepTar|RNAhybrid|TargetRank|TargetScan|TargetSpy
PRKCD	Q05655		hsa-miR-26a-5p	0.914688	21	Very High	BCmicrO|BiTargeting|CoMeTa|Cupid|DIANA|ElMMo3|MBStar|MAMI|MirAncesTar|miRDB|MirMAP|MirTar|miRTar2GO|Mirza-G|MultiMiTar|PACCMIT|PicTar|RepTar|RNAhybrid|TargetRank|TargetScan
LIN28B	Q6ZN17		hsa-let-7a-5p	0.914659	19	Very High	BiTargeting|Cupid|DIANA|ElMMo3|MBStar|MAMI|microrna.org|MirAncesTar|miRDB|MirMAP|MirTar|miRTar2GO|Mirza-G|MultiMiTar|PicTar|RepTar|RNAhybrid|TargetRank|TargetScan
IGF2BP2	Q9Y6M1		hsa-let-7b-5p	0.914259	20	Very High	BCmicrO|BiTargeting|CoMeTa|Cupid|DIANA|ElMMo3|MAMI|microrna.org|MirAncesTar|miRDB|MirMAP|MirTar|Mirza-G|MultiMiTar|PACCMIT|PicTar|RepTar|RNAhybrid|TargetRank|TargetScan
DDX19B	Q9UMR2		hsa-let-7a-5p	0.914113	21	Very High	BiTargeting|CoMeTa|Cupid|DIANA|ElMMo3|MBStar|MAMI|microrna.org|MirAncesTar|mirbase|miRDB|MirMAP|MirSNP|MirTar|Mirza-G|MultiMiTar|PACCMIT|PicTar|RepTar|RNAhybrid|TargetScan
PAPPA	Q13219		hsa-let-7b-5p	0.914058	18	Very High	BCmicrO|CoMeTa|Cupid|DIANA|ElMMo3|MBStar|MAMI|MirAncesTar|miRDB|MirMAP|miRTar2GO|Mirza-G|MultiMiTar|PACCMIT|PicTar|RepTar|TargetRank|TargetScan
PAK2	Q13177		hsa-miR-26a-5p	0.913948	19	Very High	BCmicrO|CoMeTa|DIANA|ElMMo3|GenMir++|MBStar|MAMI|MirAncesTar|miRDB|MirMAP|miRTar2GO|Mirza-G|MultiMiTar|PACCMIT|PicTar|RepTar|RNAhybrid|TargetRank|TargetScan
ACBD5	Q5T8D3		hsa-miR-26a-5p	0.9133	20	Very High	BCmicrO|Cupid|DIANA|ElMMo3|MBStar|MAMI|MirAncesTar|miRDB|MirMAP|MirSNP|MirTar|miRTar2GO|Mirza-G|MultiMiTar|PACCMIT|PicTar|RepTar|RNAhybrid|TargetRank|TargetScan
CELF2	O95319		hsa-miR-140-5p	0.913159	26	Very High	BCmicrO|BiTargeting|CoMeTa|Cupid|DIANA|ElMMo3|MBStar|microrna.org|MirAncesTar|miRcode|mirCoX|miRDB|MirMAP|MirSNP|MirTar|miRTar2GO|Mirza-G|MultiMiTar|PACCMIT|PicTar|PITA|RepTar|RNAhybrid|TargetRank|TargetScan|TargetSpy
CELSR1	Q9NYQ6		hsa-miR-199a-5p	0.912995	20	Very High	BCmicrO|CoMeTa|DIANA|ElMMo3|MBStar|MAMI|microrna.org|MirAncesTar|miRDB|MirMAP|MirTar|miRTar2GO|Mirza-G|MultiMiTar|PACCMIT|PicTar|RepTar|RNAhybrid|TargetRank|TargetScan
PUM1	Q14671		hsa-miR-142-3p	0.912734	23	Very High	BCmicrO|CoMeTa|Cupid|DIANA|ElMMo3|MBStar|MAMI|microrna.org|MirAncesTar|miRcode|miRDB|MirMAP|MirTar|miRTar2GO|Mirza-G|MultiMiTar|PACCMIT|PicTar|RepTar|RNA22|RNAhybrid|TargetRank|TargetSpy
CDV3	Q9UKY7		hsa-let-7b-5p	0.912549	20	Very High	BCmicrO|BiTargeting|CoMeTa|Cupid|DIANA|ElMMo3|MBStar|MAMI|microrna.org|MirAncesTar|miRDB|MirMAP|miRTar2GO|Mirza-G|MultiMiTar|PACCMIT|PicTar|RNAhybrid|TargetRank|TargetScan
PDGFRA	P16234		hsa-miR-140-5p	0.912218	21	Very High	BCmicrO|CoMeTa|Cupid|DIANA|ElMMo3|MBStar|MAMI|microrna.org|MirAncesTar|miRcode|mirCoX|miRDB|MirMAP|MirSNP|Mirza-G|MultiMiTar|PACCMIT|PicTar|RepTar|RNAhybrid|TargetScan
TARDBP	Q13148		hsa-miR-142-3p	0.911896	22	Very High	BCmicrO|BiTargeting|CoMeTa|Cupid|DIANA|ElMMo3|MBStar|MAMI|microrna.org|MirAncesTar|miRcode|miRDB|MirMAP|MirTar|miRTar2GO|Mirza-G|MultiMiTar|PACCMIT|PicTar|RNAhybrid|TargetRank|TargetSpy
RTN1	Q16799		hsa-miR-26a-5p	0.911727	16	Very High	BCmicrO|CoMeTa|Cupid|DIANA|ElMMo3|GenMir++|MBStar|MAMI|MirAncesTar|miRDB|MirMAP|MultiMiTar|PACCMIT|PicTar|RNAhybrid|TargetScan
VPS26A	O75436		hsa-miR-199a-5p	0.91165	23	Very High	BCmicrO|CoMeTa|Cupid|DIANA|ElMMo3|MBStar|MAMI|microrna.org|MirAncesTar|miRDB|MirMAP|MirSNP|MirTar|miRTar2GO|Mirza-G|MultiMiTar|PACCMIT|PicTar|RepTar|RNAhybrid|TargetRank|TargetScan|TargetSpy
E2F5	Q15329		hsa-let-7b-5p	0.911541	19	Very High	BCmicrO|CoMeTa|Cupid|DIANA|ElMMo3|MBStar|MAMI|microrna.org|MirAncesTar|miRDB|MirMAP|MirTar|MultiMiTar|PACCMIT|PicTar|RepTar|RNAhybrid|TargetRank|TargetScan
PPP1CC	P36873		hsa-miR-140-5p	0.911527	24	Very High	BCmicrO|CoMeTa|Cupid|DIANA|ElMMo3|MAMI|microrna.org|MirAncesTar|mirbase|miRcode|mirCoX|miRDB|MirMAP|MirTar|miRTar2GO|Mirza-G|MultiMiTar|PACCMIT|PicTar|PITA|RNAhybrid|TargetRank|TargetScan|TargetSpy
RDX	P35241		hsa-let-7a-5p	0.911236	21	Very High	BiTargeting|CoMeTa|Cupid|DIANA|ElMMo3|MBStar|MAMI|microrna.org|MirAncesTar|miRDB|MirMAP|MirTar|miRTar2GO|Mirza-G|MultiMiTar|PACCMIT|PicTar|RepTar|RNAhybrid|TargetRank|TargetScan
EPHA4	P54764		hsa-let-7a-5p	0.91123	16	Very High	BiTargeting|CoMeTa|Cupid|DIANA|ElMMo3|GenMir++|MAMI|microrna.org|MirAncesTar|MirMAP|miRTar2GO|MultiMiTar|PicTar|RepTar|RNAhybrid|TargetScan
DCUN1D4	Q92564		hsa-miR-142-3p	0.91119	22	Very High	BCmicrO|CoMeTa|Cupid|DIANA|ElMMo3|MBStar|MAMI|microrna.org|MirAncesTar|miRcode|miRDB|MirMAP|MirTar|miRTar2GO|Mirza-G|MultiMiTar|PACCMIT|PicTar|RepTar|RNAhybrid|TargetRank|TargetSpy
NAB1	Q13506		hsa-miR-26a-5p	0.910711	19	Very High	BCmicrO|CoMeTa|DIANA|ElMMo3|MBStar|MAMI|MirAncesTar|miRDB|MirMAP|MirSNP|MirTar|Mirza-G|MultiMiTar|PACCMIT|PicTar|RepTar|RNAhybrid|TargetRank|TargetScan
COIL	P38432		hsa-let-7b-5p	0.910407	20	Very High	BCmicrO|BiTargeting|CoMeTa|Cupid|DIANA|ElMMo3|GenMir++|MAMI|microrna.org|MirAncesTar|miRDB|MirMAP|MirSNP|MirTar|Mirza-G|MultiMiTar|PACCMIT|RepTar|TargetRank|TargetScan
RDX	P35241		hsa-let-7b-5p	0.910353	21	Very High	BCmicrO|BiTargeting|CoMeTa|Cupid|DIANA|ElMMo3|MBStar|MAMI|microrna.org|MirAncesTar|miRDB|MirMAP|MirTar|Mirza-G|MultiMiTar|PACCMIT|PicTar|RepTar|RNAhybrid|TargetRank|TargetScan
OTUD4	Q01804		hsa-miR-26a-5p	0.910345	19	Very High	BCmicrO|CoMeTa|Cupid|DIANA|ElMMo3|MBStar|MAMI|MirAncesTar|miRDB|MirMAP|miRTar2GO|Mirza-G|MultiMiTar|PACCMIT|PicTar|RepTar|RNAhybrid|TargetRank|TargetScan
FNDC3A	Q9Y2H6		hsa-let-7b-5p	0.910302	21	Very High	BCmicrO|BiTargeting|CoMeTa|Cupid|DIANA|ElMMo3|MBStar|MAMI|microrna.org|MirAncesTar|miRDB|MirMAP|MirTar|Mirza-G|MultiMiTar|PACCMIT|PicTar|RepTar|RNAhybrid|TargetRank|TargetScan
NHS	Q6T4R5		hsa-miR-26a-5p	0.910085	18	Very High	BCmicrO|Cupid|DIANA|ElMMo3|MBStar|MAMI|MirAncesTar|miRDB|MirMAP|MirTar|miRTar2GO|Mirza-G|MultiMiTar|PACCMIT|PicTar|RepTar|TargetRank|TargetScan
HIC2	Q96JB3		hsa-let-7a-5p	0.909777	18	Very High	BiTargeting|CoMeTa|Cupid|DIANA|ElMMo3|MAMI|microrna.org|MirAncesTar|miRDB|MirMAP|MirSNP|MirTar|miRTar2GO|Mirza-G|MultiMiTar|PicTar|RepTar|TargetScan
SCN3A	Q9NY46		hsa-miR-223-3p	0.909698	24	Very High	BCmicrO|BiTargeting|CoMeTa|Cupid|DIANA|ElMMo3|MBStar|MAMI|microrna.org|MirAncesTar|mirbase|miRcode|mirCoX|miRDB|MirMAP|MirTar|Mirza-G|MultiMiTar|PACCMIT|PicTar|RepTar|RNAhybrid|TargetRank|TargetScan
NOVA1	P51513		hsa-let-7b-5p	0.909443	19	Very High	BCmicrO|BiTargeting|CoMeTa|Cupid|DIANA|ElMMo3|GenMir++|MBStar|MAMI|microrna.org|MirAncesTar|miRDB|MirMAP|Mirza-G|MultiMiTar|PACCMIT|PicTar|RNAhybrid|TargetScan
LCOR	Q96JN0		hsa-miR-142-3p	0.909001	20	Very High	BCmicrO|BiTargeting|Cupid|DIANA|ElMMo3|MBStar|MAMI|microrna.org|MirAncesTar|miRcode|miRDB|MirMAP|MirSNP|MirTar|miRTar2GO|Mirza-G|MultiMiTar|PicTar|RepTar|TargetRank
NFIB	O00712		hsa-miR-223-3p	0.908498	21	Very High	BCmicrO|CoMeTa|Cupid|DIANA|ElMMo3|MBStar|MAMI|microrna.org|MirAncesTar|miRcode|mirCoX|miRDB|MirMAP|MirTar|miRTar2GO|Mirza-G|MultiMiTar|PACCMIT|PicTar|RNAhybrid|TargetScan
ZDHHC6	Q9H6R6		hsa-miR-26a-5p	0.908155	18	Very High	BCmicrO|BiTargeting|CoMeTa|Cupid|DIANA|ElMMo3|MBStar|MAMI|MirAncesTar|miRDB|MirMAP|MirTar|miRTar2GO|PicTar|RepTar|RNAhybrid|TargetRank|TargetScan
HOXA5	P20719		hsa-miR-26a-5p	0.908055	19	Very High	BCmicrO|BiTargeting|CoMeTa|Cupid|DIANA|ElMMo3|MAMI|MirAncesTar|miRDB|MirMAP|MirTar|miRTar2GO|Mirza-G|PACCMIT|PicTar|RepTar|RNAhybrid|TargetRank|TargetScan
DMD	P11532		hsa-let-7a-5p	0.90765	21	Very High	BiTargeting|CoMeTa|Cupid|DIANA|ElMMo3|MBStar|MAMI|microrna.org|MirAncesTar|miRDB|MirMAP|MirTar|miRTar2GO|Mirza-G|MultiMiTar|PACCMIT|PicTar|RepTar|RNAhybrid|TargetRank|TargetScan
DMD	P11532		hsa-let-7b-5p	0.907214	20	Very High	BCmicrO|CoMeTa|Cupid|DIANA|ElMMo3|MBStar|MAMI|microrna.org|MirAncesTar|miRDB|MirMAP|MirTar|Mirza-G|MultiMiTar|PACCMIT|PicTar|RepTar|RNAhybrid|TargetRank|TargetScan
CCNJ	Q5T5M9		hsa-let-7a-5p	0.907159	18	Very High	CoMeTa|DIANA|ElMMo3|MBStar|MAMI|microrna.org|MirAncesTar|miRDB|MirMAP|MirTar|miRTar2GO|Mirza-G|MultiMiTar|PicTar|RepTar|RNAhybrid|TargetRank|TargetScan
DYRK1A	Q13627		hsa-let-7a-5p	0.907016	17	Very High	CoMeTa|Cupid|DIANA|ElMMo3|GenMir++|MBStar|MAMI|microrna.org|MirAncesTar|miRDB|MirMAP|miRTar2GO|MultiMiTar|PACCMIT|PicTar|RNAhybrid|TargetScan
MYCN	P04198		hsa-let-7b-5p	0.906919	16	Very High	BCmicrO|CoMeTa|Cupid|DIANA|ElMMo3|MAMI|microrna.org|MirAncesTar|MirMAP|miRTar2GO|Mirza-G|PicTar|RepTar|RNAhybrid|TargetRank|TargetScan
ACVR1C	Q8NER5		hsa-let-7a-5p	0.906691	18	Very High	Cupid|DIANA|ElMMo3|MBStar|MAMI|microrna.org|MirAncesTar|miRDB|MirMAP|MirTar|miRTar2GO|Mirza-G|MultiMiTar|PicTar|RepTar|RNAhybrid|TargetRank|TargetScan
CCNJ	Q5T5M9		hsa-let-7b-5p	0.906659	18	Very High	BCmicrO|CoMeTa|DIANA|ElMMo3|MBStar|MAMI|microrna.org|MirAncesTar|miRDB|MirMAP|MirTar|Mirza-G|MultiMiTar|PicTar|RepTar|RNAhybrid|TargetRank|TargetScan
FNDC3A	Q9Y2H6		hsa-miR-142-3p	0.906414	23	Very High	BCmicrO|CoMeTa|Cupid|DIANA|ElMMo3|MBStar|MAMI|microrna.org|MirAncesTar|miRcode|miRDB|MirMAP|MirSNP|MirTar|miRTar2GO|Mirza-G|MultiMiTar|PACCMIT|PicTar|RepTar|RNAhybrid|TargetRank|TargetSpy
EPHA4	P54764		hsa-let-7b-5p	0.906406	16	Very High	BCmicrO|BiTargeting|CoMeTa|DIANA|ElMMo3|GenMir++|MAMI|microrna.org|MirAncesTar|MirMAP|miRTar2GO|MultiMiTar|PicTar|RepTar|RNAhybrid|TargetScan
SLC4A4	Q9Y6R1		hsa-miR-26a-5p	0.906296	18	Very High	BCmicrO|CoMeTa|Cupid|DIANA|ElMMo3|GenMir++|MBStar|MAMI|MirAncesTar|miRDB|MirMAP|Mirza-G|MultiMiTar|PicTar|RepTar|RNAhybrid|TargetRank|TargetScan
COIL	P38432		hsa-let-7a-5p	0.906252	20	Very High	CoMeTa|Cupid|DIANA|ElMMo3|GenMir++|MAMI|microrna.org|MirAncesTar|mirbase|miRDB|MirMAP|MirTar|miRTar2GO|Mirza-G|MultiMiTar|PACCMIT|RepTar|RNAhybrid|TargetRank|TargetScan
EPC2	Q52LR7		hsa-miR-26a-5p	0.9058	16	Very High	BCmicrO|Cupid|ElMMo3|MBStar|MAMI|MirAncesTar|MirMAP|MirTar|miRTar2GO|Mirza-G|MultiMiTar|PicTar|RepTar|RNAhybrid|TargetRank|TargetScan
CAPRIN1	Q14444		hsa-miR-199a-5p	0.905641	22	Very High	BCmicrO|CoMeTa|Cupid|DIANA|ElMMo3|MBStar|MAMI|microrna.org|MirAncesTar|miRDB|MirMAP|MirSNP|miRTar2GO|Mirza-G|MultiMiTar|PACCMIT|PicTar|RepTar|RNAhybrid|TargetRank|TargetScan|TargetSpy
SUCO	Q9UBS9		hsa-miR-142-3p	0.905539	24	Very High	BCmicrO|BiTargeting|CoMeTa|Cupid|DIANA|ElMMo3|MAMI|microrna.org|MirAncesTar|mirbase|miRcode|miRDB|MirMAP|MirSNP|MirTar|miRTar2GO|Mirza-G|MultiMiTar|PACCMIT|PicTar|RepTar|RNA22|RNAhybrid|TargetRank
UHRF2	Q96PU4		hsa-let-7a-5p	0.90519	19	Very High	BiTargeting|Cupid|DIANA|ElMMo3|MBStar|MAMI|microrna.org|MirAncesTar|mirbase|miRDB|MirMAP|MirTar|Mirza-G|MultiMiTar|PicTar|RepTar|RNAhybrid|TargetRank|TargetScan
TRIB2	Q92519		hsa-miR-26a-5p	0.904727	20	Very High	BCmicrO|CoMeTa|Cupid|DIANA|ElMMo3|MBStar|MAMI|MirAncesTar|miRDB|MirMAP|MirTar|miRTar2GO|Mirza-G|MultiMiTar|PACCMIT|PicTar|RepTar|RNAhybrid|TargetRank|TargetScan
RAP2C	Q9Y3L5		hsa-miR-26a-5p	0.904528	18	Very High	BCmicrO|CoMeTa|Cupid|DIANA|ElMMo3|MBStar|MAMI|MirAncesTar|miRDB|MirMAP|Mirza-G|MultiMiTar|PACCMIT|PicTar|RepTar|RNAhybrid|TargetRank|TargetScan
XPO1	O14980		hsa-miR-142-3p	0.904164	21	Very High	BCmicrO|BiTargeting|CoMeTa|Cupid|DIANA|ElMMo3|MBStar|MAMI|microrna.org|MirAncesTar|miRcode|miRDB|MirMAP|MirSNP|MirTar|miRTar2GO|MultiMiTar|PACCMIT|PicTar|RNAhybrid|TargetSpy
IGDCC3	Q8IVU1		hsa-let-7a-5p	0.904063	18	Very High	BiTargeting|Cupid|DIANA|ElMMo3|microrna.org|MirAncesTar|miRDB|MirMAP|MirTar|miRTar2GO|Mirza-G|MultiMiTar|PACCMIT|PicTar|RepTar|RNAhybrid|TargetRank|TargetScan
NOVA1	P51513		hsa-let-7a-5p	0.903727	19	Very High	BiTargeting|CoMeTa|Cupid|DIANA|ElMMo3|GenMir++|MBStar|MAMI|microrna.org|MirAncesTar|miRDB|MirMAP|Mirza-G|MultiMiTar|PACCMIT|PicTar|RepTar|RNAhybrid|TargetScan
TAOK1	Q7L7X3		hsa-miR-142-3p	0.90371	20	Very High	BCmicrO|CoMeTa|Cupid|DIANA|ElMMo3|MBStar|MAMI|microrna.org|MirAncesTar|miRcode|miRDB|MirMAP|MirTar|miRTar2GO|Mirza-G|MultiMiTar|PACCMIT|PicTar|TargetRank|TargetSpy
DTNA	Q9Y4J8		hsa-miR-140-5p	0.902807	23	Very High	BCmicrO|BiTargeting|CoMeTa|DIANA|ElMMo3|GenMir++|MBStar|MAMI|microrna.org|MirAncesTar|miRcode|mirCoX|miRDB|MirMAP|Mirza-G|MultiMiTar|PACCMIT|PicTar|RepTar|RNAhybrid|TargetRank|TargetScan|TargetSpy
KDM6A	O15550		hsa-miR-142-3p	0.902745	21	Very High	BCmicrO|CoMeTa|Cupid|DIANA|ElMMo3|MBStar|MAMI|microrna.org|MirAncesTar|mirbase|miRcode|miRDB|MirMAP|miRTar2GO|Mirza-G|MultiMiTar|PACCMIT|PicTar|RepTar|RNAhybrid|TargetRank
G3BP2	Q9UN86		hsa-miR-26a-5p	0.902111	20	Very High	BCmicrO|CoMeTa|Cupid|DIANA|ElMMo3|MBStar|MAMI|MirAncesTar|miRDB|MirMAP|MirTar|miRTar2GO|Mirza-G|MultiMiTar|PACCMIT|PicTar|RepTar|RNAhybrid|TargetRank|TargetScan
TRAF6	Q9Y4K3		hsa-miR-146b-5p	0.902099	23	Very High	BCmicrO|BiTargeting|CoMeTa|Cupid|DIANA|ElMMo3|MBStar|MAMI|microrna.org|MirAncesTar|mirbase|miRcode|mirCoX|miRDB|MirMAP|MirTar|Mirza-G|MultiMiTar|PACCMIT|RepTar|RNAhybrid|TargetRank|TargetScan
PTBP2	Q9UKA9		hsa-miR-223-3p	0.902034	20	Very High	BCmicrO|CoMeTa|Cupid|DIANA|ElMMo3|MBStar|MAMI|microrna.org|MirAncesTar|miRcode|mirCoX|miRDB|MirMAP|MirTar|Mirza-G|PicTar|RepTar|RNAhybrid|TargetRank|TargetScan
HMGA2	P52926		hsa-miR-26a-5p	0.901985	18	Very High	BCmicrO|CoMeTa|Cupid|DIANA|ElMMo3|MAMI|MirAncesTar|miRDB|MirMAP|MirTar|miRTar2GO|Mirza-G|PACCMIT|PicTar|RepTar|RNAhybrid|TargetRank|TargetScan
PAPPA	Q13219		hsa-let-7a-5p	0.901913	17	Very High	CoMeTa|Cupid|DIANA|ElMMo3|MBStar|MAMI|MirAncesTar|miRDB|MirMAP|miRTar2GO|Mirza-G|MultiMiTar|PACCMIT|PicTar|RepTar|TargetRank|TargetScan
HMGB1	P09429		hsa-miR-142-3p	0.901478	17	Very High	BCmicrO|CoMeTa|DIANA|ElMMo3|GenMir++|MAMI|microrna.org|MirAncesTar|miRcode|miRDB|MirMAP|Mirza-G|MultiMiTar|PACCMIT|PicTar|RepTar|RNAhybrid
UHRF2	Q96PU4		hsa-let-7b-5p	0.901447	19	Very High	BCmicrO|BiTargeting|Cupid|DIANA|ElMMo3|MBStar|MAMI|microrna.org|MirAncesTar|miRDB|MirMAP|MirTar|Mirza-G|MultiMiTar|PicTar|RepTar|RNAhybrid|TargetRank|TargetScan
HLF	Q16534		hsa-miR-223-3p	0.901337	20	Very High	BCmicrO|CoMeTa|Cupid|DIANA|ElMMo3|MBStar|MAMI|microrna.org|MirAncesTar|miRcode|mirCoX|miRDB|MirMAP|Mirza-G|MultiMiTar|PicTar|RepTar|RNAhybrid|TargetRank|TargetScan
ADAMTS3	O15072		hsa-miR-142-3p	0.900819	19	Very High	BCmicrO|CoMeTa|Cupid|DIANA|ElMMo3|GenMir++|MBStar|MAMI|microrna.org|MirAncesTar|miRcode|miRDB|MirMAP|miRTar2GO|Mirza-G|MultiMiTar|PACCMIT|PicTar|RNAhybrid
TWF1	Q12792		hsa-miR-26a-5p	0.900786	19	Very High	BCmicrO|CoMeTa|Cupid|DIANA|ElMMo3|GenMir++|MBStar|MAMI|MirAncesTar|miRDB|MirMAP|MirTar|Mirza-G|MultiMiTar|PACCMIT|RepTar|RNAhybrid|TargetRank|TargetScan
DLG5	Q8TDM6		hsa-miR-26a-5p	0.900234	19	Very High	BCmicrO|BiTargeting|CoMeTa|DIANA|ElMMo3|MAMI|MirAncesTar|miRDB|MirMAP|MirTar|miRTar2GO|Mirza-G|MultiMiTar|PACCMIT|PicTar|RepTar|RNAhybrid|TargetRank|TargetScan
CDV3	Q9UKY7		hsa-let-7a-5p	0.900223	18	Very High	CoMeTa|Cupid|DIANA|ElMMo3|MBStar|MAMI|microrna.org|MirAncesTar|miRDB|MirMAP|miRTar2GO|Mirza-G|MultiMiTar|PACCMIT|PicTar|RNAhybrid|TargetRank|TargetScan
COL3A1	P02461		hsa-let-7a-5p	0.90022	19	Very High	CoMeTa|Cupid|DIANA|ElMMo3|MBStar|MAMI|microrna.org|MirAncesTar|miRDB|MirMAP|MirTar|Mirza-G|MultiMiTar|PACCMIT|PicTar|RepTar|RNAhybrid|TargetRank|TargetScan
COL15A1	P39059		hsa-let-7b-5p	0.900129	17	Very High	BCmicrO|BiTargeting|CoMeTa|DIANA|ElMMo3|GenMir++|MAMI|microrna.org|MirAncesTar|MirMAP|miRTar2GO|Mirza-G|MultiMiTar|PicTar|RepTar|RNAhybrid|TargetScan
PRPF38B	Q5VTL8		hsa-let-7b-5p	0.900073	21	Very High	BCmicrO|BiTargeting|CoMeTa|Cupid|DIANA|ElMMo3|MAMI|microrna.org|MirAncesTar|miRDB|MirMAP|MirTar|miRTar2GO|Mirza-G|MultiMiTar|PicTar|RepTar|RNA22|RNAhybrid|TargetRank|TargetScan
HNRNPH3	P31942		hsa-miR-140-5p	0.900058	22	Very High	BCmicrO|CoMeTa|Cupid|DIANA|ElMMo3|MBStar|MAMI|microrna.org|MirAncesTar|miRcode|mirCoX|miRDB|MirMAP|MirTar|miRTar2GO|Mirza-G|MultiMiTar|PicTar|RNAhybrid|TargetRank|TargetScan|TargetSpy
CAMSAP1	Q5T5Y3		hsa-miR-26a-5p	0.899923	20	Very High	BCmicrO|BiTargeting|CoMeTa|Cupid|DIANA|ElMMo3|MAMI|MirAncesTar|miRDB|MirMAP|MirSNP|MirTar|miRTar2GO|Mirza-G|MultiMiTar|PicTar|RepTar|RNAhybrid|TargetRank|TargetScan
ZBTB5	O15062		hsa-let-7b-5p	0.899856	18	Very High	BCmicrO|CoMeTa|DIANA|ElMMo3|GenMir++|MBStar|MAMI|microrna.org|MirAncesTar|miRDB|MirMAP|MirTar|miRTar2GO|Mirza-G|MultiMiTar|PACCMIT|RepTar|TargetScan
SLC35D2	Q76EJ3		hsa-let-7b-5p	0.899718	22	Very High	BCmicrO|BiTargeting|CoMeTa|Cupid|DIANA|ElMMo3|MBStar|MAMI|microrna.org|MirAncesTar|mirbase|miRDB|MirMAP|MirTar|miRTar2GO|Mirza-G|MultiMiTar|PACCMIT|RepTar|RNAhybrid|TargetRank|TargetScan
COL15A1	P39059		hsa-let-7a-5p	0.899633	15	Very High	CoMeTa|Cupid|DIANA|ElMMo3|GenMir++|MAMI|microrna.org|MirAncesTar|MirMAP|miRTar2GO|Mirza-G|MultiMiTar|PicTar|RNAhybrid|TargetScan
GDF6	Q6KF10		hsa-let-7b-5p	0.899481	18	Very High	BCmicrO|DIANA|ElMMo3|MAMI|microrna.org|MirAncesTar|miRDB|MirMAP|MirTar|miRTar2GO|Mirza-G|MultiMiTar|PACCMIT|PicTar|RepTar|RNAhybrid|TargetRank|TargetScan
USP32	Q8NFA0		hsa-let-7b-5p	0.899367	19	Very High	BCmicrO|CoMeTa|Cupid|ElMMo3|MBStar|MAMI|microrna.org|MirAncesTar|mirbase|miRDB|MirSNP|miRTar2GO|Mirza-G|MultiMiTar|PACCMIT|PicTar|RepTar|RNAhybrid|TargetScan
BACH1	O14867		hsa-miR-140-5p	0.899367	22	Very High	BCmicrO|CoMeTa|DIANA|ElMMo3|MBStar|MAMI|microrna.org|MirAncesTar|miRcode|mirCoX|miRDB|MirMAP|MirTar|miRTar2GO|Mirza-G|MultiMiTar|PACCMIT|PicTar|RepTar|RNAhybrid|TargetRank|TargetScan
SACS	Q9NZJ4		hsa-miR-26a-5p	0.899278	18	Very High	BCmicrO|CoMeTa|Cupid|DIANA|ElMMo3|MBStar|MAMI|MirAncesTar|miRDB|MirMAP|miRTar2GO|Mirza-G|MultiMiTar|PACCMIT|PicTar|RepTar|RNAhybrid|TargetScan
PRDM2	Q13029		hsa-let-7a-5p	0.898868	18	Very High	CoMeTa|DIANA|ElMMo3|GenMir++|MBStar|MAMI|microrna.org|MirAncesTar|MirMAP|MirTar|miRTar2GO|Mirza-G|MultiMiTar|PicTar|RepTar|RNA22|RNAhybrid|TargetRank
MYCN	P04198		hsa-let-7a-5p	0.898784	15	Very High	CoMeTa|Cupid|DIANA|ElMMo3|MAMI|microrna.org|MirAncesTar|MirMAP|miRTar2GO|Mirza-G|PicTar|RepTar|RNAhybrid|TargetRank|TargetScan
SENP5	Q96HI0		hsa-miR-26a-5p	0.898754	20	Very High	BCmicrO|CoMeTa|Cupid|DIANA|ElMMo3|MBStar|MAMI|MirAncesTar|miRDB|MirMAP|MirTar|miRTar2GO|Mirza-G|MultiMiTar|PACCMIT|PicTar|RepTar|RNAhybrid|TargetRank|TargetScan
PELI2	Q9HAT8		hsa-miR-26a-5p	0.89854	18	Very High	BCmicrO|CoMeTa|Cupid|DIANA|ElMMo3|MBStar|MAMI|MirAncesTar|miRDB|MirMAP|MirTar|miRTar2GO|Mirza-G|PACCMIT|PicTar|RepTar|TargetRank|TargetScan
CLTA	P09496		hsa-miR-142-3p	0.898526	23	Very High	BCmicrO|BiTargeting|CoMeTa|Cupid|ElMMo3|MBStar|MAMI|microrna.org|MirAncesTar|mirbase|miRcode|miRDB|MirMAP|MirSNP|MirTar|miRTar2GO|Mirza-G|MultiMiTar|PACCMIT|PicTar|RepTar|RNAhybrid|TargetRank
SIAH1	Q8IUQ4		hsa-miR-140-5p	0.89832	21	Very High	BCmicrO|CoMeTa|DIANA|ElMMo3|MBStar|MAMI|microrna.org|MirAncesTar|miRcode|mirCoX|miRDB|MirMAP|MirTar|miRTar2GO|Mirza-G|PACCMIT|PicTar|RepTar|RNAhybrid|TargetRank|TargetScan
LGR4	Q9BXB1		hsa-let-7b-5p	0.898191	19	Very High	BCmicrO|CoMeTa|Cupid|DIANA|ElMMo3|MBStar|MAMI|microrna.org|MirAncesTar|miRDB|MirMAP|MirTar|miRTar2GO|Mirza-G|MultiMiTar|PACCMIT|PicTar|RNAhybrid|TargetScan
BCL9	O00512		hsa-miR-140-5p	0.898133	20	Very High	BCmicrO|CoMeTa|Cupid|DIANA|ElMMo3|GenMir++|MAMI|microrna.org|MirAncesTar|miRcode|mirCoX|miRDB|MirMAP|miRTar2GO|MultiMiTar|PACCMIT|PicTar|RNA22|TargetScan|TargetSpy
ANK3	Q12955		hsa-miR-142-3p	0.897839	22	Very High	BCmicrO|BiTargeting|CoMeTa|Cupid|ElMMo3|GenMir++|MBStar|MAMI|microrna.org|MirAncesTar|mirbase|miRcode|miRDB|MirMAP|miRTar2GO|Mirza-G|MultiMiTar|PACCMIT|RepTar|RNAhybrid|TargetRank|TargetSpy
GOLGA7	Q7Z5G4		hsa-let-7b-5p	0.897698	19	Very High	BCmicrO|BiTargeting|CoMeTa|Cupid|DIANA|ElMMo3|MBStar|MAMI|microrna.org|MirAncesTar|miRDB|MirMAP|MirSNP|miRTar2GO|Mirza-G|MultiMiTar|PicTar|RNAhybrid|TargetScan
RANBP2	P49792		hsa-let-7a-5p	0.897603	18	Very High	CoMeTa|Cupid|DIANA|ElMMo3|GenMir++|MBStar|MAMI|microrna.org|MirAncesTar|miRDB|MirMAP|Mirza-G|MultiMiTar|PACCMIT|RepTar|RNAhybrid|TargetRank|TargetScan
ATF7IP	Q6VMQ6		hsa-miR-142-3p	0.897503	21	Very High	BCmicrO|CoMeTa|ElMMo3|MBStar|MAMI|microrna.org|MirAncesTar|mirbase|miRcode|miRDB|MirMAP|MirTar|miRTar2GO|Mirza-G|MultiMiTar|PACCMIT|PicTar|RepTar|RNAhybrid|TargetRank|TargetSpy
PPARGC1B	Q86YN6		hsa-let-7a-5p	0.896713	16	Very High	CoMeTa|Cupid|DIANA|ElMMo3|MBStar|MAMI|microrna.org|MirAncesTar|MirMAP|miRTar2GO|MultiMiTar|PicTar|RepTar|RNAhybrid|TargetRank|TargetScan
MAPK6	Q16659		hsa-let-7b-5p	0.89664	19	Very High	BCmicrO|BiTargeting|CoMeTa|Cupid|DIANA|ElMMo3|MBStar|MAMI|microrna.org|MirAncesTar|miRDB|MirMAP|MirTar|miRTar2GO|Mirza-G|MultiMiTar|RepTar|TargetRank|TargetScan
CCND2	P30279		hsa-let-7b-5p	0.896627	15	Very High	BCmicrO|CoMeTa|DIANA|ElMMo3|MBStar|MAMI|MirAncesTar|MirMAP|Mirza-G|MultiMiTar|PicTar|RepTar|RNAhybrid|TargetRank|TargetScan
ATP1B1	P05026		hsa-miR-142-5p	0.896571	22	Very High	BiTargeting|CoMeTa|Cupid|DIANA|ElMMo3|MBStar|MAMI|MirAncesTar|mirbase|miRDB|MirMAP|MirSNP|MirTar|Mirza-G|PACCMIT|PicTar|PITA|RepTar|RNA22|RNAhybrid|TargetRank|TargetScan
AKAP1	Q92667		hsa-miR-199a-5p	0.896501	22	Very High	BCmicrO|CoMeTa|Cupid|DIANA|ElMMo3|MBStar|MAMI|microrna.org|MirAncesTar|mirbase|miRDB|MirMAP|MirTar|Mirza-G|MultiMiTar|PACCMIT|PicTar|RepTar|RNAhybrid|TargetRank|TargetScan|TargetSpy
PTEN	P60484		hsa-miR-26a-5p	0.896481	19	Very High	BCmicrO|BiTargeting|CoMeTa|Cupid|DIANA|ElMMo3|GenMir++|MBStar|MAMI|MirAncesTar|MirMAP|MirTar|Mirza-G|MultiMiTar|PACCMIT|RepTar|RNAhybrid|TargetRank|TargetScan
NLK	Q9UBE8		hsa-miR-26a-5p	0.89634	16	Very High	BCmicrO|CoMeTa|Cupid|DIANA|ElMMo3|MBStar|MAMI|MirMAP|miRTar2GO|Mirza-G|MultiMiTar|PicTar|RepTar|RNAhybrid|TargetRank|TargetScan
USP3	Q9Y6I4		hsa-miR-26a-5p	0.896176	20	Very High	BCmicrO|BiTargeting|CoMeTa|Cupid|DIANA|ElMMo3|MBStar|MAMI|MirAncesTar|miRDB|MirMAP|MirTar|miRTar2GO|Mirza-G|PACCMIT|PicTar|RepTar|RNAhybrid|TargetRank|TargetScan
EIF5	P55010		hsa-miR-26a-5p	0.896105	21	Very High	BCmicrO|BiTargeting|CoMeTa|Cupid|DIANA|ElMMo3|GenMir++|MAMI|MirAncesTar|miRDB|MirMAP|MirSNP|MirTar|miRTar2GO|Mirza-G|MultiMiTar|PACCMIT|RepTar|RNAhybrid|TargetRank|TargetScan
FOXO3	O43524		hsa-miR-223-3p	0.896095	20	Very High	BCmicrO|CoMeTa|Cupid|DIANA|ElMMo3|MBStar|MAMI|microrna.org|MirAncesTar|mirbase|miRcode|mirCoX|miRDB|MirMAP|miRTar2GO|PicTar|RepTar|RNAhybrid|TargetRank|TargetScan
FNDC3A	Q9Y2H6		hsa-let-7a-5p	0.896031	18	Very High	CoMeTa|Cupid|DIANA|ElMMo3|MBStar|MAMI|microrna.org|MirAncesTar|miRDB|MirMAP|MirTar|Mirza-G|PACCMIT|PicTar|RepTar|RNAhybrid|TargetRank|TargetScan
ROCK2	O75116		hsa-miR-142-3p	0.896003	20	Very High	BCmicrO|CoMeTa|Cupid|DIANA|ElMMo3|MBStar|MAMI|microrna.org|MirAncesTar|miRcode|miRDB|MirMAP|miRTar2GO|Mirza-G|MultiMiTar|PACCMIT|PicTar|RepTar|RNAhybrid|TargetRank
ERCC6	Q03468		hsa-let-7b-5p	0.895987	21	Very High	BCmicrO|BiTargeting|CoMeTa|Cupid|ElMMo3|GenMir++|MBStar|MAMI|microrna.org|MirAncesTar|miRDB|MirMAP|MirSNP|MirTar|miRTar2GO|Mirza-G|MultiMiTar|RepTar|RNAhybrid|TargetRank|TargetScan
MARK3	P27448		hsa-miR-142-3p	0.895852	18	Very High	BCmicrO|CoMeTa|Cupid|DIANA|ElMMo3|GenMir++|MAMI|microrna.org|MirAncesTar|mirbase|miRcode|MirMAP|miRTar2GO|Mirza-G|MultiMiTar|PicTar|RepTar|RNAhybrid
ZBTB5	O15062		hsa-let-7a-5p	0.895664	17	Very High	CoMeTa|DIANA|ElMMo3|GenMir++|MBStar|MAMI|microrna.org|MirAncesTar|miRDB|MirMAP|MirTar|miRTar2GO|Mirza-G|MultiMiTar|PACCMIT|RepTar|TargetScan
KIAA1468	Q9P260		hsa-miR-26a-5p	0.895364	19	Very High	BCmicrO|Cupid|DIANA|ElMMo3|MBStar|MAMI|MirAncesTar|miRDB|MirMAP|MirTar|miRTar2GO|Mirza-G|MultiMiTar|PACCMIT|PicTar|RepTar|RNAhybrid|TargetRank|TargetScan
TMEM2	Q9UHN6		hsa-miR-26a-5p	0.895299	21	Very High	BCmicrO|BiTargeting|CoMeTa|Cupid|DIANA|ElMMo3|MBStar|MAMI|MirAncesTar|miRDB|MirMAP|MirTar|miRTar2GO|Mirza-G|MultiMiTar|PACCMIT|PicTar|RepTar|RNAhybrid|TargetRank|TargetScan
CPEB2	Q7Z5Q1		hsa-let-7a-5p	0.895176	18	Very High	Cupid|DIANA|ElMMo3|MBStar|MAMI|microrna.org|MirAncesTar|miRDB|MirMAP|miRTar2GO|Mirza-G|MultiMiTar|PACCMIT|PicTar|RepTar|RNAhybrid|TargetRank|TargetScan
NDST2	P52849		hsa-let-7b-5p	0.895082	19	Very High	BCmicrO|CoMeTa|Cupid|DIANA|ElMMo3|GenMir++|MAMI|microrna.org|MirAncesTar|mirbase|miRDB|MirMAP|miRTar2GO|MultiMiTar|PACCMIT|RepTar|RNAhybrid|TargetRank|TargetScan
SNX16	P57768		hsa-let-7a-5p	0.895076	21	Very High	BiTargeting|CoMeTa|Cupid|DIANA|ElMMo3|MBStar|MAMI|microrna.org|MirAncesTar|miRDB|MirMAP|MirTar|miRTar2GO|Mirza-G|MultiMiTar|PACCMIT|PicTar|RepTar|RNAhybrid|TargetRank|TargetScan
ZFC3H1	O60293		hsa-miR-26a-5p	0.895073	17	Very High	BCmicrO|CoMeTa|Cupid|DIANA|ElMMo3|MBStar|MAMI|MirAncesTar|MirMAP|miRTar2GO|Mirza-G|MultiMiTar|PicTar|RepTar|RNAhybrid|TargetRank|TargetScan
STRN3	Q13033		hsa-miR-142-3p	0.895014	19	Very High	BCmicrO|CoMeTa|Cupid|DIANA|ElMMo3|MBStar|MAMI|microrna.org|MirAncesTar|mirbase|miRcode|miRDB|MirMAP|miRTar2GO|Mirza-G|MultiMiTar|PACCMIT|PicTar|RNAhybrid
CPEB2	Q7Z5Q1		hsa-let-7b-5p	0.894908	19	Very High	BCmicrO|BiTargeting|DIANA|ElMMo3|MBStar|MAMI|microrna.org|MirAncesTar|miRDB|MirMAP|miRTar2GO|Mirza-G|MultiMiTar|PACCMIT|PicTar|RepTar|RNAhybrid|TargetRank|TargetScan
NDST2	P52849		hsa-let-7a-5p	0.894795	18	Very High	CoMeTa|Cupid|DIANA|ElMMo3|GenMir++|MAMI|microrna.org|MirAncesTar|miRDB|MirMAP|MirSNP|miRTar2GO|MultiMiTar|PACCMIT|RepTar|RNAhybrid|TargetRank|TargetScan
KLF9	Q13886		hsa-let-7a-5p	0.894633	19	Very High	BiTargeting|CoMeTa|Cupid|DIANA|ElMMo3|MBStar|MAMI|microrna.org|MirAncesTar|miRDB|MirMAP|miRTar2GO|Mirza-G|MultiMiTar|PACCMIT|PicTar|RepTar|TargetRank|TargetScan
EPB41L2	O43491		hsa-miR-140-5p	0.89455	21	Very High	BCmicrO|CoMeTa|Cupid|DIANA|ElMMo3|MBStar|microrna.org|MirAncesTar|miRcode|mirCoX|miRDB|MirMAP|MirTar|miRTar2GO|Mirza-G|MultiMiTar|PicTar|RNAhybrid|TargetRank|TargetScan|TargetSpy
TSC22D2	O75157		hsa-let-7a-5p	0.894543	17	Very High	BiTargeting|CoMeTa|Cupid|DIANA|ElMMo3|MBStar|MAMI|microrna.org|MirAncesTar|MirMAP|miRTar2GO|Mirza-G|MultiMiTar|PicTar|RepTar|RNAhybrid|TargetScan
SERBP1	Q8NC51		hsa-miR-26a-5p	0.894539	18	Very High	BCmicrO|CoMeTa|Cupid|DIANA|ElMMo3|MBStar|MAMI|MirAncesTar|miRDB|MirMAP|miRTar2GO|Mirza-G|MultiMiTar|PicTar|RepTar|RNAhybrid|TargetRank|TargetScan
GNPTAB	Q3T906		hsa-let-7b-5p	0.89437	18	Very High	BCmicrO|BiTargeting|CoMeTa|ElMMo3|MBStar|MAMI|microrna.org|MirAncesTar|miRDB|MirMAP|miRTar2GO|MultiMiTar|PACCMIT|PicTar|RepTar|RNAhybrid|TargetRank|TargetScan
CCND2	P30279		hsa-let-7a-5p	0.893498	15	Very High	CoMeTa|Cupid|DIANA|ElMMo3|MBStar|MAMI|MirAncesTar|MirMAP|Mirza-G|MultiMiTar|PicTar|RepTar|RNAhybrid|TargetRank|TargetScan
ITGAV	P06756		hsa-miR-142-3p	0.893277	21	Very High	BCmicrO|CoMeTa|Cupid|DIANA|ElMMo3|MBStar|MAMI|microrna.org|MirAncesTar|miRcode|miRDB|MirMAP|MirTar|miRTar2GO|Mirza-G|MultiMiTar|PACCMIT|PicTar|RepTar|RNAhybrid|TargetRank
DIRC2	Q96SL1		hsa-miR-142-3p	0.893083	19	Very High	BCmicrO|Cupid|DIANA|ElMMo3|MBStar|MAMI|microrna.org|MirAncesTar|miRcode|miRDB|MirMAP|MirTar|miRTar2GO|Mirza-G|MultiMiTar|PicTar|RepTar|RNAhybrid|TargetRank
TRPC3	Q13507		hsa-miR-26a-5p	0.89282	19	Very High	BCmicrO|BiTargeting|CoMeTa|Cupid|ElMMo3|MBStar|MAMI|MirAncesTar|miRDB|MirMAP|MirTar|miRTar2GO|Mirza-G|MultiMiTar|PACCMIT|PicTar|RNAhybrid|TargetRank|TargetScan
ABCC5	O15440		hsa-let-7a-5p	0.892653	21	Very High	BiTargeting|CoMeTa|Cupid|DIANA|ElMMo3|MBStar|MAMI|microrna.org|MirAncesTar|mirbase|miRDB|MirMAP|MirTar|miRTar2GO|Mirza-G|MultiMiTar|PACCMIT|PicTar|RepTar|RNAhybrid|TargetScan
LAMC1	P11047		hsa-miR-199a-5p	0.892256	20	Very High	BCmicrO|CoMeTa|Cupid|DIANA|ElMMo3|MBStar|MAMI|microrna.org|MirAncesTar|miRDB|MirMAP|miRTar2GO|Mirza-G|MultiMiTar|PACCMIT|PicTar|RepTar|RNA22|TargetRank|TargetScan
E2F7	Q96AV8		hsa-miR-26a-5p	0.892158	18	Very High	BCmicrO|Cupid|DIANA|ElMMo3|MBStar|MAMI|MirAncesTar|miRDB|MirMAP|MirTar|miRTar2GO|Mirza-G|MultiMiTar|PACCMIT|PicTar|RNAhybrid|TargetRank|TargetScan
SOX4	Q06945		hsa-miR-140-5p	0.89151	20	Very High	BCmicrO|BiTargeting|CoMeTa|Cupid|DIANA|ElMMo3|MAMI|microrna.org|MirAncesTar|miRcode|mirCoX|miRDB|MirMAP|miRTar2GO|Mirza-G|MultiMiTar|PACCMIT|PicTar|RepTar|TargetScan
IGF2BP2	Q9Y6M1		hsa-let-7a-5p	0.891415	17	Very High	CoMeTa|Cupid|DIANA|ElMMo3|MAMI|microrna.org|MirAncesTar|miRDB|MirMAP|MirTar|Mirza-G|PACCMIT|PicTar|RepTar|RNAhybrid|TargetRank|TargetScan
GOLT1B	Q9Y3E0		hsa-let-7b-5p	0.891248	20	Very High	BCmicrO|CoMeTa|Cupid|DIANA|ElMMo3|MBStar|MAMI|microrna.org|MirAncesTar|miRDB|MirMAP|miRTar2GO|Mirza-G|MultiMiTar|PACCMIT|PicTar|RepTar|RNAhybrid|TargetRank|TargetScan
KCNK1	O00180		hsa-miR-26a-5p	0.891124	19	Very High	BCmicrO|CoMeTa|DIANA|ElMMo3|GenMir++|MBStar|MAMI|MirAncesTar|miRDB|MirMAP|MirTar|miRTar2GO|Mirza-G|PACCMIT|PicTar|RepTar|RNAhybrid|TargetRank|TargetScan
EML4	Q9HC35		hsa-miR-142-3p	0.890958	19	Very High	BCmicrO|CoMeTa|DIANA|ElMMo3|MBStar|MAMI|microrna.org|MirAncesTar|miRcode|miRDB|MirMAP|MirTar|miRTar2GO|Mirza-G|MultiMiTar|PACCMIT|PicTar|RNAhybrid|TargetRank
LSM12	Q3MHD2		hsa-miR-26a-5p	0.890952	19	Very High	BCmicrO|CoMeTa|Cupid|DIANA|ElMMo3|MBStar|MAMI|MirAncesTar|miRDB|MirMAP|MirTar|miRTar2GO|Mirza-G|PACCMIT|PicTar|RepTar|RNAhybrid|TargetRank|TargetScan
HSP90B1	P14625		hsa-miR-223-3p	0.890936	21	Very High	BCmicrO|CoMeTa|Cupid|DIANA|ElMMo3|MBStar|microrna.org|MirAncesTar|mirbase|miRcode|mirCoX|miRDB|MirMAP|MirTar|miRTar2GO|Mirza-G|PicTar|RepTar|RNAhybrid|TargetRank|TargetScan
RAD23B	P54727		hsa-miR-199a-5p	0.89092	18	Very High	BCmicrO|CoMeTa|DIANA|ElMMo3|MBStar|MAMI|microrna.org|MirAncesTar|miRDB|MirMAP|MirTar|Mirza-G|MultiMiTar|PACCMIT|PicTar|RNAhybrid|TargetRank|TargetScan
OSBPL3	Q9H4L5		hsa-let-7b-5p	0.890886	20	Very High	BCmicrO|BiTargeting|CoMeTa|DIANA|ElMMo3|MBStar|MAMI|microrna.org|MirAncesTar|miRDB|MirMAP|miRTar2GO|Mirza-G|MultiMiTar|PACCMIT|PicTar|RepTar|RNAhybrid|TargetRank|TargetScan
APC	P25054		hsa-miR-142-3p	0.890881	21	Very High	BCmicrO|CoMeTa|Cupid|DIANA|ElMMo3|GenMir++|MBStar|MAMI|microrna.org|MirAncesTar|mirbase|miRcode|miRDB|MirMAP|MirTar|miRTar2GO|Mirza-G|MultiMiTar|RNAhybrid|TargetRank|TargetSpy
BEGAIN	Q9BUH8		hsa-let-7b-5p	0.890693	19	Very High	BCmicrO|CoMeTa|DIANA|ElMMo3|MBStar|MAMI|microrna.org|MirAncesTar|miRDB|MirMAP|miRTar2GO|Mirza-G|MultiMiTar|PACCMIT|PicTar|RepTar|RNAhybrid|TargetRank|TargetScan
YOD1	Q5VVQ6		hsa-let-7b-5p	0.890254	21	Very High	BCmicrO|BiTargeting|CoMeTa|Cupid|DIANA|ElMMo3|MBStar|MAMI|microrna.org|MirAncesTar|miRDB|MirMAP|MirSNP|MirTar|miRTar2GO|Mirza-G|MultiMiTar|RepTar|RNA22|TargetRank|TargetScan
MGAT4A	Q9UM21		hsa-let-7b-5p	0.890165	21	Very High	BCmicrO|BiTargeting|CoMeTa|DIANA|ElMMo3|MBStar|MAMI|microrna.org|MirAncesTar|mirbase|miRDB|MirMAP|MirTar|miRTar2GO|Mirza-G|MultiMiTar|PACCMIT|PicTar|RepTar|RNAhybrid|TargetScan
KLF9	Q13886		hsa-let-7b-5p	0.889972	18	Very High	BCmicrO|CoMeTa|DIANA|ElMMo3|MBStar|MAMI|microrna.org|MirAncesTar|miRDB|MirMAP|miRTar2GO|Mirza-G|MultiMiTar|PACCMIT|PicTar|RepTar|TargetRank|TargetScan
RPS6KA6	Q9UK32		hsa-miR-26a-5p	0.889933	15	Very High	BCmicrO|CoMeTa|DIANA|ElMMo3|MBStar|MAMI|MirAncesTar|miRDB|MirMAP|MirTar|Mirza-G|PicTar|RepTar|TargetRank|TargetScan
CALML4	Q96GE6		hsa-miR-223-3p	0.889747	23	Very High	BCmicrO|BiTargeting|CoMeTa|DIANA|ElMMo3|MBStar|MAMI|microrna.org|MirAncesTar|miRcode|mirCoX|miRDB|MirMAP|MirSNP|MirTar|Mirza-G|MultiMiTar|PACCMIT|PicTar|RepTar|RNAhybrid|TargetRank|TargetScan
ERCC6	Q03468		hsa-let-7a-5p	0.88962	20	Very High	BiTargeting|CoMeTa|Cupid|ElMMo3|GenMir++|MBStar|MAMI|microrna.org|MirAncesTar|miRDB|MirMAP|MirSNP|MirTar|miRTar2GO|Mirza-G|MultiMiTar|RepTar|RNAhybrid|TargetRank|TargetScan
MARCKS	P29966		hsa-miR-142-3p	0.889186	18	Very High	BCmicrO|BiTargeting|CoMeTa|Cupid|DIANA|ElMMo3|MAMI|microrna.org|MirAncesTar|miRcode|miRDB|MirMAP|miRTar2GO|Mirza-G|MultiMiTar|PicTar|RepTar|TargetRank
MAB21L1	Q13394		hsa-miR-26a-5p	0.888943	16	Very High	BCmicrO|CoMeTa|DIANA|ElMMo3|MBStar|MAMI|MirAncesTar|miRDB|MirMAP|MirTar|Mirza-G|MultiMiTar|PACCMIT|PicTar|TargetRank|TargetScan
ARHGAP12	Q8IWW6		hsa-miR-199a-5p	0.888932	21	Very High	BCmicrO|CoMeTa|DIANA|ElMMo3|MBStar|MAMI|microrna.org|MirAncesTar|miRDB|MirMAP|MirTar|miRTar2GO|Mirza-G|MultiMiTar|PACCMIT|PicTar|RepTar|RNAhybrid|TargetRank|TargetScan|TargetSpy
ADM	P35318		hsa-miR-26a-5p	0.888859	19	Very High	BCmicrO|BiTargeting|CoMeTa|Cupid|DIANA|ElMMo3|GenMir++|MAMI|MirAncesTar|miRDB|MirMAP|MirSNP|MirTar|Mirza-G|PACCMIT|RepTar|RNAhybrid|TargetRank|TargetScan
ZBTB18	Q99592		hsa-miR-199a-5p	0.888841	21	Very High	BCmicrO|BiTargeting|CoMeTa|DIANA|ElMMo3|MBStar|MAMI|microrna.org|MirAncesTar|miRDB|MirMAP|MirTar|miRTar2GO|Mirza-G|MultiMiTar|PicTar|RepTar|RNA22|TargetRank|TargetScan|TargetSpy
ABCC5	O15440		hsa-let-7b-5p	0.888689	21	Very High	BCmicrO|BiTargeting|CoMeTa|Cupid|DIANA|ElMMo3|MBStar|MAMI|microrna.org|MirAncesTar|miRDB|MirMAP|MirTar|miRTar2GO|Mirza-G|MultiMiTar|PACCMIT|PicTar|RepTar|RNAhybrid|TargetScan
HECTD1	Q9ULT8		hsa-miR-142-3p	0.888653	20	Very High	BCmicrO|Cupid|DIANA|ElMMo3|MBStar|MAMI|microrna.org|MirAncesTar|miRcode|MirMAP|MirTar|miRTar2GO|Mirza-G|MultiMiTar|PACCMIT|PicTar|RepTar|RNAhybrid|TargetRank|TargetSpy
FNDC3B	Q53EP0		hsa-let-7b-5p	0.888648	19	Very High	BCmicrO|BiTargeting|CoMeTa|Cupid|DIANA|ElMMo3|MBStar|MAMI|microrna.org|MirAncesTar|MirMAP|miRTar2GO|Mirza-G|MultiMiTar|PicTar|RepTar|RNAhybrid|TargetRank|TargetScan
ULK2	Q8IYT8		hsa-let-7b-5p	0.888597	19	Very High	BCmicrO|CoMeTa|DIANA|ElMMo3|MBStar|MAMI|microrna.org|MirAncesTar|miRDB|MirMAP|miRTar2GO|Mirza-G|MultiMiTar|PACCMIT|PicTar|RepTar|RNAhybrid|TargetRank|TargetScan
KAT2B	Q92831		hsa-miR-140-5p	0.888307	21	Very High	BCmicrO|CoMeTa|Cupid|DIANA|ElMMo3|MBStar|microrna.org|MirAncesTar|miRcode|mirCoX|miRDB|MirMAP|MirTar|miRTar2GO|Mirza-G|MultiMiTar|PicTar|RNAhybrid|TargetRank|TargetScan|TargetSpy
COX5A	P20674		hsa-miR-26a-5p	0.888284	14	Very High	BCmicrO|CoMeTa|DIANA|ElMMo3|GenMir++|MBStar|MAMI|MirAncesTar|miRDB|MirMAP|miRTar2GO|RepTar|RNAhybrid|TargetScan
ZCCHC24	Q8N2G6		hsa-miR-26a-5p	0.88817	19	Very High	BCmicrO|CoMeTa|Cupid|DIANA|ElMMo3|MBStar|MAMI|MirAncesTar|miRDB|MirMAP|miRTar2GO|Mirza-G|MultiMiTar|PACCMIT|PicTar|RepTar|RNAhybrid|TargetRank|TargetScan
FLRT3	Q9NZU0		hsa-miR-199a-5p	0.88806	18	Very High	BCmicrO|CoMeTa|Cupid|DIANA|ElMMo3|MBStar|MAMI|microrna.org|miRDB|MirMAP|MirTar|Mirza-G|MultiMiTar|PACCMIT|PicTar|RepTar|TargetRank|TargetScan
RFX6	Q8HWS3		hsa-let-7b-5p	0.888037	16	Very High	BCmicrO|Cupid|DIANA|ElMMo3|MBStar|MAMI|microrna.org|MirAncesTar|miRDB|MirMAP|Mirza-G|MultiMiTar|PACCMIT|PicTar|RepTar|TargetScan
ANKRD17	O75179		hsa-miR-223-3p	0.88757	20	Very High	BCmicrO|CoMeTa|Cupid|DIANA|ElMMo3|MBStar|MAMI|microrna.org|MirAncesTar|miRcode|mirCoX|miRDB|MirMAP|MirTar|miRTar2GO|Mirza-G|PACCMIT|PicTar|RNAhybrid|TargetScan
GNPTAB	Q3T906		hsa-let-7a-5p	0.887207	18	Very High	BiTargeting|CoMeTa|ElMMo3|MBStar|MAMI|microrna.org|MirAncesTar|mirbase|miRDB|MirMAP|miRTar2GO|MultiMiTar|PACCMIT|PicTar|RepTar|RNAhybrid|TargetRank|TargetScan
ZNF217	O75362		hsa-miR-142-3p	0.887094	21	Very High	BCmicrO|CoMeTa|Cupid|DIANA|ElMMo3|MBStar|MAMI|microrna.org|MirAncesTar|miRcode|miRDB|MirMAP|MirTar|miRTar2GO|Mirza-G|MultiMiTar|PACCMIT|PicTar|RepTar|RNAhybrid|TargetRank
RFX6	Q8HWS3		hsa-let-7a-5p	0.886962	17	Very High	Cupid|DIANA|ElMMo3|MBStar|MAMI|microrna.org|MirAncesTar|mirbase|miRDB|MirMAP|Mirza-G|MultiMiTar|PACCMIT|PicTar|RepTar|RNAhybrid|TargetScan
ANKS1A	Q92625		hsa-miR-26a-5p	0.886725	18	Very High	BCmicrO|CoMeTa|Cupid|DIANA|ElMMo3|MBStar|MAMI|MirAncesTar|miRDB|MirMAP|MirTar|miRTar2GO|Mirza-G|MultiMiTar|PicTar|RepTar|TargetRank|TargetScan
RSBN1	Q5VWQ0		hsa-miR-31-5p	0.886664	23	Very High	BCmicrO|BiTargeting|CoMeTa|Cupid|DIANA|ElMMo3|MBStar|microrna.org|MirAncesTar|mirbase|miRcode|miRDB|MirMAP|MirTar|miRTar2GO|Mirza-G|MultiMiTar|PACCMIT|PITA|RepTar|RNA22|TargetRank|TargetScan
TMCC1	O94876		hsa-miR-26a-5p	0.88651	18	Very High	BCmicrO|CoMeTa|DIANA|ElMMo3|MBStar|MAMI|MirAncesTar|miRDB|MirMAP|MirTar|miRTar2GO|Mirza-G|MultiMiTar|PACCMIT|PicTar|RepTar|TargetRank|TargetScan
TTLL4	Q14679		hsa-let-7b-5p	0.885928	19	Very High	BCmicrO|BiTargeting|CoMeTa|Cupid|DIANA|ElMMo3|MBStar|MAMI|microrna.org|MirAncesTar|miRDB|MirMAP|MirTar|miRTar2GO|MultiMiTar|PACCMIT|RepTar|RNAhybrid|TargetScan
RALA	P11233		hsa-miR-140-5p	0.885768	22	Very High	BCmicrO|BiTargeting|CoMeTa|Cupid|DIANA|ElMMo3|MBStar|microrna.org|MirAncesTar|miRcode|mirCoX|miRDB|MirMAP|miRTar2GO|Mirza-G|MultiMiTar|PACCMIT|PicTar|PITA|RepTar|TargetRank|TargetScan
WAPL	Q7Z5K2		hsa-miR-26a-5p	0.885607	18	Very High	BCmicrO|CoMeTa|Cupid|DIANA|ElMMo3|MBStar|MAMI|MirAncesTar|miRDB|MirMAP|miRTar2GO|Mirza-G|MultiMiTar|PicTar|RepTar|RNAhybrid|TargetRank|TargetScan
IL6ST	P40189		hsa-miR-142-3p	0.885547	19	Very High	BCmicrO|CoMeTa|Cupid|DIANA|ElMMo3|GenMir++|MBStar|MAMI|microrna.org|MirAncesTar|miRcode|MirMAP|MirSNP|miRTar2GO|Mirza-G|MultiMiTar|PicTar|RepTar|RNAhybrid
COL19A1	Q14993		hsa-miR-26a-5p	0.885522	19	Very High	BCmicrO|CoMeTa|Cupid|DIANA|ElMMo3|MBStar|MAMI|MirAncesTar|miRDB|MirMAP|MirTar|Mirza-G|MultiMiTar|PACCMIT|PicTar|RepTar|RNAhybrid|TargetRank|TargetScan
ZBTB18	Q99592		hsa-miR-223-3p	0.885465	19	Very High	BCmicrO|CoMeTa|DIANA|ElMMo3|GenMir++|MBStar|MAMI|microrna.org|MirAncesTar|miRcode|mirCoX|MirMAP|miRTar2GO|Mirza-G|MultiMiTar|PicTar|RepTar|RNA22|TargetScan
RUFY3	Q7L099		hsa-let-7a-5p	0.885453	21	Very High	BiTargeting|CoMeTa|Cupid|DIANA|ElMMo3|MBStar|MAMI|microrna.org|MirAncesTar|mirbase|miRDB|MirMAP|MirSNP|MirTar|Mirza-G|MultiMiTar|PACCMIT|PicTar|RepTar|RNAhybrid|TargetScan
PDS5B	Q9NTI5		hsa-miR-223-3p	0.885444	21	Very High	BCmicrO|CoMeTa|Cupid|DIANA|ElMMo3|MAMI|microrna.org|MirAncesTar|miRcode|mirCoX|miRDB|MirMAP|MirTar|Mirza-G|MultiMiTar|PACCMIT|PicTar|RepTar|RNAhybrid|TargetRank|TargetScan
TUSC2	O75896		hsa-let-7b-5p	0.885317	20	Very High	BCmicrO|BiTargeting|CoMeTa|Cupid|DIANA|ElMMo3|MAMI|microrna.org|MirAncesTar|miRDB|MirMAP|MirSNP|miRTar2GO|Mirza-G|MultiMiTar|PACCMIT|PicTar|RepTar|RNAhybrid|TargetScan
PTGS2	P35354		hsa-miR-26a-5p	0.885277	21	Very High	BCmicrO|CoMeTa|Cupid|DIANA|ElMMo3|GenMir++|MBStar|MAMI|MirAncesTar|miRDB|MirMAP|MirTar|miRTar2GO|Mirza-G|MultiMiTar|PACCMIT|RepTar|RNA22|RNAhybrid|TargetRank|TargetScan
NAP1L1	P55209		hsa-let-7b-5p	0.885148	20	Very High	BCmicrO|BiTargeting|CoMeTa|Cupid|DIANA|ElMMo3|MBStar|MAMI|microrna.org|MirAncesTar|miRDB|MirMAP|MirTar|miRTar2GO|Mirza-G|MultiMiTar|RepTar|RNAhybrid|TargetRank|TargetScan
IRS2	Q9Y4H2		hsa-let-7a-5p	0.884988	18	Very High	BiTargeting|CoMeTa|Cupid|DIANA|ElMMo3|MBStar|MAMI|microrna.org|MirAncesTar|miRDB|MirMAP|miRTar2GO|Mirza-G|MultiMiTar|PACCMIT|PicTar|RepTar|TargetScan
SCAF8	Q9UPN6		hsa-miR-223-3p	0.884915	21	Very High	BCmicrO|CoMeTa|Cupid|DIANA|ElMMo3|MAMI|microrna.org|MirAncesTar|miRcode|mirCoX|miRDB|MirMAP|MirSNP|MirTar|miRTar2GO|Mirza-G|PACCMIT|PicTar|RepTar|RNAhybrid|TargetScan
LGR4	Q9BXB1		hsa-let-7a-5p	0.884855	18	Very High	CoMeTa|Cupid|DIANA|ElMMo3|MBStar|MAMI|microrna.org|MirAncesTar|miRDB|MirMAP|MirTar|miRTar2GO|Mirza-G|MultiMiTar|PACCMIT|PicTar|RNAhybrid|TargetScan
TMEM2	Q9UHN6		hsa-let-7a-5p	0.88466	21	Very High	BiTargeting|CoMeTa|Cupid|DIANA|ElMMo3|MBStar|MAMI|microrna.org|MirAncesTar|mirbase|miRDB|MirMAP|MirTar|miRTar2GO|Mirza-G|MultiMiTar|PACCMIT|RepTar|RNAhybrid|TargetRank|TargetScan
EPHA3	P29320		hsa-let-7b-5p	0.884639	17	Very High	BCmicrO|BiTargeting|CoMeTa|DIANA|ElMMo3|GenMir++|MBStar|MAMI|microrna.org|MirAncesTar|MirMAP|Mirza-G|MultiMiTar|PicTar|RepTar|RNAhybrid|TargetScan
SLC35D2	Q76EJ3		hsa-let-7a-5p	0.884415	21	Very High	BiTargeting|CoMeTa|Cupid|DIANA|ElMMo3|MBStar|MAMI|microrna.org|MirAncesTar|mirbase|miRDB|MirMAP|MirTar|miRTar2GO|Mirza-G|MultiMiTar|PACCMIT|RepTar|RNAhybrid|TargetRank|TargetScan
GATM	P50440		hsa-let-7b-5p	0.884217	20	Very High	BCmicrO|CoMeTa|Cupid|DIANA|ElMMo3|MBStar|MAMI|microrna.org|MirAncesTar|miRDB|MirMAP|MirTar|miRTar2GO|Mirza-G|MultiMiTar|PACCMIT|RepTar|RNAhybrid|TargetRank|TargetScan
RNF38	Q9H0F5		hsa-miR-199a-5p	0.884055	20	Very High	BCmicrO|BiTargeting|CoMeTa|Cupid|DIANA|ElMMo3|MBStar|MAMI|microrna.org|MirAncesTar|miRDB|MirMAP|MirTar|miRTar2GO|Mirza-G|MultiMiTar|PicTar|RNAhybrid|TargetScan|TargetSpy
RNF11	Q9Y3C5		hsa-miR-199a-5p	0.883996	20	Very High	BCmicrO|CoMeTa|Cupid|DIANA|ElMMo3|MBStar|MAMI|microrna.org|MirAncesTar|miRDB|MirMAP|MirSNP|miRTar2GO|Mirza-G|MultiMiTar|PACCMIT|PicTar|TargetRank|TargetScan|TargetSpy
SSX2IP	Q9Y2D8		hsa-miR-26a-5p	0.883871	21	Very High	BCmicrO|CoMeTa|Cupid|DIANA|ElMMo3|MBStar|MAMI|MirAncesTar|miRDB|MirMAP|MirTar|miRTar2GO|Mirza-G|MultiMiTar|PACCMIT|PicTar|RepTar|RNA22|RNAhybrid|TargetRank|TargetScan
STK39	Q9UEW8		hsa-miR-223-3p	0.88369	19	Very High	BCmicrO|CoMeTa|Cupid|DIANA|ElMMo3|MAMI|microrna.org|MirAncesTar|miRcode|mirCoX|miRDB|MirMAP|MirTar|Mirza-G|PicTar|RepTar|RNAhybrid|TargetRank|TargetScan
CAPZA1	P52907		hsa-miR-26a-5p	0.883639	17	Very High	BCmicrO|CoMeTa|Cupid|DIANA|ElMMo3|GenMir++|MBStar|MAMI|MirAncesTar|MirMAP|miRTar2GO|Mirza-G|MultiMiTar|RepTar|RNAhybrid|TargetRank|TargetScan
IRS2	Q9Y4H2		hsa-let-7b-5p	0.883432	17	Very High	BCmicrO|CoMeTa|Cupid|DIANA|ElMMo3|MBStar|MAMI|microrna.org|MirAncesTar|miRDB|MirMAP|Mirza-G|MultiMiTar|PACCMIT|PicTar|RepTar|TargetScan
DCUN1D3	Q8IWE4		hsa-let-7b-5p	0.88343	19	Very High	BCmicrO|BiTargeting|Cupid|DIANA|ElMMo3|MAMI|microrna.org|MirAncesTar|miRDB|MirMAP|miRTar2GO|Mirza-G|MultiMiTar|PACCMIT|PicTar|RepTar|RNAhybrid|TargetRank|TargetScan
TFG	Q92734		hsa-miR-142-3p	0.883095	19	Very High	BCmicrO|CoMeTa|DIANA|ElMMo3|MBStar|MAMI|microrna.org|MirAncesTar|mirbase|miRcode|miRDB|MirMAP|MirTar|miRTar2GO|Mirza-G|PACCMIT|PicTar|RepTar|RNAhybrid
UBR3	Q6ZT12		hsa-miR-26a-5p	0.882803	18	Very High	BCmicrO|Cupid|DIANA|ElMMo3|MBStar|MAMI|MirAncesTar|miRDB|MirMAP|MirTar|miRTar2GO|Mirza-G|PACCMIT|PicTar|RepTar|RNAhybrid|TargetRank|TargetScan
NLK	Q9UBE8		hsa-let-7b-5p	0.882735	20	Very High	BCmicrO|BiTargeting|CoMeTa|Cupid|DIANA|ElMMo3|MBStar|MAMI|microrna.org|MirAncesTar|miRDB|MirMAP|Mirza-G|MultiMiTar|PACCMIT|PicTar|RepTar|RNAhybrid|TargetRank|TargetScan
NFIA	Q12857		hsa-miR-223-3p	0.882571	24	Very High	BCmicrO|BiTargeting|Cupid|DIANA|ElMMo3|MBStar|MAMI|microrna.org|MirAncesTar|mirbase|miRcode|mirCoX|miRDB|MirMAP|MirTar|Mirza-G|MultiMiTar|PACCMIT|PicTar|RepTar|RNA22|RNAhybrid|TargetRank|TargetScan
BAZ2B	Q9UIF8		hsa-miR-140-5p	0.882501	21	Very High	BCmicrO|CoMeTa|Cupid|DIANA|ElMMo3|MBStar|MAMI|microrna.org|MirAncesTar|miRcode|mirCoX|miRDB|MirMAP|MirTar|Mirza-G|MultiMiTar|PACCMIT|PicTar|RNAhybrid|TargetScan|TargetSpy
PITPNC1	Q9UKF7		hsa-miR-26a-5p	0.882392	18	Very High	BCmicrO|CoMeTa|DIANA|ElMMo3|MBStar|MAMI|MirAncesTar|miRDB|MirMAP|MirTar|Mirza-G|MultiMiTar|PACCMIT|PicTar|RepTar|RNAhybrid|TargetRank|TargetScan
SEC24C	P53992		hsa-let-7a-5p	0.882264	14	Very High	BiTargeting|CoMeTa|DIANA|ElMMo3|GenMir++|MAMI|microrna.org|MirAncesTar|MirMAP|miRTar2GO|Mirza-G|MultiMiTar|RepTar|RNAhybrid
IRAK1	P51617		hsa-miR-146b-5p	0.881874	23	Very High	BCmicrO|BiTargeting|CoMeTa|DIANA|ElMMo3|MAMI|microrna.org|MirAncesTar|mirbase|miRcode|mirCoX|miRDB|MirMAP|MirSNP|MirTar|miRTar2GO|Mirza-G|PACCMIT|RepTar|RNAhybrid|TargetRank|TargetScan|TargetSpy
GNG5	P63218		hsa-let-7b-5p	0.881823	19	Very High	BCmicrO|CoMeTa|Cupid|DIANA|ElMMo3|MAMI|microrna.org|MirAncesTar|mirbase|miRDB|MirMAP|miRTar2GO|Mirza-G|MultiMiTar|PACCMIT|RepTar|RNA22|RNAhybrid|TargetScan
LRRC1	Q9BTT6		hsa-miR-142-3p	0.881807	21	Very High	BCmicrO|BiTargeting|CoMeTa|DIANA|ElMMo3|MBStar|MAMI|microrna.org|MirAncesTar|mirbase|miRcode|miRDB|MirMAP|MirTar|miRTar2GO|Mirza-G|PACCMIT|PicTar|RepTar|RNAhybrid|TargetSpy
SOCS1	O15524		hsa-let-7b-5p	0.881626	19	Very High	BCmicrO|BiTargeting|CoMeTa|Cupid|DIANA|ElMMo3|GenMir++|MAMI|microrna.org|MirAncesTar|mirbase|miRDB|MirMAP|miRTar2GO|Mirza-G|MultiMiTar|PACCMIT|RepTar|TargetScan
HAND1	O96004		hsa-let-7a-5p	0.881514	21	Very High	BiTargeting|CoMeTa|Cupid|DIANA|ElMMo3|MBStar|MAMI|microrna.org|MirAncesTar|mirbase|miRDB|MirMAP|MirTar|miRTar2GO|Mirza-G|MultiMiTar|PACCMIT|RepTar|RNAhybrid|TargetRank|TargetScan
EPHA7	Q15375		hsa-miR-26a-5p	0.881473	17	Very High	BCmicrO|CoMeTa|Cupid|DIANA|ElMMo3|GenMir++|MBStar|MAMI|MirAncesTar|MirMAP|miRTar2GO|Mirza-G|MultiMiTar|PicTar|RepTar|RNAhybrid|TargetScan
CELF2	O95319		hsa-miR-26a-5p	0.881449	19	Very High	BCmicrO|CoMeTa|Cupid|DIANA|ElMMo3|GenMir++|MBStar|MAMI|MirAncesTar|miRDB|MirMAP|miRTar2GO|Mirza-G|MultiMiTar|PACCMIT|RepTar|RNAhybrid|TargetRank|TargetScan
SEC24C	P53992		hsa-let-7b-5p	0.881411	14	Very High	BCmicrO|BiTargeting|CoMeTa|DIANA|ElMMo3|GenMir++|MAMI|MirAncesTar|MirMAP|miRTar2GO|Mirza-G|MultiMiTar|RepTar|RNAhybrid
MARK1	Q9P0L2		hsa-miR-26a-5p	0.881349	20	Very High	BCmicrO|CoMeTa|Cupid|DIANA|ElMMo3|MBStar|MAMI|MirAncesTar|miRDB|MirMAP|MirTar|miRTar2GO|Mirza-G|MultiMiTar|PACCMIT|PicTar|RepTar|RNAhybrid|TargetRank|TargetScan
RLF	Q13129		hsa-miR-26a-5p	0.881333	17	Very High	BCmicrO|CoMeTa|Cupid|DIANA|ElMMo3|MAMI|MirAncesTar|miRDB|MirMAP|miRTar2GO|Mirza-G|PACCMIT|PicTar|RepTar|RNA22|TargetRank|TargetScan
SALL1	Q9NSC2		hsa-miR-26a-5p	0.881307	17	Very High	BCmicrO|CoMeTa|Cupid|DIANA|ElMMo3|GenMir++|MAMI|MirAncesTar|miRDB|MirMAP|MirTar|Mirza-G|PACCMIT|PicTar|RepTar|RNAhybrid|TargetScan
TNFRSF1B	P20333		hsa-let-7b-5p	0.881092	17	Very High	BCmicrO|CoMeTa|Cupid|DIANA|ElMMo3|GenMir++|MBStar|MAMI|microrna.org|MirAncesTar|miRDB|MirMAP|MirSNP|miRTar2GO|RepTar|RNA22|TargetScan
HIF1A	Q16665		hsa-miR-199a-5p	0.881041	19	Very High	BCmicrO|BiTargeting|CoMeTa|Cupid|ElMMo3|MBStar|MAMI|microrna.org|MirAncesTar|mirbase|miRDB|MirMAP|MirTar|miRTar2GO|MultiMiTar|PACCMIT|PicTar|RNAhybrid|TargetScan
KATNBL1	Q9H079		hsa-let-7b-5p	0.881011	18	Very High	BCmicrO|CoMeTa|Cupid|DIANA|ElMMo3|MAMI|microrna.org|MirAncesTar|miRDB|MirMAP|Mirza-G|MultiMiTar|PACCMIT|PicTar|RepTar|RNAhybrid|TargetRank|TargetScan
GOLT1B	Q9Y3E0		hsa-let-7a-5p	0.880958	20	Very High	BiTargeting|CoMeTa|Cupid|DIANA|ElMMo3|MBStar|MAMI|microrna.org|MirAncesTar|miRDB|MirMAP|miRTar2GO|Mirza-G|MultiMiTar|PACCMIT|PicTar|RepTar|RNAhybrid|TargetRank|TargetScan
C14orf28	Q4W4Y0		hsa-let-7a-5p	0.880701	19	Very High	BiTargeting|Cupid|DIANA|ElMMo3|MBStar|MAMI|microrna.org|MirAncesTar|miRDB|MirMAP|MirTar|miRTar2GO|Mirza-G|MultiMiTar|PACCMIT|RepTar|RNAhybrid|TargetRank|TargetScan
DLC1	Q96QB1		hsa-let-7a-5p	0.880132	17	Very High	CoMeTa|Cupid|DIANA|ElMMo3|MBStar|MAMI|microrna.org|MirAncesTar|MirMAP|miRTar2GO|Mirza-G|MultiMiTar|PicTar|RepTar|RNAhybrid|TargetRank|TargetScan
PRPF38B	Q5VTL8		hsa-let-7a-5p	0.880129	19	Very High	CoMeTa|Cupid|DIANA|ElMMo3|MAMI|microrna.org|MirAncesTar|miRDB|MirMAP|MirTar|miRTar2GO|Mirza-G|MultiMiTar|PicTar|RepTar|RNA22|RNAhybrid|TargetRank|TargetScan
OSBPL3	Q9H4L5		hsa-let-7a-5p	0.880105	18	Very High	CoMeTa|DIANA|ElMMo3|MBStar|MAMI|microrna.org|MirAncesTar|miRDB|MirMAP|miRTar2GO|Mirza-G|MultiMiTar|PACCMIT|PicTar|RepTar|RNAhybrid|TargetRank|TargetScan
C9orf72	Q96LT7		hsa-miR-142-3p	0.880016	20	Very High	BCmicrO|BiTargeting|Cupid|DIANA|ElMMo3|MBStar|MAMI|microrna.org|MirAncesTar|mirbase|miRcode|MirMAP|MirTar|miRTar2GO|Mirza-G|MultiMiTar|PicTar|RepTar|RNAhybrid|TargetSpy
LPGAT1	Q92604		hsa-let-7a-5p	0.879886	21	Very High	BiTargeting|CoMeTa|Cupid|DIANA|ElMMo3|GenMir++|MBStar|MAMI|microrna.org|MirAncesTar|miRDB|MirMAP|MirSNP|MirTar|miRTar2GO|Mirza-G|MultiMiTar|RepTar|RNA22|RNAhybrid|TargetScan
ULK2	Q8IYT8		hsa-let-7a-5p	0.879861	19	Very High	BiTargeting|CoMeTa|DIANA|ElMMo3|MBStar|MAMI|microrna.org|MirAncesTar|miRDB|MirMAP|miRTar2GO|Mirza-G|MultiMiTar|PACCMIT|PicTar|RepTar|RNAhybrid|TargetRank|TargetScan
KCNJ2	P63252		hsa-miR-26a-5p	0.879804	17	Very High	BCmicrO|CoMeTa|Cupid|DIANA|ElMMo3|MBStar|MAMI|MirAncesTar|miRDB|MirMAP|MirTar|Mirza-G|MultiMiTar|PACCMIT|PicTar|RepTar|TargetScan
UBE4B	O95155		hsa-miR-26a-5p	0.879754	20	Very High	BCmicrO|CoMeTa|Cupid|DIANA|ElMMo3|MBStar|MAMI|MirAncesTar|miRDB|MirMAP|MirTar|Mirza-G|MultiMiTar|PACCMIT|PicTar|RepTar|RNA22|RNAhybrid|TargetRank|TargetScan
COL1A1	P02452		hsa-let-7b-5p	0.879505	17	Very High	BCmicrO|BiTargeting|CoMeTa|DIANA|ElMMo3|GenMir++|MBStar|MAMI|microrna.org|MirAncesTar|miRDB|MirMAP|MirTar|Mirza-G|PACCMIT|RepTar|TargetScan
BEGAIN	Q9BUH8		hsa-let-7a-5p	0.879423	19	Very High	CoMeTa|Cupid|DIANA|ElMMo3|MBStar|MAMI|microrna.org|MirAncesTar|miRDB|MirMAP|miRTar2GO|Mirza-G|MultiMiTar|PACCMIT|PicTar|RepTar|RNAhybrid|TargetRank|TargetScan
TNRC6A	Q8NDV7		hsa-miR-26a-5p	0.879343	16	Very High	BCmicrO|Cupid|DIANA|ElMMo3|MAMI|MirAncesTar|miRDB|MirMAP|miRTar2GO|Mirza-G|MultiMiTar|PicTar|RepTar|RNAhybrid|TargetRank|TargetScan
UBE2D1	P51668		hsa-miR-26a-5p	0.878983	19	Very High	BCmicrO|CoMeTa|Cupid|DIANA|ElMMo3|MBStar|MAMI|MirAncesTar|miRDB|MirMAP|MirTar|miRTar2GO|Mirza-G|MultiMiTar|PACCMIT|PicTar|RepTar|RNAhybrid|TargetScan
GOLGA7	Q7Z5G4		hsa-let-7a-5p	0.878844	15	Very High	CoMeTa|Cupid|DIANA|ElMMo3|MBStar|MAMI|microrna.org|MirAncesTar|miRDB|MirMAP|miRTar2GO|MultiMiTar|PicTar|RNAhybrid|TargetScan
TWF1	Q12792		hsa-miR-142-3p	0.878835	21	Very High	BCmicrO|CoMeTa|DIANA|ElMMo3|GenMir++|MBStar|MAMI|microrna.org|MirAncesTar|miRcode|miRDB|MirMAP|MirTar|miRTar2GO|Mirza-G|MultiMiTar|PACCMIT|RepTar|RNAhybrid|TargetRank|TargetSpy
RUFY3	Q7L099		hsa-let-7b-5p	0.878703	20	Very High	BCmicrO|BiTargeting|CoMeTa|DIANA|ElMMo3|MBStar|MAMI|microrna.org|MirAncesTar|mirbase|miRDB|MirMAP|MirTar|Mirza-G|MultiMiTar|PACCMIT|PicTar|RepTar|RNAhybrid|TargetScan
COL1A1	P02452		hsa-let-7a-5p	0.878661	17	Very High	BiTargeting|CoMeTa|Cupid|DIANA|ElMMo3|GenMir++|MBStar|MAMI|microrna.org|MirAncesTar|miRDB|MirMAP|MirTar|Mirza-G|PACCMIT|RepTar|TargetScan
ASAP1	Q9ULH1		hsa-let-7b-5p	0.878286	18	Very High	BCmicrO|BiTargeting|CoMeTa|Cupid|DIANA|ElMMo3|MBStar|MAMI|microrna.org|MirAncesTar|MirMAP|miRTar2GO|Mirza-G|MultiMiTar|PicTar|RepTar|RNAhybrid|TargetScan
PPP2R2A	P63151		hsa-miR-31-5p	0.878164	22	Very High	BCmicrO|BiTargeting|CoMeTa|Cupid|DIANA|ElMMo3|MBStar|MAMI|microrna.org|MirAncesTar|mirbase|miRcode|miRDB|MirMAP|MirTar|Mirza-G|MultiMiTar|PACCMIT|RepTar|RNAhybrid|TargetRank|TargetScan
HSPA5	P11021		hsa-miR-199a-5p	0.878141	19	Very High	BCmicrO|CoMeTa|DIANA|ElMMo3|MAMI|microrna.org|MirAncesTar|miRDB|MirMAP|MirTar|Mirza-G|MultiMiTar|PACCMIT|PicTar|RepTar|RNAhybrid|TargetRank|TargetScan|TargetSpy
CFL2	Q9Y281		hsa-miR-142-3p	0.878073	22	Very High	BCmicrO|BiTargeting|Cupid|DIANA|ElMMo3|MBStar|MAMI|microrna.org|MirAncesTar|miRcode|miRDB|MirMAP|MirSNP|MirTar|miRTar2GO|Mirza-G|MultiMiTar|PACCMIT|PicTar|RepTar|RNAhybrid|TargetRank
WNT5A	P41221		hsa-miR-26a-5p	0.877705	18	Very High	BCmicrO|CoMeTa|DIANA|ElMMo3|GenMir++|MBStar|MAMI|MirAncesTar|miRDB|MirMAP|Mirza-G|MultiMiTar|PACCMIT|PicTar|RepTar|RNAhybrid|TargetRank|TargetScan
CPEB3	Q8NE35		hsa-let-7b-5p	0.877641	18	Very High	BCmicrO|BiTargeting|CoMeTa|Cupid|DIANA|ElMMo3|MBStar|MAMI|microrna.org|MirAncesTar|MirMAP|miRTar2GO|Mirza-G|MultiMiTar|PicTar|RepTar|TargetRank|TargetScan
HMGA2	P52926		hsa-miR-142-3p	0.877637	21	Very High	BCmicrO|BiTargeting|CoMeTa|Cupid|DIANA|ElMMo3|MBStar|MAMI|microrna.org|MirAncesTar|miRcode|miRDB|MirMAP|miRTar2GO|Mirza-G|MultiMiTar|PACCMIT|PicTar|RepTar|RNAhybrid|TargetRank
NLK	Q9UBE8		hsa-miR-140-5p	0.877625	20	Very High	BCmicrO|CoMeTa|Cupid|DIANA|ElMMo3|MBStar|microrna.org|MirAncesTar|miRcode|mirCoX|miRDB|MirMAP|MirTar|miRTar2GO|Mirza-G|MultiMiTar|PicTar|RNAhybrid|TargetRank|TargetScan
WDR37	Q9Y2I8		hsa-let-7b-5p	0.877605	20	Very High	BCmicrO|BiTargeting|CoMeTa|DIANA|ElMMo3|MAMI|microrna.org|MirAncesTar|miRDB|MirMAP|MirSNP|miRTar2GO|Mirza-G|MultiMiTar|PACCMIT|PicTar|RepTar|RNAhybrid|TargetRank|TargetScan
FNDC3B	Q53EP0		hsa-let-7a-5p	0.877067	18	Very High	BiTargeting|CoMeTa|Cupid|DIANA|ElMMo3|MBStar|MAMI|microrna.org|MirAncesTar|MirMAP|miRTar2GO|Mirza-G|MultiMiTar|PicTar|RepTar|RNAhybrid|TargetRank|TargetScan
YOD1	Q5VVQ6		hsa-let-7a-5p	0.876969	20	Very High	BiTargeting|CoMeTa|Cupid|DIANA|ElMMo3|MBStar|MAMI|microrna.org|MirAncesTar|miRDB|MirMAP|MirSNP|MirTar|miRTar2GO|Mirza-G|MultiMiTar|RepTar|RNA22|TargetRank|TargetScan
MGAT4A	Q9UM21		hsa-let-7a-5p	0.87691	20	Very High	BiTargeting|CoMeTa|DIANA|ElMMo3|MBStar|MAMI|microrna.org|MirAncesTar|mirbase|miRDB|MirMAP|MirTar|miRTar2GO|Mirza-G|MultiMiTar|PACCMIT|PicTar|RepTar|RNAhybrid|TargetScan
RDH10	Q8IZV5		hsa-let-7b-5p	0.87669	18	Very High	BCmicrO|BiTargeting|DIANA|ElMMo3|MBStar|MAMI|microrna.org|MirAncesTar|miRDB|MirMAP|miRTar2GO|Mirza-G|MultiMiTar|PACCMIT|PicTar|RepTar|RNAhybrid|TargetScan
APPBP2	Q92624		hsa-miR-199a-5p	0.87662	19	Very High	BCmicrO|CoMeTa|Cupid|DIANA|ElMMo3|MBStar|MAMI|microrna.org|MirAncesTar|miRDB|MirMAP|miRTar2GO|Mirza-G|MultiMiTar|PACCMIT|PicTar|RNAhybrid|TargetScan|TargetSpy
DAPK1	P53355		hsa-miR-26a-5p	0.876586	15	Very High	BCmicrO|CoMeTa|Cupid|ElMMo3|GenMir++|MAMI|MirAncesTar|MirMAP|Mirza-G|PACCMIT|PicTar|RepTar|RNAhybrid|TargetRank|TargetScan
TRIM71	Q2Q1W2		hsa-let-7b-5p	0.87649	18	Very High	BCmicrO|BiTargeting|Cupid|DIANA|ElMMo3|MBStar|microrna.org|MirAncesTar|miRDB|MirMAP|MirTar|miRTar2GO|Mirza-G|MultiMiTar|PACCMIT|RepTar|TargetRank|TargetScan
PCGF3	Q3KNV8		hsa-let-7a-5p	0.876282	19	Very High	BiTargeting|CoMeTa|Cupid|DIANA|ElMMo3|MBStar|MAMI|microrna.org|MirAncesTar|miRDB|MirMAP|miRTar2GO|Mirza-G|MultiMiTar|PicTar|RepTar|RNAhybrid|TargetRank|TargetScan
EIF4G2	P78344		hsa-miR-146b-5p	0.876214	23	Very High	BCmicrO|CoMeTa|Cupid|DIANA|ElMMo3|MBStar|MAMI|microrna.org|MirAncesTar|miRcode|mirCoX|miRDB|MirMAP|MirTar|miRTar2GO|Mirza-G|MultiMiTar|PACCMIT|RepTar|RNAhybrid|TargetRank|TargetScan|TargetSpy
IGDCC4	Q8TDY8		hsa-let-7b-5p	0.876058	16	Very High	BCmicrO|BiTargeting|DIANA|ElMMo3|MBStar|MAMI|microrna.org|MirAncesTar|MirMAP|miRTar2GO|Mirza-G|MultiMiTar|PicTar|RepTar|TargetRank|TargetScan
CUL3	Q13618		hsa-miR-140-5p	0.875967	25	Very High	BCmicrO|BiTargeting|CoMeTa|Cupid|DIANA|ElMMo3|GenMir++|MBStar|MAMI|microrna.org|MirAncesTar|miRcode|mirCoX|miRDB|MirMAP|MirSNP|miRTar2GO|Mirza-G|MultiMiTar|PACCMIT|PITA|RepTar|RNAhybrid|TargetRank|TargetScan
RALGAPA1	Q6GYQ0		hsa-miR-199a-5p	0.875853	20	Very High	BCmicrO|CoMeTa|DIANA|ElMMo3|MBStar|MAMI|microrna.org|MirAncesTar|miRDB|MirMAP|MirTar|Mirza-G|MultiMiTar|PACCMIT|PicTar|RepTar|RNAhybrid|TargetRank|TargetScan|TargetSpy
FBXL19	Q6PCT2		hsa-miR-26a-5p	0.875776	18	Very High	BCmicrO|BiTargeting|Cupid|DIANA|ElMMo3|MBStar|MAMI|MirAncesTar|miRDB|MirMAP|MirTar|miRTar2GO|Mirza-G|PACCMIT|RepTar|RNAhybrid|TargetRank|TargetScan
RBPJ	Q06330		hsa-miR-223-3p	0.875637	21	Very High	BCmicrO|CoMeTa|Cupid|DIANA|ElMMo3|MBStar|MAMI|microrna.org|MirAncesTar|mirbase|miRcode|mirCoX|miRDB|MirMAP|miRTar2GO|PACCMIT|PicTar|RepTar|RNAhybrid|TargetRank|TargetScan
KPNA3	O00505		hsa-miR-223-3p	0.875539	23	Very High	BCmicrO|CoMeTa|Cupid|DIANA|ElMMo3|MBStar|MAMI|microrna.org|MirAncesTar|miRcode|mirCoX|miRDB|MirMAP|MirSNP|MirTar|miRTar2GO|Mirza-G|MultiMiTar|PACCMIT|RepTar|RNAhybrid|TargetRank|TargetScan
HAND1	O96004		hsa-let-7b-5p	0.875204	19	Very High	BCmicrO|BiTargeting|CoMeTa|DIANA|ElMMo3|MBStar|MAMI|microrna.org|MirAncesTar|mirbase|miRDB|MirMAP|MirTar|Mirza-G|MultiMiTar|PACCMIT|RepTar|TargetRank|TargetScan
RNF145	Q96MT1		hsa-miR-223-3p	0.875065	20	Very High	BCmicrO|Cupid|DIANA|ElMMo3|MBStar|MAMI|microrna.org|MirAncesTar|miRcode|mirCoX|miRDB|MirMAP|miRTar2GO|Mirza-G|MultiMiTar|PicTar|RepTar|RNAhybrid|TargetRank|TargetScan
FASLG	P48023		hsa-let-7b-5p	0.874896	18	Very High	BCmicrO|BiTargeting|CoMeTa|Cupid|DIANA|ElMMo3|GenMir++|MAMI|microrna.org|MirAncesTar|mirbase|miRDB|MirMAP|RepTar|RNA22|RNAhybrid|TargetRank|TargetScan
GATM	P50440		hsa-let-7a-5p	0.87458	21	Very High	BiTargeting|CoMeTa|Cupid|DIANA|ElMMo3|MBStar|MAMI|microrna.org|MirAncesTar|mirbase|miRDB|MirMAP|MirTar|miRTar2GO|Mirza-G|MultiMiTar|PACCMIT|RepTar|RNAhybrid|TargetRank|TargetScan
ELOVL4	Q9GZR5		hsa-let-7b-5p	0.87457	18	Very High	BCmicrO|CoMeTa|Cupid|DIANA|ElMMo3|MBStar|MAMI|microrna.org|MirAncesTar|miRDB|MirMAP|miRTar2GO|Mirza-G|MultiMiTar|PACCMIT|PicTar|RNAhybrid|TargetScan
FBXO28	Q9NVF7		hsa-miR-26a-5p	0.8745	18	Very High	BCmicrO|CoMeTa|Cupid|DIANA|ElMMo3|MBStar|MAMI|MirAncesTar|MirMAP|miRTar2GO|Mirza-G|MultiMiTar|PicTar|RepTar|RNA22|RNAhybrid|TargetRank|TargetScan
SLC38A2	Q96QD8		hsa-miR-140-5p	0.874478	22	Very High	BCmicrO|CoMeTa|Cupid|DIANA|ElMMo3|MBStar|microrna.org|MirAncesTar|miRcode|mirCoX|miRDB|MirMAP|MirTar|miRTar2GO|Mirza-G|MultiMiTar|PACCMIT|PicTar|RepTar|RNAhybrid|TargetRank|TargetScan
KATNBL1	Q9H079		hsa-let-7a-5p	0.87441	18	Very High	CoMeTa|Cupid|DIANA|ElMMo3|MAMI|microrna.org|MirAncesTar|miRDB|MirMAP|miRTar2GO|Mirza-G|MultiMiTar|PACCMIT|PicTar|RepTar|RNAhybrid|TargetRank|TargetScan
DLC1	Q96QB1		hsa-let-7b-5p	0.874241	17	Very High	BCmicrO|CoMeTa|Cupid|DIANA|ElMMo3|MBStar|MAMI|microrna.org|MirAncesTar|MirMAP|Mirza-G|MultiMiTar|PicTar|RepTar|RNAhybrid|TargetRank|TargetScan
NPAS2	Q99743		hsa-miR-199a-5p	0.874168	18	Very High	BCmicrO|CoMeTa|DIANA|ElMMo3|MAMI|microrna.org|MirAncesTar|miRDB|MirMAP|MirTar|miRTar2GO|Mirza-G|MultiMiTar|PACCMIT|PicTar|TargetRank|TargetScan|TargetSpy
OSMR	Q99650		hsa-let-7a-5p	0.874127	18	Very High	CoMeTa|Cupid|DIANA|ElMMo3|GenMir++|MBStar|MAMI|microrna.org|MirAncesTar|miRDB|MirMAP|miRTar2GO|Mirza-G|PACCMIT|RepTar|RNAhybrid|TargetRank|TargetScan
ADRB2	P07550		hsa-let-7b-5p	0.873891	18	Very High	BCmicrO|CoMeTa|DIANA|ElMMo3|MAMI|microrna.org|MirAncesTar|mirbase|miRDB|MirMAP|MirSNP|MirTar|Mirza-G|PACCMIT|RepTar|RNAhybrid|TargetRank|TargetScan
GDF6	Q6KF10		hsa-let-7a-5p	0.873891	16	Very High	DIANA|ElMMo3|MAMI|microrna.org|MirAncesTar|miRDB|MirMAP|MirTar|Mirza-G|MultiMiTar|PACCMIT|PicTar|RepTar|RNAhybrid|TargetRank|TargetScan
FRAS1	Q86XX4		hsa-let-7b-5p	0.873646	20	Very High	BCmicrO|BiTargeting|CoMeTa|DIANA|ElMMo3|MBStar|MAMI|microrna.org|MirAncesTar|miRDB|MirMAP|MirTar|miRTar2GO|Mirza-G|MultiMiTar|PACCMIT|RepTar|RNAhybrid|TargetRank|TargetScan
NAP1L1	P55209		hsa-let-7a-5p	0.873575	19	Very High	BiTargeting|CoMeTa|Cupid|DIANA|ElMMo3|MBStar|MAMI|microrna.org|MirAncesTar|miRDB|MirMAP|MirTar|miRTar2GO|Mirza-G|MultiMiTar|RepTar|RNAhybrid|TargetRank|TargetScan
PDCD10	Q9BUL8		hsa-miR-26a-5p	0.873394	16	Very High	BCmicrO|CoMeTa|Cupid|DIANA|ElMMo3|MBStar|MAMI|MirAncesTar|miRDB|MirMAP|miRTar2GO|Mirza-G|MultiMiTar|PicTar|RNAhybrid|TargetScan
COL5A2	P05997		hsa-let-7b-5p	0.873309	18	Very High	BCmicrO|BiTargeting|CoMeTa|DIANA|ElMMo3|MBStar|MAMI|microrna.org|MirAncesTar|miRDB|MirMAP|miRTar2GO|Mirza-G|MultiMiTar|PACCMIT|PicTar|RepTar|TargetScan
ACSL3	O95573		hsa-miR-26a-5p	0.873255	18	Very High	BCmicrO|CoMeTa|DIANA|ElMMo3|MBStar|MirAncesTar|miRDB|MirMAP|MirTar|miRTar2GO|Mirza-G|MultiMiTar|PACCMIT|PicTar|RepTar|RNAhybrid|TargetRank|TargetScan
IGDCC4	Q8TDY8		hsa-let-7a-5p	0.873223	16	Very High	BiTargeting|Cupid|DIANA|ElMMo3|MBStar|MAMI|microrna.org|MirAncesTar|MirMAP|miRTar2GO|Mirza-G|MultiMiTar|PicTar|RepTar|TargetRank|TargetScan
KAT6A	Q92794		hsa-miR-223-3p	0.872965	21	Very High	BCmicrO|CoMeTa|Cupid|DIANA|ElMMo3|GenMir++|MBStar|MAMI|microrna.org|MirAncesTar|miRcode|mirCoX|miRDB|MirMAP|MirTar|Mirza-G|MultiMiTar|PITA|RepTar|RNAhybrid|TargetScan
MAP2	P11137		hsa-miR-26a-5p	0.872773	19	Very High	BCmicrO|CoMeTa|Cupid|DIANA|ElMMo3|MBStar|MAMI|MirAncesTar|miRDB|MirMAP|MirTar|Mirza-G|MultiMiTar|PACCMIT|PicTar|RepTar|RNAhybrid|TargetRank|TargetScan
ACTR2	P61160		hsa-let-7b-5p	0.872637	13	Very High	BCmicrO|Cupid|DIANA|ElMMo3|GenMir++|MBStar|MAMI|MirAncesTar|MirMAP|miRTar2GO|Mirza-G|MultiMiTar|RNAhybrid
GNG5	P63218		hsa-let-7a-5p	0.872549	18	Very High	CoMeTa|Cupid|DIANA|ElMMo3|MAMI|microrna.org|MirAncesTar|mirbase|miRDB|MirMAP|miRTar2GO|Mirza-G|MultiMiTar|PACCMIT|RepTar|RNA22|RNAhybrid|TargetScan
FAT1	Q14517		hsa-miR-223-3p	0.872533	15	Very High	BCmicrO|CoMeTa|Cupid|DIANA|ElMMo3|GenMir++|MAMI|microrna.org|MirAncesTar|miRcode|mirCoX|MirMAP|PicTar|RNAhybrid|TargetScan
FAM214A	Q32MH5		hsa-miR-140-5p	0.872505	21	Very High	BCmicrO|Cupid|DIANA|ElMMo3|MBStar|MAMI|microrna.org|MirAncesTar|mirbase|miRcode|mirCoX|miRDB|MirMAP|MirTar|miRTar2GO|Mirza-G|MultiMiTar|PACCMIT|RepTar|RNAhybrid|TargetScan
RAB11FIP4	Q86YS3		hsa-let-7b-5p	0.872441	17	Very High	BCmicrO|BiTargeting|DIANA|ElMMo3|MBStar|MAMI|MirAncesTar|miRDB|MirMAP|MirTar|Mirza-G|MultiMiTar|PACCMIT|PicTar|RepTar|RNAhybrid|TargetScan
SREK1	Q8WXA9		hsa-let-7b-5p	0.872289	18	Very High	BCmicrO|BiTargeting|CoMeTa|Cupid|DIANA|ElMMo3|MBStar|MAMI|MirAncesTar|MirMAP|miRTar2GO|Mirza-G|MultiMiTar|PicTar|RepTar|RNAhybrid|TargetRank|TargetScan
COL24A1	Q17RW2		hsa-let-7b-5p	0.872225	19	Very High	BCmicrO|BiTargeting|Cupid|ElMMo3|MBStar|MAMI|microrna.org|MirAncesTar|miRDB|MirMAP|Mirza-G|MultiMiTar|PACCMIT|PicTar|RepTar|RNA22|RNAhybrid|TargetRank|TargetScan
CREBRF	Q8IUR6		hsa-miR-26a-5p	0.871847	16	Very High	BCmicrO|Cupid|DIANA|ElMMo3|MBStar|MirAncesTar|miRDB|MirMAP|MirTar|miRTar2GO|Mirza-G|MultiMiTar|PACCMIT|PicTar|RNAhybrid|TargetScan
YES1	P07947		hsa-miR-140-5p	0.871748	20	Very High	BCmicrO|CoMeTa|Cupid|DIANA|ElMMo3|microrna.org|MirAncesTar|miRcode|mirCoX|miRDB|MirMAP|miRTar2GO|Mirza-G|MultiMiTar|PACCMIT|PicTar|PITA|TargetRank|TargetScan|TargetSpy
FGF9	P31371		hsa-miR-140-5p	0.871249	19	Very High	BCmicrO|CoMeTa|DIANA|ElMMo3|MBStar|microrna.org|MirAncesTar|miRcode|mirCoX|miRDB|MirMAP|MirSNP|MirTar|Mirza-G|MultiMiTar|PACCMIT|PicTar|TargetRank|TargetScan
ADAM9	Q13443		hsa-miR-140-5p	0.871247	20	Very High	BCmicrO|CoMeTa|Cupid|ElMMo3|GenMir++|MAMI|microrna.org|MirAncesTar|miRcode|mirCoX|miRDB|MirMAP|miRTar2GO|Mirza-G|MultiMiTar|PACCMIT|RNAhybrid|TargetRank|TargetScan|TargetSpy
SUN1	O94901		hsa-miR-199a-5p	0.871182	20	Very High	BCmicrO|BiTargeting|CoMeTa|Cupid|ElMMo3|MAMI|microrna.org|MirAncesTar|miRDB|MirMAP|MirTar|miRTar2GO|Mirza-G|MultiMiTar|PACCMIT|PicTar|RepTar|RNAhybrid|TargetRank|TargetScan
DDX19A	Q9NUU7		hsa-let-7b-5p	0.870999	18	Very High	BCmicrO|CoMeTa|Cupid|ElMMo3|MBStar|MAMI|microrna.org|MirAncesTar|miRDB|MirMAP|MirTar|miRTar2GO|Mirza-G|MultiMiTar|PACCMIT|RepTar|RNAhybrid|TargetScan
ASH1L	Q9NR48		hsa-miR-142-3p	0.870977	23	Very High	BCmicrO|BiTargeting|CoMeTa|Cupid|DIANA|ElMMo3|MBStar|MAMI|microrna.org|MirAncesTar|miRcode|miRDB|MirMAP|MirTar|miRTar2GO|Mirza-G|MultiMiTar|PACCMIT|RepTar|RNA22|RNAhybrid|TargetRank|TargetSpy
SIRT1	Q96EB6		hsa-miR-199a-5p	0.87086	19	Very High	BCmicrO|CoMeTa|Cupid|DIANA|ElMMo3|MBStar|MAMI|microrna.org|MirAncesTar|miRDB|MirMAP|miRTar2GO|Mirza-G|MultiMiTar|PACCMIT|PicTar|RNAhybrid|TargetRank|TargetScan
PAN3	Q58A45		hsa-miR-199a-5p	0.870827	19	Very High	BCmicrO|Cupid|DIANA|ElMMo3|MBStar|microrna.org|MirAncesTar|miRDB|MirMAP|MirTar|miRTar2GO|Mirza-G|MultiMiTar|PACCMIT|PicTar|RepTar|TargetRank|TargetScan|TargetSpy
NAMPT	P43490		hsa-miR-26a-5p	0.870776	17	Very High	BCmicrO|CoMeTa|DIANA|ElMMo3|GenMir++|MBStar|MAMI|MirAncesTar|miRDB|MirMAP|MirTar|Mirza-G|MultiMiTar|PACCMIT|RNAhybrid|TargetRank|TargetScan
PLCB1	Q9NQ66		hsa-miR-26a-5p	0.870745	18	Very High	BCmicrO|CoMeTa|Cupid|DIANA|ElMMo3|MBStar|MirAncesTar|miRDB|MirMAP|MirTar|Mirza-G|MultiMiTar|PACCMIT|PicTar|RepTar|RNAhybrid|TargetRank|TargetScan
MEX3B	Q6ZN04		hsa-miR-26a-5p	0.870642	16	Very High	BCmicrO|Cupid|DIANA|ElMMo3|MAMI|MirAncesTar|miRDB|MirMAP|miRTar2GO|Mirza-G|MultiMiTar|PicTar|RepTar|RNAhybrid|TargetRank|TargetScan
UBE2G1	P62253		hsa-miR-26a-5p	0.870388	17	Very High	BCmicrO|CoMeTa|Cupid|DIANA|ElMMo3|MAMI|MirAncesTar|miRDB|MirMAP|MirTar|miRTar2GO|Mirza-G|MultiMiTar|PACCMIT|RNAhybrid|TargetRank|TargetScan
NOVA1	P51513		hsa-miR-146b-5p	0.870309	22	Very High	BCmicrO|CoMeTa|Cupid|DIANA|ElMMo3|MBStar|MAMI|microrna.org|MirAncesTar|miRcode|mirCoX|miRDB|MirMAP|MirTar|Mirza-G|MultiMiTar|PACCMIT|RepTar|RNAhybrid|TargetRank|TargetScan|TargetSpy
TSC22D2	O75157		hsa-let-7b-5p	0.870183	17	Very High	BCmicrO|BiTargeting|CoMeTa|DIANA|ElMMo3|MBStar|MAMI|microrna.org|MirAncesTar|MirMAP|miRTar2GO|Mirza-G|MultiMiTar|PicTar|RepTar|RNAhybrid|TargetScan
KBTBD8	Q8NFY9		hsa-miR-26a-5p	0.869925	18	Very High	BCmicrO|DIANA|ElMMo3|MBStar|MAMI|MirAncesTar|miRDB|MirMAP|MirSNP|MirTar|miRTar2GO|Mirza-G|MultiMiTar|PACCMIT|PicTar|RepTar|TargetRank|TargetScan
NAP1L5	Q96NT1		hsa-miR-26a-5p	0.869763	19	Very High	BCmicrO|Cupid|DIANA|ElMMo3|MBStar|MAMI|MirAncesTar|miRDB|MirMAP|MirSNP|MirTar|miRTar2GO|Mirza-G|MultiMiTar|PACCMIT|RepTar|RNAhybrid|TargetRank|TargetScan
REEP3	Q6NUK4		hsa-miR-26a-5p	0.86974	18	Very High	BCmicrO|BiTargeting|Cupid|DIANA|ElMMo3|MBStar|MAMI|MirAncesTar|miRDB|MirMAP|MirSNP|MirTar|miRTar2GO|Mirza-G|MultiMiTar|RepTar|TargetRank|TargetScan
TMEM2	Q9UHN6		hsa-let-7b-5p	0.869702	20	Very High	BCmicrO|BiTargeting|CoMeTa|DIANA|ElMMo3|MBStar|MAMI|microrna.org|MirAncesTar|mirbase|miRDB|MirMAP|MirTar|Mirza-G|MultiMiTar|PACCMIT|RepTar|RNAhybrid|TargetRank|TargetScan
TNFRSF1B	P20333		hsa-let-7a-5p	0.869342	15	Very High	CoMeTa|Cupid|DIANA|ElMMo3|GenMir++|MBStar|MAMI|microrna.org|MirAncesTar|miRDB|MirMAP|MirSNP|miRTar2GO|RNA22|TargetScan
CLIP1	P30622		hsa-miR-199a-5p	0.869316	21	Very High	BCmicrO|CoMeTa|Cupid|DIANA|ElMMo3|MBStar|MAMI|microrna.org|MirAncesTar|miRDB|MirMAP|MirTar|Mirza-G|MultiMiTar|PACCMIT|PicTar|RepTar|RNAhybrid|TargetRank|TargetScan|TargetSpy
TRIB2	Q92519		hsa-let-7b-5p	0.86931	17	Very High	BCmicrO|BiTargeting|CoMeTa|Cupid|DIANA|ElMMo3|MBStar|MAMI|MirAncesTar|MirMAP|miRTar2GO|Mirza-G|MultiMiTar|PicTar|RepTar|RNAhybrid|TargetScan
MAPK6	Q16659		hsa-miR-26a-5p	0.869241	16	Very High	BCmicrO|BiTargeting|CoMeTa|Cupid|DIANA|ElMMo3|MAMI|MirAncesTar|miRDB|MirMAP|MirTar|miRTar2GO|Mirza-G|RepTar|TargetRank|TargetScan
EPHA7	Q15375		hsa-miR-199a-5p	0.868713	19	Very High	BCmicrO|CoMeTa|DIANA|ElMMo3|MBStar|MAMI|microrna.org|MirAncesTar|miRDB|MirMAP|MirTar|miRTar2GO|Mirza-G|MultiMiTar|PicTar|RNAhybrid|TargetRank|TargetScan|TargetSpy
RAB11FIP4	Q86YS3		hsa-let-7a-5p	0.868501	17	Very High	BiTargeting|DIANA|ElMMo3|MBStar|MAMI|MirAncesTar|miRDB|MirMAP|MirTar|miRTar2GO|Mirza-G|MultiMiTar|PACCMIT|PicTar|RepTar|RNAhybrid|TargetScan
SSFA2	P28290		hsa-miR-26a-5p	0.868441	16	Very High	BCmicrO|CoMeTa|Cupid|DIANA|ElMMo3|GenMir++|MBStar|MAMI|MirAncesTar|MirMAP|Mirza-G|MultiMiTar|RepTar|RNAhybrid|TargetRank|TargetScan
ATP7A	Q04656		hsa-miR-223-3p	0.868333	20	Very High	BCmicrO|CoMeTa|DIANA|ElMMo3|GenMir++|MBStar|MAMI|microrna.org|MirAncesTar|miRcode|mirCoX|miRDB|MirMAP|MirTar|Mirza-G|MultiMiTar|PACCMIT|RepTar|TargetRank|TargetScan
TMED5	Q9Y3A6		hsa-let-7a-5p	0.868178	19	Very High	CoMeTa|Cupid|DIANA|ElMMo3|MBStar|MAMI|microrna.org|MirAncesTar|miRDB|MirMAP|miRTar2GO|Mirza-G|MultiMiTar|PACCMIT|PicTar|RepTar|RNA22|RNAhybrid|TargetScan
MATR3	P43243		hsa-miR-26a-5p	0.868051	16	Very High	BCmicrO|CoMeTa|Cupid|DIANA|ElMMo3|GenMir++|MBStar|MAMI|MirAncesTar|MirMAP|Mirza-G|MultiMiTar|PicTar|RepTar|RNAhybrid|TargetScan
PPARGC1A	Q9UBK2		hsa-miR-140-5p	0.867658	23	Very High	BCmicrO|BiTargeting|CoMeTa|Cupid|DIANA|ElMMo3|microrna.org|MirAncesTar|miRcode|mirCoX|miRDB|MirMAP|miRTar2GO|Mirza-G|MultiMiTar|PACCMIT|PicTar|PITA|RepTar|RNAhybrid|TargetRank|TargetScan|TargetSpy
INHBB	P09529		hsa-miR-26a-5p	0.867652	16	Very High	BCmicrO|CoMeTa|DIANA|ElMMo3|MAMI|MirAncesTar|miRDB|MirMAP|MirTar|Mirza-G|MultiMiTar|PACCMIT|PicTar|RNAhybrid|TargetRank|TargetScan
RCN2	Q14257		hsa-miR-223-3p	0.867632	20	Very High	BCmicrO|CoMeTa|DIANA|ElMMo3|GenMir++|MAMI|microrna.org|MirAncesTar|mirbase|miRcode|mirCoX|miRDB|MirMAP|miRTar2GO|Mirza-G|PACCMIT|RepTar|RNAhybrid|TargetRank|TargetScan
GSK3B	P49841		hsa-miR-199a-5p	0.867628	18	Very High	BCmicrO|CoMeTa|Cupid|DIANA|ElMMo3|MBStar|MAMI|microrna.org|MirAncesTar|mirbase|miRDB|MirMAP|MirSNP|MirTar|Mirza-G|MultiMiTar|PicTar|TargetScan
CPEB3	Q8NE35		hsa-let-7a-5p	0.867623	16	Very High	CoMeTa|Cupid|DIANA|ElMMo3|MBStar|MAMI|microrna.org|MirAncesTar|MirMAP|miRTar2GO|Mirza-G|MultiMiTar|PicTar|RepTar|TargetRank|TargetScan
MEIS2	O14770		hsa-let-7a-5p	0.867608	16	Very High	CoMeTa|Cupid|DIANA|ElMMo3|MBStar|MAMI|microrna.org|MirAncesTar|MirMAP|miRTar2GO|Mirza-G|MultiMiTar|PicTar|RepTar|RNAhybrid|TargetScan
FOXP2	O15409		hsa-miR-140-5p	0.867604	21	Very High	BCmicrO|BiTargeting|Cupid|DIANA|ElMMo3|MBStar|microrna.org|MirAncesTar|miRcode|mirCoX|miRDB|MirMAP|miRTar2GO|Mirza-G|MultiMiTar|PACCMIT|PicTar|RNAhybrid|TargetRank|TargetScan|TargetSpy
EPHA3	P29320		hsa-let-7a-5p	0.867555	16	Very High	BiTargeting|CoMeTa|DIANA|ElMMo3|GenMir++|MBStar|MAMI|microrna.org|MirAncesTar|MirMAP|Mirza-G|MultiMiTar|PicTar|RepTar|RNAhybrid|TargetScan
NRAS	P01111		hsa-let-7a-5p	0.867519	19	Very High	BiTargeting|CoMeTa|Cupid|DIANA|ElMMo3|MBStar|MAMI|microrna.org|MirAncesTar|miRDB|MirMAP|MirSNP|MirTar|miRTar2GO|Mirza-G|MultiMiTar|PACCMIT|RNA22|TargetScan
BACH1	O14867		hsa-miR-142-3p	0.867359	20	Very High	BCmicrO|CoMeTa|DIANA|ElMMo3|MBStar|MAMI|microrna.org|MirAncesTar|miRcode|miRDB|MirMAP|miRTar2GO|Mirza-G|MultiMiTar|PACCMIT|PicTar|RepTar|RNAhybrid|TargetRank|TargetSpy
COPS2	P61201		hsa-miR-31-5p	0.867247	22	Very High	BCmicrO|BiTargeting|CoMeTa|Cupid|DIANA|ElMMo3|MBStar|MAMI|microrna.org|MirAncesTar|mirbase|miRcode|miRDB|MirMAP|MirSNP|MirTar|Mirza-G|MultiMiTar|PACCMIT|RepTar|RNAhybrid|TargetScan
SNN	O75324		hsa-miR-26a-5p	0.867084	16	Very High	BCmicrO|CoMeTa|DIANA|ElMMo3|MBStar|MAMI|miRDB|MirMAP|MirTar|Mirza-G|MultiMiTar|PACCMIT|PicTar|RepTar|TargetRank|TargetScan
SEC23IP	Q9Y6Y8		hsa-miR-146b-5p	0.866948	24	Very High	BCmicrO|CoMeTa|Cupid|DIANA|ElMMo3|MBStar|MAMI|microrna.org|MirAncesTar|miRcode|mirCoX|miRDB|MirMAP|MirSNP|MirTar|miRTar2GO|Mirza-G|MultiMiTar|PACCMIT|RepTar|RNAhybrid|TargetRank|TargetScan|TargetSpy
USP32	Q8NFA0		hsa-let-7a-5p	0.866904	16	Very High	CoMeTa|Cupid|ElMMo3|MBStar|MAMI|microrna.org|MirAncesTar|miRDB|MirSNP|Mirza-G|MultiMiTar|PACCMIT|PicTar|RepTar|RNAhybrid|TargetScan
2003-08-01	Q9H9G7		hsa-let-7a-5p	0.866768	18	Very High	BiTargeting|CoMeTa|Cupid|DIANA|ElMMo3|MBStar|MAMI|microrna.org|MirAncesTar|MirMAP|miRTar2GO|Mirza-G|MultiMiTar|PicTar|RepTar|RNA22|RNAhybrid|TargetScan
MAP3K11	Q16584		hsa-miR-199a-5p	0.866639	20	Very High	BCmicrO|BiTargeting|CoMeTa|Cupid|DIANA|ElMMo3|MAMI|microrna.org|MirAncesTar|mirbase|miRDB|MirMAP|MirTar|Mirza-G|MultiMiTar|PACCMIT|RepTar|RNAhybrid|TargetRank|TargetScan
OSMR	Q99650		hsa-let-7b-5p	0.866629	18	Very High	BCmicrO|CoMeTa|DIANA|ElMMo3|GenMir++|MBStar|MAMI|microrna.org|MirAncesTar|miRDB|MirMAP|miRTar2GO|Mirza-G|PACCMIT|RepTar|RNAhybrid|TargetRank|TargetScan
TET1	Q8NFU7		hsa-miR-26a-5p	0.866562	16	Very High	BCmicrO|Cupid|DIANA|ElMMo3|MBStar|MAMI|MirAncesTar|miRDB|MirMAP|MirTar|miRTar2GO|Mirza-G|MultiMiTar|PicTar|TargetRank|TargetScan
HAS2	Q92819		hsa-let-7b-5p	0.866472	15	Very High	BCmicrO|CoMeTa|DIANA|ElMMo3|GenMir++|MAMI|microrna.org|MirAncesTar|MirMAP|Mirza-G|MultiMiTar|PicTar|RepTar|RNAhybrid|TargetScan
MAB21L1	Q13394		hsa-miR-199a-5p	0.86647	19	Very High	BCmicrO|CoMeTa|Cupid|DIANA|ElMMo3|MBStar|MAMI|microrna.org|MirAncesTar|miRDB|MirMAP|MirTar|Mirza-G|MultiMiTar|PACCMIT|PicTar|RepTar|TargetRank|TargetScan
SOCS1	O15524		hsa-let-7a-5p	0.866342	20	Very High	BiTargeting|CoMeTa|Cupid|DIANA|ElMMo3|GenMir++|MAMI|microrna.org|MirAncesTar|mirbase|miRDB|MirMAP|MirSNP|miRTar2GO|Mirza-G|MultiMiTar|PACCMIT|RepTar|RNAhybrid|TargetScan
LIN28A	Q9H9Z2		hsa-let-7b-5p	0.866287	21	Very High	BCmicrO|BiTargeting|CoMeTa|Cupid|DIANA|ElMMo3|MBStar|MAMI|microrna.org|MirAncesTar|miRDB|MirMAP|MirTar|miRTar2GO|Mirza-G|MultiMiTar|PACCMIT|RepTar|RNA22|TargetRank|TargetScan
MAPK6	Q16659		hsa-let-7a-5p	0.866221	17	Very High	CoMeTa|Cupid|DIANA|ElMMo3|MBStar|MAMI|microrna.org|MirAncesTar|miRDB|MirMAP|MirTar|miRTar2GO|Mirza-G|MultiMiTar|RepTar|TargetRank|TargetScan
C2CD5	Q86YS7		hsa-miR-26a-5p	0.866127	17	Very High	BCmicrO|CoMeTa|Cupid|DIANA|ElMMo3|MBStar|MAMI|MirAncesTar|MirMAP|miRTar2GO|Mirza-G|MultiMiTar|PicTar|RepTar|RNAhybrid|TargetRank|TargetScan
INPP5A	Q14642		hsa-let-7b-5p	0.866002	16	Very High	BCmicrO|CoMeTa|Cupid|DIANA|ElMMo3|GenMir++|MBStar|MAMI|MirAncesTar|MirMAP|miRTar2GO|Mirza-G|MultiMiTar|PicTar|RNAhybrid|TargetScan
FIGN	Q5HY92		hsa-let-7b-5p	0.865996	18	Very High	BCmicrO|BiTargeting|Cupid|DIANA|ElMMo3|MBStar|microrna.org|MirAncesTar|MirMAP|MirTar|miRTar2GO|Mirza-G|MultiMiTar|PACCMIT|RepTar|RNAhybrid|TargetRank|TargetScan
PCGF3	Q3KNV8		hsa-let-7b-5p	0.865894	18	Very High	BCmicrO|BiTargeting|CoMeTa|DIANA|ElMMo3|MBStar|MAMI|microrna.org|MirAncesTar|miRDB|MirMAP|Mirza-G|MultiMiTar|PicTar|RepTar|RNAhybrid|TargetRank|TargetScan
CACUL1	Q86Y37		hsa-miR-199a-5p	0.865887	20	Very High	BCmicrO|BiTargeting|DIANA|ElMMo3|MBStar|MAMI|microrna.org|MirAncesTar|miRDB|MirMAP|MirTar|miRTar2GO|Mirza-G|MultiMiTar|PicTar|RepTar|RNAhybrid|TargetRank|TargetScan|TargetSpy
ADAMTS5	Q9UNA0		hsa-let-7b-5p	0.865822	16	Very High	BCmicrO|CoMeTa|DIANA|ElMMo3|MAMI|MirAncesTar|miRDB|MirMAP|miRTar2GO|Mirza-G|MultiMiTar|PACCMIT|PicTar|RepTar|TargetRank|TargetScan
RAB1A	P62820		hsa-miR-142-3p	0.865328	18	Very High	BCmicrO|BiTargeting|CoMeTa|DIANA|ElMMo3|GenMir++|MBStar|MAMI|microrna.org|MirAncesTar|miRcode|MirMAP|miRTar2GO|Mirza-G|MultiMiTar|PicTar|RepTar|RNAhybrid
MAP1B	P46821		hsa-miR-26a-5p	0.865252	18	Very High	BCmicrO|CoMeTa|Cupid|DIANA|ElMMo3|MBStar|MAMI|MirAncesTar|miRDB|MirMAP|miRTar2GO|Mirza-G|MultiMiTar|PicTar|RepTar|RNAhybrid|TargetRank|TargetScan
QARS	P47897		hsa-let-7a-5p	0.864932	16	Very High	BiTargeting|CoMeTa|DIANA|ElMMo3|GenMir++|MAMI|microrna.org|MirAncesTar|mirbase|miRDB|MirMAP|miRTar2GO|PACCMIT|RepTar|RNAhybrid|TargetScan
BTBD3	Q9Y2F9		hsa-let-7b-5p	0.86486	18	Very High	BCmicrO|BiTargeting|CoMeTa|Cupid|DIANA|ElMMo3|MBStar|MAMI|microrna.org|MirAncesTar|MirMAP|miRTar2GO|Mirza-G|MultiMiTar|PicTar|RepTar|RNAhybrid|TargetScan
TRIM71	Q2Q1W2		hsa-let-7a-5p	0.864713	18	Very High	BiTargeting|Cupid|DIANA|ElMMo3|MBStar|microrna.org|MirAncesTar|mirbase|miRDB|MirMAP|MirTar|miRTar2GO|Mirza-G|MultiMiTar|PACCMIT|RepTar|TargetRank|TargetScan
FRAS1	Q86XX4		hsa-let-7a-5p	0.864174	19	Very High	BiTargeting|CoMeTa|Cupid|DIANA|ElMMo3|MBStar|MAMI|microrna.org|MirAncesTar|miRDB|MirMAP|miRTar2GO|Mirza-G|MultiMiTar|PACCMIT|RepTar|RNAhybrid|TargetRank|TargetScan
KPNA4	O00629		hsa-miR-199a-5p	0.864117	18	Very High	BCmicrO|CoMeTa|DIANA|ElMMo3|MBStar|MAMI|microrna.org|MirAncesTar|miRDB|MirMAP|miRTar2GO|Mirza-G|MultiMiTar|PACCMIT|PicTar|TargetRank|TargetScan|TargetSpy
FAM222B	Q8WU58		hsa-miR-199a-5p	0.864029	21	Very High	BCmicrO|BiTargeting|CoMeTa|Cupid|DIANA|ElMMo3|MBStar|MAMI|microrna.org|MirAncesTar|mirbase|miRDB|MirMAP|miRTar2GO|Mirza-G|MultiMiTar|PicTar|RepTar|RNAhybrid|TargetRank|TargetScan
RICTOR	Q6R327		hsa-miR-142-3p	0.864008	20	Very High	BCmicrO|BiTargeting|Cupid|DIANA|ElMMo3|MBStar|MAMI|microrna.org|MirAncesTar|miRcode|miRDB|MirMAP|MirTar|miRTar2GO|Mirza-G|MultiMiTar|PACCMIT|RepTar|TargetRank|TargetSpy
AKAP7	O43687		hsa-miR-26a-5p	0.863892	19	Very High	BCmicrO|CoMeTa|Cupid|DIANA|ElMMo3|MBStar|MAMI|MirAncesTar|miRDB|MirMAP|MirTar|miRTar2GO|Mirza-G|MultiMiTar|PACCMIT|PicTar|RNAhybrid|TargetRank|TargetScan
VASH2	Q86V25		hsa-let-7b-5p	0.863877	18	Very High	BCmicrO|CoMeTa|Cupid|DIANA|ElMMo3|MBStar|MAMI|MirAncesTar|MirMAP|miRTar2GO|Mirza-G|MultiMiTar|PicTar|RepTar|RNA22|RNAhybrid|TargetRank|TargetScan
RANBP2	P49792		hsa-miR-199a-5p	0.863838	17	Very High	BCmicrO|CoMeTa|DIANA|ElMMo3|MAMI|microrna.org|MirAncesTar|mirbase|miRDB|MirMAP|miRTar2GO|Mirza-G|MultiMiTar|PACCMIT|PicTar|TargetScan|TargetSpy
RDH10	Q8IZV5		hsa-let-7a-5p	0.863646	17	Very High	BiTargeting|DIANA|ElMMo3|MBStar|MAMI|microrna.org|MirAncesTar|miRDB|MirMAP|miRTar2GO|Mirza-G|MultiMiTar|PACCMIT|PicTar|RepTar|RNAhybrid|TargetScan
SEC14L1	Q92503		hsa-let-7a-5p	0.863622	17	Very High	BiTargeting|CoMeTa|Cupid|DIANA|ElMMo3|GenMir++|MBStar|MAMI|microrna.org|MirAncesTar|MirMAP|miRTar2GO|Mirza-G|MultiMiTar|RepTar|RNAhybrid|TargetScan
CHD9	Q3L8U1		hsa-let-7a-5p	0.863396	16	Very High	BiTargeting|CoMeTa|Cupid|DIANA|ElMMo3|MBStar|MAMI|MirAncesTar|MirMAP|miRTar2GO|Mirza-G|MultiMiTar|PicTar|RepTar|RNAhybrid|TargetScan
ARL15	Q9NXU5		hsa-miR-142-3p	0.863314	19	Very High	BCmicrO|CoMeTa|Cupid|DIANA|ElMMo3|MBStar|MAMI|microrna.org|MirAncesTar|miRcode|MirMAP|MirTar|Mirza-G|MultiMiTar|PACCMIT|PicTar|RepTar|RNAhybrid|TargetSpy
WASL	O00401		hsa-miR-142-3p	0.863297	20	Very High	BCmicrO|CoMeTa|Cupid|DIANA|ElMMo3|MAMI|microrna.org|MirAncesTar|mirbase|miRcode|miRDB|MirMAP|MirSNP|MirTar|miRTar2GO|Mirza-G|MultiMiTar|RepTar|TargetRank|TargetSpy
2003-08-01	Q9H9G7		hsa-let-7b-5p	0.863268	19	Very High	BCmicrO|BiTargeting|CoMeTa|Cupid|DIANA|ElMMo3|MBStar|MAMI|microrna.org|MirAncesTar|MirMAP|miRTar2GO|Mirza-G|MultiMiTar|PicTar|RepTar|RNA22|RNAhybrid|TargetScan
TUSC2	O75896		hsa-let-7a-5p	0.863089	19	Very High	BiTargeting|CoMeTa|Cupid|DIANA|ElMMo3|MAMI|microrna.org|MirAncesTar|mirbase|miRDB|MirMAP|MirSNP|Mirza-G|MultiMiTar|PACCMIT|PicTar|RepTar|RNAhybrid|TargetScan
PAN3	Q58A45		hsa-miR-26a-5p	0.862863	18	Very High	BCmicrO|Cupid|DIANA|ElMMo3|MBStar|MAMI|MirAncesTar|miRDB|MirMAP|MirTar|miRTar2GO|Mirza-G|MultiMiTar|PACCMIT|PicTar|RepTar|TargetRank|TargetScan
HAS2	Q92819		hsa-let-7a-5p	0.862847	14	Very High	CoMeTa|DIANA|ElMMo3|GenMir++|MAMI|microrna.org|MirAncesTar|MirMAP|Mirza-G|MultiMiTar|PicTar|RepTar|RNAhybrid|TargetScan
CDK2AP1	O14519		hsa-miR-26a-5p	0.862817	15	Very High	BCmicrO|CoMeTa|Cupid|DIANA|ElMMo3|MAMI|MirAncesTar|miRDB|MirMAP|MirTar|miRTar2GO|PACCMIT|PicTar|RNAhybrid|TargetScan
ARHGAP28	Q9P2N2		hsa-let-7b-5p	0.862366	18	Very High	BCmicrO|BiTargeting|CoMeTa|Cupid|DIANA|ElMMo3|MAMI|microrna.org|MirAncesTar|miRDB|MirMAP|miRTar2GO|MultiMiTar|PACCMIT|RepTar|RNAhybrid|TargetRank|TargetScan
ELOVL4	Q9GZR5		hsa-let-7a-5p	0.86229	17	Very High	CoMeTa|Cupid|DIANA|ElMMo3|MBStar|MAMI|microrna.org|MirAncesTar|miRDB|MirMAP|miRTar2GO|Mirza-G|MultiMiTar|PACCMIT|PicTar|RNAhybrid|TargetScan
LIN28A	Q9H9Z2		hsa-let-7a-5p	0.862224	19	Very High	BiTargeting|CoMeTa|Cupid|DIANA|ElMMo3|MBStar|MAMI|microrna.org|MirAncesTar|miRDB|MirMAP|miRTar2GO|Mirza-G|MultiMiTar|PACCMIT|RepTar|RNA22|TargetRank|TargetScan
CELF1	Q92879		hsa-miR-140-5p	0.862168	19	Very High	BCmicrO|CoMeTa|DIANA|ElMMo3|MBStar|microrna.org|MirAncesTar|miRcode|mirCoX|miRDB|MirMAP|MirTar|miRTar2GO|Mirza-G|MultiMiTar|PACCMIT|PicTar|RNAhybrid|TargetScan
IGFBP5	P24593		hsa-miR-140-5p	0.862127	21	Very High	BCmicrO|CoMeTa|Cupid|DIANA|ElMMo3|MBStar|microrna.org|MirAncesTar|miRcode|mirCoX|miRDB|MirMAP|miRTar2GO|Mirza-G|MultiMiTar|PACCMIT|PicTar|PITA|RepTar|TargetRank|TargetScan
PPP1R15B	Q5SWA1		hsa-let-7b-5p	0.862108	18	Very High	BCmicrO|BiTargeting|Cupid|DIANA|ElMMo3|MAMI|microrna.org|MirAncesTar|miRDB|MirMAP|MirTar|miRTar2GO|MultiMiTar|PACCMIT|RepTar|RNA22|TargetRank|TargetScan
MOB4	Q9Y3A3		hsa-let-7b-5p	0.862025	17	Very High	BCmicrO|CoMeTa|Cupid|DIANA|ElMMo3|MBStar|MAMI|microrna.org|MirAncesTar|MirMAP|miRTar2GO|Mirza-G|MultiMiTar|PicTar|RepTar|RNAhybrid|TargetScan
ARPP19	P56211		hsa-miR-26a-5p	0.861964	17	Very High	BCmicrO|CoMeTa|Cupid|DIANA|ElMMo3|MBStar|MAMI|MirAncesTar|MirMAP|MirTar|miRTar2GO|Mirza-G|MultiMiTar|PACCMIT|RepTar|RNAhybrid|TargetScan
RGS16	O15492		hsa-let-7b-5p	0.861788	20	Very High	BCmicrO|BiTargeting|CoMeTa|Cupid|DIANA|ElMMo3|GenMir++|MBStar|MAMI|microrna.org|MirAncesTar|miRDB|MirMAP|miRTar2GO|Mirza-G|RepTar|RNA22|RNAhybrid|TargetRank|TargetScan
TTLL4	Q14679		hsa-let-7a-5p	0.861725	17	Very High	BiTargeting|CoMeTa|DIANA|ElMMo3|MBStar|MAMI|microrna.org|MirAncesTar|miRDB|MirMAP|MirTar|miRTar2GO|MultiMiTar|PACCMIT|RepTar|RNAhybrid|TargetScan
ETS1	P14921		hsa-miR-199a-5p	0.861671	20	Very High	BCmicrO|BiTargeting|CoMeTa|DIANA|ElMMo3|MBStar|MAMI|microrna.org|MirAncesTar|miRDB|MirMAP|MirTar|miRTar2GO|MultiMiTar|PACCMIT|PicTar|RepTar|RNAhybrid|TargetRank|TargetScan
CCNJ	Q5T5M9		hsa-miR-26a-5p	0.86147	16	Very High	BCmicrO|CoMeTa|Cupid|DIANA|ElMMo3|MBStar|MAMI|MirAncesTar|MirMAP|miRTar2GO|Mirza-G|MultiMiTar|PicTar|RNAhybrid|TargetRank|TargetScan
RAC1	P63000		hsa-miR-142-3p	0.861077	20	Very High	BCmicrO|BiTargeting|CoMeTa|Cupid|DIANA|ElMMo3|MBStar|MAMI|microrna.org|MirAncesTar|mirbase|miRcode|miRDB|MirMAP|Mirza-G|PicTar|PITA|RepTar|RNAhybrid|TargetRank
STIM1	Q13586		hsa-miR-223-3p	0.860941	20	Very High	BCmicrO|CoMeTa|Cupid|DIANA|ElMMo3|GenMir++|MAMI|microrna.org|MirAncesTar|miRcode|mirCoX|miRDB|MirMAP|MirSNP|MirTar|Mirza-G|PACCMIT|RepTar|RNAhybrid|TargetScan
LPGAT1	Q92604		hsa-let-7b-5p	0.860895	20	Very High	BCmicrO|BiTargeting|CoMeTa|DIANA|ElMMo3|GenMir++|MBStar|MAMI|microrna.org|MirAncesTar|miRDB|MirMAP|MirSNP|MirTar|Mirza-G|MultiMiTar|RepTar|RNA22|RNAhybrid|TargetScan
FGFR2	P21802		hsa-miR-223-3p	0.860888	18	Very High	BCmicrO|BiTargeting|CoMeTa|Cupid|DIANA|ElMMo3|MBStar|MAMI|microrna.org|MirAncesTar|miRcode|mirCoX|MirMAP|Mirza-G|MultiMiTar|PicTar|RNAhybrid|TargetScan
USP6	P35125		hsa-let-7b-5p	0.860869	19	Very High	BCmicrO|BiTargeting|CoMeTa|Cupid|DIANA|ElMMo3|MBStar|MAMI|microrna.org|MirAncesTar|mirbase|miRDB|MirMAP|MirSNP|Mirza-G|MultiMiTar|PicTar|RepTar|TargetScan
CREBBP	Q92793		hsa-miR-26a-5p	0.860826	17	Very High	BCmicrO|CoMeTa|Cupid|DIANA|ElMMo3|MBStar|MAMI|MirAncesTar|MirMAP|miRTar2GO|Mirza-G|MultiMiTar|PicTar|RepTar|RNAhybrid|TargetRank|TargetScan
TGFBR1	P36897		hsa-miR-140-5p	0.860792	22	Very High	BCmicrO|BiTargeting|CoMeTa|DIANA|ElMMo3|MBStar|microrna.org|MirAncesTar|miRcode|mirCoX|miRDB|MirMAP|MirTar|miRTar2GO|Mirza-G|MultiMiTar|PACCMIT|PicTar|RepTar|RNAhybrid|TargetScan|TargetSpy
TTC13	Q8NBP0		hsa-miR-26a-5p	0.860405	19	Very High	BCmicrO|CoMeTa|DIANA|ElMMo3|MBStar|MAMI|MirAncesTar|miRDB|MirMAP|MirSNP|MirTar|Mirza-G|MultiMiTar|PACCMIT|RepTar|RNA22|RNAhybrid|TargetRank|TargetScan
VASH2	Q86V25		hsa-let-7a-5p	0.860368	18	Very High	BiTargeting|CoMeTa|Cupid|DIANA|ElMMo3|MBStar|MAMI|MirAncesTar|MirMAP|miRTar2GO|Mirza-G|MultiMiTar|PicTar|RepTar|RNA22|RNAhybrid|TargetRank|TargetScan
FASLG	P48023		hsa-let-7a-5p	0.860335	17	Very High	BiTargeting|CoMeTa|Cupid|DIANA|ElMMo3|GenMir++|MAMI|microrna.org|MirAncesTar|mirbase|miRDB|MirMAP|RepTar|RNA22|RNAhybrid|TargetRank|TargetScan
TSC22D2	O75157		hsa-miR-142-5p	0.860303	16	Very High	CoMeTa|Cupid|DIANA|ElMMo3|MBStar|MAMI|MirAncesTar|mirbase|MirMAP|Mirza-G|PACCMIT|PicTar|RNAhybrid|TargetRank|TargetScan|TargetSpy
STK4	Q13043		hsa-miR-199a-5p	0.860285	20	Very High	BCmicrO|CoMeTa|DIANA|ElMMo3|MBStar|MAMI|microrna.org|MirAncesTar|miRDB|MirMAP|MirTar|miRTar2GO|Mirza-G|MultiMiTar|PACCMIT|PicTar|RNAhybrid|TargetRank|TargetScan|TargetSpy
ZBTB2	Q8N680		hsa-miR-146b-5p	0.860128	23	Very High	BCmicrO|Cupid|DIANA|ElMMo3|MBStar|MAMI|microrna.org|MirAncesTar|mirbase|miRcode|mirCoX|miRDB|MirMAP|MirSNP|MirTar|miRTar2GO|Mirza-G|MultiMiTar|RepTar|RNAhybrid|TargetRank|TargetScan|TargetSpy
TMED5	Q9Y3A6		hsa-let-7b-5p	0.859799	19	Very High	BCmicrO|CoMeTa|DIANA|ElMMo3|MBStar|MAMI|microrna.org|MirAncesTar|miRDB|MirMAP|miRTar2GO|Mirza-G|MultiMiTar|PACCMIT|PicTar|RepTar|RNA22|RNAhybrid|TargetScan
STX3	Q13277		hsa-let-7a-5p	0.859661	19	Very High	BiTargeting|CoMeTa|Cupid|DIANA|ElMMo3|MBStar|MAMI|microrna.org|MirAncesTar|miRDB|MirMAP|miRTar2GO|Mirza-G|MultiMiTar|PACCMIT|RepTar|RNAhybrid|TargetRank|TargetScan
CPEB2	Q7Z5Q1		hsa-miR-142-3p	0.859506	18	Very High	BCmicrO|DIANA|ElMMo3|MBStar|MAMI|microrna.org|MirAncesTar|miRcode|miRDB|MirMAP|miRTar2GO|Mirza-G|MultiMiTar|PACCMIT|PicTar|RepTar|RNAhybrid|TargetRank
RNF19A	Q9NV58		hsa-miR-140-5p	0.85944	22	Very High	BCmicrO|CoMeTa|Cupid|DIANA|ElMMo3|MBStar|MAMI|microrna.org|MirAncesTar|miRcode|mirCoX|miRDB|MirMAP|MirTar|miRTar2GO|Mirza-G|MultiMiTar|PACCMIT|RNAhybrid|TargetRank|TargetScan|TargetSpy
STRBP	Q96SI9		hsa-miR-146b-5p	0.859405	21	Very High	BCmicrO|BiTargeting|Cupid|DIANA|ElMMo3|MBStar|MAMI|microrna.org|MirAncesTar|mirbase|miRcode|mirCoX|miRDB|MirMAP|MirTar|miRTar2GO|Mirza-G|RepTar|RNAhybrid|TargetRank|TargetScan
LARGE1	O95461		hsa-miR-199a-5p	0.859171	19	Very High	BCmicrO|CoMeTa|Cupid|DIANA|ElMMo3|MAMI|microrna.org|MirAncesTar|miRDB|MirMAP|miRTar2GO|Mirza-G|MultiMiTar|PACCMIT|PicTar|RepTar|RNAhybrid|TargetRank|TargetScan
COL5A2	P05997		hsa-let-7a-5p	0.858958	17	Very High	BiTargeting|CoMeTa|Cupid|DIANA|ElMMo3|MBStar|MAMI|microrna.org|MirAncesTar|miRDB|MirMAP|Mirza-G|MultiMiTar|PACCMIT|PicTar|RepTar|TargetScan
DDX3X	O00571		hsa-miR-26a-5p	0.858924	17	Very High	BCmicrO|CoMeTa|Cupid|DIANA|ElMMo3|GenMir++|MBStar|MAMI|MirAncesTar|MirMAP|miRTar2GO|Mirza-G|MultiMiTar|RepTar|RNAhybrid|TargetRank|TargetScan
PDE4D	Q08499		hsa-miR-223-3p	0.858853	23	Very High	BCmicrO|CoMeTa|DIANA|ElMMo3|MBStar|MAMI|microrna.org|MirAncesTar|mirbase|miRcode|mirCoX|miRDB|MirMAP|MirTar|miRTar2GO|Mirza-G|MultiMiTar|PACCMIT|PicTar|PITA|RepTar|RNAhybrid|TargetScan
GHR	P10912		hsa-let-7a-5p	0.858745	16	Very High	CoMeTa|Cupid|DIANA|ElMMo3|MBStar|MAMI|microrna.org|MirAncesTar|MirMAP|miRTar2GO|Mirza-G|MultiMiTar|PicTar|RepTar|RNAhybrid|TargetScan
DCUN1D3	Q8IWE4		hsa-let-7a-5p	0.858642	18	Very High	BiTargeting|Cupid|DIANA|ElMMo3|MBStar|MAMI|microrna.org|MirAncesTar|miRDB|MirMAP|Mirza-G|MultiMiTar|PACCMIT|PicTar|RepTar|RNAhybrid|TargetRank|TargetScan
RBM24	Q9BX46		hsa-miR-26a-5p	0.858512	18	Very High	BCmicrO|BiTargeting|Cupid|DIANA|ElMMo3|MBStar|MAMI|MirAncesTar|miRDB|MirMAP|MirTar|Mirza-G|PACCMIT|PicTar|RepTar|RNAhybrid|TargetRank|TargetScan
STAM	Q92783		hsa-miR-142-3p	0.858439	19	Very High	BCmicrO|CoMeTa|DIANA|ElMMo3|GenMir++|MBStar|MAMI|microrna.org|MirAncesTar|miRcode|miRDB|MirMAP|miRTar2GO|Mirza-G|MultiMiTar|PACCMIT|RNAhybrid|TargetRank|TargetSpy
SEC14L1	Q92503		hsa-let-7b-5p	0.858359	17	Very High	BCmicrO|BiTargeting|CoMeTa|DIANA|ElMMo3|GenMir++|MBStar|MAMI|microrna.org|MirAncesTar|MirMAP|miRTar2GO|Mirza-G|MultiMiTar|RepTar|RNAhybrid|TargetScan
ANKS1B	Q7Z6G8		hsa-miR-26a-5p	0.858355	18	Very High	BCmicrO|CoMeTa|DIANA|ElMMo3|MBStar|MAMI|MirAncesTar|miRDB|MirMAP|MirTar|Mirza-G|MultiMiTar|PACCMIT|PicTar|RepTar|RNAhybrid|TargetRank|TargetScan
LRP1B	Q9NZR2		hsa-miR-142-5p	0.858133	19	Very High	CoMeTa|Cupid|DIANA|ElMMo3|MBStar|MAMI|MirAncesTar|miRDB|MirMAP|MirSNP|MirTar|Mirza-G|PACCMIT|PicTar|RepTar|RNAhybrid|TargetRank|TargetScan|TargetSpy
PAFAH1B2	P68402		hsa-miR-142-3p	0.858093	18	Very High	BCmicrO|CoMeTa|Cupid|DIANA|ElMMo3|GenMir++|MBStar|MAMI|microrna.org|MirAncesTar|miRcode|miRDB|MirMAP|miRTar2GO|Mirza-G|MultiMiTar|PicTar|RNAhybrid
ADRB2	P07550		hsa-let-7a-5p	0.857875	17	Very High	CoMeTa|DIANA|ElMMo3|MAMI|microrna.org|MirAncesTar|mirbase|miRDB|MirMAP|MirSNP|MirTar|Mirza-G|PACCMIT|RepTar|RNAhybrid|TargetRank|TargetScan
PPTC7	Q8NI37		hsa-miR-140-5p	0.857768	18	Very High	BCmicrO|DIANA|ElMMo3|MBStar|microrna.org|MirAncesTar|miRcode|mirCoX|miRDB|MirMAP|MirTar|miRTar2GO|Mirza-G|MultiMiTar|PACCMIT|PicTar|TargetRank|TargetScan
MLLT10	P55197		hsa-let-7b-5p	0.85763	18	Very High	BCmicrO|BiTargeting|CoMeTa|Cupid|DIANA|ElMMo3|GenMir++|MBStar|MAMI|microrna.org|MirAncesTar|MirMAP|miRTar2GO|Mirza-G|MultiMiTar|RepTar|RNAhybrid|TargetScan
SLC4A4	Q9Y6R1		hsa-miR-223-3p	0.857418	21	Very High	BCmicrO|BiTargeting|CoMeTa|Cupid|DIANA|ElMMo3|MBStar|MAMI|microrna.org|MirAncesTar|miRcode|mirCoX|miRDB|MirMAP|MirTar|Mirza-G|MultiMiTar|RepTar|RNAhybrid|TargetRank|TargetScan
C14orf28	Q4W4Y0		hsa-let-7b-5p	0.856732	20	Very High	BCmicrO|BiTargeting|Cupid|DIANA|ElMMo3|MBStar|MAMI|microrna.org|MirAncesTar|miRDB|MirMAP|MirTar|miRTar2GO|Mirza-G|MultiMiTar|PACCMIT|RepTar|RNAhybrid|TargetRank|TargetScan
NID2	Q14112		hsa-let-7a-5p	0.85612	17	Very High	CoMeTa|Cupid|DIANA|ElMMo3|MBStar|MAMI|microrna.org|MirAncesTar|mirbase|MirMAP|Mirza-G|MultiMiTar|PicTar|RepTar|RNAhybrid|TargetRank|TargetScan
PHF3	Q92576		hsa-miR-26a-5p	0.856107	18	Very High	BCmicrO|BiTargeting|CoMeTa|Cupid|DIANA|ElMMo3|MBStar|MAMI|MirAncesTar|miRDB|MirMAP|miRTar2GO|Mirza-G|PicTar|RepTar|RNAhybrid|TargetRank|TargetScan
SIAH1	Q8IUQ4		hsa-miR-223-3p	0.855798	22	Very High	BCmicrO|CoMeTa|Cupid|DIANA|ElMMo3|MBStar|MAMI|microrna.org|MirAncesTar|mirbase|miRcode|mirCoX|miRDB|MirMAP|MirTar|Mirza-G|MultiMiTar|PACCMIT|RepTar|RNAhybrid|TargetRank|TargetScan
RHOQ	P17081		hsa-miR-26a-5p	0.855716	18	Very High	BCmicrO|CoMeTa|Cupid|DIANA|ElMMo3|MBStar|MirAncesTar|miRDB|MirMAP|MirTar|miRTar2GO|Mirza-G|MultiMiTar|PACCMIT|RepTar|RNAhybrid|TargetRank|TargetScan
RTF1	Q92541		hsa-miR-26a-5p	0.855667	17	Very High	BCmicrO|CoMeTa|Cupid|DIANA|ElMMo3|MAMI|MirAncesTar|miRDB|MirMAP|MirTar|miRTar2GO|Mirza-G|MultiMiTar|PACCMIT|RepTar|TargetRank|TargetScan
ATF2	P15336		hsa-miR-26a-5p	0.855414	17	Very High	BCmicrO|CoMeTa|Cupid|DIANA|ElMMo3|GenMir++|MBStar|MAMI|MirAncesTar|miRDB|MirMAP|MirTar|Mirza-G|PACCMIT|RNAhybrid|TargetRank|TargetScan
BTBD3	Q9Y2F9		hsa-let-7a-5p	0.855241	17	Very High	BiTargeting|CoMeTa|Cupid|DIANA|ElMMo3|MBStar|MAMI|microrna.org|MirAncesTar|MirMAP|miRTar2GO|Mirza-G|MultiMiTar|PicTar|RepTar|RNAhybrid|TargetScan
IGF2BP1	Q9NZI8		hsa-let-7a-5p	0.855233	16	Very High	Cupid|DIANA|ElMMo3|MBStar|MAMI|microrna.org|MirAncesTar|miRDB|MirMAP|MirTar|miRTar2GO|Mirza-G|MultiMiTar|RepTar|TargetRank|TargetScan
ASAP1	Q9ULH1		hsa-let-7a-5p	0.855208	17	Very High	BiTargeting|CoMeTa|Cupid|DIANA|ElMMo3|MBStar|MAMI|microrna.org|MirAncesTar|MirMAP|miRTar2GO|Mirza-G|MultiMiTar|PicTar|RepTar|RNAhybrid|TargetScan
DCBLD2	Q96PD2		hsa-miR-31-5p	0.855086	21	Very High	BCmicrO|BiTargeting|CoMeTa|DIANA|ElMMo3|MBStar|MAMI|microrna.org|MirAncesTar|miRcode|miRDB|MirMAP|MirSNP|MirTar|miRTar2GO|Mirza-G|MultiMiTar|RepTar|RNAhybrid|TargetRank|TargetScan
ARNTL	O00327		hsa-miR-142-3p	0.855056	21	Very High	BCmicrO|BiTargeting|CoMeTa|DIANA|ElMMo3|MBStar|MAMI|microrna.org|MirAncesTar|mirbase|miRcode|miRDB|MirMAP|MirTar|miRTar2GO|Mirza-G|MultiMiTar|PACCMIT|RNAhybrid|TargetRank|TargetSpy
RNF6	Q9Y252		hsa-miR-26a-5p	0.855013	17	Very High	BCmicrO|CoMeTa|Cupid|DIANA|ElMMo3|MBStar|MAMI|MirAncesTar|miRDB|MirMAP|MirTar|miRTar2GO|Mirza-G|RepTar|RNAhybrid|TargetRank|TargetScan
PHF21A	Q96BD5		hsa-miR-26a-5p	0.854958	17	Very High	BCmicrO|CoMeTa|Cupid|DIANA|ElMMo3|MBStar|MAMI|MirAncesTar|MirMAP|miRTar2GO|Mirza-G|MultiMiTar|PicTar|RepTar|RNAhybrid|TargetRank|TargetScan
RPGR	Q92834		hsa-miR-26a-5p	0.854777	17	Very High	BCmicrO|CoMeTa|Cupid|DIANA|ElMMo3|GenMir++|MBStar|MAMI|MirAncesTar|MirMAP|MirTar|Mirza-G|MultiMiTar|RepTar|RNAhybrid|TargetRank|TargetScan
APBB3	O95704		hsa-let-7b-5p	0.854706	18	Very High	BCmicrO|BiTargeting|CoMeTa|Cupid|ElMMo3|MBStar|MAMI|microrna.org|MirAncesTar|miRDB|MirMAP|Mirza-G|MultiMiTar|PACCMIT|RepTar|RNAhybrid|TargetRank|TargetScan
COL24A1	Q17RW2		hsa-let-7a-5p	0.854664	17	Very High	Cupid|ElMMo3|MBStar|MAMI|microrna.org|MirAncesTar|miRDB|MirMAP|Mirza-G|MultiMiTar|PACCMIT|PicTar|RepTar|RNA22|RNAhybrid|TargetRank|TargetScan
GAN	Q9H2C0		hsa-let-7b-5p	0.854636	18	Very High	BCmicrO|BiTargeting|CoMeTa|Cupid|DIANA|ElMMo3|MAMI|microrna.org|MirAncesTar|miRDB|MirMAP|MirTar|miRTar2GO|Mirza-G|MultiMiTar|RepTar|TargetRank|TargetScan
GNAQ	P50148		hsa-miR-142-3p	0.854615	16	Very High	BCmicrO|CoMeTa|Cupid|DIANA|ElMMo3|MAMI|microrna.org|MirAncesTar|miRcode|miRDB|MirMAP|miRTar2GO|Mirza-G|MultiMiTar|PACCMIT|PicTar
DUSP16	Q9BY84		hsa-let-7b-5p	0.854518	16	Very High	BCmicrO|BiTargeting|DIANA|ElMMo3|MAMI|microrna.org|MirAncesTar|miRDB|MirMAP|miRTar2GO|Mirza-G|MultiMiTar|PicTar|RepTar|TargetRank|TargetScan
NRAS	P01111		hsa-let-7b-5p	0.854491	20	Very High	BCmicrO|BiTargeting|CoMeTa|Cupid|DIANA|ElMMo3|MBStar|MAMI|microrna.org|MirAncesTar|miRDB|MirMAP|MirSNP|MirTar|Mirza-G|MultiMiTar|PACCMIT|RepTar|RNA22|TargetScan
VAV3	Q9UKW4		hsa-let-7b-5p	0.854466	18	Very High	BCmicrO|BiTargeting|CoMeTa|Cupid|DIANA|ElMMo3|MBStar|MAMI|MirAncesTar|MirMAP|miRTar2GO|Mirza-G|MultiMiTar|PicTar|RepTar|RNA22|RNAhybrid|TargetScan
ZNF362	Q5T0B9		hsa-let-7b-5p	0.854407	19	Very High	BCmicrO|BiTargeting|CoMeTa|Cupid|DIANA|ElMMo3|MAMI|microrna.org|MirAncesTar|miRDB|MirMAP|MirSNP|miRTar2GO|PACCMIT|RepTar|RNA22|RNAhybrid|TargetRank|TargetScan
LEF1	Q9UJU2		hsa-miR-26a-5p	0.854167	14	Very High	BCmicrO|CoMeTa|Cupid|DIANA|ElMMo3|MBStar|MAMI|MirAncesTar|MirMAP|Mirza-G|PicTar|RNAhybrid|TargetRank|TargetScan
PAX3	P23760		hsa-miR-199a-5p	0.853851	20	Very High	BCmicrO|CoMeTa|Cupid|DIANA|ElMMo3|MBStar|MAMI|microrna.org|MirAncesTar|miRDB|MirMAP|MirSNP|MirTar|Mirza-G|MultiMiTar|PicTar|RepTar|RNAhybrid|TargetRank|TargetScan
SENP5	Q96HI0		hsa-let-7b-5p	0.853756	19	Very High	BCmicrO|BiTargeting|CoMeTa|DIANA|ElMMo3|MBStar|MAMI|microrna.org|MirAncesTar|mirbase|MirMAP|MirSNP|miRTar2GO|Mirza-G|MultiMiTar|PicTar|RepTar|RNAhybrid|TargetScan
PDHX	O00330		hsa-miR-26a-5p	0.853706	20	Very High	BCmicrO|BiTargeting|CoMeTa|Cupid|DIANA|ElMMo3|MBStar|MAMI|MirAncesTar|miRDB|MirMAP|MirTar|miRTar2GO|Mirza-G|MultiMiTar|PACCMIT|RepTar|RNAhybrid|TargetRank|TargetScan
CPEB4	Q17RY0		hsa-let-7a-5p	0.853661	16	Very High	Cupid|DIANA|ElMMo3|MBStar|MAMI|microrna.org|MirAncesTar|MirMAP|miRTar2GO|Mirza-G|MultiMiTar|PicTar|RepTar|RNAhybrid|TargetRank|TargetScan
SEMA4C	Q9C0C4		hsa-let-7b-5p	0.853638	19	Very High	BCmicrO|CoMeTa|Cupid|DIANA|ElMMo3|MBStar|MAMI|microrna.org|MirAncesTar|mirbase|miRDB|MirMAP|miRTar2GO|Mirza-G|MultiMiTar|PACCMIT|RepTar|RNAhybrid|TargetScan
KLHL42	Q9P2K6		hsa-miR-26a-5p	0.85348	18	Very High	BCmicrO|BiTargeting|DIANA|ElMMo3|MBStar|MAMI|MirAncesTar|miRDB|MirMAP|MirTar|miRTar2GO|Mirza-G|MultiMiTar|PACCMIT|RepTar|RNAhybrid|TargetRank|TargetScan
CDK13	Q14004		hsa-miR-26a-5p	0.853474	16	Very High	BCmicrO|CoMeTa|Cupid|DIANA|ElMMo3|GenMir++|MBStar|MAMI|MirAncesTar|MirMAP|Mirza-G|MultiMiTar|PicTar|RepTar|RNAhybrid|TargetScan
TSC22D2	O75157		hsa-miR-140-5p	0.853401	18	Very High	BCmicrO|CoMeTa|Cupid|DIANA|ElMMo3|MBStar|microrna.org|MirAncesTar|miRcode|mirCoX|MirMAP|miRTar2GO|Mirza-G|PACCMIT|PicTar|RNAhybrid|TargetScan|TargetSpy
PDE12	Q6L8Q7		hsa-let-7b-5p	0.853373	19	Very High	BCmicrO|BiTargeting|CoMeTa|Cupid|DIANA|ElMMo3|MBStar|MAMI|microrna.org|MirAncesTar|miRDB|MirMAP|miRTar2GO|Mirza-G|MultiMiTar|PACCMIT|RNAhybrid|TargetRank|TargetScan
RNF38	Q9H0F5		hsa-let-7a-5p	0.853115	16	Very High	BiTargeting|CoMeTa|Cupid|DIANA|ElMMo3|MBStar|MAMI|MirAncesTar|MirMAP|miRTar2GO|Mirza-G|MultiMiTar|PicTar|RepTar|RNAhybrid|TargetScan
MAP4K4	O95819		hsa-let-7b-5p	0.852904	16	Very High	BCmicrO|CoMeTa|ElMMo3|MBStar|MAMI|microrna.org|MirAncesTar|miRDB|miRTar2GO|Mirza-G|MultiMiTar|PACCMIT|PicTar|RepTar|RNAhybrid|TargetScan
BCORL1	Q5H9F3		hsa-miR-146b-5p	0.852816	22	Very High	BCmicrO|BiTargeting|CoMeTa|DIANA|ElMMo3|MBStar|MAMI|microrna.org|MirAncesTar|miRcode|mirCoX|miRDB|MirMAP|MirTar|miRTar2GO|Mirza-G|MultiMiTar|RepTar|RNAhybrid|TargetRank|TargetScan|TargetSpy
LCOR	Q96JN0		hsa-let-7b-5p	0.85255	15	Very High	BCmicrO|BiTargeting|Cupid|DIANA|ElMMo3|MBStar|MAMI|MirAncesTar|MirMAP|miRTar2GO|Mirza-G|MultiMiTar|PicTar|RepTar|TargetScan
RSPO2	Q6UXX9		hsa-let-7b-5p	0.852529	19	Very High	BCmicrO|BiTargeting|Cupid|DIANA|ElMMo3|MBStar|MAMI|microrna.org|MirAncesTar|miRDB|MirMAP|MirTar|Mirza-G|MultiMiTar|PACCMIT|RepTar|RNAhybrid|TargetRank|TargetScan
INPP5A	Q14642		hsa-let-7a-5p	0.851857	15	Very High	CoMeTa|Cupid|DIANA|ElMMo3|GenMir++|MBStar|MAMI|MirAncesTar|MirMAP|miRTar2GO|MultiMiTar|PicTar|RepTar|RNAhybrid|TargetScan
RBFOX2	O43251		hsa-let-7b-5p	0.851687	16	Very High	BCmicrO|CoMeTa|Cupid|DIANA|ElMMo3|MBStar|MAMI|MirAncesTar|MirMAP|miRTar2GO|Mirza-G|MultiMiTar|PicTar|RepTar|RNAhybrid|TargetScan
SREK1	Q8WXA9		hsa-let-7a-5p	0.851197	16	Very High	BiTargeting|CoMeTa|Cupid|DIANA|ElMMo3|MBStar|MAMI|MirAncesTar|MirMAP|miRTar2GO|Mirza-G|PicTar|RepTar|RNAhybrid|TargetRank|TargetScan
ZFHX4	Q86UP3		hsa-miR-26a-5p	0.851104	18	Very High	BCmicrO|CoMeTa|Cupid|DIANA|ElMMo3|MBStar|MAMI|MirAncesTar|miRDB|MirMAP|Mirza-G|MultiMiTar|PACCMIT|PicTar|RepTar|RNAhybrid|TargetRank|TargetScan
GPR137	Q96N19		hsa-let-7b-5p	0.851073	18	Very High	BCmicrO|BiTargeting|CoMeTa|Cupid|DIANA|ElMMo3|MAMI|microrna.org|MirAncesTar|mirbase|miRDB|MirMAP|miRTar2GO|MultiMiTar|PACCMIT|RepTar|RNAhybrid|TargetScan
2004-08-01	Q9HCK5		hsa-let-7a-5p	0.85106	16	Very High	CoMeTa|Cupid|DIANA|ElMMo3|MBStar|MAMI|microrna.org|MirAncesTar|MirMAP|miRTar2GO|Mirza-G|MultiMiTar|PicTar|RepTar|RNA22|TargetScan
FIGN	Q5HY92		hsa-let-7a-5p	0.851	17	Very High	BiTargeting|Cupid|DIANA|ElMMo3|MBStar|microrna.org|MirAncesTar|MirMAP|MirTar|miRTar2GO|Mirza-G|MultiMiTar|PACCMIT|RepTar|RNAhybrid|TargetRank|TargetScan
PCDH9	Q9HC56		hsa-miR-26a-5p	0.850807	20	Very High	BCmicrO|BiTargeting|CoMeTa|Cupid|DIANA|ElMMo3|MBStar|MAMI|MirAncesTar|miRDB|MirMAP|MirTar|miRTar2GO|Mirza-G|MultiMiTar|PACCMIT|PicTar|RepTar|RNAhybrid|TargetRank
QARS	P47897		hsa-let-7b-5p	0.85076	15	Very High	BCmicrO|BiTargeting|CoMeTa|DIANA|ElMMo3|GenMir++|MAMI|microrna.org|MirAncesTar|mirbase|miRDB|MirMAP|PACCMIT|RNAhybrid|TargetScan
DDX19A	Q9NUU7		hsa-let-7a-5p	0.850661	18	Very High	BiTargeting|CoMeTa|Cupid|ElMMo3|MBStar|MAMI|microrna.org|MirAncesTar|miRDB|MirMAP|MirTar|miRTar2GO|Mirza-G|MultiMiTar|PACCMIT|RepTar|RNAhybrid|TargetScan
SMARCC1	Q92922		hsa-let-7a-5p	0.850539	18	Very High	BiTargeting|CoMeTa|Cupid|DIANA|ElMMo3|GenMir++|MBStar|MAMI|microrna.org|MirAncesTar|miRDB|MirMAP|miRTar2GO|MultiMiTar|PACCMIT|RepTar|RNAhybrid|TargetScan
MAP4K4	O95819		hsa-let-7a-5p	0.850506	17	Very High	BiTargeting|CoMeTa|Cupid|ElMMo3|MBStar|MAMI|microrna.org|MirAncesTar|miRDB|miRTar2GO|Mirza-G|MultiMiTar|PACCMIT|PicTar|RepTar|RNAhybrid|TargetScan
GHR	P10912		hsa-let-7b-5p	0.850496	16	Very High	BCmicrO|CoMeTa|DIANA|ElMMo3|MBStar|MAMI|microrna.org|MirAncesTar|MirMAP|miRTar2GO|Mirza-G|MultiMiTar|PicTar|RepTar|RNAhybrid|TargetScan
ACVR1B	P36896		hsa-let-7b-5p	0.850469	18	Very High	BCmicrO|BiTargeting|CoMeTa|DIANA|ElMMo3|MBStar|MAMI|MirAncesTar|miRDB|MirMAP|MirSNP|miRTar2GO|MultiMiTar|PACCMIT|PicTar|RepTar|RNAhybrid|TargetScan
ZC3H3	Q8IXZ2		hsa-let-7b-5p	0.850467	17	Very High	BCmicrO|CoMeTa|Cupid|DIANA|ElMMo3|MBStar|MAMI|microrna.org|MirAncesTar|mirbase|miRDB|MirMAP|PACCMIT|PicTar|RepTar|RNAhybrid|TargetScan
MYBL1	P10243		hsa-miR-223-3p	0.850403	20	Very High	BCmicrO|CoMeTa|Cupid|DIANA|ElMMo3|MBStar|MAMI|microrna.org|MirAncesTar|miRcode|mirCoX|miRDB|MirMAP|miRTar2GO|Mirza-G|PACCMIT|RepTar|RNAhybrid|TargetRank|TargetScan
LCORL	Q8N3X6		hsa-let-7b-5p	0.849948	17	Very High	BCmicrO|BiTargeting|Cupid|DIANA|ElMMo3|MBStar|MAMI|microrna.org|MirAncesTar|MirMAP|miRTar2GO|Mirza-G|MultiMiTar|PicTar|RepTar|RNAhybrid|TargetScan
HECTD2	Q5U5R9		hsa-let-7b-5p	0.849829	16	Very High	BCmicrO|Cupid|DIANA|ElMMo3|MBStar|MAMI|microrna.org|MirAncesTar|MirMAP|miRTar2GO|Mirza-G|MultiMiTar|PicTar|RepTar|RNAhybrid|TargetScan
ADAMTS5	Q9UNA0		hsa-let-7a-5p	0.849706	15	Very High	CoMeTa|DIANA|ElMMo3|MAMI|MirAncesTar|miRDB|MirMAP|miRTar2GO|Mirza-G|MultiMiTar|PACCMIT|PicTar|RepTar|TargetRank|TargetScan
SYT1	P21579		hsa-let-7b-5p	0.84959	16	Very High	BCmicrO|CoMeTa|Cupid|DIANA|ElMMo3|MBStar|MAMI|MirAncesTar|MirMAP|miRTar2GO|Mirza-G|MultiMiTar|PicTar|RepTar|RNAhybrid|TargetScan
BACH2	Q9BYV9		hsa-miR-142-3p	0.849314	18	Very High	BCmicrO|CoMeTa|Cupid|DIANA|ElMMo3|MBStar|MAMI|MirAncesTar|miRcode|miRDB|MirMAP|Mirza-G|MultiMiTar|PACCMIT|PicTar|RepTar|RNAhybrid|TargetSpy
CCDC6	Q16204		hsa-miR-142-3p	0.849164	19	Very High	BCmicrO|CoMeTa|Cupid|DIANA|ElMMo3|GenMir++|MBStar|MAMI|microrna.org|MirAncesTar|miRcode|miRDB|MirMAP|miRTar2GO|Mirza-G|MultiMiTar|RepTar|TargetRank|TargetSpy
HDAC4	P56524		hsa-miR-140-5p	0.849008	19	Very High	BCmicrO|CoMeTa|DIANA|ElMMo3|MBStar|MAMI|microrna.org|MirAncesTar|miRcode|mirCoX|miRDB|MirMAP|Mirza-G|MultiMiTar|PACCMIT|PicTar|RepTar|RNAhybrid|TargetScan
NLK	Q9UBE8		hsa-miR-199a-5p	0.848885	18	Very High	BCmicrO|CoMeTa|Cupid|DIANA|ElMMo3|MAMI|microrna.org|MirAncesTar|miRDB|MirMAP|miRTar2GO|Mirza-G|MultiMiTar|PACCMIT|PicTar|RNAhybrid|TargetRank|TargetScan
CBL	P22681		hsa-let-7b-5p	0.84868	20	Very High	BCmicrO|BiTargeting|CoMeTa|DIANA|ElMMo3|GenMir++|MBStar|MAMI|MirAncesTar|miRDB|MirMAP|MirSNP|miRTar2GO|Mirza-G|MultiMiTar|PACCMIT|RepTar|RNAhybrid|TargetRank|TargetScan
FAM214B	Q7L5A3		hsa-let-7b-5p	0.848532	18	Very High	BCmicrO|BiTargeting|CoMeTa|Cupid|DIANA|ElMMo3|MAMI|microrna.org|MirAncesTar|mirbase|miRDB|MirMAP|miRTar2GO|Mirza-G|MultiMiTar|RepTar|RNAhybrid|TargetScan
STX3	Q13277		hsa-let-7b-5p	0.848395	18	Very High	BCmicrO|CoMeTa|DIANA|ElMMo3|MBStar|MAMI|microrna.org|MirAncesTar|miRDB|MirMAP|miRTar2GO|Mirza-G|MultiMiTar|PACCMIT|RepTar|RNAhybrid|TargetRank|TargetScan
PHF20L1	A8MW92		hsa-miR-26a-5p	0.84832	15	Very High	BCmicrO|CoMeTa|Cupid|DIANA|ElMMo3|MAMI|MirAncesTar|MirMAP|miRTar2GO|Mirza-G|MultiMiTar|PicTar|RNAhybrid|TargetRank|TargetScan
KPNA3	O00505		hsa-miR-26a-5p	0.848277	15	Very High	BCmicrO|CoMeTa|Cupid|DIANA|ElMMo3|GenMir++|MBStar|MAMI|MirAncesTar|MirMAP|Mirza-G|MultiMiTar|PicTar|RNAhybrid|TargetScan
WDR37	Q9Y2I8		hsa-let-7a-5p	0.848138	18	Very High	BiTargeting|CoMeTa|DIANA|ElMMo3|MAMI|microrna.org|MirAncesTar|miRDB|MirMAP|MirSNP|Mirza-G|MultiMiTar|PACCMIT|PicTar|RepTar|RNAhybrid|TargetRank|TargetScan
MAP1B	P46821		hsa-miR-223-3p	0.84811	20	Very High	BCmicrO|CoMeTa|Cupid|DIANA|ElMMo3|MBStar|MAMI|MirAncesTar|miRcode|mirCoX|miRDB|MirMAP|miRTar2GO|Mirza-G|MultiMiTar|PicTar|RepTar|RNAhybrid|TargetRank|TargetScan
STRBP	Q96SI9		hsa-let-7b-5p	0.848055	17	Very High	BCmicrO|BiTargeting|Cupid|DIANA|ElMMo3|MBStar|MAMI|microrna.org|MirAncesTar|MirMAP|miRTar2GO|Mirza-G|MultiMiTar|PicTar|RepTar|RNAhybrid|TargetScan
SULF1	Q8IWU6		hsa-miR-199a-5p	0.848032	20	Very High	BCmicrO|BiTargeting|CoMeTa|Cupid|DIANA|ElMMo3|MBStar|microrna.org|MirAncesTar|mirbase|miRDB|MirMAP|Mirza-G|MultiMiTar|PACCMIT|PicTar|RepTar|RNAhybrid|TargetRank|TargetScan
PKN2	Q16513		hsa-let-7b-5p	0.847587	18	Very High	BCmicrO|CoMeTa|Cupid|DIANA|ElMMo3|MBStar|MAMI|microrna.org|MirAncesTar|MirMAP|miRTar2GO|Mirza-G|MultiMiTar|RepTar|RNA22|RNAhybrid|TargetRank|TargetScan
GPM6B	Q13491		hsa-miR-223-3p	0.847409	18	Very High	BCmicrO|CoMeTa|Cupid|DIANA|ElMMo3|MBStar|MAMI|MirAncesTar|miRcode|mirCoX|MirMAP|Mirza-G|MultiMiTar|PicTar|RepTar|RNAhybrid|TargetRank|TargetScan
CDC25A	P30304		hsa-let-7b-5p	0.847198	21	Very High	BCmicrO|BiTargeting|CoMeTa|Cupid|DIANA|ElMMo3|GenMir++|MAMI|microrna.org|MirAncesTar|miRDB|MirMAP|MirSNP|MirTar|Mirza-G|MultiMiTar|PACCMIT|RepTar|RNAhybrid|TargetRank|TargetScan
PPP3CA	Q08209		hsa-let-7a-5p	0.847194	16	Very High	BiTargeting|CoMeTa|Cupid|DIANA|ElMMo3|MBStar|MAMI|MirAncesTar|MirMAP|miRTar2GO|Mirza-G|MultiMiTar|PicTar|RepTar|RNAhybrid|TargetScan
MED13L	Q71F56		hsa-miR-26a-5p	0.847052	18	Very High	BCmicrO|CoMeTa|Cupid|DIANA|ElMMo3|MBStar|MAMI|MirAncesTar|miRDB|MirMAP|Mirza-G|MultiMiTar|PACCMIT|PicTar|RepTar|RNAhybrid|TargetRank|TargetScan
ZBTB10	Q96DT7		hsa-let-7b-5p	0.846978	17	Very High	BCmicrO|BiTargeting|CoMeTa|Cupid|DIANA|ElMMo3|MBStar|MAMI|MirAncesTar|miRDB|MirMAP|miRTar2GO|Mirza-G|MultiMiTar|PicTar|RNAhybrid|TargetScan
BCL11A	Q9H165		hsa-miR-26a-5p	0.84692	16	Very High	BCmicrO|CoMeTa|Cupid|DIANA|ElMMo3|MBStar|MAMI|MirAncesTar|miRDB|MirMAP|Mirza-G|MultiMiTar|PicTar|RepTar|RNAhybrid|TargetRank
OTUD4	Q01804		hsa-miR-223-3p	0.846802	20	Very High	BCmicrO|CoMeTa|DIANA|ElMMo3|MBStar|MAMI|microrna.org|MirAncesTar|miRcode|mirCoX|miRDB|MirMAP|Mirza-G|MultiMiTar|PACCMIT|PicTar|RepTar|RNAhybrid|TargetRank|TargetScan
CLASP2	O75122		hsa-miR-26a-5p	0.846539	19	Very High	BCmicrO|CoMeTa|Cupid|DIANA|ElMMo3|MBStar|MAMI|MirAncesTar|miRDB|MirMAP|MirTar|miRTar2GO|Mirza-G|MultiMiTar|PACCMIT|RepTar|RNAhybrid|TargetRank|TargetScan
LCOR	Q96JN0		hsa-let-7a-5p	0.846386	15	Very High	BiTargeting|Cupid|DIANA|ElMMo3|MBStar|MAMI|MirAncesTar|MirMAP|miRTar2GO|Mirza-G|MultiMiTar|PicTar|RepTar|RNAhybrid|TargetScan
LARP1	Q6PKG0		hsa-miR-26a-5p	0.846156	19	Very High	BCmicrO|CoMeTa|Cupid|DIANA|ElMMo3|MBStar|MAMI|MirAncesTar|miRDB|MirMAP|MirTar|miRTar2GO|Mirza-G|MultiMiTar|PACCMIT|RepTar|RNAhybrid|TargetRank|TargetScan
OSBPL11	Q9BXB4		hsa-miR-26a-5p	0.846013	15	Very High	BCmicrO|CoMeTa|Cupid|DIANA|ElMMo3|MAMI|MirAncesTar|miRDB|MirMAP|MirTar|Mirza-G|PACCMIT|RNAhybrid|TargetRank|TargetScan
GAS7	O60861		hsa-let-7b-5p	0.845926	17	Very High	BCmicrO|BiTargeting|CoMeTa|DIANA|ElMMo3|MBStar|MAMI|MirAncesTar|miRDB|MirMAP|MirTar|MultiMiTar|PACCMIT|RepTar|RNAhybrid|TargetRank|TargetScan
GTF2A1	P52655		hsa-miR-142-3p	0.845648	18	Very High	BCmicrO|CoMeTa|Cupid|DIANA|ElMMo3|MBStar|MAMI|microrna.org|MirAncesTar|mirbase|miRcode|miRDB|MirMAP|miRTar2GO|MultiMiTar|PACCMIT|PicTar|RNAhybrid
XKR8	Q9H6D3		hsa-let-7a-5p	0.845625	20	Very High	BiTargeting|CoMeTa|Cupid|DIANA|ElMMo3|MAMI|microrna.org|MirAncesTar|mirbase|miRDB|MirMAP|MirSNP|miRTar2GO|Mirza-G|MultiMiTar|PACCMIT|RepTar|RNA22|RNAhybrid|TargetScan
GALNT10	Q86SR1		hsa-miR-26a-5p	0.845572	17	Very High	BCmicrO|BiTargeting|CoMeTa|DIANA|ElMMo3|MBStar|MAMI|MirAncesTar|miRDB|MirMAP|miRTar2GO|Mirza-G|MultiMiTar|PicTar|RepTar|TargetRank|TargetScan
NLK	Q9UBE8		hsa-let-7a-5p	0.84545	18	Very High	BiTargeting|CoMeTa|DIANA|ElMMo3|MBStar|MAMI|microrna.org|MirAncesTar|miRDB|MirMAP|Mirza-G|MultiMiTar|PACCMIT|PicTar|RepTar|RNAhybrid|TargetRank|TargetScan
SLC2A1	P11166		hsa-miR-140-5p	0.845217	21	Very High	BCmicrO|BiTargeting|CoMeTa|Cupid|DIANA|ElMMo3|MAMI|microrna.org|MirAncesTar|miRcode|mirCoX|miRDB|MirMAP|MirTar|miRTar2GO|Mirza-G|PACCMIT|PITA|RepTar|RNAhybrid|TargetScan
SIK1	P57059		hsa-miR-142-3p	0.845141	19	Very High	BCmicrO|CoMeTa|Cupid|DIANA|ElMMo3|MAMI|microrna.org|MirAncesTar|miRcode|miRDB|MirMAP|MirSNP|MirTar|miRTar2GO|Mirza-G|PACCMIT|RepTar|TargetRank|TargetSpy
TMEM59	Q9BXS4		hsa-miR-142-3p	0.845107	20	Very High	BCmicrO|CoMeTa|Cupid|DIANA|ElMMo3|MAMI|microrna.org|MirAncesTar|mirbase|miRcode|miRDB|MirMAP|MirTar|miRTar2GO|MultiMiTar|PACCMIT|RepTar|RNAhybrid|TargetRank|TargetSpy
ADAMTS8	Q9UP79		hsa-let-7b-5p	0.845	18	Very High	BCmicrO|BiTargeting|CoMeTa|Cupid|DIANA|ElMMo3|microrna.org|MirAncesTar|miRDB|MirMAP|MirTar|miRTar2GO|Mirza-G|PACCMIT|RepTar|RNAhybrid|TargetRank|TargetScan
PPP1R15B	Q5SWA1		hsa-let-7a-5p	0.844775	17	Very High	BiTargeting|Cupid|DIANA|ElMMo3|MAMI|microrna.org|MirAncesTar|miRDB|MirMAP|MirTar|miRTar2GO|MultiMiTar|PACCMIT|RepTar|RNA22|TargetRank|TargetScan
UBE2K	P61086		hsa-miR-31-5p	0.844668	22	Very High	BCmicrO|BiTargeting|CoMeTa|Cupid|DIANA|ElMMo3|MBStar|microrna.org|MirAncesTar|mirbase|miRcode|miRDB|MirMAP|MirTar|miRTar2GO|Mirza-G|MultiMiTar|PACCMIT|RepTar|RNAhybrid|TargetRank|TargetScan
HOXA9	P31269		hsa-let-7a-5p	0.844575	16	Very High	BiTargeting|CoMeTa|Cupid|DIANA|ElMMo3|MAMI|microrna.org|MirAncesTar|MirMAP|miRTar2GO|Mirza-G|MultiMiTar|PicTar|RepTar|RNAhybrid|TargetScan
PIM1	P11309		hsa-miR-26a-5p	0.844518	18	Very High	BCmicrO|BiTargeting|CoMeTa|Cupid|DIANA|ElMMo3|MBStar|MAMI|MirAncesTar|miRDB|MirMAP|MirTar|miRTar2GO|Mirza-G|PicTar|RepTar|RNAhybrid|TargetScan
MED13	Q9UHV7		hsa-miR-140-5p	0.844517	21	Very High	BCmicrO|CoMeTa|Cupid|DIANA|ElMMo3|MBStar|microrna.org|MirAncesTar|miRcode|mirCoX|miRDB|MirMAP|MirTar|miRTar2GO|Mirza-G|MultiMiTar|PACCMIT|RepTar|RNAhybrid|TargetRank|TargetScan
PGRMC1	O00264		hsa-let-7a-5p	0.844385	18	Very High	CoMeTa|Cupid|DIANA|ElMMo3|MBStar|MAMI|microrna.org|MirAncesTar|miRDB|MirMAP|MirTar|miRTar2GO|Mirza-G|MultiMiTar|RepTar|RNAhybrid|TargetRank|TargetScan
FGD1	P98174		hsa-miR-26a-5p	0.844362	16	Very High	BCmicrO|CoMeTa|Cupid|DIANA|ElMMo3|GenMir++|MAMI|MirAncesTar|miRDB|MirMAP|MirTar|Mirza-G|PACCMIT|RepTar|TargetRank|TargetScan
SAT1	P21673		hsa-miR-199a-5p	0.844233	17	Very High	BCmicrO|CoMeTa|Cupid|DIANA|ElMMo3|MAMI|microrna.org|MirAncesTar|mirbase|miRDB|MirMAP|MirTar|Mirza-G|MultiMiTar|PicTar|RNAhybrid|TargetScan
ERG	P11308		hsa-miR-142-3p	0.844098	18	Very High	BCmicrO|CoMeTa|Cupid|DIANA|ElMMo3|MBStar|MAMI|microrna.org|MirAncesTar|miRcode|miRDB|MirMAP|miRTar2GO|Mirza-G|MultiMiTar|PACCMIT|PicTar|RNAhybrid
ARHGAP28	Q9P2N2		hsa-let-7a-5p	0.843779	17	Very High	BiTargeting|CoMeTa|Cupid|DIANA|ElMMo3|MAMI|microrna.org|MirAncesTar|miRDB|MirMAP|miRTar2GO|MultiMiTar|PACCMIT|RepTar|RNAhybrid|TargetRank|TargetScan
RIOK3	O14730		hsa-let-7b-5p	0.843675	17	Very High	BCmicrO|CoMeTa|Cupid|DIANA|ElMMo3|MBStar|MAMI|microrna.org|MirAncesTar|miRDB|MirMAP|Mirza-G|MultiMiTar|RepTar|RNAhybrid|TargetRank|TargetScan
USP3	Q9Y6I4		hsa-miR-146b-5p	0.843535	23	Very High	BCmicrO|BiTargeting|CoMeTa|Cupid|DIANA|ElMMo3|MBStar|MAMI|microrna.org|MirAncesTar|miRcode|mirCoX|miRDB|MirMAP|MirTar|miRTar2GO|Mirza-G|MultiMiTar|PACCMIT|RepTar|RNAhybrid|TargetRank|TargetScan
RCN1	Q15293		hsa-miR-26a-5p	0.843471	17	Very High	BCmicrO|CoMeTa|DIANA|ElMMo3|GenMir++|MBStar|MAMI|MirAncesTar|miRDB|MirMAP|MirTar|Mirza-G|MultiMiTar|PACCMIT|RNAhybrid|TargetRank|TargetScan
ANKRD11	Q6UB99		hsa-miR-142-3p	0.84325	20	Very High	BCmicrO|BiTargeting|CoMeTa|Cupid|DIANA|ElMMo3|MAMI|microrna.org|MirAncesTar|mirbase|miRcode|MirMAP|MirTar|miRTar2GO|Mirza-G|MultiMiTar|PACCMIT|RepTar|RNAhybrid|TargetRank
OGT	O15294		hsa-miR-140-5p	0.843244	19	Very High	BCmicrO|CoMeTa|DIANA|ElMMo3|GenMir++|MBStar|MAMI|microrna.org|MirAncesTar|miRcode|mirCoX|miRDB|MirMAP|miRTar2GO|Mirza-G|MultiMiTar|RepTar|TargetScan|TargetSpy
WAPL	Q7Z5K2		hsa-miR-199a-5p	0.843227	20	Very High	BCmicrO|CoMeTa|DIANA|ElMMo3|MBStar|MAMI|microrna.org|MirAncesTar|mirbase|miRDB|MirMAP|miRTar2GO|Mirza-G|MultiMiTar|PicTar|RepTar|RNAhybrid|TargetRank|TargetScan|TargetSpy
BRWD1	Q9NSI6		hsa-miR-26a-5p	0.843089	20	Very High	BCmicrO|BiTargeting|CoMeTa|Cupid|DIANA|ElMMo3|MBStar|MAMI|MirAncesTar|miRDB|MirMAP|MirSNP|MirTar|miRTar2GO|Mirza-G|MultiMiTar|RepTar|RNAhybrid|TargetRank|TargetScan
FNIP1	Q8TF40		hsa-let-7a-5p	0.842962	19	Very High	BiTargeting|Cupid|DIANA|ElMMo3|MBStar|MAMI|microrna.org|MirAncesTar|miRDB|MirMAP|MirSNP|miRTar2GO|Mirza-G|MultiMiTar|PACCMIT|RepTar|RNAhybrid|TargetRank|TargetScan
UBXN4	Q92575		hsa-let-7b-5p	0.842818	14	Very High	BCmicrO|CoMeTa|DIANA|ElMMo3|GenMir++|MBStar|MAMI|MirAncesTar|MirMAP|miRTar2GO|Mirza-G|MultiMiTar|RepTar|RNAhybrid
C5orf51	A6NDU8		hsa-let-7b-5p	0.842729	18	Very High	BCmicrO|BiTargeting|Cupid|DIANA|ElMMo3|MBStar|MAMI|microrna.org|MirAncesTar|miRDB|MirMAP|miRTar2GO|Mirza-G|MultiMiTar|PACCMIT|RepTar|TargetRank|TargetScan
OTX2	P32243		hsa-miR-142-5p	0.842727	16	Very High	Cupid|DIANA|ElMMo3|MBStar|MAMI|MirAncesTar|miRDB|MirMAP|MirTar|Mirza-G|PACCMIT|PicTar|RepTar|RNAhybrid|TargetRank|TargetScan
MAGI2	Q86UL8		hsa-miR-142-5p	0.842699	17	Very High	CoMeTa|Cupid|DIANA|ElMMo3|MBStar|MirAncesTar|miRDB|MirMAP|MirTar|Mirza-G|PACCMIT|PicTar|RepTar|RNAhybrid|TargetRank|TargetScan|TargetSpy
YTHDF3	Q7Z739		hsa-let-7b-5p	0.842661	15	Very High	BCmicrO|BiTargeting|CoMeTa|Cupid|ElMMo3|MAMI|microrna.org|MirAncesTar|miRTar2GO|Mirza-G|MultiMiTar|PicTar|RepTar|RNAhybrid|TargetScan
CCNT2	O60583		hsa-miR-142-3p	0.842455	23	Very High	BCmicrO|BiTargeting|CoMeTa|Cupid|DIANA|ElMMo3|MBStar|MAMI|microrna.org|MirAncesTar|mirbase|miRcode|miRDB|MirMAP|MirTar|miRTar2GO|Mirza-G|MultiMiTar|PACCMIT|RepTar|RNAhybrid|TargetRank|TargetSpy
KCNC2	Q96PR1		hsa-let-7b-5p	0.842272	16	Very High	BCmicrO|CoMeTa|Cupid|DIANA|ElMMo3|MBStar|MAMI|microrna.org|MirAncesTar|MirMAP|Mirza-G|MultiMiTar|PicTar|RepTar|RNAhybrid|TargetScan
ACTR2	P61160		hsa-let-7a-5p	0.842114	12	Very High	Cupid|DIANA|ElMMo3|GenMir++|MBStar|MAMI|MirAncesTar|MirMAP|miRTar2GO|Mirza-G|MultiMiTar|RNAhybrid
BCL2L2	Q92843		hsa-miR-140-5p	0.84202	22	Very High	BCmicrO|CoMeTa|Cupid|DIANA|ElMMo3|GenMir++|MBStar|MAMI|microrna.org|MirAncesTar|miRcode|mirCoX|miRDB|MirMAP|MirSNP|miRTar2GO|Mirza-G|MultiMiTar|PACCMIT|RepTar|RNAhybrid|TargetScan
HOXA9	P31269		hsa-let-7b-5p	0.841971	15	Very High	BCmicrO|CoMeTa|Cupid|DIANA|ElMMo3|MAMI|microrna.org|MirAncesTar|MirMAP|miRTar2GO|Mirza-G|MultiMiTar|PicTar|RNAhybrid|TargetScan
SMARCC1	Q92922		hsa-let-7b-5p	0.841923	17	Very High	BCmicrO|BiTargeting|CoMeTa|Cupid|DIANA|ElMMo3|GenMir++|MBStar|MAMI|microrna.org|MirAncesTar|miRDB|MirMAP|MultiMiTar|PACCMIT|RepTar|TargetScan
TSHZ3	Q63HK5		hsa-miR-223-3p	0.841886	17	Very High	BCmicrO|Cupid|DIANA|ElMMo3|MAMI|microrna.org|MirAncesTar|miRcode|mirCoX|miRDB|MirMAP|Mirza-G|PACCMIT|RepTar|RNAhybrid|TargetRank|TargetScan
FMNL2	Q96PY5		hsa-miR-142-3p	0.84167	19	Very High	BCmicrO|CoMeTa|Cupid|DIANA|ElMMo3|MBStar|MAMI|microrna.org|MirAncesTar|miRcode|MirMAP|Mirza-G|MultiMiTar|PACCMIT|PicTar|RepTar|RNAhybrid|TargetRank|TargetSpy
LIMD2	Q9BT23		hsa-let-7b-5p	0.841576	19	Very High	BCmicrO|BiTargeting|CoMeTa|DIANA|ElMMo3|MAMI|microrna.org|MirAncesTar|miRDB|MirMAP|MirTar|miRTar2GO|Mirza-G|MultiMiTar|PACCMIT|RepTar|RNAhybrid|TargetRank|TargetScan
CPEB1	Q9BZB8		hsa-let-7b-5p	0.841213	18	Very High	BCmicrO|CoMeTa|Cupid|DIANA|ElMMo3|MBStar|microrna.org|MirAncesTar|miRDB|MirMAP|MirTar|Mirza-G|MultiMiTar|PACCMIT|RepTar|RNAhybrid|TargetRank|TargetScan
GRIK2	Q13002		hsa-let-7a-5p	0.841204	16	Very High	BiTargeting|CoMeTa|Cupid|DIANA|ElMMo3|MBStar|MAMI|microrna.org|MirAncesTar|MirMAP|miRTar2GO|Mirza-G|MultiMiTar|PicTar|RNAhybrid|TargetScan
SEMA4C	Q9C0C4		hsa-let-7a-5p	0.841097	18	Very High	CoMeTa|Cupid|DIANA|ElMMo3|MBStar|MAMI|microrna.org|MirAncesTar|mirbase|miRDB|MirMAP|miRTar2GO|Mirza-G|MultiMiTar|PACCMIT|RepTar|RNAhybrid|TargetScan
CBL	P22681		hsa-let-7a-5p	0.840764	19	Very High	BiTargeting|CoMeTa|DIANA|ElMMo3|GenMir++|MBStar|MAMI|MirAncesTar|miRDB|MirMAP|MirSNP|miRTar2GO|Mirza-G|MultiMiTar|PACCMIT|RepTar|RNAhybrid|TargetRank|TargetScan
RNF44	Q7L0R7		hsa-let-7b-5p	0.840743	15	Very High	BCmicrO|BiTargeting|CoMeTa|DIANA|ElMMo3|MAMI|microrna.org|MirAncesTar|MirMAP|miRTar2GO|Mirza-G|PicTar|RepTar|RNAhybrid|TargetScan
LUC7L3	O95232		hsa-let-7b-5p	0.840519	16	Very High	BCmicrO|CoMeTa|Cupid|DIANA|ElMMo3|MBStar|MAMI|MirAncesTar|MirMAP|miRTar2GO|Mirza-G|MultiMiTar|PicTar|RepTar|RNAhybrid|TargetScan
CPEB4	Q17RY0		hsa-let-7b-5p	0.840484	16	Very High	BCmicrO|DIANA|ElMMo3|MBStar|MAMI|microrna.org|MirAncesTar|MirMAP|miRTar2GO|Mirza-G|MultiMiTar|PicTar|RepTar|RNAhybrid|TargetRank|TargetScan
POGZ	Q7Z3K3		hsa-let-7b-5p	0.840465	18	Very High	BCmicrO|CoMeTa|Cupid|DIANA|ElMMo3|MBStar|MAMI|microrna.org|MirAncesTar|MirMAP|miRTar2GO|Mirza-G|MultiMiTar|PicTar|RepTar|RNA22|RNAhybrid|TargetScan
SATB2	Q9UPW6		hsa-miR-31-5p	0.840285	21	Very High	BCmicrO|BiTargeting|CoMeTa|Cupid|DIANA|ElMMo3|MBStar|microrna.org|MirAncesTar|miRcode|miRDB|MirMAP|MirTar|Mirza-G|MultiMiTar|PACCMIT|PITA|RepTar|RNAhybrid|TargetRank|TargetScan
SLC20A1	Q8WUM9		hsa-let-7b-5p	0.839909	14	Very High	BCmicrO|DIANA|ElMMo3|MAMI|microrna.org|MirAncesTar|miRDB|MirMAP|miRTar2GO|MultiMiTar|PACCMIT|RepTar|RNAhybrid|TargetScan
SLC6A1	P30531		hsa-let-7a-5p	0.839847	15	Very High	CoMeTa|Cupid|DIANA|ElMMo3|MBStar|MAMI|microrna.org|MirAncesTar|miRDB|MirMAP|MultiMiTar|PACCMIT|PicTar|RepTar|TargetScan
RPS6KA3	P51812		hsa-let-7b-5p	0.839763	16	Very High	BCmicrO|CoMeTa|DIANA|ElMMo3|GenMir++|MBStar|MAMI|MirAncesTar|miRDB|MirMAP|miRTar2GO|MultiMiTar|PACCMIT|RepTar|TargetRank|TargetScan
MLLT10	P55197		hsa-let-7a-5p	0.839735	16	Very High	CoMeTa|Cupid|DIANA|ElMMo3|GenMir++|MBStar|MAMI|microrna.org|MirAncesTar|MirMAP|miRTar2GO|Mirza-G|MultiMiTar|RepTar|RNAhybrid|TargetScan
GAN	Q9H2C0		hsa-let-7a-5p	0.839711	17	Very High	BiTargeting|CoMeTa|Cupid|DIANA|ElMMo3|MAMI|microrna.org|MirAncesTar|miRDB|MirMAP|MirTar|miRTar2GO|Mirza-G|MultiMiTar|RepTar|TargetRank|TargetScan
KBTBD2	Q8IY47		hsa-miR-140-5p	0.83929	20	Very High	BCmicrO|CoMeTa|Cupid|DIANA|ElMMo3|MBStar|microrna.org|MirAncesTar|miRcode|mirCoX|miRDB|MirMAP|MirSNP|miRTar2GO|Mirza-G|MultiMiTar|PACCMIT|PicTar|RNAhybrid|TargetScan
CDC25A	P30304		hsa-let-7a-5p	0.839251	21	Very High	BiTargeting|CoMeTa|Cupid|DIANA|ElMMo3|GenMir++|MAMI|microrna.org|MirAncesTar|miRDB|MirMAP|MirSNP|MirTar|miRTar2GO|Mirza-G|MultiMiTar|PACCMIT|RepTar|RNAhybrid|TargetRank|TargetScan
CHD7	Q9P2D1		hsa-let-7b-5p	0.839233	14	Very High	BCmicrO|CoMeTa|Cupid|ElMMo3|MAMI|microrna.org|MirAncesTar|MirMAP|Mirza-G|MultiMiTar|PicTar|RepTar|RNAhybrid|TargetScan
ETF1	P62495		hsa-miR-26a-5p	0.839219	16	Very High	BCmicrO|CoMeTa|DIANA|ElMMo3|MBStar|MAMI|MirAncesTar|MirMAP|miRTar2GO|Mirza-G|MultiMiTar|PicTar|RepTar|RNAhybrid|TargetRank|TargetScan
PIGA	P37287		hsa-let-7b-5p	0.839169	18	Very High	BCmicrO|CoMeTa|Cupid|DIANA|ElMMo3|MBStar|MAMI|microrna.org|MirAncesTar|miRDB|MirMAP|MirTar|miRTar2GO|Mirza-G|MultiMiTar|RepTar|RNAhybrid|TargetScan
NAA30	Q147X3		hsa-let-7b-5p	0.839047	19	Very High	BCmicrO|BiTargeting|Cupid|DIANA|ElMMo3|MBStar|MAMI|microrna.org|MirAncesTar|miRDB|MirMAP|miRTar2GO|Mirza-G|MultiMiTar|PACCMIT|RepTar|RNAhybrid|TargetRank|TargetScan
STXBP5	Q5T5C0		hsa-let-7b-5p	0.838852	16	Very High	BCmicrO|BiTargeting|Cupid|ElMMo3|MBStar|MAMI|microrna.org|MirAncesTar|mirbase|MirMAP|miRTar2GO|Mirza-G|MultiMiTar|PicTar|RNAhybrid|TargetScan
UTRN	P46939		hsa-let-7b-5p	0.838848	17	Very High	BCmicrO|BiTargeting|CoMeTa|Cupid|DIANA|ElMMo3|MBStar|microrna.org|MirAncesTar|miRDB|MirMAP|MirTar|Mirza-G|MultiMiTar|RepTar|TargetRank|TargetScan
ARHGAP21	Q5T5U3		hsa-miR-199a-5p	0.838775	16	Very High	BCmicrO|Cupid|DIANA|ElMMo3|MBStar|MAMI|microrna.org|MirAncesTar|miRDB|MirMAP|MirTar|PACCMIT|PicTar|RNAhybrid|TargetRank|TargetScan
ATP2A2	P16615		hsa-let-7a-5p	0.838711	18	Very High	BiTargeting|CoMeTa|Cupid|DIANA|ElMMo3|MBStar|MAMI|microrna.org|MirAncesTar|mirbase|miRDB|MirMAP|miRTar2GO|Mirza-G|MultiMiTar|RepTar|RNAhybrid|TargetScan
BZW2	Q9Y6E2		hsa-let-7a-5p	0.838347	17	Very High	BiTargeting|CoMeTa|DIANA|ElMMo3|MAMI|microrna.org|MirAncesTar|mirbase|miRDB|MirMAP|miRTar2GO|Mirza-G|PACCMIT|PicTar|RepTar|RNAhybrid|TargetScan
MOB4	Q9Y3A3		hsa-let-7a-5p	0.838273	15	Very High	CoMeTa|Cupid|DIANA|ElMMo3|MBStar|MAMI|microrna.org|MirAncesTar|MirMAP|miRTar2GO|Mirza-G|PicTar|RepTar|RNAhybrid|TargetScan
NOVA1	P51513		hsa-miR-26a-5p	0.838225	15	Very High	BCmicrO|CoMeTa|Cupid|DIANA|ElMMo3|GenMir++|MBStar|MAMI|MirAncesTar|MirMAP|Mirza-G|MultiMiTar|PicTar|RNAhybrid|TargetScan
RALB	P11234		hsa-let-7b-5p	0.838126	16	Very High	BCmicrO|CoMeTa|Cupid|DIANA|ElMMo3|MAMI|microrna.org|MirAncesTar|miRDB|MirMAP|miRTar2GO|Mirza-G|PACCMIT|RepTar|RNAhybrid|TargetScan
LMNB1	P20700		hsa-miR-140-5p	0.837834	22	Very High	BCmicrO|BiTargeting|CoMeTa|Cupid|DIANA|ElMMo3|MBStar|MAMI|microrna.org|MirAncesTar|mirbase|miRcode|mirCoX|miRDB|MirMAP|MirSNP|MirTar|miRTar2GO|Mirza-G|RepTar|RNAhybrid|TargetScan
XKR8	Q9H6D3		hsa-let-7b-5p	0.837687	19	Very High	BCmicrO|BiTargeting|CoMeTa|DIANA|ElMMo3|MAMI|microrna.org|MirAncesTar|mirbase|miRDB|MirMAP|MirSNP|miRTar2GO|Mirza-G|MultiMiTar|PACCMIT|RepTar|RNA22|TargetScan
KDM3A	Q9Y4C1		hsa-let-7a-5p	0.837645	16	Very High	BiTargeting|CoMeTa|Cupid|DIANA|ElMMo3|MAMI|microrna.org|MirAncesTar|mirbase|MirMAP|Mirza-G|MultiMiTar|PicTar|RepTar|RNAhybrid|TargetScan
YTHDF3	Q7Z739		hsa-let-7a-5p	0.837536	14	Very High	BiTargeting|CoMeTa|Cupid|ElMMo3|MAMI|microrna.org|MirAncesTar|miRTar2GO|Mirza-G|MultiMiTar|PicTar|RepTar|RNAhybrid|TargetScan
MEIS2	O14770		hsa-let-7b-5p	0.837497	15	Very High	BCmicrO|CoMeTa|DIANA|ElMMo3|MBStar|MAMI|microrna.org|MirAncesTar|MirMAP|miRTar2GO|Mirza-G|MultiMiTar|PicTar|RNAhybrid|TargetScan
HECTD2	Q5U5R9		hsa-let-7a-5p	0.837479	15	Very High	Cupid|DIANA|ElMMo3|MBStar|MAMI|microrna.org|MirAncesTar|MirMAP|miRTar2GO|Mirza-G|MultiMiTar|PicTar|RepTar|RNAhybrid|TargetScan
NME4	O00746		hsa-let-7b-5p	0.837386	16	Very High	BCmicrO|BiTargeting|CoMeTa|DIANA|ElMMo3|GenMir++|MAMI|microrna.org|MirAncesTar|mirbase|miRDB|MirMAP|MultiMiTar|RepTar|RNAhybrid|TargetScan
CHD7	Q9P2D1		hsa-let-7a-5p	0.837276	14	Very High	BiTargeting|CoMeTa|Cupid|ElMMo3|MAMI|microrna.org|MirAncesTar|MirMAP|Mirza-G|MultiMiTar|PicTar|RepTar|RNAhybrid|TargetScan
FBN1	P35555		hsa-miR-140-5p	0.837238	22	Very High	BCmicrO|BiTargeting|CoMeTa|Cupid|ElMMo3|MBStar|microrna.org|MirAncesTar|mirbase|miRcode|mirCoX|miRDB|MirMAP|MirTar|miRTar2GO|Mirza-G|MultiMiTar|PACCMIT|RepTar|TargetRank|TargetScan|TargetSpy
NUS1	Q96E22		hsa-miR-26a-5p	0.83722	17	Very High	BCmicrO|Cupid|DIANA|ElMMo3|MBStar|MAMI|MirAncesTar|miRDB|MirMAP|MirTar|miRTar2GO|Mirza-G|MultiMiTar|PACCMIT|RepTar|TargetRank|TargetScan
KLF9	Q13886		hsa-miR-140-5p	0.837153	21	Very High	BCmicrO|BiTargeting|CoMeTa|Cupid|DIANA|ElMMo3|MBStar|microrna.org|MirAncesTar|miRcode|mirCoX|miRDB|MirMAP|MirTar|miRTar2GO|Mirza-G|MultiMiTar|PACCMIT|RepTar|TargetRank|TargetScan
PKN2	Q16513		hsa-let-7a-5p	0.836971	17	Very High	CoMeTa|Cupid|DIANA|ElMMo3|MBStar|MAMI|microrna.org|MirAncesTar|MirMAP|miRTar2GO|Mirza-G|MultiMiTar|RepTar|RNA22|RNAhybrid|TargetRank|TargetScan
MMP16	P51512		hsa-miR-223-3p	0.836822	19	Very High	BCmicrO|CoMeTa|Cupid|DIANA|ElMMo3|MBStar|MAMI|microrna.org|MirAncesTar|miRcode|mirCoX|miRDB|MirMAP|Mirza-G|MultiMiTar|PACCMIT|RepTar|TargetRank|TargetScan
RNF38	Q9H0F5		hsa-let-7b-5p	0.836735	16	Very High	BCmicrO|BiTargeting|CoMeTa|DIANA|ElMMo3|MBStar|MAMI|MirAncesTar|MirMAP|miRTar2GO|Mirza-G|MultiMiTar|PicTar|RepTar|RNAhybrid|TargetScan
IGF2BP1	Q9NZI8		hsa-let-7b-5p	0.83648	15	Very High	BCmicrO|DIANA|ElMMo3|MBStar|MAMI|microrna.org|MirAncesTar|miRDB|MirMAP|MirTar|Mirza-G|MultiMiTar|RepTar|TargetRank|TargetScan
INPP5B	P32019		hsa-miR-223-3p	0.836311	17	Very High	BCmicrO|CoMeTa|GenMir++|MAMI|microrna.org|MirAncesTar|mirbase|miRcode|mirCoX|miRDB|MirMAP|MirTar|Mirza-G|RepTar|RNAhybrid|TargetRank|TargetScan
APBB3	O95704		hsa-let-7a-5p	0.836166	17	Very High	BiTargeting|CoMeTa|Cupid|ElMMo3|MBStar|MAMI|microrna.org|MirAncesTar|miRDB|MirMAP|Mirza-G|MultiMiTar|PACCMIT|RepTar|RNAhybrid|TargetRank|TargetScan
CRK	P46108		hsa-miR-142-3p	0.836089	19	Very High	BCmicrO|CoMeTa|Cupid|DIANA|ElMMo3|GenMir++|MBStar|MAMI|microrna.org|MirAncesTar|miRcode|miRDB|MirMAP|MirTar|miRTar2GO|Mirza-G|PACCMIT|RNAhybrid|TargetSpy
LCORL	Q8N3X6		hsa-let-7a-5p	0.835705	16	Very High	BiTargeting|Cupid|DIANA|ElMMo3|MBStar|MAMI|microrna.org|MirAncesTar|MirMAP|miRTar2GO|Mirza-G|MultiMiTar|PicTar|RepTar|RNAhybrid|TargetScan
PDE12	Q6L8Q7		hsa-let-7a-5p	0.835671	18	Very High	BiTargeting|CoMeTa|Cupid|DIANA|ElMMo3|MBStar|MAMI|microrna.org|MirAncesTar|miRDB|MirMAP|miRTar2GO|Mirza-G|MultiMiTar|PACCMIT|RNAhybrid|TargetRank|TargetScan
PRDM1	O75626		hsa-miR-223-3p	0.83526	20	Very High	BCmicrO|CoMeTa|DIANA|ElMMo3|MBStar|MAMI|microrna.org|MirAncesTar|miRcode|mirCoX|miRDB|MirMAP|MirTar|miRTar2GO|Mirza-G|MultiMiTar|PACCMIT|RepTar|TargetRank|TargetScan
CARMIL1	Q5VZK9		hsa-miR-26a-5p	0.835074	17	Very High	BCmicrO|BiTargeting|CoMeTa|Cupid|DIANA|ElMMo3|MAMI|MirAncesTar|miRDB|MirMAP|miRTar2GO|Mirza-G|MultiMiTar|PicTar|RNAhybrid|TargetRank|TargetScan
LCOR	Q96JN0		hsa-miR-26a-5p	0.834881	18	Very High	BCmicrO|BiTargeting|CoMeTa|Cupid|DIANA|ElMMo3|MBStar|MAMI|MirAncesTar|miRDB|MirMAP|miRTar2GO|Mirza-G|MultiMiTar|PACCMIT|PicTar|RepTar|TargetScan
KDM3A	Q9Y4C1		hsa-let-7b-5p	0.834832	14	Very High	BCmicrO|CoMeTa|Cupid|DIANA|ElMMo3|MAMI|microrna.org|MirAncesTar|MirMAP|Mirza-G|MultiMiTar|PicTar|RNAhybrid|TargetScan
MTPN	P58546		hsa-miR-26a-5p	0.83475	16	Very High	BCmicrO|BiTargeting|DIANA|ElMMo3|MBStar|MAMI|MirAncesTar|MirMAP|miRTar2GO|Mirza-G|MultiMiTar|PicTar|RepTar|RNAhybrid|TargetRank|TargetScan
DDI2	Q5TDH0		hsa-let-7b-5p	0.83467	18	Very High	BCmicrO|BiTargeting|Cupid|DIANA|ElMMo3|microrna.org|MirAncesTar|miRDB|MirMAP|MirTar|miRTar2GO|Mirza-G|PACCMIT|RepTar|RNA22|RNAhybrid|TargetRank|TargetScan
NABP1	Q96AH0		hsa-miR-26a-5p	0.834523	16	Very High	BCmicrO|BiTargeting|CoMeTa|DIANA|ElMMo3|MBStar|MAMI|MirAncesTar|miRDB|MirMAP|Mirza-G|PACCMIT|PicTar|RNAhybrid|TargetRank|TargetScan
CPEB3	Q8NE35		hsa-miR-223-3p	0.834283	18	Very High	BCmicrO|CoMeTa|Cupid|DIANA|ElMMo3|MBStar|MAMI|MirAncesTar|miRcode|mirCoX|MirMAP|miRTar2GO|Mirza-G|MultiMiTar|PicTar|RepTar|TargetRank|TargetScan
CDK17	Q00537		hsa-miR-142-5p	0.83428	15	Very High	CoMeTa|Cupid|DIANA|ElMMo3|MBStar|MirAncesTar|miRDB|MirMAP|MirTar|Mirza-G|PACCMIT|PicTar|RNAhybrid|TargetRank|TargetScan
WAPL	Q7Z5K2		hsa-let-7b-5p	0.83427	16	Very High	BCmicrO|CoMeTa|Cupid|DIANA|ElMMo3|MBStar|MAMI|MirAncesTar|MirMAP|miRTar2GO|Mirza-G|MultiMiTar|PicTar|RepTar|RNAhybrid|TargetScan
UBXN4	Q92575		hsa-let-7a-5p	0.83424	13	Very High	CoMeTa|DIANA|ElMMo3|GenMir++|MBStar|MAMI|MirAncesTar|MirMAP|miRTar2GO|Mirza-G|MultiMiTar|RepTar|RNAhybrid
RBFOX1	Q9NWB1		hsa-let-7b-5p	0.834232	16	Very High	BCmicrO|CoMeTa|Cupid|DIANA|ElMMo3|MBStar|MAMI|microrna.org|MirAncesTar|MirMAP|Mirza-G|MultiMiTar|PicTar|RepTar|RNAhybrid|TargetScan
UTRN	P46939		hsa-let-7a-5p	0.834135	17	Very High	BiTargeting|CoMeTa|Cupid|DIANA|ElMMo3|MBStar|microrna.org|MirAncesTar|miRDB|MirMAP|MirTar|miRTar2GO|Mirza-G|MultiMiTar|RepTar|TargetRank|TargetScan
NID2	Q14112		hsa-let-7b-5p	0.834102	16	Very High	BCmicrO|CoMeTa|Cupid|DIANA|ElMMo3|MBStar|MAMI|microrna.org|MirAncesTar|MirMAP|Mirza-G|MultiMiTar|PicTar|RNAhybrid|TargetRank|TargetScan
PGRMC1	O00264		hsa-let-7b-5p	0.834042	18	Very High	BCmicrO|CoMeTa|Cupid|DIANA|ElMMo3|MBStar|MAMI|microrna.org|MirAncesTar|miRDB|MirMAP|MirTar|Mirza-G|MultiMiTar|RepTar|RNAhybrid|TargetRank|TargetScan
ABRAXAS2	Q15018		hsa-miR-140-5p	0.83378	20	Very High	BCmicrO|CoMeTa|DIANA|ElMMo3|GenMir++|MBStar|MAMI|microrna.org|MirAncesTar|miRcode|mirCoX|miRDB|MirMAP|MirTar|Mirza-G|PACCMIT|RepTar|RNAhybrid|TargetRank|TargetScan
PRKCE	Q02156		hsa-miR-31-5p	0.833752	18	Very High	BCmicrO|CoMeTa|Cupid|DIANA|ElMMo3|MBStar|microrna.org|MirAncesTar|miRcode|miRDB|MirMAP|MirTar|Mirza-G|MultiMiTar|RepTar|RNAhybrid|TargetRank|TargetScan
BCL11A	Q9H165		hsa-miR-140-5p	0.833677	22	Very High	BCmicrO|BiTargeting|CoMeTa|Cupid|DIANA|ElMMo3|MBStar|microrna.org|MirAncesTar|miRcode|mirCoX|miRDB|MirMAP|MirSNP|MirTar|miRTar2GO|Mirza-G|MultiMiTar|PicTar|RepTar|RNAhybrid|TargetRank
RNF44	Q7L0R7		hsa-let-7a-5p	0.833605	13	Very High	CoMeTa|Cupid|DIANA|ElMMo3|MAMI|MirAncesTar|MirMAP|miRTar2GO|Mirza-G|PicTar|RepTar|RNAhybrid|TargetScan
2004-08-01	Q9HCK5		hsa-let-7b-5p	0.833599	15	Very High	BCmicrO|CoMeTa|DIANA|ElMMo3|MBStar|MAMI|MirAncesTar|MirMAP|miRTar2GO|Mirza-G|MultiMiTar|PicTar|RepTar|RNA22|TargetScan
KCNH7	Q9NS40		hsa-miR-26a-5p	0.833593	14	Very High	BCmicrO|CoMeTa|DIANA|ElMMo3|MAMI|MirAncesTar|miRDB|MirMAP|Mirza-G|PACCMIT|PicTar|RepTar|RNAhybrid|TargetScan
ZC3H3	Q8IXZ2		hsa-let-7a-5p	0.833518	16	Very High	CoMeTa|Cupid|DIANA|ElMMo3|MBStar|MAMI|microrna.org|MirAncesTar|mirbase|miRDB|MirMAP|PACCMIT|PicTar|RepTar|RNAhybrid|TargetScan
DUSP16	Q9BY84		hsa-let-7a-5p	0.833372	15	Very High	BiTargeting|DIANA|ElMMo3|MAMI|microrna.org|MirAncesTar|miRDB|MirMAP|miRTar2GO|Mirza-G|MultiMiTar|PicTar|RepTar|TargetRank|TargetScan
RERE	Q9P2R6		hsa-miR-142-3p	0.833239	18	Very High	BCmicrO|CoMeTa|Cupid|DIANA|ElMMo3|MBStar|MAMI|microrna.org|MirAncesTar|miRcode|miRDB|MirMAP|miRTar2GO|PACCMIT|PicTar|RNA22|RNAhybrid|TargetSpy
ABHD2	P08910		hsa-miR-26a-5p	0.832997	20	Very High	BCmicrO|BiTargeting|CoMeTa|DIANA|ElMMo3|GenMir++|MBStar|MAMI|MirAncesTar|miRDB|MirMAP|MirTar|miRTar2GO|Mirza-G|MultiMiTar|PACCMIT|RepTar|RNAhybrid|TargetRank|TargetScan
SACS	Q9NZJ4		hsa-miR-199a-5p	0.832785	21	Very High	BCmicrO|CoMeTa|Cupid|DIANA|ElMMo3|MBStar|MAMI|microrna.org|MirAncesTar|miRDB|MirMAP|MirTar|miRTar2GO|Mirza-G|MultiMiTar|PACCMIT|RepTar|RNAhybrid|TargetRank|TargetScan|TargetSpy
DTX2	Q86UW9		hsa-let-7b-5p	0.832784	18	Very High	BCmicrO|CoMeTa|Cupid|DIANA|ElMMo3|MBStar|MAMI|microrna.org|MirAncesTar|mirbase|miRDB|MirMAP|miRTar2GO|Mirza-G|RepTar|RNAhybrid|TargetRank|TargetScan
SENP5	Q96HI0		hsa-let-7a-5p	0.832732	17	Very High	BiTargeting|CoMeTa|DIANA|ElMMo3|MBStar|MAMI|MirAncesTar|mirbase|MirMAP|MirSNP|miRTar2GO|Mirza-G|MultiMiTar|PicTar|RepTar|RNAhybrid|TargetScan
ZNF608	Q9ULD9		hsa-miR-26a-5p	0.832696	17	Very High	BCmicrO|BiTargeting|Cupid|ElMMo3|MBStar|MAMI|MirAncesTar|miRDB|MirMAP|MirTar|Mirza-G|MultiMiTar|PACCMIT|RepTar|RNAhybrid|TargetRank|TargetScan
SLC6A1	P30531		hsa-let-7b-5p	0.83234	15	Very High	BCmicrO|CoMeTa|DIANA|ElMMo3|MBStar|MAMI|microrna.org|MirAncesTar|miRDB|MirMAP|MultiMiTar|PACCMIT|PicTar|RepTar|TargetScan
BAZ1A	Q9NRL2		hsa-miR-142-3p	0.832117	21	Very High	BCmicrO|CoMeTa|Cupid|DIANA|ElMMo3|MBStar|MAMI|microrna.org|MirAncesTar|mirbase|miRcode|miRDB|MirMAP|MirTar|miRTar2GO|Mirza-G|MultiMiTar|RepTar|RNAhybrid|TargetRank|TargetSpy
CHORDC1	Q9UHD1		hsa-miR-26a-5p	0.832054	18	Very High	BCmicrO|CoMeTa|Cupid|DIANA|ElMMo3|MBStar|MAMI|MirAncesTar|miRDB|MirMAP|MirSNP|MirTar|miRTar2GO|Mirza-G|RepTar|RNAhybrid|TargetRank|TargetScan
NR5A2	O00482		hsa-miR-31-5p	0.831875	21	Very High	BCmicrO|BiTargeting|CoMeTa|Cupid|DIANA|ElMMo3|MBStar|microrna.org|MirAncesTar|miRcode|miRDB|MirMAP|Mirza-G|MultiMiTar|PACCMIT|PITA|RepTar|RNA22|RNAhybrid|TargetRank|TargetScan
CPEB1	Q9BZB8		hsa-let-7a-5p	0.831783	18	Very High	BiTargeting|CoMeTa|Cupid|DIANA|ElMMo3|MBStar|MAMI|microrna.org|MirAncesTar|miRDB|MirMAP|MirTar|Mirza-G|PACCMIT|RepTar|RNAhybrid|TargetRank|TargetScan
ARPP21	Q9UBL0		hsa-miR-26a-5p	0.831582	19	Very High	BCmicrO|BiTargeting|CoMeTa|Cupid|DIANA|ElMMo3|MBStar|MAMI|MirAncesTar|miRDB|MirMAP|MirTar|Mirza-G|MultiMiTar|PACCMIT|RepTar|RNAhybrid|TargetRank|TargetScan
TRIB1	Q96RU8		hsa-let-7a-5p	0.83152	15	Very High	CoMeTa|Cupid|DIANA|ElMMo3|MBStar|MAMI|MirAncesTar|MirMAP|miRTar2GO|Mirza-G|MultiMiTar|PicTar|RepTar|RNAhybrid|TargetScan
CAND1	Q86VP6		hsa-miR-140-5p	0.8314	23	Very High	BCmicrO|BiTargeting|CoMeTa|Cupid|DIANA|ElMMo3|MBStar|MAMI|microrna.org|MirAncesTar|mirbase|miRcode|mirCoX|miRDB|MirMAP|MirTar|miRTar2GO|Mirza-G|MultiMiTar|RepTar|RNAhybrid|TargetRank|TargetScan
TMEM65	Q6PI78		hsa-let-7b-5p	0.831351	13	Very High	BCmicrO|Cupid|DIANA|ElMMo3|MAMI|microrna.org|MirAncesTar|MirMAP|miRTar2GO|MultiMiTar|PicTar|RepTar|TargetScan
ZNF710	Q8N1W2		hsa-let-7b-5p	0.831351	18	Very High	BCmicrO|CoMeTa|Cupid|DIANA|ElMMo3|MBStar|MAMI|MirAncesTar|mirbase|miRDB|MirMAP|MirSNP|miRTar2GO|Mirza-G|PACCMIT|RepTar|RNAhybrid|TargetScan
CCND1	P24385		hsa-let-7a-5p	0.831336	15	Very High	CoMeTa|Cupid|DIANA|ElMMo3|MBStar|MAMI|MirAncesTar|MirMAP|miRTar2GO|Mirza-G|MultiMiTar|PicTar|RepTar|RNAhybrid|TargetScan
MAP4K5	Q9Y4K4		hsa-miR-31-5p	0.831303	22	Very High	BCmicrO|BiTargeting|CoMeTa|Cupid|DIANA|ElMMo3|MBStar|microrna.org|MirAncesTar|mirbase|miRcode|miRDB|MirMAP|MirTar|miRTar2GO|Mirza-G|MultiMiTar|PACCMIT|RepTar|RNAhybrid|TargetRank|TargetScan
CLDN12	P56749		hsa-let-7b-5p	0.831263	17	Very High	BCmicrO|Cupid|DIANA|ElMMo3|MBStar|MAMI|microrna.org|MirAncesTar|miRDB|MirMAP|miRTar2GO|Mirza-G|MultiMiTar|PACCMIT|RepTar|TargetRank|TargetScan
STXBP5	Q5T5C0		hsa-let-7a-5p	0.831246	16	Very High	BiTargeting|Cupid|ElMMo3|MBStar|MAMI|microrna.org|MirAncesTar|mirbase|MirMAP|miRTar2GO|Mirza-G|MultiMiTar|PicTar|RepTar|RNAhybrid|TargetScan
HIPK1	Q86Z02		hsa-miR-142-5p	0.831226	17	Very High	CoMeTa|Cupid|DIANA|ElMMo3|MBStar|MirAncesTar|miRDB|MirMAP|MirTar|Mirza-G|PACCMIT|PicTar|RNA22|RNAhybrid|TargetRank|TargetScan|TargetSpy
TSPAN12	O95859		hsa-miR-140-5p	0.831203	22	Very High	BCmicrO|CoMeTa|Cupid|DIANA|ElMMo3|MBStar|MAMI|microrna.org|MirAncesTar|miRcode|mirCoX|miRDB|MirMAP|MirTar|miRTar2GO|Mirza-G|MultiMiTar|PACCMIT|RNAhybrid|TargetRank|TargetScan|TargetSpy
SRP19	P09132		hsa-miR-26a-5p	0.83105	18	Very High	BCmicrO|BiTargeting|CoMeTa|DIANA|ElMMo3|MBStar|MAMI|MirAncesTar|MirMAP|MirTar|miRTar2GO|Mirza-G|MultiMiTar|PACCMIT|RepTar|RNAhybrid|TargetRank|TargetScan
CCND2	P30279		hsa-miR-26a-5p	0.831045	17	Very High	BCmicrO|CoMeTa|DIANA|ElMMo3|MBStar|MAMI|MirAncesTar|miRDB|MirMAP|miRTar2GO|Mirza-G|MultiMiTar|PACCMIT|PicTar|RepTar|RNAhybrid|TargetScan
ATP2B1	P20020		hsa-let-7b-5p	0.830306	17	Very High	BCmicrO|BiTargeting|CoMeTa|Cupid|DIANA|ElMMo3|MBStar|microrna.org|MirAncesTar|miRDB|MirMAP|miRTar2GO|Mirza-G|MultiMiTar|PACCMIT|PicTar|RNAhybrid
RBFOX2	O43251		hsa-let-7a-5p	0.830292	15	Very High	BiTargeting|CoMeTa|DIANA|ElMMo3|MBStar|MAMI|MirAncesTar|MirMAP|miRTar2GO|Mirza-G|MultiMiTar|PicTar|RepTar|RNAhybrid|TargetScan
DPP3	Q9NY33		hsa-let-7b-5p	0.830212	17	Very High	BCmicrO|BiTargeting|CoMeTa|Cupid|DIANA|ElMMo3|MAMI|microrna.org|MirAncesTar|miRDB|MirMAP|Mirza-G|MultiMiTar|RepTar|RNAhybrid|TargetRank|TargetScan
RIOK3	O14730		hsa-let-7a-5p	0.83021	16	Very High	CoMeTa|Cupid|DIANA|ElMMo3|MBStar|MAMI|microrna.org|MirAncesTar|miRDB|MirMAP|Mirza-G|MultiMiTar|RepTar|RNAhybrid|TargetRank|TargetScan
CHD9	Q3L8U1		hsa-let-7b-5p	0.830149	15	Very High	BCmicrO|BiTargeting|CoMeTa|DIANA|ElMMo3|MAMI|MirAncesTar|MirMAP|miRTar2GO|Mirza-G|MultiMiTar|PicTar|RepTar|RNAhybrid|TargetScan
SRPK1	Q96SB4		hsa-miR-26a-5p	0.830142	17	Very High	BCmicrO|CoMeTa|Cupid|DIANA|ElMMo3|GenMir++|MAMI|MirAncesTar|miRDB|MirMAP|miRTar2GO|Mirza-G|MultiMiTar|PACCMIT|RepTar|RNAhybrid|TargetRank
PDE4D	Q08499		hsa-miR-199a-5p	0.829951	19	Very High	BCmicrO|CoMeTa|DIANA|ElMMo3|MBStar|MAMI|microrna.org|MirAncesTar|miRDB|MirMAP|miRTar2GO|Mirza-G|MultiMiTar|PACCMIT|PicTar|RepTar|RNAhybrid|TargetScan|TargetSpy
TMEM65	Q6PI78		hsa-let-7a-5p	0.829875	12	Very High	Cupid|DIANA|ElMMo3|MAMI|microrna.org|MirAncesTar|MirMAP|miRTar2GO|MultiMiTar|PicTar|RepTar|TargetScan
COL4A1	P02462		hsa-let-7a-5p	0.829761	14	Very High	BiTargeting|CoMeTa|Cupid|DIANA|ElMMo3|MAMI|microrna.org|MirMAP|Mirza-G|MultiMiTar|PicTar|RepTar|RNAhybrid|TargetScan
SYT1	P21579		hsa-let-7a-5p	0.829728	14	Very High	CoMeTa|DIANA|ElMMo3|MBStar|MAMI|MirAncesTar|MirMAP|miRTar2GO|Mirza-G|MultiMiTar|PicTar|RepTar|RNAhybrid|TargetScan
FNIP1	Q8TF40		hsa-let-7b-5p	0.82972	19	Very High	BCmicrO|BiTargeting|DIANA|ElMMo3|MBStar|MAMI|microrna.org|MirAncesTar|miRDB|MirMAP|MirSNP|miRTar2GO|Mirza-G|MultiMiTar|PACCMIT|RepTar|RNAhybrid|TargetRank|TargetScan
ZNF583	Q96ND8		hsa-let-7b-5p	0.829718	18	Very High	BCmicrO|Cupid|DIANA|ElMMo3|MBStar|MAMI|microrna.org|MirAncesTar|miRDB|MirMAP|MirTar|miRTar2GO|Mirza-G|MultiMiTar|PACCMIT|RepTar|TargetRank|TargetScan
PPP3CA	Q08209		hsa-let-7b-5p	0.829529	16	Very High	BCmicrO|BiTargeting|CoMeTa|DIANA|ElMMo3|MBStar|MAMI|MirAncesTar|MirMAP|miRTar2GO|Mirza-G|MultiMiTar|PicTar|RepTar|RNAhybrid|TargetScan
SKIDA1	Q1XH10		hsa-let-7a-5p	0.829358	15	Very High	BiTargeting|Cupid|DIANA|ElMMo3|MBStar|MAMI|microrna.org|MirAncesTar|MirMAP|Mirza-G|MultiMiTar|PicTar|RepTar|RNAhybrid|TargetScan
KCNC2	Q96PR1		hsa-let-7a-5p	0.829257	15	Very High	CoMeTa|Cupid|DIANA|ElMMo3|MBStar|MAMI|microrna.org|MirAncesTar|MirMAP|Mirza-G|MultiMiTar|PicTar|RepTar|RNAhybrid|TargetScan
CDK6	Q00534		hsa-miR-26a-5p	0.829207	18	Very High	BCmicrO|CoMeTa|DIANA|ElMMo3|MBStar|MAMI|MirAncesTar|miRDB|MirMAP|MirSNP|MirTar|miRTar2GO|Mirza-G|MultiMiTar|PACCMIT|RepTar|TargetRank|TargetScan
ZNF512B	Q96KM6		hsa-let-7b-5p	0.829138	18	Very High	BCmicrO|BiTargeting|CoMeTa|DIANA|ElMMo3|MAMI|microrna.org|MirAncesTar|miRDB|MirMAP|MirSNP|miRTar2GO|Mirza-G|MultiMiTar|PACCMIT|RepTar|TargetRank|TargetScan
ATXN7	O15265		hsa-miR-199a-5p	0.829073	20	Very High	BCmicrO|BiTargeting|CoMeTa|DIANA|ElMMo3|MBStar|MAMI|microrna.org|MirAncesTar|miRDB|MirMAP|MirTar|Mirza-G|MultiMiTar|PACCMIT|PicTar|RepTar|RNAhybrid|TargetRank|TargetScan
MBOAT2	Q6ZWT7		hsa-miR-31-5p	0.829032	18	Very High	BCmicrO|CoMeTa|DIANA|ElMMo3|MBStar|microrna.org|MirAncesTar|miRcode|miRDB|MirMAP|MirTar|miRTar2GO|Mirza-G|MultiMiTar|PACCMIT|RNAhybrid|TargetRank|TargetScan
FRMD4B	Q9Y2L6		hsa-let-7b-5p	0.828802	19	Very High	BCmicrO|BiTargeting|CoMeTa|Cupid|DIANA|ElMMo3|MBStar|microrna.org|MirAncesTar|miRDB|MirMAP|MirTar|miRTar2GO|Mirza-G|PACCMIT|RepTar|RNAhybrid|TargetRank|TargetScan
CASP3	P42574		hsa-let-7b-5p	0.82869	19	Very High	BCmicrO|BiTargeting|CoMeTa|Cupid|DIANA|ElMMo3|MAMI|microrna.org|MirAncesTar|miRDB|MirMAP|MirTar|miRTar2GO|Mirza-G|MultiMiTar|PACCMIT|RepTar|RNAhybrid|TargetScan
IGF2BP3	O00425		hsa-miR-142-5p	0.82867	16	Very High	CoMeTa|Cupid|DIANA|ElMMo3|MBStar|MirAncesTar|miRDB|MirMAP|MirTar|Mirza-G|PACCMIT|PicTar|RepTar|TargetRank|TargetScan|TargetSpy
CTDSPL2	Q05D32		hsa-let-7a-5p	0.828664	15	Very High	BiTargeting|Cupid|DIANA|ElMMo3|MBStar|MAMI|MirAncesTar|MirMAP|miRTar2GO|Mirza-G|MultiMiTar|PicTar|RepTar|RNAhybrid|TargetScan
LEPROTL1	O95214		hsa-let-7a-5p	0.828629	15	Very High	BiTargeting|CoMeTa|Cupid|DIANA|ElMMo3|MAMI|MirAncesTar|MirMAP|miRTar2GO|Mirza-G|MultiMiTar|PicTar|RepTar|RNAhybrid|TargetScan
MYH10	P35580		hsa-miR-223-3p	0.828495	23	Very High	BCmicrO|BiTargeting|CoMeTa|Cupid|DIANA|ElMMo3|MBStar|MAMI|microrna.org|MirAncesTar|mirbase|miRcode|mirCoX|miRDB|MirMAP|MirTar|miRTar2GO|Mirza-G|PACCMIT|RepTar|RNAhybrid|TargetRank|TargetScan
HS2ST1	Q7LGA3		hsa-miR-140-5p	0.828355	25	Very High	BCmicrO|BiTargeting|CoMeTa|Cupid|DIANA|ElMMo3|MBStar|microrna.org|MirAncesTar|miRcode|mirCoX|miRDB|MirMAP|MirTar|miRTar2GO|Mirza-G|MultiMiTar|PACCMIT|PITA|RepTar|RNA22|RNAhybrid|TargetRank|TargetScan|TargetSpy
BZW2	Q9Y6E2		hsa-let-7b-5p	0.828232	16	Very High	BCmicrO|BiTargeting|CoMeTa|Cupid|DIANA|ElMMo3|microrna.org|MirAncesTar|miRDB|MirMAP|Mirza-G|PACCMIT|PicTar|RepTar|RNAhybrid|TargetScan
KCNMA1	Q12791		hsa-miR-223-3p	0.828164	17	Very High	BCmicrO|CoMeTa|Cupid|DIANA|ElMMo3|GenMir++|MBStar|MAMI|MirAncesTar|miRcode|mirCoX|MirMAP|Mirza-G|PicTar|PITA|RepTar|RNAhybrid
RHOB	P62745		hsa-miR-223-3p	0.828039	18	Very High	BCmicrO|CoMeTa|Cupid|DIANA|ElMMo3|microrna.org|MirAncesTar|miRcode|mirCoX|miRDB|MirMAP|MirTar|Mirza-G|PACCMIT|RepTar|RNAhybrid|TargetRank|TargetScan
ZNF512B	Q96KM6		hsa-let-7a-5p	0.827873	17	Very High	BiTargeting|CoMeTa|Cupid|DIANA|ElMMo3|MAMI|microrna.org|MirAncesTar|miRDB|MirMAP|miRTar2GO|Mirza-G|MultiMiTar|PACCMIT|RepTar|TargetRank|TargetScan
POGZ	Q7Z3K3		hsa-let-7a-5p	0.827832	17	Very High	CoMeTa|Cupid|DIANA|ElMMo3|MBStar|MAMI|microrna.org|MirAncesTar|MirMAP|miRTar2GO|Mirza-G|MultiMiTar|PicTar|RepTar|RNA22|RNAhybrid|TargetScan
ITGB3	P05106		hsa-let-7b-5p	0.827816	18	Very High	BCmicrO|BiTargeting|CoMeTa|Cupid|DIANA|ElMMo3|MAMI|microrna.org|MirAncesTar|miRDB|MirMAP|miRTar2GO|Mirza-G|MultiMiTar|RepTar|RNAhybrid|TargetRank|TargetScan
EDEM3	Q9BZQ6		hsa-let-7b-5p	0.827519	19	Very High	BCmicrO|CoMeTa|DIANA|ElMMo3|MBStar|MAMI|microrna.org|MirAncesTar|miRDB|MirMAP|miRTar2GO|Mirza-G|MultiMiTar|PACCMIT|RepTar|RNA22|RNAhybrid|TargetRank|TargetScan
FBXW2	Q9UKT8		hsa-miR-146b-5p	0.827482	21	Very High	BCmicrO|BiTargeting|CoMeTa|DIANA|ElMMo3|MBStar|MAMI|MirAncesTar|mirbase|miRcode|mirCoX|miRDB|MirMAP|MirTar|Mirza-G|MultiMiTar|PACCMIT|RepTar|TargetRank|TargetScan|TargetSpy
GRIK2	Q13002		hsa-let-7b-5p	0.82728	16	Very High	BCmicrO|BiTargeting|CoMeTa|DIANA|ElMMo3|MBStar|MAMI|microrna.org|MirAncesTar|MirMAP|miRTar2GO|Mirza-G|MultiMiTar|PicTar|RNAhybrid|TargetScan
CCNL1	Q9UK58		hsa-miR-199a-5p	0.82697	19	Very High	BCmicrO|CoMeTa|Cupid|DIANA|ElMMo3|MBStar|MAMI|microrna.org|MirAncesTar|mirbase|MirMAP|MirTar|Mirza-G|MultiMiTar|PACCMIT|RNAhybrid|TargetRank|TargetScan|TargetSpy
AFTPH	Q6ULP2		hsa-miR-199a-5p	0.82688	19	Very High	BCmicrO|CoMeTa|Cupid|DIANA|ElMMo3|MBStar|microrna.org|MirAncesTar|miRDB|MirMAP|miRTar2GO|Mirza-G|MultiMiTar|PACCMIT|PicTar|RNAhybrid|TargetRank|TargetScan|TargetSpy
ZNF462	Q96JM2		hsa-miR-26a-5p	0.826743	15	Very High	BCmicrO|DIANA|ElMMo3|MBStar|MAMI|MirAncesTar|MirMAP|MirTar|miRTar2GO|PACCMIT|PicTar|RepTar|RNAhybrid|TargetRank|TargetScan
RPS6KA3	P51812		hsa-let-7a-5p	0.826675	15	Very High	CoMeTa|DIANA|ElMMo3|GenMir++|MBStar|MAMI|MirAncesTar|miRDB|MirMAP|miRTar2GO|MultiMiTar|PACCMIT|RepTar|TargetRank|TargetScan
TRIB2	Q92519		hsa-let-7a-5p	0.826604	16	Very High	BiTargeting|CoMeTa|Cupid|DIANA|ElMMo3|MBStar|MAMI|MirAncesTar|MirMAP|miRTar2GO|Mirza-G|MultiMiTar|PicTar|RepTar|RNAhybrid|TargetScan
PCGF3	Q3KNV8		hsa-miR-142-3p	0.826562	20	Very High	BCmicrO|CoMeTa|DIANA|ElMMo3|MBStar|MAMI|microrna.org|MirAncesTar|miRcode|miRDB|MirMAP|MirTar|miRTar2GO|Mirza-G|MultiMiTar|PACCMIT|PicTar|RepTar|RNAhybrid|TargetSpy
GAS7	O60861		hsa-let-7a-5p	0.826507	16	Very High	BiTargeting|CoMeTa|DIANA|ElMMo3|MBStar|MAMI|MirAncesTar|miRDB|MirMAP|MirTar|MultiMiTar|PACCMIT|RepTar|RNAhybrid|TargetRank|TargetScan
EDRF1	Q3B7T1		hsa-miR-26a-5p	0.826042	14	Very High	BCmicrO|CoMeTa|DIANA|ElMMo3|MBStar|MAMI|MirMAP|miRTar2GO|Mirza-G|PicTar|RepTar|RNAhybrid|TargetRank|TargetScan
BRD3	Q15059		hsa-let-7b-5p	0.825905	14	Very High	BCmicrO|BiTargeting|CoMeTa|DIANA|ElMMo3|MAMI|MirAncesTar|mirbase|MirMAP|miRTar2GO|MultiMiTar|PicTar|RepTar|RNAhybrid
ZNF362	Q5T0B9		hsa-let-7a-5p	0.82589	16	Very High	CoMeTa|Cupid|DIANA|ElMMo3|MAMI|microrna.org|MirAncesTar|miRDB|MirMAP|miRTar2GO|PACCMIT|RepTar|RNA22|RNAhybrid|TargetRank|TargetScan
SLC30A4	O14863		hsa-let-7b-5p	0.825883	14	Very High	BCmicrO|BiTargeting|CoMeTa|DIANA|ElMMo3|MAMI|MirAncesTar|MirMAP|miRTar2GO|Mirza-G|MultiMiTar|PicTar|RepTar|TargetScan
PPARGC1A	Q9UBK2		hsa-let-7b-5p	0.825853	15	Very High	BCmicrO|CoMeTa|DIANA|ElMMo3|MBStar|MAMI|microrna.org|MirAncesTar|MirMAP|miRTar2GO|MultiMiTar|PicTar|RepTar|RNAhybrid|TargetScan
NME4	O00746		hsa-let-7a-5p	0.825773	15	Very High	BiTargeting|CoMeTa|DIANA|ElMMo3|GenMir++|MAMI|microrna.org|MirAncesTar|mirbase|miRDB|MirMAP|MultiMiTar|RepTar|RNAhybrid|TargetScan
RGS16	O15492		hsa-let-7a-5p	0.82574	17	Very High	CoMeTa|DIANA|ElMMo3|GenMir++|MBStar|MAMI|microrna.org|MirAncesTar|miRDB|MirMAP|miRTar2GO|Mirza-G|RepTar|RNA22|RNAhybrid|TargetRank|TargetScan
HLF	Q16534		hsa-miR-199a-5p	0.825466	19	Very High	BCmicrO|BiTargeting|CoMeTa|DIANA|ElMMo3|MBStar|MAMI|microrna.org|MirAncesTar|miRDB|MirMAP|Mirza-G|MultiMiTar|PACCMIT|PicTar|RepTar|RNAhybrid|TargetRank|TargetScan
SYT11	Q9BT88		hsa-let-7b-5p	0.825296	16	Very High	BCmicrO|BiTargeting|CoMeTa|DIANA|ElMMo3|GenMir++|MAMI|microrna.org|MirAncesTar|miRDB|MirMAP|MultiMiTar|PACCMIT|RepTar|RNA22|TargetScan
UTY	O14607		hsa-miR-142-3p	0.824921	19	Very High	BCmicrO|CoMeTa|DIANA|ElMMo3|MBStar|MAMI|microrna.org|MirAncesTar|miRcode|miRDB|MirMAP|miRTar2GO|Mirza-G|MultiMiTar|PACCMIT|PicTar|RNAhybrid|TargetRank|TargetSpy
GALNT2	Q10471		hsa-let-7a-5p	0.824734	15	Very High	CoMeTa|Cupid|DIANA|ElMMo3|MBStar|MAMI|MirAncesTar|MirMAP|miRTar2GO|Mirza-G|MultiMiTar|PicTar|RepTar|RNA22|TargetScan
EGR3	Q06889		hsa-let-7a-5p	0.824696	17	Very High	CoMeTa|Cupid|ElMMo3|GenMir++|MAMI|microrna.org|MirAncesTar|miRDB|MirMAP|MirSNP|miRTar2GO|Mirza-G|MultiMiTar|PACCMIT|RepTar|RNAhybrid|TargetScan
RALB	P11234		hsa-let-7a-5p	0.824621	15	Very High	CoMeTa|Cupid|DIANA|ElMMo3|MAMI|microrna.org|MirAncesTar|miRDB|MirMAP|miRTar2GO|Mirza-G|PACCMIT|RepTar|RNAhybrid|TargetScan
TRIB1	Q96RU8		hsa-let-7b-5p	0.824605	16	Very High	BCmicrO|BiTargeting|CoMeTa|DIANA|ElMMo3|MBStar|MAMI|MirAncesTar|MirMAP|miRTar2GO|Mirza-G|MultiMiTar|PicTar|RepTar|RNAhybrid|TargetScan
BMP2	P12643		hsa-miR-140-5p	0.824599	21	Very High	BCmicrO|CoMeTa|Cupid|DIANA|ElMMo3|MBStar|microrna.org|MirAncesTar|miRcode|mirCoX|miRDB|MirMAP|MirTar|Mirza-G|MultiMiTar|PACCMIT|RepTar|RNAhybrid|TargetRank|TargetScan|TargetSpy
LTN1	O94822		hsa-let-7b-5p	0.824277	20	Very High	BCmicrO|BiTargeting|CoMeTa|Cupid|DIANA|ElMMo3|MBStar|MAMI|microrna.org|MirAncesTar|miRDB|MirMAP|miRTar2GO|Mirza-G|MultiMiTar|PACCMIT|RepTar|RNAhybrid|TargetRank|TargetScan
CACNA1C	Q13936		hsa-miR-26a-5p	0.824167	17	Very High	BCmicrO|CoMeTa|DIANA|ElMMo3|MBStar|MAMI|MirAncesTar|miRDB|MirMAP|MirTar|Mirza-G|MultiMiTar|PACCMIT|PicTar|RepTar|RNAhybrid|TargetScan
SYT1	P21579		hsa-miR-146b-5p	0.824148	20	Very High	BCmicrO|CoMeTa|Cupid|DIANA|ElMMo3|MBStar|MAMI|microrna.org|MirAncesTar|miRcode|mirCoX|miRDB|MirMAP|MultiMiTar|PACCMIT|RepTar|RNAhybrid|TargetRank|TargetScan|TargetSpy
WNK3	Q9BYP7		hsa-miR-26a-5p	0.824104	16	Very High	BCmicrO|Cupid|DIANA|ElMMo3|MBStar|MAMI|MirAncesTar|miRDB|MirMAP|MirTar|Mirza-G|MultiMiTar|PACCMIT|RepTar|TargetRank|TargetScan
SEPT2	Q15019		hsa-miR-140-5p	0.823885	22	Very High	BCmicrO|CoMeTa|Cupid|DIANA|ElMMo3|MBStar|microrna.org|MirAncesTar|miRcode|mirCoX|miRDB|MirMAP|MirSNP|MirTar|Mirza-G|MultiMiTar|PACCMIT|RepTar|RNAhybrid|TargetRank|TargetScan|TargetSpy
GSK3B	P49841		hsa-miR-26a-5p	0.823722	15	Very High	BCmicrO|BiTargeting|CoMeTa|Cupid|DIANA|ElMMo3|MBStar|MAMI|MirAncesTar|miRDB|MirMAP|MirTar|Mirza-G|RepTar|TargetScan
GIPC1	O14908		hsa-let-7b-5p	0.823598	17	Very High	BCmicrO|BiTargeting|CoMeTa|DIANA|ElMMo3|MAMI|microrna.org|MirAncesTar|mirbase|miRDB|MirMAP|miRTar2GO|MultiMiTar|PACCMIT|RepTar|RNAhybrid|TargetScan
SULF1	Q8IWU6		hsa-miR-140-5p	0.82334	19	Very High	BCmicrO|CoMeTa|Cupid|DIANA|ElMMo3|MBStar|microrna.org|MirAncesTar|miRcode|mirCoX|miRDB|MirMAP|Mirza-G|PACCMIT|PicTar|RNAhybrid|TargetRank|TargetScan|TargetSpy
COL24A1	Q17RW2		hsa-miR-142-3p	0.823188	18	Very High	BCmicrO|Cupid|ElMMo3|MBStar|MAMI|microrna.org|MirAncesTar|miRcode|miRDB|MirMAP|Mirza-G|MultiMiTar|PACCMIT|PicTar|RepTar|RNA22|RNAhybrid|TargetSpy
HIPK1	Q86Z02		hsa-miR-26a-5p	0.823183	17	Very High	BCmicrO|CoMeTa|Cupid|DIANA|ElMMo3|MBStar|MAMI|MirAncesTar|MirMAP|miRTar2GO|Mirza-G|MultiMiTar|PicTar|RepTar|RNA22|RNAhybrid|TargetScan
TSPAN6	O43657		hsa-miR-199a-5p	0.82299	19	Very High	BCmicrO|CoMeTa|DIANA|ElMMo3|MBStar|MAMI|microrna.org|MirAncesTar|miRDB|MirMAP|MirTar|Mirza-G|MultiMiTar|PACCMIT|RepTar|RNAhybrid|TargetRank|TargetScan|TargetSpy
SLC39A1	Q9NY26		hsa-miR-223-3p	0.82297	19	Very High	BCmicrO|CoMeTa|DIANA|ElMMo3|MAMI|microrna.org|MirAncesTar|mirbase|miRcode|mirCoX|miRDB|MirMAP|MirTar|miRTar2GO|PACCMIT|RepTar|RNA22|RNAhybrid|TargetScan
SKIDA1	Q1XH10		hsa-let-7b-5p	0.822969	15	Very High	BCmicrO|BiTargeting|DIANA|ElMMo3|MBStar|MAMI|microrna.org|MirAncesTar|MirMAP|Mirza-G|MultiMiTar|PicTar|RepTar|RNAhybrid|TargetScan
COPS2	P61201		hsa-miR-223-3p	0.822591	16	Very High	BCmicrO|CoMeTa|Cupid|DIANA|ElMMo3|MBStar|MAMI|microrna.org|MirAncesTar|miRcode|mirCoX|MirMAP|Mirza-G|PicTar|RNAhybrid|TargetScan
ADAMTS8	Q9UP79		hsa-let-7a-5p	0.822513	16	Very High	CoMeTa|Cupid|DIANA|ElMMo3|microrna.org|MirAncesTar|miRDB|MirMAP|MirTar|miRTar2GO|Mirza-G|PACCMIT|RepTar|RNAhybrid|TargetRank|TargetScan
COL4A1	P02462		hsa-let-7b-5p	0.822482	15	Very High	BCmicrO|BiTargeting|CoMeTa|DIANA|ElMMo3|MAMI|microrna.org|MirAncesTar|MirMAP|Mirza-G|MultiMiTar|PicTar|RepTar|RNAhybrid|TargetScan
CAP1	Q01518		hsa-let-7b-5p	0.822343	16	Very High	BCmicrO|BiTargeting|CoMeTa|Cupid|DIANA|ElMMo3|GenMir++|MAMI|MirAncesTar|MirMAP|miRTar2GO|Mirza-G|MultiMiTar|RepTar|RNA22|RNAhybrid
NR3C1	P04150		hsa-miR-142-3p	0.822219	15	Very High	BCmicrO|CoMeTa|Cupid|DIANA|ElMMo3|MBStar|MAMI|MirAncesTar|miRcode|MirMAP|miRTar2GO|Mirza-G|MultiMiTar|PicTar|RNAhybrid
SLC1A3	P43003		hsa-miR-142-3p	0.822178	19	Very High	BCmicrO|CoMeTa|Cupid|DIANA|ElMMo3|MBStar|MAMI|microrna.org|MirAncesTar|miRcode|miRDB|MirMAP|MirTar|Mirza-G|MultiMiTar|PACCMIT|RepTar|TargetRank|TargetSpy
WWC2	Q6AWC2		hsa-miR-146b-5p	0.822165	22	Very High	BCmicrO|BiTargeting|CoMeTa|Cupid|DIANA|ElMMo3|MBStar|microrna.org|MirAncesTar|miRcode|mirCoX|miRDB|MirMAP|MirTar|miRTar2GO|Mirza-G|MultiMiTar|RepTar|RNAhybrid|TargetRank|TargetScan|TargetSpy
MAP3K1	Q13233		hsa-let-7b-5p	0.82211	17	Very High	BCmicrO|BiTargeting|CoMeTa|Cupid|DIANA|ElMMo3|MBStar|microrna.org|MirAncesTar|miRDB|MirMAP|miRTar2GO|Mirza-G|PACCMIT|RepTar|TargetRank|TargetScan
2001-08-01	Q9UL18		hsa-let-7b-5p	0.821694	16	Very High	BCmicrO|BiTargeting|CoMeTa|Cupid|DIANA|ElMMo3|MBStar|MAMI|MirAncesTar|MirMAP|Mirza-G|MultiMiTar|PicTar|RepTar|RNA22|TargetScan
SREK1	Q8WXA9		hsa-miR-223-3p	0.821666	20	Very High	BCmicrO|CoMeTa|Cupid|DIANA|ElMMo3|MBStar|MAMI|microrna.org|MirAncesTar|miRcode|mirCoX|miRDB|MirMAP|MirTar|Mirza-G|PACCMIT|RepTar|RNAhybrid|TargetRank|TargetScan
FOXO1	Q12778		hsa-miR-223-3p	0.821662	19	Very High	BCmicrO|BiTargeting|CoMeTa|Cupid|DIANA|ElMMo3|microrna.org|MirAncesTar|mirbase|miRcode|mirCoX|miRDB|MirMAP|MirTar|Mirza-G|MultiMiTar|RepTar|TargetRank|TargetScan
CCND1	P24385		hsa-let-7b-5p	0.821568	15	Very High	BCmicrO|CoMeTa|Cupid|DIANA|ElMMo3|MBStar|MAMI|MirAncesTar|MirMAP|Mirza-G|MultiMiTar|PicTar|RepTar|RNAhybrid|TargetScan
NPR3	P17342		hsa-miR-140-5p	0.821486	17	Very High	BCmicrO|CoMeTa|DIANA|ElMMo3|MBStar|microrna.org|MirAncesTar|miRcode|mirCoX|miRDB|MirMAP|Mirza-G|MultiMiTar|PicTar|RNAhybrid|TargetRank|TargetScan
MYH10	P35580		hsa-miR-142-3p	0.821456	23	Very High	BCmicrO|BiTargeting|CoMeTa|Cupid|DIANA|ElMMo3|MBStar|MAMI|microrna.org|MirAncesTar|mirbase|miRcode|miRDB|MirMAP|MirSNP|MirTar|miRTar2GO|Mirza-G|MultiMiTar|PACCMIT|RepTar|RNAhybrid|TargetRank
NUMB	P49757		hsa-miR-146b-5p	0.821189	21	Very High	BCmicrO|CoMeTa|Cupid|DIANA|ElMMo3|MBStar|MAMI|microrna.org|MirAncesTar|miRcode|mirCoX|MirMAP|miRTar2GO|Mirza-G|MultiMiTar|PACCMIT|RepTar|RNAhybrid|TargetRank|TargetScan|TargetSpy
PIK3C2A	O00443		hsa-miR-31-5p	0.821117	17	Very High	BCmicrO|CoMeTa|DIANA|ElMMo3|MBStar|microrna.org|MirAncesTar|miRcode|miRDB|MirMAP|MirTar|Mirza-G|MultiMiTar|PACCMIT|PITA|RepTar|TargetScan
HOXD1	Q9GZZ0		hsa-let-7a-5p	0.821034	16	Very High	CoMeTa|Cupid|DIANA|ElMMo3|MAMI|microrna.org|MirAncesTar|miRDB|MirMAP|MirTar|Mirza-G|MultiMiTar|PACCMIT|RepTar|RNAhybrid|TargetScan
PIGA	P37287		hsa-let-7a-5p	0.821	18	Very High	BiTargeting|CoMeTa|Cupid|DIANA|ElMMo3|MBStar|MAMI|microrna.org|MirAncesTar|miRDB|MirMAP|MirTar|miRTar2GO|Mirza-G|MultiMiTar|RepTar|RNAhybrid|TargetScan
ATXN1	P54253		hsa-let-7b-5p	0.820781	13	Very High	BCmicrO|BiTargeting|CoMeTa|DIANA|ElMMo3|GenMir++|MBStar|MAMI|MirAncesTar|MirMAP|miRTar2GO|MultiMiTar|RepTar
DOCK3	Q8IZD9		hsa-let-7b-5p	0.820765	15	Very High	BCmicrO|CoMeTa|DIANA|ElMMo3|GenMir++|MBStar|MAMI|microrna.org|MirAncesTar|miRDB|MirMAP|MultiMiTar|PACCMIT|RepTar|TargetScan
TBKBP1	A7MCY6		hsa-let-7b-5p	0.820702	17	Very High	BCmicrO|BiTargeting|CoMeTa|DIANA|ElMMo3|MAMI|microrna.org|MirAncesTar|miRDB|MirMAP|miRTar2GO|MultiMiTar|PACCMIT|RepTar|RNAhybrid|TargetRank|TargetScan
RUBCNL	Q9H714		hsa-miR-223-3p	0.820679	21	Very High	BCmicrO|CoMeTa|Cupid|DIANA|ElMMo3|MBStar|MAMI|microrna.org|MirAncesTar|mirbase|miRcode|mirCoX|miRDB|MirMAP|MirTar|Mirza-G|PACCMIT|RepTar|RNAhybrid|TargetRank|TargetScan
RBM39	Q14498		hsa-miR-140-5p	0.820499	18	Very High	BCmicrO|BiTargeting|CoMeTa|DIANA|ElMMo3|MBStar|microrna.org|MirAncesTar|miRcode|mirCoX|miRDB|MirMAP|miRTar2GO|MultiMiTar|PACCMIT|PicTar|RNAhybrid|TargetScan
CCDC6	Q16204		hsa-miR-26a-5p	0.820411	17	Very High	BCmicrO|CoMeTa|Cupid|DIANA|ElMMo3|MBStar|MirAncesTar|miRDB|MirMAP|MirTar|miRTar2GO|Mirza-G|MultiMiTar|PACCMIT|RepTar|TargetRank|TargetScan
TAF5	Q15542		hsa-let-7b-5p	0.820121	16	Very High	BCmicrO|CoMeTa|Cupid|DIANA|ElMMo3|GenMir++|MBStar|MAMI|microrna.org|MirMAP|miRTar2GO|Mirza-G|MultiMiTar|RepTar|RNAhybrid|TargetRank
ACVR1B	P36896		hsa-let-7a-5p	0.820043	16	Very High	BiTargeting|CoMeTa|DIANA|ElMMo3|MBStar|MAMI|MirAncesTar|miRDB|MirMAP|MirSNP|MultiMiTar|PACCMIT|PicTar|RepTar|RNAhybrid|TargetScan
VEZF1	Q14119		hsa-miR-140-5p	0.819909	21	Very High	BCmicrO|CoMeTa|DIANA|ElMMo3|MBStar|microrna.org|MirAncesTar|miRcode|mirCoX|miRDB|MirMAP|miRTar2GO|Mirza-G|MultiMiTar|PACCMIT|PITA|RepTar|RNAhybrid|TargetRank|TargetScan|TargetSpy
STARD13	Q9Y3M8		hsa-let-7b-5p	0.819867	17	Very High	BCmicrO|CoMeTa|Cupid|DIANA|ElMMo3|MBStar|MAMI|microrna.org|MirAncesTar|MirMAP|miRTar2GO|Mirza-G|MultiMiTar|RepTar|RNAhybrid|TargetRank|TargetScan
FARP1	Q9Y4F1		hsa-let-7a-5p	0.819749	16	Very High	BiTargeting|CoMeTa|Cupid|DIANA|ElMMo3|MBStar|MAMI|microrna.org|MirAncesTar|MirMAP|Mirza-G|MultiMiTar|PicTar|RepTar|RNAhybrid|TargetScan
HNRNPD	Q14103		hsa-miR-146b-5p	0.819724	21	Very High	BCmicrO|CoMeTa|DIANA|ElMMo3|MAMI|microrna.org|MirAncesTar|mirbase|miRcode|mirCoX|miRDB|MirMAP|MirTar|Mirza-G|MultiMiTar|PACCMIT|RepTar|RNAhybrid|TargetRank|TargetScan|TargetSpy
SLC20A1	Q8WUM9		hsa-let-7a-5p	0.819496	13	Very High	Cupid|DIANA|ElMMo3|MAMI|microrna.org|MirAncesTar|miRDB|MirMAP|MultiMiTar|PACCMIT|RepTar|RNAhybrid|TargetScan
DPF2	Q92785		hsa-let-7b-5p	0.819496	16	Very High	BCmicrO|BiTargeting|CoMeTa|DIANA|ElMMo3|GenMir++|MAMI|microrna.org|MirAncesTar|miRDB|MirMAP|Mirza-G|PACCMIT|RepTar|RNAhybrid|TargetScan
PPP1R9A	Q9ULJ8		hsa-miR-31-5p	0.819333	21	Very High	BCmicrO|BiTargeting|CoMeTa|Cupid|DIANA|ElMMo3|MBStar|microrna.org|MirAncesTar|miRcode|miRDB|MirMAP|MirTar|miRTar2GO|Mirza-G|MultiMiTar|PACCMIT|RepTar|RNAhybrid|TargetRank|TargetScan
SEPT6	Q14141		hsa-miR-223-3p	0.819273	18	Very High	BCmicrO|CoMeTa|Cupid|DIANA|ElMMo3|MAMI|microrna.org|MirAncesTar|miRcode|mirCoX|miRDB|MirMAP|MirTar|Mirza-G|RepTar|RNAhybrid|TargetRank|TargetScan
DUSP10	Q9Y6W6		hsa-miR-223-3p	0.819048	22	Very High	BCmicrO|BiTargeting|CoMeTa|Cupid|DIANA|ElMMo3|MBStar|MAMI|microrna.org|MirAncesTar|mirbase|miRcode|mirCoX|miRDB|MirMAP|MirTar|miRTar2GO|Mirza-G|PACCMIT|RepTar|RNAhybrid|TargetRank
PPP1R2	P41236		hsa-miR-199a-5p	0.818931	19	Very High	BCmicrO|CoMeTa|DIANA|ElMMo3|MBStar|MAMI|microrna.org|MirAncesTar|miRDB|MirMAP|MirTar|Mirza-G|MultiMiTar|PACCMIT|RepTar|RNAhybrid|TargetRank|TargetScan|TargetSpy
FAM104A	Q969W3		hsa-let-7b-5p	0.81887	18	Very High	BCmicrO|BiTargeting|DIANA|ElMMo3|MBStar|MAMI|microrna.org|MirAncesTar|miRDB|MirMAP|MirSNP|miRTar2GO|Mirza-G|MultiMiTar|PACCMIT|RepTar|RNAhybrid|TargetScan
FRMD4B	Q9Y2L6		hsa-let-7a-5p	0.818575	19	Very High	BiTargeting|CoMeTa|Cupid|DIANA|ElMMo3|MBStar|microrna.org|MirAncesTar|mirbase|miRDB|MirMAP|MirTar|miRTar2GO|Mirza-G|PACCMIT|RepTar|RNAhybrid|TargetRank|TargetScan
COL4A2	P08572		hsa-let-7b-5p	0.818329	14	Very High	BCmicrO|BiTargeting|CoMeTa|DIANA|ElMMo3|MAMI|MirAncesTar|mirbase|MirMAP|MultiMiTar|PicTar|RepTar|RNAhybrid|TargetScan
BOD1	Q96IK1		hsa-miR-142-3p	0.818313	20	Very High	BCmicrO|BiTargeting|DIANA|ElMMo3|MBStar|MAMI|microrna.org|MirAncesTar|mirbase|miRcode|miRDB|MirMAP|MirTar|miRTar2GO|Mirza-G|MultiMiTar|PACCMIT|RepTar|RNAhybrid|TargetRank
ADGRB3	O60242		hsa-miR-142-5p	0.818003	15	Very High	CoMeTa|Cupid|DIANA|ElMMo3|MirAncesTar|mirbase|MirMAP|MirTar|Mirza-G|PACCMIT|PicTar|RepTar|RNAhybrid|TargetRank|TargetScan
PTPN13	Q12923		hsa-miR-26a-5p	0.817812	18	Very High	BCmicrO|CoMeTa|Cupid|DIANA|ElMMo3|MBStar|MAMI|MirAncesTar|miRDB|MirMAP|MirTar|miRTar2GO|Mirza-G|PACCMIT|RepTar|RNAhybrid|TargetRank|TargetScan
CTDSPL2	Q05D32		hsa-let-7b-5p	0.817534	15	Very High	BCmicrO|BiTargeting|DIANA|ElMMo3|MBStar|MAMI|MirAncesTar|MirMAP|miRTar2GO|Mirza-G|MultiMiTar|PicTar|RepTar|RNAhybrid|TargetScan
CDYL	Q9Y232		hsa-let-7b-5p	0.817482	17	Very High	BCmicrO|CoMeTa|Cupid|DIANA|ElMMo3|MBStar|MAMI|microrna.org|MirAncesTar|MirMAP|miRTar2GO|Mirza-G|MultiMiTar|PicTar|RepTar|RNAhybrid|TargetScan
GPR137	Q96N19		hsa-let-7a-5p	0.817465	17	Very High	BiTargeting|CoMeTa|Cupid|DIANA|ElMMo3|MAMI|microrna.org|MirAncesTar|mirbase|miRDB|MirMAP|miRTar2GO|MultiMiTar|PACCMIT|RepTar|RNAhybrid|TargetScan
KANK1	Q14678		hsa-miR-31-5p	0.817366	20	Very High	BCmicrO|BiTargeting|CoMeTa|Cupid|ElMMo3|MBStar|microrna.org|MirAncesTar|miRcode|miRDB|MirMAP|MirSNP|MirTar|miRTar2GO|MultiMiTar|PITA|RepTar|RNAhybrid|TargetRank|TargetScan
CDH4	P55283		hsa-miR-26a-5p	0.817348	13	Very High	BCmicrO|CoMeTa|DIANA|ElMMo3|GenMir++|MBStar|MAMI|MirAncesTar|MirMAP|PicTar|RepTar|RNAhybrid|TargetScan
CLASP2	O75122		hsa-miR-31-5p	0.817312	20	Very High	BCmicrO|CoMeTa|Cupid|DIANA|ElMMo3|MBStar|microrna.org|MirAncesTar|miRcode|miRDB|MirMAP|MirTar|miRTar2GO|Mirza-G|MultiMiTar|PACCMIT|RepTar|RNAhybrid|TargetRank|TargetScan
RASGRP1	O95267		hsa-let-7b-5p	0.817286	19	Very High	BCmicrO|BiTargeting|CoMeTa|DIANA|ElMMo3|MBStar|MAMI|microrna.org|MirAncesTar|miRDB|MirMAP|MirSNP|Mirza-G|MultiMiTar|PACCMIT|RepTar|RNAhybrid|TargetRank|TargetScan
ATP2A2	P16615		hsa-miR-142-3p	0.817267	21	Very High	BCmicrO|CoMeTa|Cupid|DIANA|ElMMo3|MBStar|MAMI|microrna.org|MirAncesTar|mirbase|miRcode|miRDB|MirMAP|MirTar|miRTar2GO|Mirza-G|MultiMiTar|RepTar|RNAhybrid|TargetRank|TargetSpy
VSNL1	P62760		hsa-let-7b-5p	0.817169	16	Very High	BCmicrO|CoMeTa|Cupid|DIANA|ElMMo3|MBStar|MAMI|microrna.org|MirAncesTar|MirMAP|Mirza-G|MultiMiTar|PicTar|RepTar|RNAhybrid|TargetScan
NAA30	Q147X3		hsa-let-7a-5p	0.817166	17	Very High	Cupid|DIANA|ElMMo3|MBStar|MAMI|microrna.org|MirAncesTar|miRDB|MirMAP|miRTar2GO|Mirza-G|MultiMiTar|PACCMIT|RepTar|RNAhybrid|TargetRank|TargetScan
KLF4	O43474		hsa-miR-26a-5p	0.816913	14	Very High	BCmicrO|CoMeTa|Cupid|DIANA|ElMMo3|MBStar|MAMI|MirMAP|miRTar2GO|Mirza-G|MultiMiTar|PicTar|RNAhybrid|TargetScan
DTX2	Q86UW9		hsa-let-7a-5p	0.816848	18	Very High	BiTargeting|CoMeTa|Cupid|DIANA|ElMMo3|MBStar|MAMI|microrna.org|MirAncesTar|mirbase|miRDB|MirMAP|miRTar2GO|Mirza-G|RepTar|RNAhybrid|TargetRank|TargetScan
MEF2C	Q06413		hsa-miR-223-3p	0.816831	20	Very High	BCmicrO|CoMeTa|Cupid|DIANA|ElMMo3|MBStar|MAMI|microrna.org|MirAncesTar|miRcode|mirCoX|miRDB|MirMAP|Mirza-G|MultiMiTar|PACCMIT|RepTar|RNAhybrid|TargetRank|TargetScan
DOCK3	Q8IZD9		hsa-let-7a-5p	0.816738	15	Very High	CoMeTa|Cupid|DIANA|ElMMo3|GenMir++|MBStar|MAMI|microrna.org|MirAncesTar|miRDB|MirMAP|MultiMiTar|PACCMIT|RepTar|TargetScan
ARMC8	Q8IUR7		hsa-let-7b-5p	0.81658	15	Very High	BCmicrO|CoMeTa|DIANA|ElMMo3|MBStar|MAMI|microrna.org|MirAncesTar|MirMAP|miRTar2GO|Mirza-G|MultiMiTar|PicTar|RNAhybrid|TargetScan
IGF1R	P08069		hsa-let-7b-5p	0.81646	18	Very High	BCmicrO|BiTargeting|CoMeTa|DIANA|ElMMo3|MBStar|microrna.org|MirAncesTar|miRDB|MirMAP|MirTar|miRTar2GO|Mirza-G|MultiMiTar|RepTar|RNAhybrid|TargetRank|TargetScan
VAV3	Q9UKW4		hsa-let-7a-5p	0.81634	16	Very High	BiTargeting|CoMeTa|DIANA|ElMMo3|MBStar|MAMI|MirAncesTar|MirMAP|miRTar2GO|Mirza-G|MultiMiTar|PicTar|RepTar|RNA22|RNAhybrid|TargetScan
SLMAP	Q14BN4		hsa-miR-140-5p	0.816314	20	Very High	BCmicrO|BiTargeting|Cupid|ElMMo3|MAMI|microrna.org|MirAncesTar|miRcode|mirCoX|miRDB|MirMAP|MirTar|miRTar2GO|Mirza-G|MultiMiTar|PACCMIT|RepTar|RNAhybrid|TargetScan|TargetSpy
SMARCD1	Q96GM5		hsa-miR-223-3p	0.816273	19	Very High	BCmicrO|CoMeTa|DIANA|ElMMo3|GenMir++|MBStar|MAMI|microrna.org|MirAncesTar|miRcode|mirCoX|miRDB|MirMAP|MirSNP|miRTar2GO|PACCMIT|RepTar|RNAhybrid|TargetScan
EGR3	Q06889		hsa-let-7b-5p	0.816189	17	Very High	BCmicrO|CoMeTa|ElMMo3|GenMir++|MBStar|MAMI|microrna.org|MirAncesTar|miRDB|MirMAP|MirSNP|miRTar2GO|Mirza-G|MultiMiTar|PACCMIT|RNAhybrid|TargetScan
LIMD2	Q9BT23		hsa-let-7a-5p	0.816025	17	Very High	BiTargeting|CoMeTa|DIANA|ElMMo3|MAMI|microrna.org|MirAncesTar|miRDB|MirMAP|MirTar|miRTar2GO|MultiMiTar|PACCMIT|RepTar|RNAhybrid|TargetRank|TargetScan
UTRN	P46939		hsa-miR-142-3p	0.815986	17	Very High	BCmicrO|CoMeTa|Cupid|DIANA|ElMMo3|microrna.org|MirAncesTar|miRcode|miRDB|MirMAP|MirTar|miRTar2GO|Mirza-G|MultiMiTar|RepTar|TargetRank|TargetSpy
ZNF583	Q96ND8		hsa-let-7a-5p	0.815761	19	Very High	Cupid|DIANA|ElMMo3|MBStar|MAMI|microrna.org|MirAncesTar|mirbase|miRDB|MirMAP|MirTar|miRTar2GO|Mirza-G|MultiMiTar|PACCMIT|RepTar|RNAhybrid|TargetRank|TargetScan
P4HA2	O15460		hsa-let-7b-5p	0.815413	16	Very High	BCmicrO|CoMeTa|Cupid|DIANA|ElMMo3|MBStar|MAMI|MirAncesTar|MirMAP|miRTar2GO|Mirza-G|MultiMiTar|PicTar|RepTar|RNAhybrid|TargetScan
SLF2	Q8IX21		hsa-let-7a-5p	0.81536	19	Very High	BiTargeting|Cupid|DIANA|ElMMo3|MBStar|MAMI|microrna.org|MirAncesTar|miRDB|MirMAP|MirSNP|MirTar|miRTar2GO|Mirza-G|MultiMiTar|PACCMIT|RepTar|RNAhybrid|TargetRank
TMEM260	Q9NX78		hsa-miR-140-5p	0.815305	22	Very High	BCmicrO|BiTargeting|CoMeTa|DIANA|ElMMo3|MBStar|MAMI|microrna.org|MirAncesTar|miRcode|mirCoX|miRDB|MirMAP|MirTar|Mirza-G|MultiMiTar|PACCMIT|PITA|RepTar|RNAhybrid|TargetRank|TargetScan
RNF20	Q5VTR2		hsa-let-7b-5p	0.815278	18	Very High	BCmicrO|BiTargeting|CoMeTa|DIANA|ElMMo3|MBStar|MAMI|microrna.org|MirAncesTar|mirbase|miRDB|MirMAP|Mirza-G|MultiMiTar|PACCMIT|RepTar|RNAhybrid|TargetScan
SEMA6D	Q8NFY4		hsa-miR-26a-5p	0.815264	17	Very High	BCmicrO|CoMeTa|DIANA|ElMMo3|MBStar|MirAncesTar|miRDB|MirMAP|MirTar|Mirza-G|MultiMiTar|PACCMIT|PicTar|RepTar|RNAhybrid|TargetRank|TargetScan
HOXA1	P49639		hsa-let-7b-5p	0.815239	20	Very High	BCmicrO|BiTargeting|CoMeTa|Cupid|DIANA|ElMMo3|MBStar|microrna.org|MirAncesTar|miRDB|MirMAP|MirSNP|MirTar|Mirza-G|MultiMiTar|PACCMIT|RepTar|RNAhybrid|TargetRank|TargetScan
SLC25A24	Q6NUK1		hsa-let-7a-5p	0.815209	18	Very High	CoMeTa|Cupid|DIANA|ElMMo3|MBStar|MAMI|microrna.org|MirAncesTar|miRDB|MirMAP|MirTar|miRTar2GO|Mirza-G|MultiMiTar|PACCMIT|RNA22|RNAhybrid|TargetScan
AHCTF1	Q8WYP5		hsa-let-7b-5p	0.815108	19	Very High	BCmicrO|CoMeTa|DIANA|ElMMo3|MBStar|microrna.org|MirAncesTar|miRDB|MirMAP|MirTar|miRTar2GO|Mirza-G|MultiMiTar|PACCMIT|RepTar|RNA22|RNAhybrid|TargetRank|TargetScan
PPP3CA	Q08209		hsa-miR-142-3p	0.815073	15	Very High	BCmicrO|CoMeTa|Cupid|DIANA|ElMMo3|MBStar|MAMI|miRcode|MirMAP|miRTar2GO|Mirza-G|MultiMiTar|PicTar|RepTar|RNAhybrid
WAPL	Q7Z5K2		hsa-let-7a-5p	0.814986	14	Very High	CoMeTa|Cupid|DIANA|ElMMo3|MBStar|MAMI|MirAncesTar|MirMAP|Mirza-G|MultiMiTar|PicTar|RepTar|RNAhybrid|TargetScan
RASGRP1	O95267		hsa-let-7a-5p	0.814971	18	Very High	CoMeTa|Cupid|DIANA|ElMMo3|MBStar|MAMI|microrna.org|MirAncesTar|miRDB|MirMAP|MirSNP|Mirza-G|MultiMiTar|PACCMIT|RepTar|RNAhybrid|TargetRank|TargetScan
LEPROTL1	O95214		hsa-let-7b-5p	0.814927	15	Very High	BCmicrO|BiTargeting|CoMeTa|DIANA|ElMMo3|MAMI|MirAncesTar|MirMAP|miRTar2GO|Mirza-G|MultiMiTar|PicTar|RepTar|RNAhybrid|TargetScan
HDAC9	Q9UKV0		hsa-miR-26a-5p	0.814853	15	Very High	BCmicrO|CoMeTa|Cupid|DIANA|ElMMo3|MBStar|MAMI|MirAncesTar|MirMAP|Mirza-G|MultiMiTar|PicTar|RepTar|RNAhybrid|TargetRank
PAX3	P23760		hsa-let-7b-5p	0.814738	15	Very High	BCmicrO|CoMeTa|Cupid|DIANA|ElMMo3|MBStar|MAMI|MirAncesTar|MirMAP|Mirza-G|MultiMiTar|PicTar|RepTar|RNAhybrid|TargetScan
STRBP	Q96SI9		hsa-let-7a-5p	0.814613	15	Very High	BiTargeting|DIANA|ElMMo3|MBStar|MAMI|microrna.org|MirAncesTar|MirMAP|miRTar2GO|Mirza-G|MultiMiTar|PicTar|RepTar|RNAhybrid|TargetScan
GCNT4	Q9P109		hsa-let-7b-5p	0.814593	17	Very High	BCmicrO|BiTargeting|CoMeTa|DIANA|ElMMo3|MAMI|microrna.org|MirAncesTar|mirbase|miRDB|MirMAP|MirTar|Mirza-G|PACCMIT|RepTar|TargetRank|TargetScan
ZBTB10	Q96DT7		hsa-let-7a-5p	0.814482	15	Very High	BiTargeting|CoMeTa|Cupid|DIANA|ElMMo3|MBStar|MAMI|MirAncesTar|miRDB|MirMAP|miRTar2GO|Mirza-G|PicTar|RNAhybrid|TargetScan
KCNQ4	P56696		hsa-miR-26a-5p	0.814343	16	Very High	BCmicrO|BiTargeting|CoMeTa|Cupid|DIANA|ElMMo3|MAMI|MirAncesTar|miRDB|MirMAP|Mirza-G|PACCMIT|PicTar|RepTar|RNAhybrid|TargetScan
ALDH5A1	P51649		hsa-miR-26a-5p	0.814329	15	Very High	BCmicrO|CoMeTa|DIANA|ElMMo3|GenMir++|MBStar|MAMI|MirAncesTar|miRDB|MirMAP|MirTar|Mirza-G|RNAhybrid|TargetRank|TargetScan
HOXD1	Q9GZZ0		hsa-let-7b-5p	0.814286	16	Very High	BCmicrO|CoMeTa|DIANA|ElMMo3|MAMI|microrna.org|MirAncesTar|miRDB|MirMAP|MirTar|Mirza-G|MultiMiTar|PACCMIT|RepTar|RNAhybrid|TargetScan
MOB4	Q9Y3A3		hsa-miR-142-3p	0.814252	19	Very High	BCmicrO|CoMeTa|DIANA|ElMMo3|MBStar|MAMI|microrna.org|MirAncesTar|miRcode|miRDB|MirMAP|MirTar|miRTar2GO|Mirza-G|MultiMiTar|PACCMIT|RNAhybrid|TargetRank|TargetSpy
EDEM3	Q9BZQ6		hsa-miR-26a-5p	0.814117	19	Very High	BCmicrO|CoMeTa|DIANA|ElMMo3|MBStar|MAMI|MirAncesTar|miRDB|MirMAP|MirSNP|miRTar2GO|Mirza-G|MultiMiTar|PACCMIT|RepTar|RNA22|RNAhybrid|TargetRank|TargetScan
LIN7C	Q9NUP9		hsa-miR-199a-5p	0.814018	19	Very High	BCmicrO|BiTargeting|CoMeTa|Cupid|DIANA|ElMMo3|MBStar|MAMI|microrna.org|MirAncesTar|miRDB|MirMAP|miRTar2GO|Mirza-G|MultiMiTar|PACCMIT|RepTar|TargetRank|TargetScan
ARMC8	Q8IUR7		hsa-let-7a-5p	0.814007	15	Very High	CoMeTa|DIANA|ElMMo3|MBStar|MAMI|microrna.org|MirAncesTar|MirMAP|miRTar2GO|Mirza-G|MultiMiTar|PicTar|RepTar|RNAhybrid|TargetScan
TIMM17B	O60830		hsa-let-7b-5p	0.813988	18	Very High	BCmicrO|BiTargeting|CoMeTa|Cupid|DIANA|ElMMo3|MAMI|microrna.org|MirAncesTar|mirbase|miRDB|MirMAP|miRTar2GO|MultiMiTar|PACCMIT|RepTar|RNAhybrid|TargetScan
ACSL3	O95573		hsa-miR-223-3p	0.813812	19	Very High	BCmicrO|CoMeTa|Cupid|DIANA|ElMMo3|MBStar|microrna.org|MirAncesTar|miRcode|mirCoX|miRDB|MirMAP|MirTar|Mirza-G|PACCMIT|RepTar|RNAhybrid|TargetRank|TargetScan
RANBP9	Q96S59		hsa-miR-26a-5p	0.813598	12	Very High	BCmicrO|CoMeTa|Cupid|DIANA|ElMMo3|MAMI|MirMAP|Mirza-G|MultiMiTar|PicTar|RepTar|TargetScan
GCNT4	Q9P109		hsa-let-7a-5p	0.813589	17	Very High	BiTargeting|CoMeTa|Cupid|DIANA|ElMMo3|MAMI|microrna.org|MirAncesTar|mirbase|miRDB|MirMAP|MirTar|Mirza-G|PACCMIT|RepTar|TargetRank|TargetScan
FAM104A	Q969W3		hsa-let-7a-5p	0.813565	16	Very High	BiTargeting|Cupid|DIANA|ElMMo3|MAMI|microrna.org|MirAncesTar|miRDB|MirMAP|MirSNP|miRTar2GO|Mirza-G|PACCMIT|RepTar|RNAhybrid|TargetScan
GCNT2	Q8N0V5		hsa-miR-199a-5p	0.813554	22	Very High	BCmicrO|BiTargeting|CoMeTa|DIANA|ElMMo3|MBStar|MAMI|microrna.org|MirAncesTar|miRDB|MirMAP|MirSNP|MirTar|miRTar2GO|Mirza-G|MultiMiTar|PACCMIT|RepTar|RNAhybrid|TargetRank|TargetScan|TargetSpy
ATP11C	Q8NB49		hsa-miR-26a-5p	0.813546	16	Very High	BCmicrO|DIANA|ElMMo3|MBStar|MAMI|MirAncesTar|MirMAP|MirSNP|MirTar|miRTar2GO|Mirza-G|MultiMiTar|PACCMIT|RepTar|TargetRank|TargetScan
DDI2	Q5TDH0		hsa-let-7a-5p	0.813482	17	Very High	BiTargeting|Cupid|DIANA|ElMMo3|microrna.org|MirAncesTar|miRDB|MirMAP|MirTar|miRTar2GO|Mirza-G|PACCMIT|RepTar|RNA22|RNAhybrid|TargetRank|TargetScan
PEX5	P50542		hsa-miR-31-5p	0.813415	22	Very High	BCmicrO|BiTargeting|CoMeTa|Cupid|DIANA|ElMMo3|MBStar|microrna.org|MirAncesTar|miRcode|miRDB|MirMAP|MirTar|miRTar2GO|Mirza-G|MultiMiTar|PACCMIT|PITA|RepTar|RNAhybrid|TargetRank|TargetScan
YOD1	Q5VVQ6		hsa-miR-140-5p	0.813372	21	Very High	BCmicrO|CoMeTa|Cupid|DIANA|ElMMo3|MBStar|microrna.org|MirAncesTar|miRcode|mirCoX|miRDB|MirMAP|MirTar|miRTar2GO|Mirza-G|MultiMiTar|RepTar|RNA22|TargetRank|TargetScan|TargetSpy
SERTAD2	Q14140		hsa-miR-31-5p	0.813307	18	Very High	BCmicrO|CoMeTa|Cupid|DIANA|ElMMo3|MBStar|microrna.org|MirAncesTar|miRcode|miRDB|MirMAP|miRTar2GO|Mirza-G|MultiMiTar|PACCMIT|RepTar|TargetRank|TargetScan
TACC1	O75410		hsa-miR-31-5p	0.813242	21	Very High	BCmicrO|BiTargeting|CoMeTa|Cupid|DIANA|ElMMo3|MBStar|microrna.org|MirAncesTar|mirbase|miRcode|miRDB|MirMAP|MirTar|miRTar2GO|Mirza-G|MultiMiTar|PACCMIT|RepTar|RNAhybrid|TargetScan
UBR5	O95071		hsa-miR-140-5p	0.813147	19	Very High	BCmicrO|CoMeTa|Cupid|DIANA|ElMMo3|MBStar|microrna.org|MirAncesTar|miRcode|mirCoX|miRDB|MirMAP|MirTar|miRTar2GO|Mirza-G|MultiMiTar|RepTar|RNAhybrid|TargetScan
GNAL	P38405		hsa-let-7b-5p	0.813126	18	Very High	BCmicrO|BiTargeting|CoMeTa|DIANA|ElMMo3|MBStar|MAMI|MirAncesTar|mirbase|miRDB|MirMAP|Mirza-G|MultiMiTar|PACCMIT|PicTar|RepTar|RNAhybrid|TargetScan
ATXN1	P54253		hsa-let-7a-5p	0.813085	12	Very High	BiTargeting|CoMeTa|DIANA|ElMMo3|GenMir++|MBStar|MAMI|MirAncesTar|MirMAP|miRTar2GO|MultiMiTar|RepTar
ACVR2A	P27037		hsa-let-7b-5p	0.813052	17	Very High	BCmicrO|BiTargeting|CoMeTa|Cupid|DIANA|ElMMo3|MBStar|MAMI|MirAncesTar|MirMAP|miRTar2GO|Mirza-G|MultiMiTar|RepTar|RNAhybrid|TargetRank|TargetScan
SIK2	Q9H0K1		hsa-miR-142-3p	0.813029	18	Very High	BCmicrO|CoMeTa|DIANA|ElMMo3|MBStar|MAMI|microrna.org|MirAncesTar|miRcode|miRDB|MirMAP|MirSNP|miRTar2GO|Mirza-G|MultiMiTar|PACCMIT|PicTar|TargetSpy
ATP2A2	P16615		hsa-let-7b-5p	0.812997	17	Very High	BCmicrO|BiTargeting|CoMeTa|DIANA|ElMMo3|MBStar|MAMI|microrna.org|MirAncesTar|mirbase|miRDB|MirMAP|Mirza-G|MultiMiTar|RepTar|RNAhybrid|TargetScan
TM9SF3	Q9HD45		hsa-miR-31-5p	0.812988	18	Very High	BCmicrO|BiTargeting|CoMeTa|Cupid|DIANA|ElMMo3|MBStar|MAMI|microrna.org|MirAncesTar|miRcode|miRDB|MirMAP|Mirza-G|MultiMiTar|PACCMIT|RepTar|TargetScan
LRP4	O75096		hsa-miR-140-5p	0.812909	19	Very High	BCmicrO|CoMeTa|DIANA|ElMMo3|MBStar|microrna.org|MirAncesTar|miRcode|mirCoX|miRDB|MirMAP|MirTar|Mirza-G|MultiMiTar|PACCMIT|RepTar|TargetRank|TargetScan|TargetSpy
BTBD7	Q9P203		hsa-miR-26a-5p	0.81267	19	Very High	BCmicrO|BiTargeting|CoMeTa|Cupid|DIANA|ElMMo3|MBStar|MAMI|MirAncesTar|miRDB|MirMAP|miRTar2GO|Mirza-G|MultiMiTar|PACCMIT|RepTar|RNAhybrid|TargetRank|TargetScan
F3	P13726		hsa-miR-223-3p	0.812654	21	Very High	BCmicrO|CoMeTa|Cupid|DIANA|ElMMo3|MBStar|MAMI|microrna.org|MirAncesTar|miRcode|mirCoX|miRDB|MirMAP|MirTar|miRTar2GO|Mirza-G|RepTar|RNA22|RNAhybrid|TargetRank|TargetScan
SYT11	Q9BT88		hsa-let-7a-5p	0.812559	16	Very High	BiTargeting|CoMeTa|DIANA|ElMMo3|GenMir++|MBStar|MAMI|microrna.org|MirAncesTar|miRDB|MirMAP|MultiMiTar|PACCMIT|RepTar|RNA22|TargetScan
PRLR	P16471		hsa-miR-142-3p	0.812533	19	Very High	BCmicrO|CoMeTa|Cupid|DIANA|ElMMo3|MBStar|MAMI|MirAncesTar|mirbase|miRcode|miRDB|MirMAP|MirTar|Mirza-G|MultiMiTar|PACCMIT|RepTar|RNAhybrid|TargetRank
PSD3	Q9NYI0		hsa-miR-26a-5p	0.812438	19	Very High	BCmicrO|CoMeTa|Cupid|DIANA|ElMMo3|MBStar|MAMI|MirAncesTar|miRDB|MirMAP|MirSNP|MirTar|miRTar2GO|MultiMiTar|PACCMIT|RepTar|RNAhybrid|TargetRank|TargetScan
PPARGC1A	Q9UBK2		hsa-let-7a-5p	0.812139	14	Very High	CoMeTa|DIANA|ElMMo3|MBStar|MAMI|microrna.org|MirAncesTar|MirMAP|miRTar2GO|MultiMiTar|PicTar|RepTar|RNAhybrid|TargetScan
RAB11A	P62491		hsa-miR-26a-5p	0.812087	17	Very High	BCmicrO|CoMeTa|Cupid|DIANA|ElMMo3|MBStar|MAMI|MirAncesTar|miRDB|MirMAP|miRTar2GO|Mirza-G|MultiMiTar|PicTar|RepTar|RNAhybrid|TargetScan
IGF1R	P08069		hsa-let-7a-5p	0.811902	18	Very High	BiTargeting|CoMeTa|Cupid|DIANA|ElMMo3|MBStar|microrna.org|MirAncesTar|miRDB|MirMAP|MirTar|miRTar2GO|Mirza-G|MultiMiTar|RepTar|RNAhybrid|TargetRank|TargetScan
SMC1A	Q14683		hsa-let-7b-5p	0.811739	19	Very High	BCmicrO|BiTargeting|CoMeTa|Cupid|DIANA|ElMMo3|MBStar|microrna.org|MirAncesTar|miRDB|MirMAP|MirTar|miRTar2GO|Mirza-G|MultiMiTar|RepTar|RNAhybrid|TargetRank|TargetScan
TAF5	Q15542		hsa-let-7a-5p	0.811738	16	Very High	CoMeTa|Cupid|DIANA|ElMMo3|GenMir++|MBStar|MAMI|microrna.org|MirAncesTar|MirMAP|miRTar2GO|Mirza-G|MultiMiTar|RepTar|RNAhybrid|TargetRank
MAP3K3	Q99759		hsa-let-7b-5p	0.811567	16	Very High	BCmicrO|BiTargeting|CoMeTa|DIANA|ElMMo3|GenMir++|MBStar|MAMI|MirAncesTar|MirMAP|miRTar2GO|MultiMiTar|RepTar|RNAhybrid|TargetRank|TargetScan
SLC24A4	Q8NFF2		hsa-miR-26a-5p	0.811326	16	Very High	BCmicrO|DIANA|ElMMo3|MBStar|MAMI|MirAncesTar|miRDB|MirMAP|MirSNP|Mirza-G|MultiMiTar|PACCMIT|PicTar|RepTar|TargetRank|TargetScan
EOGT	Q5NDL2		hsa-let-7b-5p	0.81125	20	Very High	BCmicrO|BiTargeting|CoMeTa|DIANA|ElMMo3|MBStar|MAMI|microrna.org|MirAncesTar|miRDB|MirMAP|MirSNP|miRTar2GO|Mirza-G|MultiMiTar|PACCMIT|RepTar|RNAhybrid|TargetRank|TargetScan
AHCTF1	Q8WYP5		hsa-let-7a-5p	0.811222	18	Very High	CoMeTa|Cupid|DIANA|ElMMo3|MBStar|microrna.org|MirAncesTar|miRDB|MirMAP|MirTar|miRTar2GO|Mirza-G|MultiMiTar|PACCMIT|RNA22|RNAhybrid|TargetRank|TargetScan
HMGA1	P17096		hsa-miR-26a-5p	0.811049	17	Very High	BCmicrO|BiTargeting|CoMeTa|Cupid|DIANA|ElMMo3|MBStar|MAMI|MirAncesTar|miRDB|MirMAP|MirTar|MultiMiTar|RepTar|RNAhybrid|TargetRank|TargetScan
GTF3C2	Q8WUA4		hsa-miR-26a-5p	0.810935	19	Very High	BCmicrO|CoMeTa|Cupid|DIANA|ElMMo3|GenMir++|MBStar|MAMI|MirAncesTar|miRDB|MirMAP|MirSNP|miRTar2GO|Mirza-G|PACCMIT|RepTar|RNAhybrid|TargetRank|TargetScan
TNRC6B	Q9UPQ9		hsa-miR-26a-5p	0.810748	18	Very High	BCmicrO|CoMeTa|Cupid|DIANA|ElMMo3|MBStar|MAMI|MirAncesTar|miRDB|MirMAP|MirSNP|MirTar|miRTar2GO|Mirza-G|PACCMIT|RepTar|RNAhybrid|TargetScan
EPS15	P42566		hsa-miR-26a-5p	0.81071	19	Very High	BCmicrO|CoMeTa|Cupid|DIANA|ElMMo3|MBStar|MAMI|MirAncesTar|miRDB|MirMAP|MirTar|miRTar2GO|Mirza-G|MultiMiTar|RepTar|RNA22|RNAhybrid|TargetRank|TargetScan
USP6	P35125		hsa-let-7a-5p	0.810637	15	Very High	CoMeTa|DIANA|ElMMo3|MBStar|MAMI|microrna.org|MirAncesTar|miRDB|MirMAP|MirSNP|Mirza-G|MultiMiTar|PicTar|RepTar|TargetScan
DPP3	Q9NY33		hsa-let-7a-5p	0.810615	16	Very High	BiTargeting|CoMeTa|Cupid|DIANA|ElMMo3|MAMI|microrna.org|MirAncesTar|miRDB|MirMAP|Mirza-G|MultiMiTar|RepTar|RNAhybrid|TargetRank|TargetScan
DST	Q03001		hsa-let-7b-5p	0.810574	13	Very High	BCmicrO|CoMeTa|Cupid|DIANA|ElMMo3|MBStar|MAMI|MirAncesTar|MirMAP|MultiMiTar|PicTar|RNAhybrid|TargetScan
RALGPS2	Q86X27		hsa-miR-223-3p	0.810514	19	Very High	BCmicrO|CoMeTa|DIANA|ElMMo3|MBStar|MAMI|microrna.org|MirAncesTar|miRcode|mirCoX|miRDB|MirMAP|miRTar2GO|PACCMIT|PicTar|RepTar|RNA22|RNAhybrid|TargetScan
AEBP2	Q6ZN18		hsa-miR-223-3p	0.810345	16	Very High	BCmicrO|Cupid|DIANA|ElMMo3|MBStar|MAMI|MirAncesTar|miRcode|mirCoX|MirMAP|miRTar2GO|Mirza-G|MultiMiTar|PicTar|RNAhybrid|TargetScan
CTNND2	Q9UQB3		hsa-miR-26a-5p	0.810225	17	Very High	BCmicrO|CoMeTa|Cupid|ElMMo3|GenMir++|MBStar|MAMI|MirAncesTar|miRDB|MirMAP|MirTar|Mirza-G|MultiMiTar|PACCMIT|RNAhybrid|TargetRank|TargetScan
ZCCHC14	Q8WYQ9		hsa-miR-142-3p	0.81011	20	Very High	BCmicrO|BiTargeting|CoMeTa|Cupid|DIANA|ElMMo3|MAMI|microrna.org|MirAncesTar|miRcode|miRDB|MirMAP|MirTar|miRTar2GO|Mirza-G|MultiMiTar|PACCMIT|RepTar|TargetRank|TargetSpy
MAP3K3	Q99759		hsa-let-7a-5p	0.809791	16	Very High	BiTargeting|CoMeTa|Cupid|DIANA|ElMMo3|GenMir++|MBStar|MAMI|MirAncesTar|MirMAP|miRTar2GO|MultiMiTar|RepTar|RNAhybrid|TargetRank|TargetScan
ERBIN	Q96RT1		hsa-miR-140-5p	0.809747	23	Very High	BCmicrO|BiTargeting|CoMeTa|Cupid|DIANA|ElMMo3|MBStar|microrna.org|MirAncesTar|mirbase|miRcode|mirCoX|miRDB|MirMAP|MirSNP|MirTar|miRTar2GO|Mirza-G|MultiMiTar|PACCMIT|RepTar|RNAhybrid|TargetScan
SLC30A4	O14863		hsa-let-7a-5p	0.809626	13	Very High	BiTargeting|CoMeTa|DIANA|ElMMo3|MAMI|MirAncesTar|MirMAP|miRTar2GO|Mirza-G|MultiMiTar|PicTar|RepTar|TargetScan
CTTNBP2NL	Q9P2B4		hsa-miR-26a-5p	0.809408	17	Very High	BCmicrO|CoMeTa|Cupid|DIANA|ElMMo3|MBStar|MAMI|MirAncesTar|miRDB|MirMAP|MirTar|miRTar2GO|Mirza-G|PACCMIT|RepTar|RNA22|TargetScan
LUC7L3	O95232		hsa-let-7a-5p	0.809343	13	Very High	CoMeTa|DIANA|ElMMo3|MBStar|MAMI|MirMAP|miRTar2GO|Mirza-G|MultiMiTar|PicTar|RepTar|RNAhybrid|TargetScan
SEPHS1	P49903		hsa-miR-31-5p	0.809239	19	Very High	BCmicrO|BiTargeting|CoMeTa|Cupid|DIANA|ElMMo3|MBStar|microrna.org|MirAncesTar|miRcode|miRDB|MirMAP|MirTar|miRTar2GO|Mirza-G|MultiMiTar|PACCMIT|RNAhybrid|TargetScan
MED14	O60244		hsa-miR-142-5p	0.808752	15	Very High	CoMeTa|Cupid|DIANA|ElMMo3|MBStar|MirAncesTar|miRDB|MirMAP|MirTar|Mirza-G|PACCMIT|PicTar|RNAhybrid|TargetRank|TargetScan
RASA1	P20936		hsa-miR-31-5p	0.808745	21	Very High	BCmicrO|BiTargeting|CoMeTa|Cupid|DIANA|ElMMo3|MBStar|microrna.org|MirAncesTar|miRcode|miRDB|MirMAP|MirTar|Mirza-G|MultiMiTar|PACCMIT|PITA|RepTar|RNAhybrid|TargetRank|TargetScan
IRAK1	P51617		hsa-miR-142-3p	0.808385	18	Very High	BCmicrO|CoMeTa|DIANA|ElMMo3|GenMir++|MBStar|MAMI|microrna.org|MirAncesTar|miRcode|miRDB|MirMAP|miRTar2GO|Mirza-G|MultiMiTar|PACCMIT|RepTar|RNAhybrid
ALCAM	Q13740		hsa-miR-223-3p	0.808178	21	Very High	BCmicrO|BiTargeting|CoMeTa|Cupid|DIANA|ElMMo3|MBStar|MAMI|microrna.org|MirAncesTar|miRcode|mirCoX|miRDB|MirMAP|MirTar|Mirza-G|MultiMiTar|PACCMIT|RepTar|RNAhybrid|TargetRank
ACSL6	Q9UKU0		hsa-let-7b-5p	0.808125	18	Very High	BCmicrO|BiTargeting|CoMeTa|Cupid|DIANA|ElMMo3|MBStar|MAMI|microrna.org|MirAncesTar|miRDB|MirMAP|Mirza-G|PACCMIT|RepTar|RNAhybrid|TargetRank|TargetScan
NFE2L2	Q16236		hsa-miR-140-5p	0.808103	21	Very High	BCmicrO|CoMeTa|Cupid|DIANA|ElMMo3|MBStar|microrna.org|MirAncesTar|miRcode|mirCoX|miRDB|MirMAP|MirSNP|MirTar|miRTar2GO|Mirza-G|MultiMiTar|RNAhybrid|TargetRank|TargetScan|TargetSpy
DMRT3	Q9NQL9		hsa-miR-26a-5p	0.808098	13	Very High	BCmicrO|Cupid|DIANA|ElMMo3|MAMI|MirAncesTar|miRDB|MirMAP|MirTar|Mirza-G|PicTar|TargetRank|TargetScan
SGMS1	Q86VZ5		hsa-miR-142-3p	0.807613	18	Very High	BCmicrO|CoMeTa|Cupid|DIANA|ElMMo3|MAMI|microrna.org|MirAncesTar|miRcode|miRDB|MirMAP|MirTar|miRTar2GO|Mirza-G|PACCMIT|RNAhybrid|TargetRank|TargetSpy
LATS2	Q9NRM7		hsa-miR-31-5p	0.80743	19	Very High	BCmicrO|BiTargeting|Cupid|DIANA|ElMMo3|MBStar|microrna.org|MirAncesTar|miRcode|miRDB|MirMAP|MirTar|Mirza-G|MultiMiTar|PACCMIT|RepTar|RNAhybrid|TargetRank|TargetScan
CLP1	Q92989		hsa-let-7b-5p	0.80742	17	Very High	BCmicrO|CoMeTa|DIANA|ElMMo3|MBStar|MAMI|microrna.org|MirAncesTar|miRDB|MirMAP|MirTar|miRTar2GO|Mirza-G|PACCMIT|RepTar|RNAhybrid|TargetScan
CASK	O14936		hsa-miR-146b-5p	0.807353	20	Very High	BCmicrO|CoMeTa|DIANA|ElMMo3|MBStar|MAMI|microrna.org|MirAncesTar|mirbase|miRcode|mirCoX|miRDB|MirMAP|MirTar|Mirza-G|PACCMIT|RepTar|RNAhybrid|TargetScan|TargetSpy
RHOBTB1	O94844		hsa-miR-31-5p	0.807152	18	Very High	BCmicrO|CoMeTa|Cupid|DIANA|ElMMo3|MBStar|microrna.org|MirAncesTar|miRcode|MirMAP|MirSNP|MirTar|Mirza-G|MultiMiTar|PACCMIT|RepTar|TargetRank|TargetScan
VSNL1	P62760		hsa-let-7a-5p	0.807037	15	Very High	CoMeTa|Cupid|DIANA|ElMMo3|MBStar|MAMI|microrna.org|MirAncesTar|MirMAP|Mirza-G|MultiMiTar|PicTar|RepTar|RNAhybrid|TargetScan
ADRB3	P13945		hsa-let-7b-5p	0.806967	18	Very High	BCmicrO|BiTargeting|CoMeTa|DIANA|ElMMo3|MBStar|MAMI|microrna.org|MirAncesTar|miRDB|MirMAP|Mirza-G|MultiMiTar|PACCMIT|RepTar|RNAhybrid|TargetRank|TargetScan
NUP153	P49790		hsa-miR-31-5p	0.806859	19	Very High	BCmicrO|CoMeTa|Cupid|DIANA|ElMMo3|MBStar|microrna.org|MirAncesTar|miRcode|miRDB|MirMAP|MirTar|miRTar2GO|Mirza-G|MultiMiTar|PITA|RepTar|RNAhybrid|TargetScan
P4HA2	O15460		hsa-let-7a-5p	0.806834	15	Very High	CoMeTa|Cupid|DIANA|ElMMo3|MBStar|MAMI|MirAncesTar|MirMAP|miRTar2GO|Mirza-G|MultiMiTar|PicTar|RepTar|RNAhybrid|TargetScan
DOT1L	Q8TEK3		hsa-let-7a-5p	0.806829	14	Very High	BiTargeting|CoMeTa|ElMMo3|MBStar|MAMI|microrna.org|MirAncesTar|MirMAP|miRTar2GO|PACCMIT|PicTar|RepTar|RNAhybrid|TargetRank
TAF9B	Q9HBM6		hsa-miR-140-5p	0.806748	19	Very High	BCmicrO|BiTargeting|CoMeTa|Cupid|DIANA|ElMMo3|MBStar|MAMI|microrna.org|MirAncesTar|miRcode|mirCoX|miRDB|MirMAP|miRTar2GO|Mirza-G|PACCMIT|RepTar|TargetScan
KDM2B	Q8NHM5		hsa-miR-146b-5p	0.806735	20	Very High	BCmicrO|BiTargeting|Cupid|ElMMo3|MBStar|MAMI|microrna.org|MirAncesTar|mirbase|miRcode|mirCoX|miRDB|MirTar|Mirza-G|PACCMIT|RepTar|RNAhybrid|TargetRank|TargetScan|TargetSpy
SLF2	Q8IX21		hsa-let-7b-5p	0.806685	19	Very High	BCmicrO|BiTargeting|Cupid|DIANA|ElMMo3|MBStar|MAMI|microrna.org|MirAncesTar|miRDB|MirMAP|MirSNP|MirTar|Mirza-G|MultiMiTar|PACCMIT|RepTar|RNAhybrid|TargetRank
RCN2	Q14257		hsa-miR-26a-5p	0.806524	19	Very High	BCmicrO|BiTargeting|CoMeTa|DIANA|ElMMo3|MBStar|MAMI|MirAncesTar|miRDB|MirMAP|MirTar|miRTar2GO|Mirza-G|MultiMiTar|PACCMIT|RepTar|RNAhybrid|TargetRank|TargetScan
TOB2	Q14106		hsa-let-7b-5p	0.806448	16	Very High	BCmicrO|BiTargeting|CoMeTa|DIANA|ElMMo3|GenMir++|MAMI|MirAncesTar|miRDB|MirMAP|MirSNP|miRTar2GO|MultiMiTar|PACCMIT|RepTar|TargetScan
RARB	P10826		hsa-miR-146b-5p	0.806422	20	Very High	BCmicrO|CoMeTa|Cupid|DIANA|ElMMo3|MBStar|MAMI|microrna.org|MirAncesTar|miRcode|mirCoX|miRDB|MirMAP|Mirza-G|MultiMiTar|PACCMIT|RepTar|RNAhybrid|TargetRank|TargetScan
REV3L	O60673		hsa-miR-142-5p	0.806327	16	Very High	CoMeTa|Cupid|DIANA|ElMMo3|MBStar|MirAncesTar|miRDB|MirMAP|MirTar|Mirza-G|PACCMIT|PicTar|RNAhybrid|TargetRank|TargetScan|TargetSpy
RSPO2	Q6UXX9		hsa-let-7a-5p	0.806325	17	Very High	BiTargeting|DIANA|ElMMo3|MBStar|MAMI|microrna.org|MirAncesTar|miRDB|MirMAP|MirTar|Mirza-G|MultiMiTar|PACCMIT|RepTar|RNAhybrid|TargetRank|TargetScan
TIMM17B	O60830		hsa-let-7a-5p	0.806252	16	Very High	CoMeTa|Cupid|DIANA|ElMMo3|MAMI|microrna.org|MirAncesTar|mirbase|miRDB|MirMAP|miRTar2GO|MultiMiTar|PACCMIT|RepTar|RNAhybrid|TargetScan
C5orf51	A6NDU8		hsa-let-7a-5p	0.806233	17	Very High	BiTargeting|DIANA|ElMMo3|MBStar|MAMI|microrna.org|MirAncesTar|miRDB|MirMAP|miRTar2GO|Mirza-G|MultiMiTar|PACCMIT|RepTar|RNAhybrid|TargetRank|TargetScan
C20orf24	Q9BUV8		hsa-miR-26a-5p	0.806199	17	Very High	BCmicrO|CoMeTa|Cupid|DIANA|ElMMo3|MBStar|MAMI|MirAncesTar|miRDB|MirMAP|MirSNP|MirTar|miRTar2GO|MultiMiTar|RNAhybrid|TargetRank|TargetScan
PDPR	Q8NCN5		hsa-let-7a-5p	0.80617	20	Very High	BiTargeting|CoMeTa|Cupid|DIANA|ElMMo3|MBStar|MAMI|microrna.org|MirAncesTar|MirMAP|MirSNP|MirTar|miRTar2GO|Mirza-G|MultiMiTar|PACCMIT|RepTar|RNAhybrid|TargetRank|TargetScan
C20orf194	Q5TEA3		hsa-miR-142-3p	0.805895	16	Very High	BCmicrO|Cupid|DIANA|ElMMo3|MBStar|microrna.org|MirAncesTar|miRcode|miRDB|MirMAP|MirTar|Mirza-G|PACCMIT|RepTar|TargetRank|TargetSpy
EIF4G2	P78344		hsa-miR-140-5p	0.805871	19	Very High	BCmicrO|CoMeTa|Cupid|DIANA|ElMMo3|microrna.org|MirAncesTar|miRcode|mirCoX|miRDB|MirMAP|MirTar|miRTar2GO|Mirza-G|MultiMiTar|PACCMIT|RNAhybrid|TargetScan|TargetSpy
CAV1	Q03135		hsa-miR-199a-5p	0.805701	18	Very High	BCmicrO|CoMeTa|DIANA|ElMMo3|MBStar|MAMI|microrna.org|MirAncesTar|miRDB|MirMAP|MirSNP|MirTar|Mirza-G|MultiMiTar|PACCMIT|PicTar|RNAhybrid|TargetScan
CPA4	Q9UI42		hsa-let-7b-5p	0.805623	18	Very High	BCmicrO|BiTargeting|CoMeTa|DIANA|ElMMo3|MBStar|MAMI|microrna.org|MirAncesTar|miRDB|MirMAP|MirTar|miRTar2GO|Mirza-G|PACCMIT|RepTar|RNAhybrid|TargetScan
DST	Q03001		hsa-let-7a-5p	0.805594	13	Very High	CoMeTa|Cupid|DIANA|ElMMo3|MBStar|MAMI|MirAncesTar|MirMAP|MultiMiTar|PicTar|RepTar|RNAhybrid|TargetScan
SYPL1	Q16563		hsa-miR-142-3p	0.805577	20	Very High	BCmicrO|CoMeTa|Cupid|DIANA|ElMMo3|MBStar|MAMI|microrna.org|MirAncesTar|miRcode|miRDB|MirMAP|MirTar|miRTar2GO|Mirza-G|MultiMiTar|PACCMIT|RepTar|RNAhybrid|TargetSpy
PARD6B	Q9BYG5		hsa-let-7b-5p	0.805524	18	Very High	BCmicrO|BiTargeting|CoMeTa|DIANA|ElMMo3|MBStar|microrna.org|MirAncesTar|miRDB|MirMAP|MirSNP|miRTar2GO|Mirza-G|MultiMiTar|RepTar|RNAhybrid|TargetRank|TargetScan
DCAF12	Q5T6F0		hsa-miR-146b-5p	0.805434	21	Very High	BCmicrO|BiTargeting|Cupid|DIANA|ElMMo3|MAMI|microrna.org|MirAncesTar|mirbase|miRcode|mirCoX|miRDB|MirMAP|MirSNP|Mirza-G|MultiMiTar|PACCMIT|RepTar|RNAhybrid|TargetRank|TargetScan
EDEM3	Q9BZQ6		hsa-let-7a-5p	0.8054	19	Very High	BiTargeting|CoMeTa|DIANA|ElMMo3|MBStar|MAMI|microrna.org|MirAncesTar|miRDB|MirMAP|miRTar2GO|Mirza-G|MultiMiTar|PACCMIT|RepTar|RNA22|RNAhybrid|TargetRank|TargetScan
HPGD	P15428		hsa-miR-26a-5p	0.80522	18	Very High	BCmicrO|CoMeTa|Cupid|DIANA|ElMMo3|MBStar|MAMI|MirAncesTar|miRDB|MirMAP|MirTar|Mirza-G|MultiMiTar|PACCMIT|RepTar|RNAhybrid|TargetRank|TargetScan
THAP2	Q9H0W7		hsa-miR-26a-5p	0.805202	17	Very High	BCmicrO|Cupid|DIANA|ElMMo3|MBStar|MirAncesTar|miRDB|MirMAP|MirTar|miRTar2GO|Mirza-G|MultiMiTar|PACCMIT|RepTar|RNAhybrid|TargetRank|TargetScan
GRHL3	Q8TE85		hsa-miR-26a-5p	0.805075	14	Very High	BCmicrO|BiTargeting|ElMMo3|MirAncesTar|miRDB|MirMAP|MirTar|Mirza-G|PACCMIT|PicTar|RepTar|RNAhybrid|TargetRank|TargetScan
ETNK1	Q9HBU6		hsa-miR-26a-5p	0.805026	16	Very High	BCmicrO|CoMeTa|DIANA|ElMMo3|MBStar|MirAncesTar|miRDB|MirTar|miRTar2GO|Mirza-G|MultiMiTar|PACCMIT|RepTar|RNAhybrid|TargetRank|TargetScan
PAX9	P55771		hsa-miR-31-5p	0.804923	18	Very High	BCmicrO|CoMeTa|Cupid|DIANA|ElMMo3|MBStar|microrna.org|MirAncesTar|miRcode|miRDB|MirMAP|MirTar|miRTar2GO|Mirza-G|MultiMiTar|RNAhybrid|TargetRank|TargetScan
HMGA1	P17096		hsa-let-7a-5p	0.804698	14	Very High	BiTargeting|CoMeTa|DIANA|ElMMo3|MAMI|microrna.org|MirAncesTar|miRDB|MirMAP|Mirza-G|MultiMiTar|RepTar|RNAhybrid|TargetScan
DOT1L	Q8TEK3		hsa-let-7b-5p	0.80449	14	Very High	BCmicrO|BiTargeting|CoMeTa|ElMMo3|MBStar|MAMI|microrna.org|MirAncesTar|MirMAP|miRTar2GO|PACCMIT|PicTar|RNAhybrid|TargetRank
SACS	Q9NZJ4		hsa-miR-142-5p	0.804466	16	Very High	CoMeTa|Cupid|DIANA|ElMMo3|MBStar|MirAncesTar|miRDB|MirMAP|MirTar|Mirza-G|PicTar|RepTar|RNAhybrid|TargetRank|TargetScan|TargetSpy
POU2F2	P09086		hsa-let-7b-5p	0.804292	18	Very High	BCmicrO|BiTargeting|CoMeTa|Cupid|DIANA|ElMMo3|MBStar|MAMI|microrna.org|MirAncesTar|miRDB|MirMAP|miRTar2GO|Mirza-G|MultiMiTar|PACCMIT|RepTar|RNAhybrid
ZNF410	Q86VK4		hsa-miR-26a-5p	0.803921	18	Very High	BCmicrO|CoMeTa|Cupid|DIANA|ElMMo3|MBStar|MAMI|MirAncesTar|miRDB|MirMAP|MirTar|miRTar2GO|Mirza-G|PACCMIT|RepTar|RNAhybrid|TargetRank|TargetScan
ARMCX1	Q9P291		hsa-miR-223-3p	0.803825	21	Very High	BCmicrO|CoMeTa|DIANA|ElMMo3|MBStar|MAMI|microrna.org|MirAncesTar|mirbase|miRcode|mirCoX|miRDB|MirMAP|MirTar|miRTar2GO|Mirza-G|PACCMIT|RepTar|RNAhybrid|TargetRank|TargetScan
STX17	P56962		hsa-let-7b-5p	0.803557	17	Very High	BCmicrO|BiTargeting|CoMeTa|DIANA|ElMMo3|MBStar|MAMI|MirAncesTar|miRDB|MirMAP|MirSNP|miRTar2GO|Mirza-G|MultiMiTar|RepTar|RNAhybrid|TargetScan
STARD13	Q9Y3M8		hsa-let-7a-5p	0.803408	16	Very High	CoMeTa|Cupid|DIANA|ElMMo3|MBStar|MAMI|microrna.org|MirAncesTar|MirMAP|miRTar2GO|Mirza-G|MultiMiTar|RepTar|RNAhybrid|TargetRank|TargetScan
PHF6	Q8IWS0		hsa-miR-26a-5p	0.803263	17	Very High	BCmicrO|BiTargeting|Cupid|DIANA|ElMMo3|MBStar|MAMI|MirAncesTar|miRDB|MirMAP|miRTar2GO|Mirza-G|MultiMiTar|RepTar|RNAhybrid|TargetRank|TargetScan
CPEB3	Q8NE35		hsa-miR-26a-5p	0.803228	14	Very High	BCmicrO|CoMeTa|DIANA|ElMMo3|MBStar|MAMI|MirAncesTar|MirMAP|Mirza-G|MultiMiTar|PicTar|RepTar|TargetRank|TargetScan
MYH9	P35579		hsa-miR-199a-5p	0.803143	16	Very High	BCmicrO|CoMeTa|DIANA|ElMMo3|MAMI|microrna.org|MirAncesTar|miRDB|MirMAP|Mirza-G|MultiMiTar|PACCMIT|PicTar|RNAhybrid|TargetRank|TargetScan
TCF12	Q99081		hsa-miR-142-5p	0.802863	17	Very High	CoMeTa|Cupid|DIANA|ElMMo3|MBStar|MirAncesTar|miRDB|MirMAP|MirTar|Mirza-G|PACCMIT|PicTar|RepTar|RNAhybrid|TargetRank|TargetScan|TargetSpy
CCR7	P32248		hsa-let-7b-5p	0.802742	18	Very High	BCmicrO|BiTargeting|CoMeTa|Cupid|DIANA|ElMMo3|MAMI|microrna.org|MirAncesTar|mirbase|miRDB|MirMAP|miRTar2GO|Mirza-G|PACCMIT|RepTar|RNAhybrid|TargetScan
ANK2	Q01484		hsa-miR-26a-5p	0.802707	15	Very High	BCmicrO|CoMeTa|DIANA|ElMMo3|MBStar|MAMI|MirAncesTar|MirMAP|Mirza-G|MultiMiTar|PicTar|RepTar|RNAhybrid|TargetRank|TargetScan
ERBB4	Q15303		hsa-miR-26a-5p	0.80264	17	Very High	BCmicrO|BiTargeting|CoMeTa|DIANA|ElMMo3|GenMir++|MBStar|MAMI|MirAncesTar|miRDB|MirMAP|miRTar2GO|Mirza-G|MultiMiTar|RepTar|TargetRank|TargetScan
ELAVL2	Q12926		hsa-miR-26a-5p	0.802636	17	Very High	BCmicrO|CoMeTa|Cupid|DIANA|ElMMo3|MBStar|MirAncesTar|miRDB|MirMAP|miRTar2GO|Mirza-G|MultiMiTar|PACCMIT|RepTar|RNAhybrid|TargetRank|TargetScan
SCN2A	Q99250		hsa-miR-223-3p	0.80253	21	Very High	BCmicrO|BiTargeting|CoMeTa|Cupid|DIANA|ElMMo3|MBStar|MAMI|microrna.org|MirAncesTar|mirbase|miRcode|mirCoX|miRDB|MirMAP|Mirza-G|MultiMiTar|PACCMIT|RepTar|RNAhybrid|TargetScan
STARD13	Q9Y3M8		hsa-miR-31-5p	0.802514	19	Very High	BCmicrO|CoMeTa|Cupid|DIANA|ElMMo3|MBStar|microrna.org|MirAncesTar|miRcode|miRDB|MirMAP|MirSNP|MirTar|miRTar2GO|Mirza-G|MultiMiTar|RNAhybrid|TargetRank|TargetScan
COPS2	P61201		hsa-miR-26a-5p	0.802431	14	Very High	BCmicrO|CoMeTa|Cupid|DIANA|ElMMo3|MBStar|MAMI|MirAncesTar|MirMAP|Mirza-G|PicTar|RepTar|RNAhybrid|TargetScan
TNPO1	Q92973		hsa-miR-26a-5p	0.802265	18	Very High	BCmicrO|CoMeTa|Cupid|DIANA|ElMMo3|MBStar|MirAncesTar|miRDB|MirMAP|MirSNP|miRTar2GO|Mirza-G|MultiMiTar|PACCMIT|RepTar|RNAhybrid|TargetRank|TargetScan
DPF2	Q92785		hsa-let-7a-5p	0.802247	14	Very High	CoMeTa|DIANA|ElMMo3|GenMir++|MAMI|microrna.org|MirAncesTar|miRDB|MirMAP|Mirza-G|PACCMIT|RepTar|RNAhybrid|TargetScan
GIPC1	O14908		hsa-let-7a-5p	0.802147	16	Very High	BiTargeting|CoMeTa|DIANA|ElMMo3|MAMI|microrna.org|MirAncesTar|mirbase|miRDB|MirMAP|miRTar2GO|MultiMiTar|PACCMIT|RepTar|RNAhybrid|TargetScan
TSPAN5	P62079		hsa-miR-199a-5p	0.802138	16	Very High	BCmicrO|CoMeTa|DIANA|ElMMo3|MBStar|MAMI|microrna.org|MirAncesTar|mirbase|miRDB|MirMAP|PACCMIT|PicTar|RepTar|RNAhybrid|TargetScan
STYX	Q8WUJ0		hsa-miR-26a-5p	0.802134	16	Very High	BCmicrO|Cupid|DIANA|ElMMo3|MBStar|MAMI|MirAncesTar|miRDB|MirMAP|miRTar2GO|Mirza-G|MultiMiTar|PACCMIT|RepTar|TargetRank|TargetScan
ZNF644	Q9H582		hsa-miR-142-3p	0.802129	16	Very High	BCmicrO|Cupid|DIANA|ElMMo3|MBStar|MAMI|microrna.org|MirAncesTar|miRcode|MirMAP|miRTar2GO|Mirza-G|MultiMiTar|PicTar|RNAhybrid|TargetSpy
PPP6C	O00743		hsa-miR-31-5p	0.802115	20	Very High	BCmicrO|BiTargeting|CoMeTa|Cupid|DIANA|ElMMo3|MBStar|microrna.org|MirAncesTar|miRcode|miRDB|MirMAP|MirTar|miRTar2GO|Mirza-G|MultiMiTar|PACCMIT|PITA|RepTar|TargetScan
GALNT2	Q10471		hsa-let-7b-5p	0.802023	14	Very High	BCmicrO|CoMeTa|DIANA|ElMMo3|MBStar|MAMI|MirAncesTar|MirMAP|Mirza-G|MultiMiTar|PicTar|RepTar|RNA22|TargetScan
FAM136A	Q96C01		hsa-miR-26a-5p	0.802009	17	Very High	BCmicrO|CoMeTa|DIANA|ElMMo3|MBStar|MAMI|MirAncesTar|miRDB|MirMAP|MirTar|miRTar2GO|Mirza-G|PACCMIT|RepTar|RNAhybrid|TargetRank|TargetScan
CHD9	Q3L8U1		hsa-miR-142-5p	0.801737	16	Very High	CoMeTa|Cupid|DIANA|ElMMo3|MBStar|MirAncesTar|miRDB|MirMAP|MirTar|Mirza-G|PACCMIT|PicTar|RNAhybrid|TargetRank|TargetScan|TargetSpy
SLC6A6	P31641		hsa-miR-31-5p	0.801737	21	Very High	BCmicrO|BiTargeting|CoMeTa|DIANA|ElMMo3|MBStar|microrna.org|MirAncesTar|miRcode|miRDB|MirMAP|MirTar|miRTar2GO|Mirza-G|MultiMiTar|PACCMIT|PITA|RepTar|RNAhybrid|TargetRank|TargetScan
ADGRL2	O95490		hsa-miR-140-5p	0.801684	19	Very High	BCmicrO|CoMeTa|Cupid|DIANA|ElMMo3|MBStar|microrna.org|MirAncesTar|miRcode|mirCoX|MirMAP|miRTar2GO|Mirza-G|MultiMiTar|RNA22|RNAhybrid|TargetRank|TargetScan|TargetSpy
MTM1	Q13496		hsa-miR-26a-5p	0.801601	18	Very High	BCmicrO|CoMeTa|Cupid|DIANA|ElMMo3|MBStar|MirAncesTar|miRDB|MirMAP|MirTar|miRTar2GO|Mirza-G|MultiMiTar|PACCMIT|RepTar|RNAhybrid|TargetRank|TargetScan
CASZ1	Q86V15		hsa-miR-26a-5p	0.801588	19	Very High	BCmicrO|BiTargeting|CoMeTa|Cupid|DIANA|ElMMo3|MBStar|MirAncesTar|miRDB|MirMAP|MirTar|miRTar2GO|Mirza-G|PACCMIT|RepTar|RNA22|RNAhybrid|TargetRank|TargetScan
EHF	Q9NZC4		hsa-miR-142-3p	0.801391	20	Very High	BCmicrO|BiTargeting|CoMeTa|Cupid|DIANA|ElMMo3|MBStar|MAMI|microrna.org|MirAncesTar|miRcode|miRDB|MirMAP|MirTar|miRTar2GO|Mirza-G|PACCMIT|RepTar|RNAhybrid|TargetRank
PHTF2	Q8N3S3		hsa-miR-26a-5p	0.801338	17	Very High	BCmicrO|BiTargeting|CoMeTa|DIANA|ElMMo3|MBStar|MAMI|MirAncesTar|miRDB|MirMAP|MirTar|Mirza-G|MultiMiTar|RepTar|RNAhybrid|TargetRank|TargetScan
ARRDC4	Q8NCT1		hsa-let-7b-5p	0.801201	15	Very High	BCmicrO|Cupid|DIANA|ElMMo3|MAMI|microrna.org|MirAncesTar|miRDB|MirMAP|miRTar2GO|Mirza-G|MultiMiTar|PACCMIT|RepTar|TargetScan
VAMP3	Q15836		hsa-miR-142-3p	0.801173	18	Very High	BCmicrO|CoMeTa|DIANA|ElMMo3|MAMI|microrna.org|MirAncesTar|miRcode|miRDB|MirMAP|MirTar|miRTar2GO|Mirza-G|MultiMiTar|PACCMIT|RepTar|TargetRank|TargetSpy
NPEPL1	Q8NDH3		hsa-let-7b-5p	0.801069	14	Very High	BCmicrO|BiTargeting|CoMeTa|DIANA|ElMMo3|MBStar|MAMI|MirAncesTar|MirMAP|MultiMiTar|PicTar|RepTar|RNAhybrid|TargetScan
BACH2	Q9BYV9		hsa-miR-31-5p	0.800962	20	Very High	BCmicrO|CoMeTa|DIANA|ElMMo3|MBStar|microrna.org|MirAncesTar|miRcode|miRDB|MirMAP|MirSNP|miRTar2GO|Mirza-G|MultiMiTar|PACCMIT|PITA|RepTar|RNAhybrid|TargetRank|TargetScan
PAX3	P23760		hsa-let-7a-5p	0.800666	14	Very High	CoMeTa|Cupid|DIANA|ElMMo3|MBStar|MAMI|MirAncesTar|MirMAP|Mirza-G|MultiMiTar|PicTar|RepTar|RNAhybrid|TargetScan
ABCA1	O95477		hsa-miR-140-5p	0.800653	19	Very High	BCmicrO|CoMeTa|DIANA|ElMMo3|MBStar|microrna.org|MirAncesTar|miRcode|mirCoX|miRDB|MirMAP|miRTar2GO|Mirza-G|MultiMiTar|PicTar|PITA|RepTar|RNAhybrid|TargetScan
BCL7A	Q4VC05		hsa-let-7a-5p	0.80059	14	Very High	CoMeTa|Cupid|DIANA|ElMMo3|GenMir++|MBStar|MAMI|MirAncesTar|MirMAP|MultiMiTar|RepTar|RNAhybrid|TargetRank|TargetScan
ST8SIA4	Q92187		hsa-miR-26a-5p	0.800573	15	Very High	BCmicrO|CoMeTa|Cupid|ElMMo3|GenMir++|MBStar|MAMI|MirAncesTar|miRDB|MirSNP|MultiMiTar|PACCMIT|RNAhybrid|TargetRank|TargetScan
PUDP	Q08623		hsa-let-7a-5p	0.800349	16	Very High	BiTargeting|CoMeTa|DIANA|ElMMo3|GenMir++|MBStar|MAMI|microrna.org|MirAncesTar|miRDB|MirMAP|miRTar2GO|Mirza-G|RepTar|RNAhybrid|TargetScan
ZEB1	P37275		hsa-miR-142-3p	0.80018	15	Very High	BCmicrO|CoMeTa|DIANA|ElMMo3|MBStar|MAMI|microrna.org|MirAncesTar|miRcode|MirMAP|miRTar2GO|Mirza-G|MultiMiTar|PicTar|RNAhybrid
TBKBP1	A7MCY6		hsa-let-7a-5p	0.799991	16	Very High	BiTargeting|CoMeTa|DIANA|ElMMo3|MAMI|microrna.org|MirAncesTar|miRDB|MirMAP|miRTar2GO|MultiMiTar|PACCMIT|RepTar|RNAhybrid|TargetRank|TargetScan
WDFY3	Q8IZQ1		hsa-miR-140-5p	0.799847	19	Very High	BCmicrO|CoMeTa|Cupid|DIANA|ElMMo3|MBStar|microrna.org|MirAncesTar|miRcode|mirCoX|miRDB|MirMAP|MirTar|miRTar2GO|Mirza-G|MultiMiTar|RepTar|TargetScan|TargetSpy
KLF7	O75840		hsa-miR-146b-5p	0.799841	20	Very High	BCmicrO|BiTargeting|CoMeTa|DIANA|ElMMo3|MBStar|MAMI|microrna.org|MirAncesTar|mirbase|miRcode|mirCoX|miRDB|MirMAP|miRTar2GO|PACCMIT|RepTar|RNAhybrid|TargetRank|TargetScan
CPEB4	Q17RY0		hsa-miR-26a-5p	0.799829	15	Very High	BCmicrO|Cupid|DIANA|ElMMo3|MBStar|MAMI|MirAncesTar|MirMAP|miRTar2GO|Mirza-G|MultiMiTar|PicTar|RNAhybrid|TargetRank|TargetScan
FAM49B	Q9NUQ9		hsa-miR-26a-5p	0.799771	14	Very High	BCmicrO|CoMeTa|Cupid|DIANA|ElMMo3|MAMI|MirAncesTar|MirMAP|miRTar2GO|Mirza-G|PicTar|RepTar|RNAhybrid|TargetScan
FAM214B	Q7L5A3		hsa-let-7a-5p	0.799723	17	Very High	BiTargeting|CoMeTa|Cupid|DIANA|ElMMo3|MAMI|microrna.org|MirAncesTar|mirbase|miRDB|MirMAP|miRTar2GO|Mirza-G|MultiMiTar|RepTar|RNAhybrid|TargetScan
ADGRB3	O60242		hsa-miR-223-3p	0.799642	15	Very High	BCmicrO|CoMeTa|Cupid|DIANA|ElMMo3|MAMI|microrna.org|MirAncesTar|miRcode|mirCoX|MirMAP|MultiMiTar|PicTar|RNAhybrid|TargetScan
ZBTB39	O15060		hsa-let-7b-5p	0.799567	16	Very High	BCmicrO|CoMeTa|Cupid|DIANA|ElMMo3|MAMI|microrna.org|MirAncesTar|miRDB|MirMAP|miRTar2GO|MultiMiTar|PACCMIT|RepTar|TargetRank|TargetScan
MAFB	Q9Y5Q3		hsa-miR-223-3p	0.799513	14	Very High	BCmicrO|CoMeTa|Cupid|DIANA|ElMMo3|MAMI|microrna.org|MirAncesTar|miRcode|mirCoX|MirMAP|Mirza-G|PicTar|TargetScan
PIK3R3	Q92569		hsa-miR-26a-5p	0.799136	15	Very High	BCmicrO|CoMeTa|Cupid|DIANA|ElMMo3|MBStar|MAMI|MirAncesTar|MirMAP|miRTar2GO|Mirza-G|MultiMiTar|PicTar|RepTar|TargetScan
EGR2	P11161		hsa-miR-140-5p	0.798825	19	Very High	BCmicrO|CoMeTa|Cupid|DIANA|ElMMo3|MAMI|microrna.org|MirAncesTar|mirbase|miRcode|mirCoX|miRDB|MirMAP|MirTar|Mirza-G|MultiMiTar|RNAhybrid|TargetRank|TargetScan
TNKS2	Q9H2K2		hsa-miR-26a-5p	0.798774	15	Very High	BCmicrO|BiTargeting|CoMeTa|DIANA|ElMMo3|MBStar|MAMI|MirAncesTar|MirMAP|miRTar2GO|Mirza-G|MultiMiTar|PicTar|RepTar|TargetScan
RAP2A	P10114		hsa-miR-223-3p	0.79867	19	Very High	BCmicrO|CoMeTa|Cupid|DIANA|ElMMo3|MAMI|microrna.org|MirAncesTar|miRcode|mirCoX|miRDB|MirMAP|miRTar2GO|Mirza-G|MultiMiTar|PACCMIT|RepTar|RNAhybrid|TargetScan
ADRB1	P08588		hsa-let-7b-5p	0.798539	18	Very High	BCmicrO|BiTargeting|CoMeTa|Cupid|DIANA|ElMMo3|MBStar|microrna.org|MirAncesTar|miRDB|MirMAP|MirSNP|miRTar2GO|MultiMiTar|PACCMIT|RNAhybrid|TargetRank|TargetScan
RRAS2	P62070		hsa-miR-223-3p	0.798448	21	Very High	BCmicrO|CoMeTa|Cupid|DIANA|ElMMo3|MBStar|microrna.org|MirAncesTar|mirbase|miRcode|mirCoX|miRDB|MirMAP|MirTar|miRTar2GO|Mirza-G|MultiMiTar|PACCMIT|RepTar|RNAhybrid|TargetScan
HIPK1	Q86Z02		hsa-miR-146b-5p	0.798367	22	Very High	BCmicrO|CoMeTa|Cupid|DIANA|ElMMo3|MBStar|MAMI|microrna.org|MirAncesTar|miRcode|mirCoX|miRDB|MirMAP|miRTar2GO|Mirza-G|MultiMiTar|PACCMIT|RepTar|RNA22|RNAhybrid|TargetRank|TargetSpy
TBC1D4	O60343		hsa-miR-26a-5p	0.798169	17	Very High	BCmicrO|CoMeTa|DIANA|ElMMo3|MBStar|MAMI|MirAncesTar|miRDB|MirMAP|MirSNP|MirTar|miRTar2GO|Mirza-G|MultiMiTar|PACCMIT|TargetRank|TargetScan
LTN1	O94822		hsa-let-7a-5p	0.797962	18	Very High	CoMeTa|Cupid|DIANA|ElMMo3|MBStar|MAMI|microrna.org|MirAncesTar|miRDB|MirMAP|miRTar2GO|Mirza-G|MultiMiTar|PACCMIT|RepTar|RNAhybrid|TargetRank|TargetScan
WNK1	Q9H4A3		hsa-miR-31-5p	0.797825	19	Very High	BCmicrO|CoMeTa|Cupid|DIANA|ElMMo3|MBStar|microrna.org|MirAncesTar|miRcode|miRDB|MirMAP|miRTar2GO|Mirza-G|MultiMiTar|PACCMIT|RepTar|RNAhybrid|TargetRank|TargetScan
HMGA1	P17096		hsa-let-7b-5p	0.797689	15	Very High	BCmicrO|CoMeTa|DIANA|ElMMo3|MAMI|microrna.org|MirAncesTar|miRDB|MirMAP|MirTar|Mirza-G|MultiMiTar|RepTar|RNAhybrid|TargetScan
ARFGEF1	Q9Y6D6		hsa-miR-26a-5p	0.797686	12	Very High	BCmicrO|CoMeTa|Cupid|ElMMo3|MBStar|MAMI|MirAncesTar|MirMAP|Mirza-G|PicTar|RNAhybrid|TargetScan
MBNL1	Q9NR56		hsa-miR-223-3p	0.797669	17	Very High	BCmicrO|CoMeTa|Cupid|DIANA|ElMMo3|MBStar|MirAncesTar|miRcode|mirCoX|MirMAP|miRTar2GO|MultiMiTar|PicTar|PITA|RepTar|RNAhybrid|TargetScan
CDYL	Q9Y232		hsa-let-7a-5p	0.797607	16	Very High	CoMeTa|Cupid|DIANA|ElMMo3|MBStar|MAMI|microrna.org|MirAncesTar|MirMAP|miRTar2GO|Mirza-G|MultiMiTar|PicTar|RepTar|RNAhybrid|TargetScan
E2F6	O75461		hsa-let-7b-5p	0.797492	17	Very High	BCmicrO|CoMeTa|Cupid|DIANA|ElMMo3|microrna.org|MirAncesTar|miRDB|MirMAP|miRTar2GO|Mirza-G|MultiMiTar|PACCMIT|RepTar|RNAhybrid|TargetRank|TargetScan
FARP1	Q9Y4F1		hsa-let-7b-5p	0.797349	15	Very High	BCmicrO|BiTargeting|CoMeTa|DIANA|ElMMo3|MBStar|MAMI|microrna.org|MirAncesTar|MirMAP|Mirza-G|MultiMiTar|PicTar|RNAhybrid|TargetScan
CHFR	Q96EP1		hsa-miR-26a-5p	0.797343	18	Very High	BCmicrO|BiTargeting|CoMeTa|DIANA|ElMMo3|MBStar|MAMI|MirAncesTar|miRDB|MirMAP|MirTar|miRTar2GO|Mirza-G|MultiMiTar|RepTar|RNAhybrid|TargetRank|TargetScan
TP53INP1	Q96A56		hsa-miR-26a-5p	0.797218	15	Very High	BCmicrO|Cupid|DIANA|ElMMo3|MBStar|MAMI|MirAncesTar|miRDB|MirMAP|MirTar|Mirza-G|MultiMiTar|RepTar|TargetRank|TargetScan
ATP2B1	P20020		hsa-let-7a-5p	0.797128	16	Very High	BiTargeting|CoMeTa|Cupid|DIANA|ElMMo3|MBStar|microrna.org|MirAncesTar|miRDB|MirMAP|Mirza-G|MultiMiTar|PACCMIT|PicTar|RepTar|RNAhybrid
ADRB3	P13945		hsa-let-7a-5p	0.797058	17	Very High	BiTargeting|CoMeTa|DIANA|ElMMo3|MBStar|MAMI|microrna.org|MirAncesTar|miRDB|MirMAP|Mirza-G|MultiMiTar|PACCMIT|RepTar|RNAhybrid|TargetRank|TargetScan
SPRED1	Q7Z699		hsa-miR-223-3p	0.797004	17	Very High	BCmicrO|Cupid|DIANA|ElMMo3|MBStar|MAMI|microrna.org|MirAncesTar|miRcode|mirCoX|miRDB|MirMAP|Mirza-G|PACCMIT|RepTar|TargetRank|TargetScan
CAMK2D	Q13557		hsa-miR-31-5p	0.796809	19	Very High	BCmicrO|CoMeTa|Cupid|DIANA|ElMMo3|MBStar|microrna.org|MirAncesTar|miRcode|miRDB|MirMAP|MirSNP|MirTar|Mirza-G|MultiMiTar|PACCMIT|RNAhybrid|TargetRank|TargetScan
EIF5	P55010		hsa-miR-31-5p	0.796788	20	Very High	BCmicrO|BiTargeting|CoMeTa|DIANA|ElMMo3|MBStar|microrna.org|MirAncesTar|miRcode|miRDB|MirMAP|MirTar|miRTar2GO|Mirza-G|MultiMiTar|PACCMIT|RepTar|RNAhybrid|TargetRank|TargetScan
EDN1	P05305		hsa-let-7b-5p	0.79669	15	Very High	BCmicrO|CoMeTa|DIANA|ElMMo3|microrna.org|MirAncesTar|miRDB|MirMAP|MirTar|miRTar2GO|Mirza-G|RepTar|RNAhybrid|TargetRank|TargetScan
COL4A2	P08572		hsa-let-7a-5p	0.796554	13	Very High	BiTargeting|CoMeTa|DIANA|ElMMo3|MAMI|MirAncesTar|mirbase|MirMAP|MultiMiTar|PicTar|RepTar|RNAhybrid|TargetScan
PRR5L	Q6MZQ0		hsa-miR-26a-5p	0.796302	16	Very High	BCmicrO|CoMeTa|Cupid|DIANA|ElMMo3|MBStar|MAMI|MirAncesTar|MirMAP|miRTar2GO|Mirza-G|MultiMiTar|RepTar|RNAhybrid|TargetRank|TargetScan
SOWAHA	Q2M3V2		hsa-let-7a-5p	0.796161	14	Very High	Cupid|DIANA|ElMMo3|MAMI|microrna.org|MirAncesTar|mirbase|miRDB|MirMAP|MirTar|PACCMIT|RepTar|RNAhybrid|TargetScan
WBP11	Q9Y2W2		hsa-miR-31-5p	0.796031	19	Very High	BCmicrO|CoMeTa|Cupid|DIANA|ElMMo3|MBStar|microrna.org|MirAncesTar|mirbase|miRcode|miRDB|MirMAP|miRTar2GO|Mirza-G|MultiMiTar|RepTar|RNAhybrid|TargetRank|TargetScan
RNF5	Q99942		hsa-let-7b-5p	0.795905	16	Very High	BCmicrO|BiTargeting|CoMeTa|Cupid|ElMMo3|GenMir++|MBStar|MAMI|MirAncesTar|mirbase|miRDB|MirMAP|miRTar2GO|PACCMIT|RepTar|RNAhybrid
SERP1	Q9Y6X1		hsa-miR-26a-5p	0.795787	16	Very High	BCmicrO|CoMeTa|Cupid|DIANA|ElMMo3|MBStar|MAMI|MirAncesTar|miRDB|MirMAP|miRTar2GO|Mirza-G|MultiMiTar|RepTar|TargetRank|TargetScan
MORF4L2	Q15014		hsa-miR-142-3p	0.795768	18	Very High	BCmicrO|CoMeTa|Cupid|DIANA|ElMMo3|MAMI|microrna.org|MirAncesTar|miRcode|miRDB|MirMAP|MirTar|miRTar2GO|Mirza-G|PACCMIT|RNAhybrid|TargetRank|TargetSpy
CHAC1	Q9BUX1		hsa-miR-26a-5p	0.795668	16	Very High	BCmicrO|CoMeTa|DIANA|ElMMo3|MBStar|MAMI|MirAncesTar|miRDB|MirMAP|MirTar|miRTar2GO|Mirza-G|PACCMIT|RepTar|RNAhybrid|TargetScan
PPP3CA	Q08209		hsa-miR-31-5p	0.79546	19	Very High	BCmicrO|CoMeTa|Cupid|DIANA|ElMMo3|MBStar|microrna.org|MirAncesTar|miRcode|miRDB|MirMAP|miRTar2GO|Mirza-G|MultiMiTar|PACCMIT|RepTar|RNAhybrid|TargetRank|TargetScan
RNF20	Q5VTR2		hsa-let-7a-5p	0.795459	17	Very High	BiTargeting|CoMeTa|DIANA|ElMMo3|MBStar|MAMI|microrna.org|MirAncesTar|mirbase|miRDB|MirMAP|Mirza-G|MultiMiTar|PACCMIT|RepTar|RNAhybrid|TargetScan
MAP3K1	Q13233		hsa-let-7a-5p	0.795249	15	Very High	BiTargeting|CoMeTa|Cupid|DIANA|ElMMo3|MBStar|microrna.org|MirAncesTar|miRDB|MirMAP|Mirza-G|PACCMIT|RepTar|TargetRank|TargetScan
PPTC7	Q8NI37		hsa-let-7a-5p	0.795226	13	Very High	Cupid|DIANA|ElMMo3|MBStar|MAMI|MirAncesTar|MirMAP|miRTar2GO|Mirza-G|MultiMiTar|PicTar|RepTar|TargetScan
KIAA0355	O15063		hsa-miR-199a-5p	0.795184	17	Very High	BCmicrO|BiTargeting|DIANA|ElMMo3|MBStar|MAMI|microrna.org|MirAncesTar|mirbase|miRDB|MirMAP|Mirza-G|MultiMiTar|PACCMIT|PicTar|RepTar|TargetScan
EFHD2	Q96C19		hsa-let-7b-5p	0.795114	18	Very High	BCmicrO|CoMeTa|Cupid|DIANA|ElMMo3|MAMI|microrna.org|MirAncesTar|miRDB|MirMAP|miRTar2GO|MultiMiTar|PACCMIT|RepTar|RNA22|RNAhybrid|TargetRank|TargetScan
AP1S1	P61966		hsa-let-7b-5p	0.795037	20	Very High	BCmicrO|BiTargeting|CoMeTa|Cupid|DIANA|ElMMo3|MAMI|microrna.org|MirAncesTar|mirbase|miRDB|MirMAP|MirSNP|miRTar2GO|Mirza-G|MultiMiTar|PACCMIT|RepTar|RNAhybrid|TargetScan
KCTD21	Q4G0X4		hsa-let-7b-5p	0.794964	17	Very High	BCmicrO|BiTargeting|DIANA|ElMMo3|MBStar|microrna.org|MirAncesTar|miRDB|MirMAP|MirTar|miRTar2GO|Mirza-G|MultiMiTar|PACCMIT|RepTar|TargetRank|TargetScan
C11orf57	Q6ZUT1		hsa-let-7b-5p	0.794869	20	Very High	BCmicrO|BiTargeting|CoMeTa|Cupid|DIANA|ElMMo3|MBStar|MAMI|microrna.org|MirAncesTar|miRDB|MirMAP|miRTar2GO|Mirza-G|MultiMiTar|PACCMIT|RepTar|RNAhybrid|TargetRank|TargetScan
GYS1	P13807		hsa-miR-140-5p	0.794866	21	Very High	BCmicrO|BiTargeting|CoMeTa|DIANA|ElMMo3|MBStar|MAMI|microrna.org|MirAncesTar|mirbase|miRcode|mirCoX|miRDB|MirMAP|miRTar2GO|Mirza-G|MultiMiTar|PACCMIT|RepTar|RNAhybrid|TargetRank
GALE	Q14376		hsa-let-7b-5p	0.79474	19	Very High	BCmicrO|BiTargeting|CoMeTa|Cupid|DIANA|ElMMo3|MAMI|microrna.org|MirAncesTar|mirbase|miRDB|MirMAP|MirSNP|miRTar2GO|PACCMIT|RepTar|RNA22|RNAhybrid|TargetScan
DOCK4	Q8N1I0		hsa-miR-26a-5p	0.794706	18	Very High	BCmicrO|CoMeTa|Cupid|DIANA|ElMMo3|MBStar|MirAncesTar|miRDB|MirMAP|MirTar|miRTar2GO|Mirza-G|MultiMiTar|PACCMIT|RepTar|RNAhybrid|TargetRank|TargetScan
MIB1	Q86YT6		hsa-let-7b-5p	0.794598	15	Very High	BCmicrO|Cupid|DIANA|ElMMo3|MBStar|microrna.org|MirAncesTar|miRDB|MirMAP|Mirza-G|MultiMiTar|PACCMIT|RepTar|TargetRank|TargetScan
EZH2	Q15910		hsa-let-7b-5p	0.794444	15	Very High	BCmicrO|BiTargeting|CoMeTa|DIANA|ElMMo3|MBStar|MAMI|microrna.org|MirAncesTar|mirbase|miRTar2GO|PACCMIT|PicTar|RepTar|RNAhybrid
RBFOX1	Q9NWB1		hsa-let-7a-5p	0.794377	14	Very High	CoMeTa|DIANA|ElMMo3|MBStar|MAMI|microrna.org|MirAncesTar|MirMAP|Mirza-G|MultiMiTar|PicTar|RepTar|RNAhybrid|TargetScan
ADRB1	P08588		hsa-let-7a-5p	0.79433	18	Very High	BiTargeting|CoMeTa|Cupid|DIANA|ElMMo3|MBStar|microrna.org|MirAncesTar|miRDB|MirMAP|MirSNP|miRTar2GO|MultiMiTar|PACCMIT|RepTar|RNAhybrid|TargetRank|TargetScan
SLC25A24	Q6NUK1		hsa-let-7b-5p	0.79433	17	Very High	BCmicrO|CoMeTa|DIANA|ElMMo3|MBStar|MAMI|microrna.org|MirAncesTar|miRDB|MirMAP|MirTar|Mirza-G|MultiMiTar|PACCMIT|RNA22|RNAhybrid|TargetScan
ACSL4	O60488		hsa-miR-142-3p	0.794266	20	Very High	BCmicrO|CoMeTa|Cupid|DIANA|ElMMo3|MBStar|MAMI|microrna.org|MirAncesTar|miRcode|miRDB|MirMAP|MirSNP|miRTar2GO|Mirza-G|MultiMiTar|PACCMIT|RepTar|RNAhybrid|TargetRank
GNAL	P38405		hsa-let-7a-5p	0.794263	17	Very High	BiTargeting|CoMeTa|DIANA|ElMMo3|MBStar|MAMI|MirAncesTar|mirbase|miRDB|MirMAP|Mirza-G|MultiMiTar|PACCMIT|PicTar|RepTar|RNAhybrid|TargetScan
SOCS4	Q8WXH5		hsa-let-7b-5p	0.794168	18	Very High	BCmicrO|BiTargeting|DIANA|ElMMo3|MBStar|MAMI|microrna.org|MirAncesTar|miRDB|MirMAP|MirSNP|MirTar|miRTar2GO|Mirza-G|MultiMiTar|PACCMIT|RepTar|TargetScan
RNF128	Q8TEB7		hsa-miR-142-5p	0.793982	15	Very High	CoMeTa|Cupid|DIANA|ElMMo3|MBStar|MirAncesTar|miRDB|MirMAP|MirTar|Mirza-G|PACCMIT|PicTar|RNAhybrid|TargetRank|TargetScan
MARCH6	O60337		hsa-miR-142-5p	0.793943	15	Very High	CoMeTa|Cupid|DIANA|ElMMo3|MBStar|MirAncesTar|miRDB|MirMAP|MirTar|Mirza-G|PACCMIT|PicTar|RNAhybrid|TargetRank|TargetScan
RORC	P51449		hsa-let-7a-5p	0.793846	15	Very High	BiTargeting|CoMeTa|Cupid|DIANA|ElMMo3|GenMir++|MAMI|MirAncesTar|MirMAP|miRTar2GO|Mirza-G|RepTar|RNA22|RNAhybrid|TargetScan
ZBTB39	O15060		hsa-let-7a-5p	0.793563	15	Very High	CoMeTa|Cupid|DIANA|ElMMo3|MAMI|microrna.org|MirAncesTar|miRDB|MirMAP|miRTar2GO|MultiMiTar|PACCMIT|RepTar|TargetRank|TargetScan
PGRMC2	O15173		hsa-miR-26a-5p	0.793546	14	Very High	BCmicrO|CoMeTa|Cupid|DIANA|ElMMo3|MBStar|MAMI|MirAncesTar|MirMAP|Mirza-G|MultiMiTar|PicTar|RNAhybrid|TargetScan
CHMP7	Q8WUX9		hsa-miR-31-5p	0.793417	21	Very High	BCmicrO|BiTargeting|CoMeTa|Cupid|DIANA|ElMMo3|MBStar|microrna.org|MirAncesTar|miRcode|miRDB|MirMAP|miRTar2GO|Mirza-G|MultiMiTar|PACCMIT|PITA|RepTar|RNAhybrid|TargetRank|TargetScan
QKI	Q96PU8		hsa-miR-31-5p	0.793409	19	Very High	BCmicrO|CoMeTa|Cupid|DIANA|ElMMo3|MBStar|microrna.org|MirAncesTar|miRcode|miRDB|MirMAP|MirTar|miRTar2GO|Mirza-G|MultiMiTar|RepTar|RNAhybrid|TargetRank|TargetScan
STMN1	P16949		hsa-miR-223-3p	0.793367	17	Very High	BCmicrO|CoMeTa|Cupid|DIANA|ElMMo3|MBStar|MAMI|microrna.org|MirAncesTar|mirbase|miRcode|mirCoX|MirSNP|PACCMIT|PicTar|RepTar|RNAhybrid
POLR3G	O15318		hsa-miR-26a-5p	0.793048	16	Very High	BCmicrO|CoMeTa|Cupid|DIANA|ElMMo3|MBStar|MirAncesTar|MirMAP|MirTar|miRTar2GO|Mirza-G|MultiMiTar|RepTar|RNAhybrid|TargetRank|TargetScan
NLRP3	Q96P20		hsa-miR-223-3p	0.792902	21	Very High	BCmicrO|CoMeTa|Cupid|DIANA|ElMMo3|MBStar|MAMI|microrna.org|MirAncesTar|mirbase|miRcode|mirCoX|miRDB|MirMAP|MirSNP|Mirza-G|MultiMiTar|RepTar|RNAhybrid|TargetRank|TargetScan
SLC7A11	Q9UPY5		hsa-miR-26a-5p	0.792825	18	Very High	BCmicrO|CoMeTa|DIANA|ElMMo3|MBStar|MirAncesTar|miRDB|MirMAP|MirSNP|MirTar|miRTar2GO|Mirza-G|MultiMiTar|PACCMIT|RepTar|RNAhybrid|TargetRank|TargetScan
HOXA9	P31269		hsa-miR-26a-5p	0.792799	17	Very High	BCmicrO|CoMeTa|Cupid|DIANA|ElMMo3|MirAncesTar|miRDB|MirMAP|MirSNP|MirTar|miRTar2GO|Mirza-G|PACCMIT|RepTar|RNAhybrid|TargetRank|TargetScan
ASPN	Q9BXN1		hsa-miR-26a-5p	0.792743	17	Very High	BCmicrO|BiTargeting|CoMeTa|Cupid|DIANA|ElMMo3|MBStar|MAMI|MirAncesTar|miRDB|MirMAP|MirTar|Mirza-G|RepTar|RNAhybrid|TargetRank|TargetScan
CNTRL	Q7Z7A1		hsa-let-7b-5p	0.792575	18	Very High	BCmicrO|BiTargeting|CoMeTa|Cupid|DIANA|ElMMo3|microrna.org|MirAncesTar|mirbase|miRDB|MirMAP|miRTar2GO|MultiMiTar|PACCMIT|RepTar|RNAhybrid|TargetRank|TargetScan
ATXN7L1	Q9ULK2		hsa-miR-223-3p	0.792433	17	Very High	BCmicrO|CoMeTa|Cupid|DIANA|ElMMo3|MBStar|MAMI|microrna.org|MirAncesTar|miRcode|mirCoX|miRDB|MirMAP|Mirza-G|PACCMIT|RNAhybrid|TargetScan
CCNC	P24863		hsa-miR-31-5p	0.792362	20	Very High	BCmicrO|BiTargeting|CoMeTa|Cupid|DIANA|ElMMo3|MAMI|microrna.org|MirAncesTar|mirbase|miRcode|miRDB|MirMAP|miRTar2GO|Mirza-G|MultiMiTar|RepTar|RNAhybrid|TargetRank|TargetScan
DDX3X	O00571		hsa-miR-199a-5p	0.792355	17	Very High	BCmicrO|CoMeTa|DIANA|ElMMo3|MAMI|microrna.org|MirAncesTar|miRDB|MirMAP|MirTar|miRTar2GO|Mirza-G|MultiMiTar|PACCMIT|RNAhybrid|TargetScan|TargetSpy
TESK2	Q96S53		hsa-miR-31-5p	0.792264	20	Very High	BCmicrO|BiTargeting|CoMeTa|Cupid|DIANA|ElMMo3|microrna.org|MirAncesTar|mirbase|miRcode|miRDB|MirMAP|MirTar|Mirza-G|MultiMiTar|RepTar|RNA22|RNAhybrid|TargetRank|TargetScan
OSTM1	Q86WC4		hsa-miR-140-5p	0.792182	21	Very High	BCmicrO|CoMeTa|DIANA|ElMMo3|MBStar|MAMI|microrna.org|MirAncesTar|miRcode|mirCoX|miRDB|MirMAP|MirTar|miRTar2GO|Mirza-G|MultiMiTar|PACCMIT|RepTar|TargetRank|TargetScan|TargetSpy
NGF	P01138		hsa-let-7b-5p	0.792094	20	Very High	BCmicrO|CoMeTa|Cupid|DIANA|ElMMo3|MAMI|microrna.org|MirAncesTar|mirbase|miRDB|MirMAP|MirTar|miRTar2GO|Mirza-G|MultiMiTar|PACCMIT|RepTar|RNA22|RNAhybrid|TargetScan
AP1G1	O43747		hsa-miR-199a-5p	0.792076	19	Very High	BCmicrO|CoMeTa|DIANA|ElMMo3|MBStar|MAMI|microrna.org|MirAncesTar|miRDB|MirMAP|MirTar|Mirza-G|MultiMiTar|PACCMIT|RepTar|RNAhybrid|TargetRank|TargetScan|TargetSpy
ELP1	O95163		hsa-let-7b-5p	0.792044	19	Very High	BCmicrO|BiTargeting|CoMeTa|Cupid|DIANA|ElMMo3|MAMI|microrna.org|MirAncesTar|miRDB|MirMAP|MirTar|miRTar2GO|Mirza-G|PACCMIT|RepTar|RNAhybrid|TargetRank|TargetScan
ADAMTS5	Q9UNA0		hsa-miR-140-5p	0.79203	21	Very High	BCmicrO|CoMeTa|DIANA|ElMMo3|MBStar|MAMI|microrna.org|MirAncesTar|miRcode|mirCoX|miRDB|MirMAP|MirTar|miRTar2GO|Mirza-G|MultiMiTar|PACCMIT|RepTar|TargetRank|TargetScan|TargetSpy
SMC1A	Q14683		hsa-let-7a-5p	0.791975	18	Very High	BiTargeting|CoMeTa|Cupid|DIANA|ElMMo3|MBStar|microrna.org|MirAncesTar|miRDB|MirMAP|MirTar|miRTar2GO|Mirza-G|MultiMiTar|RepTar|RNAhybrid|TargetRank|TargetScan
FAM208B	Q5VWN6		hsa-miR-142-3p	0.791937	17	Very High	BCmicrO|CoMeTa|DIANA|ElMMo3|MAMI|microrna.org|MirAncesTar|mirbase|miRcode|MirMAP|MirTar|miRTar2GO|Mirza-G|PACCMIT|RepTar|TargetRank|TargetSpy
CCNJ	Q5T5M9		hsa-miR-199a-5p	0.7919	19	Very High	BCmicrO|CoMeTa|Cupid|DIANA|ElMMo3|MBStar|MAMI|microrna.org|MirAncesTar|miRDB|MirMAP|MirTar|miRTar2GO|Mirza-G|MultiMiTar|RepTar|RNAhybrid|TargetRank|TargetScan
ARHGAP21	Q5T5U3		hsa-miR-26a-5p	0.791852	14	Very High	BCmicrO|Cupid|DIANA|ElMMo3|MBStar|MAMI|MirMAP|miRTar2GO|Mirza-G|MultiMiTar|PicTar|RepTar|RNAhybrid|TargetScan
PPP6R3	Q5H9R7		hsa-miR-31-5p	0.791758	21	Very High	BCmicrO|BiTargeting|CoMeTa|DIANA|ElMMo3|MBStar|microrna.org|MirAncesTar|miRcode|miRDB|MirMAP|MirTar|miRTar2GO|Mirza-G|MultiMiTar|PACCMIT|PITA|RepTar|RNAhybrid|TargetRank|TargetScan
PRDM1	O75626		hsa-miR-140-5p	0.791678	22	Very High	BCmicrO|BiTargeting|CoMeTa|Cupid|DIANA|ElMMo3|MBStar|microrna.org|MirAncesTar|mirbase|miRcode|mirCoX|miRDB|MirMAP|MirTar|miRTar2GO|Mirza-G|MultiMiTar|PACCMIT|PITA|RepTar|TargetRank
UBE2E2	Q96LR5		hsa-miR-26a-5p	0.791611	14	Very High	BCmicrO|Cupid|DIANA|ElMMo3|MBStar|MAMI|MirAncesTar|MirMAP|miRTar2GO|Mirza-G|PicTar|RepTar|RNAhybrid|TargetScan
ZNF217	O75362		hsa-miR-26a-5p	0.791356	15	Very High	BCmicrO|CoMeTa|Cupid|ElMMo3|MBStar|MAMI|MirAncesTar|miRDB|MirMAP|Mirza-G|MultiMiTar|PACCMIT|PicTar|RNAhybrid|TargetScan
CAMSAP2	Q08AD1		hsa-miR-26a-5p	0.791329	18	Very High	BCmicrO|BiTargeting|CoMeTa|Cupid|DIANA|ElMMo3|MBStar|MAMI|MirAncesTar|MirMAP|miRTar2GO|Mirza-G|MultiMiTar|RepTar|RNA22|RNAhybrid|TargetRank|TargetScan
ZBTB10	Q96DT7		hsa-miR-140-5p	0.791317	19	Very High	BCmicrO|CoMeTa|Cupid|DIANA|ElMMo3|MBStar|MAMI|microrna.org|MirAncesTar|miRcode|mirCoX|miRDB|MirMAP|miRTar2GO|Mirza-G|MultiMiTar|RNAhybrid|TargetRank|TargetScan
IL10	P22301		hsa-let-7b-5p	0.791267	17	Very High	BCmicrO|CoMeTa|Cupid|DIANA|ElMMo3|MBStar|MAMI|microrna.org|MirAncesTar|MirMAP|miRTar2GO|Mirza-G|MultiMiTar|RepTar|RNA22|RNAhybrid|TargetScan
EOGT	Q5NDL2		hsa-let-7a-5p	0.791219	19	Very High	BiTargeting|CoMeTa|DIANA|ElMMo3|MBStar|MAMI|microrna.org|MirAncesTar|miRDB|MirMAP|MirSNP|miRTar2GO|Mirza-G|MultiMiTar|PACCMIT|RepTar|RNAhybrid|TargetRank|TargetScan
ADIPOR2	Q86V24		hsa-let-7b-5p	0.791057	13	Very High	BCmicrO|CoMeTa|DIANA|ElMMo3|MAMI|MirAncesTar|MirMAP|miRTar2GO|Mirza-G|MultiMiTar|PicTar|RepTar|TargetScan
MARK1	Q9P0L2		hsa-miR-146b-5p	0.79096	22	Very High	BCmicrO|CoMeTa|Cupid|DIANA|ElMMo3|MBStar|microrna.org|MirAncesTar|mirbase|miRcode|mirCoX|miRDB|MirMAP|MirTar|miRTar2GO|Mirza-G|MultiMiTar|RepTar|RNAhybrid|TargetRank|TargetScan|TargetSpy
TOB2	Q14106		hsa-let-7a-5p	0.790798	15	Very High	BiTargeting|CoMeTa|DIANA|ElMMo3|GenMir++|MAMI|MirAncesTar|miRDB|MirMAP|MirSNP|miRTar2GO|MultiMiTar|PACCMIT|RepTar|TargetScan
PLEKHG6	Q3KR16		hsa-let-7b-5p	0.790789	19	Very High	BCmicrO|BiTargeting|CoMeTa|Cupid|DIANA|ElMMo3|MAMI|microrna.org|MirAncesTar|mirbase|miRDB|MirMAP|MirSNP|MirTar|MultiMiTar|PACCMIT|RepTar|RNAhybrid|TargetRank
HERPUD2	Q9BSE4		hsa-miR-31-5p	0.790719	20	Very High	BCmicrO|BiTargeting|DIANA|ElMMo3|MBStar|MAMI|microrna.org|MirAncesTar|mirbase|miRcode|miRDB|MirMAP|Mirza-G|MultiMiTar|PACCMIT|PITA|RepTar|RNAhybrid|TargetRank|TargetScan
EIF3A	Q14152		hsa-miR-26a-5p	0.790666	15	Very High	BCmicrO|DIANA|ElMMo3|MBStar|MirAncesTar|miRDB|MirMAP|MirTar|Mirza-G|MultiMiTar|PicTar|RepTar|RNAhybrid|TargetRank|TargetScan
WDR62	O43379		hsa-miR-223-3p	0.790638	17	Very High	BCmicrO|BiTargeting|CoMeTa|DIANA|ElMMo3|MAMI|microrna.org|MirAncesTar|mirbase|miRcode|mirCoX|MirMAP|PACCMIT|RepTar|RNAhybrid|TargetRank|TargetScan
USP6NL	Q92738		hsa-miR-142-3p	0.79049	19	Very High	BCmicrO|CoMeTa|Cupid|DIANA|ElMMo3|MBStar|microrna.org|MirAncesTar|miRcode|miRDB|MirMAP|MirTar|miRTar2GO|Mirza-G|PACCMIT|RepTar|RNAhybrid|TargetRank|TargetSpy
BRD3	Q15059		hsa-let-7a-5p	0.790437	14	Very High	BiTargeting|CoMeTa|Cupid|DIANA|ElMMo3|MBStar|MAMI|MirAncesTar|MirMAP|miRTar2GO|MultiMiTar|PicTar|RepTar|RNAhybrid
CREB5	Q02930		hsa-miR-142-3p	0.790373	19	Very High	BCmicrO|CoMeTa|DIANA|ElMMo3|GenMir++|MBStar|MAMI|MirAncesTar|miRcode|miRDB|MirMAP|MirTar|miRTar2GO|Mirza-G|MultiMiTar|RepTar|RNAhybrid|TargetRank|TargetSpy
STK40	Q8N2I9		hsa-let-7b-5p	0.790204	16	Very High	BCmicrO|BiTargeting|DIANA|ElMMo3|MAMI|microrna.org|MirAncesTar|miRDB|MirMAP|MirTar|miRTar2GO|Mirza-G|MultiMiTar|RepTar|RNA22|TargetScan
RAB15	P59190		hsa-let-7b-5p	0.790192	18	Very High	BCmicrO|BiTargeting|CoMeTa|DIANA|ElMMo3|MBStar|MAMI|microrna.org|MirAncesTar|miRDB|MirMAP|miRTar2GO|MultiMiTar|PACCMIT|RepTar|RNAhybrid|TargetRank|TargetScan
PHF8	Q9UPP1		hsa-let-7b-5p	0.79014	18	Very High	BCmicrO|BiTargeting|CoMeTa|Cupid|DIANA|ElMMo3|MBStar|MAMI|MirAncesTar|miRDB|MirMAP|miRTar2GO|Mirza-G|MultiMiTar|PACCMIT|RepTar|RNAhybrid|TargetScan
FOXO1	Q12778		hsa-miR-142-3p	0.790104	13	Very High	BCmicrO|CoMeTa|Cupid|DIANA|ElMMo3|MAMI|MirAncesTar|miRcode|MirMAP|miRTar2GO|Mirza-G|MultiMiTar|PicTar
ACVR2A	P27037		hsa-let-7a-5p	0.790056	15	Very High	CoMeTa|Cupid|DIANA|ElMMo3|MBStar|MAMI|MirAncesTar|MirMAP|miRTar2GO|Mirza-G|MultiMiTar|RepTar|RNAhybrid|TargetRank|TargetScan
RORB	Q92753		hsa-miR-199a-5p	0.789784	16	Very High	BCmicrO|CoMeTa|Cupid|DIANA|ElMMo3|MAMI|microrna.org|MirAncesTar|miRDB|MirMAP|Mirza-G|PicTar|RepTar|RNAhybrid|TargetScan|TargetSpy
PPTC7	Q8NI37		hsa-let-7b-5p	0.789732	13	Very High	BCmicrO|DIANA|ElMMo3|MBStar|MAMI|MirAncesTar|MirMAP|miRTar2GO|Mirza-G|MultiMiTar|PicTar|RepTar|TargetScan
SMAD4	Q13485		hsa-miR-26a-5p	0.789605	16	Very High	BCmicrO|CoMeTa|DIANA|ElMMo3|GenMir++|MBStar|MAMI|MirAncesTar|miRDB|MirMAP|miRTar2GO|Mirza-G|MultiMiTar|PACCMIT|RepTar|RNAhybrid
LBH	Q53QV2		hsa-miR-31-5p	0.789569	20	Very High	BCmicrO|BiTargeting|CoMeTa|DIANA|ElMMo3|MBStar|microrna.org|MirAncesTar|miRcode|miRDB|MirMAP|MirSNP|MirTar|miRTar2GO|Mirza-G|MultiMiTar|RepTar|RNAhybrid|TargetRank|TargetScan
CPD	O75976		hsa-let-7b-5p	0.789549	18	Very High	BCmicrO|BiTargeting|CoMeTa|DIANA|ElMMo3|MBStar|MAMI|microrna.org|MirAncesTar|miRDB|MirMAP|miRTar2GO|Mirza-G|MultiMiTar|PACCMIT|RepTar|RNAhybrid|TargetScan
PRTG	Q2VWP7		hsa-let-7b-5p	0.789428	18	Very High	BCmicrO|BiTargeting|Cupid|DIANA|ElMMo3|MBStar|microrna.org|MirAncesTar|miRDB|MirMAP|MirTar|miRTar2GO|Mirza-G|MultiMiTar|PACCMIT|RepTar|RNAhybrid|TargetRank
MGAT4B	Q9UQ53		hsa-miR-199a-5p	0.78934	19	Very High	BCmicrO|CoMeTa|Cupid|DIANA|ElMMo3|MAMI|microrna.org|MirAncesTar|mirbase|miRDB|MirMAP|MirTar|Mirza-G|MultiMiTar|PACCMIT|RepTar|RNAhybrid|TargetRank|TargetScan
PRTG	Q2VWP7		hsa-let-7a-5p	0.78898	18	Very High	BiTargeting|Cupid|DIANA|ElMMo3|MBStar|microrna.org|MirAncesTar|mirbase|miRDB|MirMAP|MirTar|miRTar2GO|Mirza-G|MultiMiTar|PACCMIT|RepTar|RNAhybrid|TargetRank
ACSL6	Q9UKU0		hsa-let-7a-5p	0.788954	17	Very High	BiTargeting|CoMeTa|Cupid|DIANA|ElMMo3|MBStar|MAMI|microrna.org|MirAncesTar|miRDB|MirMAP|Mirza-G|PACCMIT|RepTar|RNAhybrid|TargetRank|TargetScan
LIN28B	Q6ZN17		hsa-miR-26a-5p	0.788873	15	Very High	BCmicrO|Cupid|DIANA|ElMMo3|MBStar|MirAncesTar|miRDB|MirMAP|MirTar|miRTar2GO|Mirza-G|MultiMiTar|RepTar|TargetRank|TargetScan
SRGAP1	Q7Z6B7		hsa-miR-26a-5p	0.788743	15	Very High	BCmicrO|BiTargeting|Cupid|DIANA|ElMMo3|MBStar|MirAncesTar|miRDB|MirMAP|MirTar|Mirza-G|PicTar|RepTar|RNAhybrid|TargetScan
WDFY3	Q8IZQ1		hsa-let-7b-5p	0.788418	13	Very High	BCmicrO|CoMeTa|DIANA|ElMMo3|MBStar|MAMI|MirAncesTar|MirMAP|miRTar2GO|Mirza-G|MultiMiTar|PicTar|RepTar
RRM2	P31350		hsa-let-7a-5p	0.788115	15	Very High	BiTargeting|CoMeTa|Cupid|DIANA|ElMMo3|MBStar|MAMI|microrna.org|MirAncesTar|miRDB|MirMAP|Mirza-G|RepTar|TargetRank|TargetScan
RALGPS1	Q5JS13		hsa-let-7b-5p	0.788085	16	Very High	BCmicrO|BiTargeting|CoMeTa|DIANA|ElMMo3|GenMir++|MBStar|MAMI|MirAncesTar|MirMAP|miRTar2GO|Mirza-G|MultiMiTar|RepTar|RNAhybrid|TargetScan
CAP1	Q01518		hsa-let-7a-5p	0.78806	15	Very High	BiTargeting|CoMeTa|Cupid|DIANA|ElMMo3|GenMir++|MBStar|MAMI|MirAncesTar|MirMAP|miRTar2GO|Mirza-G|RepTar|RNA22|RNAhybrid
CLCN5	P51795		hsa-let-7b-5p	0.78806	18	Very High	BCmicrO|BiTargeting|CoMeTa|DIANA|ElMMo3|MBStar|MirAncesTar|miRDB|MirMAP|MirTar|miRTar2GO|Mirza-G|MultiMiTar|PACCMIT|RepTar|RNAhybrid|TargetRank|TargetScan
HNRNPH3	P31942		hsa-miR-142-5p	0.788039	14	Very High	CoMeTa|Cupid|DIANA|ElMMo3|MBStar|MirAncesTar|miRDB|MirMAP|MirTar|Mirza-G|PicTar|RNAhybrid|TargetRank|TargetScan
HOMER1	Q86YM7		hsa-miR-31-5p	0.787905	18	Very High	BCmicrO|CoMeTa|Cupid|DIANA|ElMMo3|MBStar|microrna.org|MirAncesTar|miRcode|miRDB|MirMAP|miRTar2GO|Mirza-G|MultiMiTar|RepTar|RNAhybrid|TargetRank|TargetScan
SGMS1	Q86VZ5		hsa-miR-31-5p	0.787856	20	Very High	BCmicrO|CoMeTa|Cupid|DIANA|ElMMo3|MBStar|microrna.org|MirAncesTar|miRcode|miRDB|MirMAP|MirSNP|miRTar2GO|Mirza-G|MultiMiTar|PACCMIT|RepTar|RNAhybrid|TargetRank|TargetScan
FOXP2	O15409		hsa-let-7a-5p	0.787647	16	Very High	BiTargeting|Cupid|DIANA|ElMMo3|MBStar|microrna.org|MirAncesTar|miRDB|MirMAP|MirTar|miRTar2GO|Mirza-G|MultiMiTar|PACCMIT|RNAhybrid|TargetScan
LRIG1	Q96JA1		hsa-let-7b-5p	0.787615	14	Very High	BCmicrO|CoMeTa|Cupid|DIANA|ElMMo3|MAMI|microrna.org|MirAncesTar|MirSNP|miRTar2GO|PicTar|RepTar|RNAhybrid|TargetRank
COL10A1	Q03692		hsa-miR-26a-5p	0.787604	17	Very High	BCmicrO|CoMeTa|Cupid|DIANA|ElMMo3|MBStar|MAMI|MirAncesTar|miRDB|MirMAP|MirTar|Mirza-G|MultiMiTar|PACCMIT|RNAhybrid|TargetRank|TargetScan
ITPKB	P27987		hsa-miR-142-3p	0.787543	17	Very High	BCmicrO|CoMeTa|Cupid|DIANA|ElMMo3|MBStar|MAMI|microrna.org|MirAncesTar|miRcode|MirMAP|miRTar2GO|Mirza-G|MultiMiTar|PicTar|RNA22|RNAhybrid
SOCS4	Q8WXH5		hsa-let-7a-5p	0.787461	18	Very High	BiTargeting|Cupid|DIANA|ElMMo3|MBStar|MAMI|microrna.org|MirAncesTar|miRDB|MirMAP|MirSNP|MirTar|miRTar2GO|Mirza-G|MultiMiTar|PACCMIT|RepTar|TargetScan
CLDN12	P56749		hsa-let-7a-5p	0.787325	15	Very High	DIANA|ElMMo3|MBStar|MAMI|microrna.org|MirAncesTar|miRDB|MirMAP|miRTar2GO|Mirza-G|MultiMiTar|PACCMIT|RepTar|TargetRank|TargetScan
UBE2V1	Q13404		hsa-miR-140-5p	0.787023	20	Very High	BCmicrO|CoMeTa|Cupid|ElMMo3|MBStar|microrna.org|MirAncesTar|miRcode|mirCoX|miRDB|MirMAP|MirSNP|miRTar2GO|Mirza-G|MultiMiTar|RepTar|RNAhybrid|TargetRank|TargetScan|TargetSpy
HIF1AN	Q9NWT6		hsa-miR-31-5p	0.78699	19	Very High	BCmicrO|CoMeTa|Cupid|DIANA|ElMMo3|MBStar|MirAncesTar|miRcode|miRDB|MirMAP|MirTar|Mirza-G|MultiMiTar|PACCMIT|PITA|RepTar|RNAhybrid|TargetRank|TargetScan
NME6	O75414		hsa-let-7b-5p	0.786865	17	Very High	BCmicrO|BiTargeting|CoMeTa|Cupid|DIANA|ElMMo3|MAMI|microrna.org|MirAncesTar|mirbase|MirMAP|Mirza-G|MultiMiTar|PACCMIT|RepTar|RNAhybrid|TargetScan
PDPR	Q8NCN5		hsa-let-7b-5p	0.786796	19	Very High	BCmicrO|BiTargeting|CoMeTa|DIANA|ElMMo3|MBStar|MAMI|microrna.org|MirAncesTar|MirMAP|MirSNP|MirTar|Mirza-G|MultiMiTar|PACCMIT|RepTar|RNAhybrid|TargetRank|TargetScan
ANGPTL2	Q9UKU9		hsa-let-7a-5p	0.786753	14	Very High	BiTargeting|CoMeTa|Cupid|DIANA|ElMMo3|MAMI|MirAncesTar|MirMAP|Mirza-G|MultiMiTar|PicTar|RepTar|RNAhybrid|TargetScan
CPEB2	Q7Z5Q1		hsa-miR-26a-5p	0.786738	13	Very High	BCmicrO|Cupid|DIANA|ElMMo3|MBStar|MAMI|MirMAP|miRTar2GO|Mirza-G|MultiMiTar|PicTar|RNAhybrid|TargetScan
CERCAM	Q5T4B2		hsa-let-7b-5p	0.786726	17	Very High	BCmicrO|BiTargeting|Cupid|DIANA|ElMMo3|MAMI|microrna.org|MirAncesTar|mirbase|miRDB|MirMAP|miRTar2GO|Mirza-G|PACCMIT|RepTar|RNAhybrid|TargetScan
2001-08-01	Q9UL18		hsa-let-7a-5p	0.78671	15	Very High	BiTargeting|CoMeTa|DIANA|ElMMo3|MBStar|MAMI|MirAncesTar|MirMAP|Mirza-G|MultiMiTar|PicTar|RepTar|RNA22|RNAhybrid|TargetScan
FOXP2	O15409		hsa-let-7b-5p	0.786612	17	Very High	BCmicrO|BiTargeting|Cupid|DIANA|ElMMo3|MBStar|microrna.org|MirAncesTar|miRDB|MirMAP|MirTar|miRTar2GO|Mirza-G|MultiMiTar|PACCMIT|RNAhybrid|TargetScan
RCBTB1	Q8NDN9		hsa-miR-26a-5p	0.786478	16	Very High	BCmicrO|CoMeTa|Cupid|DIANA|ElMMo3|MBStar|MAMI|MirAncesTar|miRDB|MirMAP|miRTar2GO|Mirza-G|MultiMiTar|RepTar|TargetRank|TargetScan
BRINP3	Q76B58		hsa-miR-223-3p	0.786392	16	Very High	BCmicrO|CoMeTa|DIANA|ElMMo3|MBStar|MAMI|microrna.org|MirAncesTar|miRcode|mirCoX|MirMAP|Mirza-G|PicTar|RepTar|RNAhybrid|TargetScan
ZNF385B	Q569K4		hsa-miR-26a-5p	0.786318	14	Very High	BCmicrO|Cupid|DIANA|ElMMo3|MBStar|MAMI|MirAncesTar|MirMAP|Mirza-G|MultiMiTar|PicTar|RepTar|RNAhybrid|TargetScan
CLP1	Q92989		hsa-let-7a-5p	0.786301	16	Very High	CoMeTa|DIANA|ElMMo3|MBStar|MAMI|microrna.org|MirAncesTar|mirbase|miRDB|MirMAP|miRTar2GO|Mirza-G|PACCMIT|RepTar|RNAhybrid|TargetScan
ST5	P78524		hsa-miR-140-5p	0.785948	16	Very High	BCmicrO|CoMeTa|DIANA|ElMMo3|microrna.org|MirAncesTar|miRcode|mirCoX|miRDB|MirMAP|miRTar2GO|Mirza-G|PACCMIT|PicTar|RNAhybrid|TargetScan
HMCN1	Q96RW7		hsa-miR-199a-5p	0.785748	18	Very High	BCmicrO|Cupid|DIANA|ElMMo3|MBStar|MAMI|microrna.org|MirAncesTar|miRDB|MirMAP|MirTar|Mirza-G|MultiMiTar|PACCMIT|RNA22|TargetRank|TargetScan|TargetSpy
MXD1	Q05195		hsa-let-7b-5p	0.785713	17	Very High	BCmicrO|BiTargeting|CoMeTa|DIANA|ElMMo3|MBStar|microrna.org|MirAncesTar|miRDB|MirMAP|miRTar2GO|Mirza-G|PACCMIT|RepTar|RNAhybrid|TargetRank|TargetScan
PARD6B	Q9BYG5		hsa-let-7a-5p	0.785653	17	Very High	BiTargeting|CoMeTa|DIANA|ElMMo3|MBStar|microrna.org|MirAncesTar|miRDB|MirMAP|MirSNP|miRTar2GO|Mirza-G|MultiMiTar|RepTar|RNAhybrid|TargetRank|TargetScan
SOWAHA	Q2M3V2		hsa-let-7b-5p	0.785626	12	Very High	BCmicrO|DIANA|ElMMo3|MAMI|microrna.org|MirAncesTar|miRDB|MirMAP|MirTar|PACCMIT|RepTar|TargetScan
ZFR	Q96KR1		hsa-miR-142-3p	0.785526	14	Very High	BCmicrO|CoMeTa|Cupid|DIANA|ElMMo3|MAMI|microrna.org|MirAncesTar|miRcode|MirMAP|Mirza-G|MultiMiTar|PicTar|RNAhybrid
STX17	P56962		hsa-let-7a-5p	0.785382	15	Very High	BiTargeting|CoMeTa|DIANA|ElMMo3|MBStar|MAMI|MirAncesTar|miRDB|MirMAP|miRTar2GO|Mirza-G|MultiMiTar|RepTar|RNAhybrid|TargetScan
ESR1	P03372		hsa-miR-26a-5p	0.785329	16	Very High	BCmicrO|BiTargeting|CoMeTa|DIANA|ElMMo3|GenMir++|MBStar|MAMI|MirAncesTar|miRDB|MirMAP|Mirza-G|MultiMiTar|RNAhybrid|TargetRank|TargetScan
CCSER2	Q9H7U1		hsa-miR-26a-5p	0.785276	15	Very High	BCmicrO|CoMeTa|DIANA|ElMMo3|MBStar|MAMI|MirAncesTar|MirMAP|miRTar2GO|Mirza-G|MultiMiTar|PicTar|RepTar|RNAhybrid|TargetScan
MMP16	P51512		hsa-miR-146b-5p	0.78527	19	Very High	BCmicrO|CoMeTa|Cupid|DIANA|ElMMo3|MBStar|microrna.org|MirAncesTar|miRcode|mirCoX|miRDB|MirMAP|Mirza-G|MultiMiTar|PACCMIT|RepTar|TargetRank|TargetScan|TargetSpy
SGMS1	Q86VZ5		hsa-miR-142-5p	0.785244	16	Very High	CoMeTa|Cupid|DIANA|ElMMo3|MBStar|MirAncesTar|miRDB|MirMAP|MirTar|Mirza-G|PACCMIT|PicTar|RNAhybrid|TargetRank|TargetScan|TargetSpy
NPHP3	Q7Z494		hsa-let-7b-5p	0.785109	16	Very High	BCmicrO|Cupid|DIANA|ElMMo3|MBStar|MAMI|microrna.org|MirAncesTar|miRDB|MirMAP|MirTar|miRTar2GO|Mirza-G|RepTar|RNAhybrid|TargetRank
ECT2	Q9H8V3		hsa-miR-223-3p	0.784978	18	Very High	BCmicrO|CoMeTa|DIANA|ElMMo3|MBStar|microrna.org|MirAncesTar|miRcode|mirCoX|miRDB|MirMAP|MirTar|Mirza-G|PACCMIT|RepTar|RNAhybrid|TargetRank|TargetScan
CASP3	P42574		hsa-let-7a-5p	0.784927	16	Very High	CoMeTa|Cupid|DIANA|ElMMo3|MAMI|microrna.org|MirAncesTar|miRDB|MirMAP|MirTar|Mirza-G|MultiMiTar|PACCMIT|RepTar|RNAhybrid|TargetScan
CCDC28A	Q8IWP9		hsa-miR-26a-5p	0.784923	19	Very High	BCmicrO|BiTargeting|CoMeTa|Cupid|DIANA|ElMMo3|MBStar|MirAncesTar|miRDB|MirMAP|MirTar|miRTar2GO|Mirza-G|MultiMiTar|PACCMIT|RepTar|RNAhybrid|TargetRank|TargetScan
ADAM10	O14672		hsa-miR-140-5p	0.784828	18	Very High	BCmicrO|CoMeTa|Cupid|DIANA|ElMMo3|MBStar|microrna.org|MirAncesTar|miRcode|mirCoX|miRDB|MirMAP|MirTar|Mirza-G|PACCMIT|RNAhybrid|TargetRank|TargetScan
SLC25A27	O95847		hsa-let-7b-5p	0.784737	14	Very High	BCmicrO|BiTargeting|DIANA|ElMMo3|MAMI|microrna.org|MirAncesTar|MirMAP|MirTar|MultiMiTar|PACCMIT|RepTar|RNAhybrid|TargetScan
PLPP6	Q8IY26		hsa-let-7b-5p	0.784568	16	Very High	BCmicrO|DIANA|ElMMo3|MBStar|MAMI|microrna.org|MirAncesTar|miRDB|MirMAP|miRTar2GO|Mirza-G|MultiMiTar|PACCMIT|RepTar|RNAhybrid|TargetScan
PHF20L1	A8MW92		hsa-miR-223-3p	0.784542	21	Very High	BCmicrO|BiTargeting|CoMeTa|Cupid|DIANA|ElMMo3|MBStar|MAMI|microrna.org|MirAncesTar|miRcode|mirCoX|MirMAP|MirTar|Mirza-G|MultiMiTar|PACCMIT|RepTar|RNAhybrid|TargetRank|TargetScan
NME6	O75414		hsa-let-7a-5p	0.784498	17	Very High	BiTargeting|CoMeTa|Cupid|DIANA|ElMMo3|MAMI|microrna.org|MirAncesTar|mirbase|MirMAP|miRTar2GO|Mirza-G|MultiMiTar|PACCMIT|RepTar|RNAhybrid|TargetScan
BCAT1	P54687		hsa-let-7b-5p	0.784267	17	Very High	BCmicrO|CoMeTa|DIANA|ElMMo3|MBStar|microrna.org|MirAncesTar|miRDB|MirMAP|MirSNP|Mirza-G|MultiMiTar|PACCMIT|RepTar|RNAhybrid|TargetRank|TargetScan
NKD1	Q969G9		hsa-let-7b-5p	0.784119	15	Very High	BCmicrO|Cupid|DIANA|ElMMo3|MBStar|MAMI|microrna.org|MirAncesTar|mirbase|miRDB|MirMAP|Mirza-G|MultiMiTar|RepTar|TargetScan
JAZF1	Q86VZ6		hsa-miR-31-5p	0.783861	18	Very High	BCmicrO|Cupid|DIANA|ElMMo3|microrna.org|MirAncesTar|miRcode|miRDB|MirMAP|MirTar|miRTar2GO|Mirza-G|MultiMiTar|PACCMIT|RepTar|RNAhybrid|TargetRank|TargetScan
JMJD1C	Q15652		hsa-miR-142-3p	0.783614	15	Very High	BCmicrO|CoMeTa|Cupid|DIANA|ElMMo3|GenMir++|MBStar|MAMI|microrna.org|MirAncesTar|miRcode|MirMAP|Mirza-G|MultiMiTar|RNAhybrid
HAND2	P61296		hsa-miR-140-5p	0.783613	18	Very High	BCmicrO|CoMeTa|Cupid|DIANA|ElMMo3|microrna.org|MirAncesTar|miRcode|mirCoX|miRDB|MirMAP|MirTar|Mirza-G|PACCMIT|RNAhybrid|TargetRank|TargetScan|TargetSpy
HOXA1	P49639		hsa-let-7a-5p	0.783575	19	Very High	BiTargeting|CoMeTa|Cupid|DIANA|ElMMo3|MBStar|microrna.org|MirAncesTar|miRDB|MirMAP|MirSNP|MirTar|Mirza-G|MultiMiTar|PACCMIT|RepTar|RNAhybrid|TargetRank|TargetScan
PTAFR	P25105		hsa-let-7b-5p	0.783535	17	Very High	BCmicrO|BiTargeting|Cupid|DIANA|ElMMo3|MAMI|microrna.org|MirAncesTar|mirbase|miRDB|MirMAP|MirSNP|MirTar|Mirza-G|RepTar|RNA22|TargetScan
SLC23A2	Q9UGH3		hsa-miR-223-3p	0.783507	19	Very High	BCmicrO|CoMeTa|DIANA|ElMMo3|MBStar|MAMI|microrna.org|MirAncesTar|miRcode|mirCoX|miRDB|MirMAP|miRTar2GO|Mirza-G|MultiMiTar|PACCMIT|RepTar|TargetRank|TargetScan
ZCCHC14	Q8WYQ9		hsa-miR-223-3p	0.783483	19	Very High	BCmicrO|CoMeTa|Cupid|DIANA|ElMMo3|MAMI|microrna.org|MirAncesTar|miRcode|mirCoX|miRDB|MirMAP|miRTar2GO|Mirza-G|MultiMiTar|PACCMIT|RepTar|TargetRank|TargetScan
PURB	Q96QR8		hsa-miR-223-3p	0.783312	18	Very High	BCmicrO|Cupid|DIANA|ElMMo3|MBStar|MAMI|microrna.org|MirAncesTar|miRcode|mirCoX|miRDB|MirMAP|MirTar|miRTar2GO|Mirza-G|MultiMiTar|RepTar|TargetScan
ITGB3	P05106		hsa-let-7a-5p	0.783262	16	Very High	BiTargeting|CoMeTa|Cupid|DIANA|ElMMo3|MAMI|microrna.org|MirAncesTar|miRDB|MirMAP|Mirza-G|MultiMiTar|RepTar|RNAhybrid|TargetRank|TargetScan
TRHDE	Q9UKU6		hsa-let-7b-5p	0.783197	15	Very High	BCmicrO|CoMeTa|Cupid|DIANA|ElMMo3|MBStar|MAMI|microrna.org|MirAncesTar|MirMAP|Mirza-G|MultiMiTar|RepTar|TargetRank|TargetScan
SULF1	Q8IWU6		hsa-miR-26a-5p	0.783042	17	Very High	BCmicrO|BiTargeting|CoMeTa|Cupid|DIANA|ElMMo3|MBStar|MirAncesTar|miRDB|MirMAP|MirTar|Mirza-G|MultiMiTar|RepTar|RNAhybrid|TargetRank|TargetScan
RB1	P06400		hsa-let-7a-5p	0.782698	15	Very High	CoMeTa|Cupid|DIANA|ElMMo3|MBStar|MAMI|microrna.org|MirAncesTar|MirMAP|miRTar2GO|Mirza-G|MultiMiTar|RepTar|RNAhybrid|TargetScan
FGD6	Q6ZV73		hsa-let-7b-5p	0.782567	18	Very High	BCmicrO|BiTargeting|CoMeTa|DIANA|ElMMo3|MBStar|microrna.org|MirAncesTar|miRDB|MirMAP|miRTar2GO|Mirza-G|MultiMiTar|PACCMIT|RepTar|RNAhybrid|TargetRank|TargetScan
NUP153	P49790		hsa-miR-26a-5p	0.782563	15	Very High	BCmicrO|CoMeTa|Cupid|DIANA|ElMMo3|GenMir++|MAMI|MirAncesTar|MirMAP|miRTar2GO|Mirza-G|MultiMiTar|RepTar|RNAhybrid|TargetScan
PLEKHO1	Q53GL0		hsa-let-7b-5p	0.78251	17	Very High	BCmicrO|CoMeTa|Cupid|DIANA|ElMMo3|MBStar|MAMI|microrna.org|MirAncesTar|mirbase|MirMAP|miRTar2GO|MultiMiTar|RepTar|RNA22|RNAhybrid|TargetScan
SCD	O00767		hsa-let-7a-5p	0.782307	17	Very High	CoMeTa|Cupid|DIANA|ElMMo3|MBStar|MAMI|microrna.org|MirAncesTar|miRDB|MirMAP|MirTar|miRTar2GO|Mirza-G|MultiMiTar|PACCMIT|RepTar|TargetScan
ADAMTS6	Q9UKP5		hsa-miR-26a-5p	0.782272	14	Very High	BCmicrO|CoMeTa|Cupid|DIANA|ElMMo3|MBStar|MAMI|MirAncesTar|miRDB|MirMAP|Mirza-G|PicTar|RepTar|TargetRank
CBLB	Q13191		hsa-miR-223-3p	0.782267	18	Very High	BCmicrO|CoMeTa|Cupid|DIANA|ElMMo3|MBStar|microrna.org|MirAncesTar|mirbase|miRcode|mirCoX|MirMAP|miRTar2GO|Mirza-G|RepTar|RNAhybrid|TargetRank|TargetScan
NGF	P01138		hsa-let-7a-5p	0.782189	20	Very High	BiTargeting|CoMeTa|Cupid|DIANA|ElMMo3|MAMI|microrna.org|MirAncesTar|mirbase|miRDB|MirMAP|MirTar|miRTar2GO|Mirza-G|MultiMiTar|PACCMIT|RepTar|RNA22|RNAhybrid|TargetScan
SH2D1A	O60880		hsa-miR-31-5p	0.78204	18	Very High	BCmicrO|BiTargeting|CoMeTa|DIANA|ElMMo3|MBStar|microrna.org|MirAncesTar|miRcode|miRDB|MirMAP|MirTar|Mirza-G|MultiMiTar|RepTar|RNAhybrid|TargetRank|TargetScan
ZCCHC2	Q9C0B9		hsa-miR-199a-5p	0.781973	19	Very High	BCmicrO|CoMeTa|Cupid|ElMMo3|MBStar|MAMI|microrna.org|MirAncesTar|miRDB|MirMAP|MirTar|miRTar2GO|Mirza-G|MultiMiTar|PACCMIT|RNAhybrid|TargetRank|TargetScan|TargetSpy
YWHAE	P62258		hsa-miR-31-5p	0.781859	19	Very High	BCmicrO|BiTargeting|CoMeTa|Cupid|DIANA|ElMMo3|microrna.org|MirAncesTar|miRcode|miRDB|MirMAP|MirTar|miRTar2GO|Mirza-G|MultiMiTar|PITA|RepTar|RNAhybrid|TargetScan
SOCS5	O75159		hsa-miR-26a-5p	0.781849	16	Very High	BCmicrO|CoMeTa|Cupid|DIANA|ElMMo3|MBStar|MAMI|MirAncesTar|miRDB|MirMAP|miRTar2GO|Mirza-G|MultiMiTar|RepTar|TargetRank|TargetScan
INTS2	Q9H0H0		hsa-let-7b-5p	0.781689	17	Very High	BCmicrO|BiTargeting|Cupid|DIANA|ElMMo3|microrna.org|MirAncesTar|miRDB|MirMAP|miRTar2GO|Mirza-G|MultiMiTar|PACCMIT|RepTar|RNAhybrid|TargetRank|TargetScan
GALC	P54803		hsa-let-7b-5p	0.781649	20	Very High	BCmicrO|BiTargeting|CoMeTa|Cupid|DIANA|ElMMo3|MBStar|microrna.org|MirAncesTar|miRDB|MirMAP|MirSNP|MirTar|miRTar2GO|Mirza-G|MultiMiTar|RepTar|RNAhybrid|TargetRank|TargetScan
ZBTB18	Q99592		hsa-miR-362-3p	0.781622	17	Very High	BCmicrO|CoMeTa|Cupid|DIANA|ElMMo3|MBStar|microrna.org|MirAncesTar|miRDB|MirMAP|MirTar|miRTar2GO|Mirza-G|RNA22|TargetRank|TargetScan|TargetSpy
EFHD2	Q96C19		hsa-let-7a-5p	0.781475	18	Very High	BiTargeting|CoMeTa|Cupid|DIANA|ElMMo3|MAMI|microrna.org|MirAncesTar|miRDB|MirMAP|miRTar2GO|MultiMiTar|PACCMIT|RepTar|RNA22|RNAhybrid|TargetRank|TargetScan
RAB10	P61026		hsa-miR-140-5p	0.781406	18	Very High	BCmicrO|Cupid|DIANA|ElMMo3|MBStar|microrna.org|MirAncesTar|miRcode|mirCoX|miRDB|MirMAP|MirTar|miRTar2GO|Mirza-G|MultiMiTar|TargetRank|TargetScan|TargetSpy
SLC10A3	P09131		hsa-miR-146b-5p	0.781283	21	Very High	BCmicrO|CoMeTa|Cupid|DIANA|ElMMo3|MBStar|microrna.org|MirAncesTar|mirbase|miRcode|mirCoX|miRDB|MirMAP|MirSNP|MirTar|miRTar2GO|PACCMIT|RepTar|RNAhybrid|TargetRank|TargetScan
ADAM19	Q9H013		hsa-miR-26a-5p	0.781138	18	Very High	BCmicrO|CoMeTa|DIANA|ElMMo3|MBStar|MAMI|MirAncesTar|miRDB|MirMAP|MirTar|miRTar2GO|Mirza-G|MultiMiTar|PACCMIT|RepTar|RNAhybrid|TargetRank|TargetScan
NCEH1	Q6PIU2		hsa-miR-26a-5p	0.781135	17	Very High	BCmicrO|DIANA|ElMMo3|MBStar|MAMI|MirAncesTar|miRDB|MirMAP|MirTar|miRTar2GO|Mirza-G|MultiMiTar|PACCMIT|RepTar|RNAhybrid|TargetRank|TargetScan
B4GALT1	P15291		hsa-miR-26a-5p	0.781038	15	Very High	BCmicrO|CoMeTa|Cupid|DIANA|ElMMo3|GenMir++|MBStar|MAMI|MirAncesTar|MirMAP|miRTar2GO|Mirza-G|RNAhybrid|TargetRank|TargetScan
CPD	O75976		hsa-let-7a-5p	0.781036	17	Very High	BiTargeting|CoMeTa|DIANA|ElMMo3|MBStar|MAMI|microrna.org|MirAncesTar|miRDB|MirMAP|miRTar2GO|Mirza-G|MultiMiTar|PACCMIT|RepTar|RNAhybrid|TargetScan
NCOA1	Q15788		hsa-miR-140-5p	0.780869	19	Very High	BCmicrO|CoMeTa|Cupid|DIANA|ElMMo3|microrna.org|MirAncesTar|miRcode|mirCoX|miRDB|MirMAP|miRTar2GO|Mirza-G|MultiMiTar|PACCMIT|RNAhybrid|TargetRank|TargetScan|TargetSpy
CLASP2	O75122		hsa-let-7b-5p	0.780831	18	Very High	BCmicrO|CoMeTa|Cupid|DIANA|ElMMo3|MBStar|MAMI|microrna.org|MirAncesTar|miRDB|MirMAP|miRTar2GO|Mirza-G|MultiMiTar|PACCMIT|RepTar|RNAhybrid|TargetScan
ARPP19	P56211		hsa-let-7b-5p	0.780419	16	Very High	BCmicrO|BiTargeting|CoMeTa|DIANA|ElMMo3|MBStar|MAMI|microrna.org|MirAncesTar|MirMAP|Mirza-G|MultiMiTar|PACCMIT|RepTar|RNAhybrid|TargetScan
LAMC1	P11047		hsa-miR-140-5p	0.780416	20	Very High	BCmicrO|CoMeTa|DIANA|ElMMo3|MBStar|microrna.org|MirAncesTar|miRcode|mirCoX|miRDB|MirMAP|MirTar|miRTar2GO|Mirza-G|PACCMIT|RepTar|RNA22|TargetRank|TargetScan|TargetSpy
LRIG1	Q96JA1		hsa-let-7a-5p	0.780357	13	Very High	CoMeTa|Cupid|DIANA|ElMMo3|MAMI|microrna.org|MirAncesTar|MirSNP|miRTar2GO|PicTar|RepTar|RNAhybrid|TargetRank
ARPP19	P56211		hsa-let-7a-5p	0.78028	16	Very High	BiTargeting|CoMeTa|DIANA|ElMMo3|MBStar|MAMI|microrna.org|MirAncesTar|MirMAP|miRTar2GO|Mirza-G|MultiMiTar|PACCMIT|RepTar|RNAhybrid|TargetScan
SOX11	P35716		hsa-miR-31-5p	0.78025	19	Very High	BCmicrO|BiTargeting|CoMeTa|Cupid|DIANA|ElMMo3|MBStar|microrna.org|MirAncesTar|miRcode|miRDB|MirMAP|MirSNP|miRTar2GO|Mirza-G|MultiMiTar|RepTar|TargetRank|TargetScan
NUMB	P49757		hsa-miR-31-5p	0.780235	18	Very High	BCmicrO|BiTargeting|CoMeTa|DIANA|ElMMo3|MBStar|microrna.org|MirAncesTar|miRcode|MirMAP|MirTar|Mirza-G|MultiMiTar|PACCMIT|RepTar|RNAhybrid|TargetRank|TargetScan
NCOA1	Q15788		hsa-let-7b-5p	0.780232	17	Very High	BCmicrO|BiTargeting|CoMeTa|Cupid|ElMMo3|MBStar|MAMI|microrna.org|MirAncesTar|miRDB|MirMAP|miRTar2GO|MultiMiTar|PACCMIT|RepTar|RNAhybrid|TargetScan
EZH2	Q15910		hsa-miR-26a-5p	0.780044	14	Very High	BCmicrO|CoMeTa|Cupid|DIANA|ElMMo3|MAMI|MirAncesTar|miRDB|MirMAP|MirTar|PACCMIT|RNAhybrid|TargetRank|TargetScan
KDELR2	P33947		hsa-miR-31-5p	0.780035	18	Very High	BCmicrO|CoMeTa|DIANA|ElMMo3|MBStar|microrna.org|MirAncesTar|mirbase|miRcode|miRDB|MirMAP|Mirza-G|MultiMiTar|PITA|RepTar|RNAhybrid|TargetRank|TargetScan
BHLHE22	Q8NFJ8		hsa-miR-26a-5p	0.779837	11	Very High	BCmicrO|Cupid|DIANA|ElMMo3|MAMI|MirMAP|Mirza-G|PicTar|RepTar|RNAhybrid|TargetScan
PTBP3	O95758		hsa-miR-26a-5p	0.779804	18	Very High	BCmicrO|BiTargeting|CoMeTa|Cupid|DIANA|ElMMo3|MBStar|MirAncesTar|miRDB|MirMAP|MirTar|miRTar2GO|Mirza-G|MultiMiTar|RepTar|RNAhybrid|TargetRank|TargetScan
CPA4	Q9UI42		hsa-let-7a-5p	0.779751	17	Very High	BiTargeting|CoMeTa|DIANA|ElMMo3|MBStar|MAMI|microrna.org|MirAncesTar|miRDB|MirMAP|MirTar|miRTar2GO|Mirza-G|PACCMIT|RepTar|RNAhybrid|TargetScan
MYCN	P04198		hsa-miR-142-5p	0.779727	16	Very High	CoMeTa|Cupid|DIANA|ElMMo3|MBStar|MirAncesTar|mirbase|miRDB|MirMAP|Mirza-G|PACCMIT|PicTar|RNAhybrid|TargetRank|TargetScan|TargetSpy
RALGPS1	Q5JS13		hsa-let-7a-5p	0.779639	14	Very High	CoMeTa|DIANA|ElMMo3|GenMir++|MBStar|MAMI|MirAncesTar|MirMAP|miRTar2GO|Mirza-G|MultiMiTar|RepTar|RNAhybrid|TargetScan
DLST	P36957		hsa-let-7a-5p	0.779557	17	Very High	BiTargeting|CoMeTa|Cupid|DIANA|ElMMo3|MBStar|MAMI|microrna.org|MirAncesTar|miRDB|MirMAP|MirSNP|miRTar2GO|PACCMIT|RepTar|RNAhybrid|TargetScan
PUDP	Q08623		hsa-let-7b-5p	0.779492	17	Very High	BCmicrO|BiTargeting|CoMeTa|DIANA|ElMMo3|GenMir++|MBStar|MAMI|microrna.org|MirAncesTar|miRDB|MirMAP|miRTar2GO|Mirza-G|RepTar|RNAhybrid|TargetScan
SEMA6D	Q8NFY4		hsa-miR-31-5p	0.779464	19	Very High	BCmicrO|CoMeTa|Cupid|DIANA|ElMMo3|MBStar|microrna.org|MirAncesTar|miRcode|miRDB|MirMAP|miRTar2GO|Mirza-G|MultiMiTar|PITA|RepTar|RNAhybrid|TargetRank|TargetScan
GMFB	P60983		hsa-miR-26a-5p	0.779212	17	Very High	BCmicrO|CoMeTa|DIANA|ElMMo3|MBStar|MAMI|MirAncesTar|MirMAP|MirTar|miRTar2GO|Mirza-G|MultiMiTar|PACCMIT|RepTar|RNAhybrid|TargetRank|TargetScan
BAZ2B	Q9UIF8		hsa-miR-26a-5p	0.779112	17	Very High	BCmicrO|CoMeTa|Cupid|DIANA|ElMMo3|MAMI|MirAncesTar|miRDB|MirMAP|MirSNP|MirTar|Mirza-G|PACCMIT|RepTar|RNAhybrid|TargetRank|TargetScan
STARD3NL	O95772		hsa-let-7b-5p	0.779081	14	Very High	BCmicrO|Cupid|DIANA|ElMMo3|MBStar|MAMI|microrna.org|MirAncesTar|MirMAP|miRTar2GO|Mirza-G|PicTar|RNAhybrid|TargetScan
PKNOX1	P55347		hsa-miR-223-3p	0.779049	21	Very High	BCmicrO|BiTargeting|CoMeTa|Cupid|DIANA|ElMMo3|MAMI|microrna.org|MirAncesTar|miRcode|mirCoX|miRDB|MirMAP|MirSNP|MirTar|Mirza-G|MultiMiTar|PACCMIT|RepTar|RNAhybrid|TargetScan
SLC25A27	O95847		hsa-let-7a-5p	0.77902	14	Very High	BiTargeting|Cupid|DIANA|ElMMo3|MAMI|microrna.org|MirAncesTar|MirMAP|MirTar|MultiMiTar|PACCMIT|RepTar|RNAhybrid|TargetScan
PBX2	P40425		hsa-let-7b-5p	0.778935	17	Very High	BCmicrO|CoMeTa|Cupid|DIANA|ElMMo3|MBStar|MAMI|microrna.org|MirAncesTar|miRDB|MirMAP|miRTar2GO|Mirza-G|PACCMIT|RepTar|RNAhybrid|TargetScan
MYO1F	O00160		hsa-let-7a-5p	0.778622	19	Very High	BiTargeting|CoMeTa|Cupid|DIANA|ElMMo3|MBStar|MAMI|microrna.org|MirAncesTar|miRDB|MirMAP|MirSNP|MirTar|Mirza-G|MultiMiTar|PACCMIT|RepTar|RNAhybrid|TargetScan
DDX17	Q92841		hsa-miR-26a-5p	0.778452	16	Very High	BCmicrO|CoMeTa|Cupid|DIANA|ElMMo3|GenMir++|MAMI|MirAncesTar|MirMAP|MirSNP|miRTar2GO|Mirza-G|MultiMiTar|RepTar|RNAhybrid|TargetScan
CBFB	Q13951		hsa-miR-223-3p	0.778442	21	Very High	BCmicrO|BiTargeting|CoMeTa|Cupid|DIANA|ElMMo3|MBStar|MAMI|microrna.org|MirAncesTar|miRcode|mirCoX|miRDB|MirMAP|MirTar|miRTar2GO|Mirza-G|PACCMIT|RepTar|RNAhybrid|TargetRank
SLCO5A1	Q9H2Y9		hsa-let-7a-5p	0.778433	12	Very High	CoMeTa|Cupid|DIANA|ElMMo3|MBStar|MAMI|MirAncesTar|MirMAP|MultiMiTar|PicTar|RNAhybrid|TargetScan
ARID1A	O14497		hsa-miR-31-5p	0.778384	19	Very High	BCmicrO|BiTargeting|CoMeTa|Cupid|DIANA|ElMMo3|microrna.org|MirAncesTar|mirbase|miRcode|miRDB|MirMAP|miRTar2GO|Mirza-G|MultiMiTar|PACCMIT|RNA22|RNAhybrid|TargetScan
ANGPTL2	Q9UKU9		hsa-let-7b-5p	0.778355	13	Very High	BCmicrO|CoMeTa|DIANA|ElMMo3|MAMI|MirAncesTar|MirMAP|Mirza-G|MultiMiTar|PicTar|RepTar|RNAhybrid|TargetScan
RORC	P51449		hsa-let-7b-5p	0.778338	15	Very High	BCmicrO|BiTargeting|CoMeTa|DIANA|ElMMo3|GenMir++|MAMI|MirAncesTar|MirMAP|miRTar2GO|Mirza-G|RepTar|RNA22|RNAhybrid|TargetScan
KPNA6	O60684		hsa-miR-26a-5p	0.778187	20	Very High	BCmicrO|BiTargeting|CoMeTa|Cupid|DIANA|ElMMo3|MBStar|MirAncesTar|miRDB|MirMAP|MirSNP|MirTar|miRTar2GO|Mirza-G|MultiMiTar|PACCMIT|RepTar|RNA22|TargetRank|TargetScan
SMAD4	Q13485		hsa-miR-146b-5p	0.77808	20	Very High	BCmicrO|CoMeTa|DIANA|ElMMo3|MBStar|MAMI|microrna.org|MirAncesTar|miRcode|mirCoX|miRDB|MirMAP|MirTar|Mirza-G|MultiMiTar|PACCMIT|RepTar|RNAhybrid|TargetRank|TargetScan
MAP3K2	Q9Y2U5		hsa-miR-26a-5p	0.77804	17	Very High	BCmicrO|BiTargeting|CoMeTa|Cupid|DIANA|ElMMo3|MBStar|MirAncesTar|miRDB|MirMAP|Mirza-G|MultiMiTar|PACCMIT|RepTar|RNAhybrid|TargetRank|TargetScan
CERCAM	Q5T4B2		hsa-let-7a-5p	0.777789	15	Very High	BiTargeting|Cupid|DIANA|ElMMo3|MAMI|microrna.org|MirAncesTar|mirbase|miRDB|MirMAP|miRTar2GO|PACCMIT|RepTar|RNAhybrid|TargetScan
MIB1	Q86YT6		hsa-let-7a-5p	0.777765	14	Very High	Cupid|DIANA|ElMMo3|MBStar|microrna.org|MirAncesTar|miRDB|MirMAP|Mirza-G|MultiMiTar|PACCMIT|RepTar|TargetRank|TargetScan
CPSF2	Q9P2I0		hsa-miR-26a-5p	0.777719	17	Very High	BCmicrO|Cupid|DIANA|ElMMo3|MBStar|MAMI|MirAncesTar|miRDB|MirMAP|MirTar|Mirza-G|MultiMiTar|PACCMIT|RepTar|RNAhybrid|TargetRank|TargetScan
HSPA13	P48723		hsa-miR-140-5p	0.777717	19	Very High	BCmicrO|CoMeTa|DIANA|ElMMo3|MBStar|MAMI|microrna.org|MirAncesTar|miRcode|mirCoX|miRDB|MirMAP|miRTar2GO|Mirza-G|MultiMiTar|PACCMIT|TargetRank|TargetScan|TargetSpy
NUTF2	P61970		hsa-miR-223-3p	0.77756	14	Very High	BCmicrO|CoMeTa|DIANA|ElMMo3|MBStar|MAMI|microrna.org|miRcode|mirCoX|MirMAP|Mirza-G|PicTar|RNAhybrid|TargetScan
SEL1L	Q9UBV2		hsa-miR-140-5p	0.777554	20	Very High	BCmicrO|CoMeTa|DIANA|ElMMo3|MBStar|microrna.org|MirAncesTar|miRcode|mirCoX|miRDB|MirMAP|MirSNP|miRTar2GO|Mirza-G|MultiMiTar|RepTar|RNAhybrid|TargetRank|TargetScan|TargetSpy
ZNF148	Q9UQR1		hsa-miR-26a-5p	0.77743	17	Very High	BCmicrO|CoMeTa|Cupid|DIANA|ElMMo3|MBStar|MirAncesTar|miRDB|MirMAP|miRTar2GO|Mirza-G|MultiMiTar|PACCMIT|RepTar|RNAhybrid|TargetRank|TargetScan
TMEM64	Q6YI46		hsa-miR-223-3p	0.777379	19	Very High	BCmicrO|Cupid|DIANA|ElMMo3|MBStar|MAMI|microrna.org|MirAncesTar|miRcode|mirCoX|miRDB|MirMAP|miRTar2GO|Mirza-G|PACCMIT|RepTar|RNAhybrid|TargetRank|TargetScan
ARRDC4	Q8NCT1		hsa-let-7a-5p	0.777338	14	Very High	Cupid|DIANA|ElMMo3|MAMI|microrna.org|MirAncesTar|miRDB|MirMAP|miRTar2GO|Mirza-G|MultiMiTar|PACCMIT|RepTar|TargetScan
UBN2	Q6ZU65		hsa-miR-26a-5p	0.77727	17	Very High	BCmicrO|BiTargeting|Cupid|DIANA|ElMMo3|MBStar|MirAncesTar|miRDB|MirMAP|MirTar|miRTar2GO|Mirza-G|PACCMIT|RepTar|RNAhybrid|TargetRank|TargetScan
ARHGAP26	Q9UNA1		hsa-miR-26a-5p	0.777213	16	Very High	BCmicrO|CoMeTa|DIANA|ElMMo3|MBStar|MAMI|MirAncesTar|MirMAP|MirTar|miRTar2GO|Mirza-G|MultiMiTar|RepTar|RNAhybrid|TargetRank|TargetScan
INSR	P06213		hsa-let-7b-5p	0.777161	17	Very High	BCmicrO|BiTargeting|CoMeTa|Cupid|DIANA|ElMMo3|microrna.org|MirAncesTar|miRDB|MirMAP|miRTar2GO|Mirza-G|MultiMiTar|PACCMIT|RepTar|TargetRank|TargetScan
NXF1	Q9UBU9		hsa-miR-223-3p	0.776859	20	Very High	BCmicrO|BiTargeting|CoMeTa|Cupid|DIANA|ElMMo3|MAMI|microrna.org|MirAncesTar|mirbase|miRcode|mirCoX|miRDB|MirMAP|miRTar2GO|Mirza-G|RepTar|RNAhybrid|TargetRank|TargetScan
PPFIA1	Q13136		hsa-miR-142-3p	0.776822	17	Very High	BCmicrO|CoMeTa|Cupid|DIANA|ElMMo3|GenMir++|MAMI|microrna.org|MirAncesTar|miRcode|miRDB|MirMAP|MirSNP|miRTar2GO|PACCMIT|RNAhybrid|TargetSpy
STC1	P52823		hsa-miR-142-5p	0.776652	14	Very High	CoMeTa|Cupid|DIANA|ElMMo3|MBStar|MirAncesTar|miRDB|MirMAP|MirTar|Mirza-G|PicTar|RNAhybrid|TargetRank|TargetScan
SLC12A9	Q9BXP2		hsa-let-7b-5p	0.776614	18	Very High	BCmicrO|BiTargeting|CoMeTa|Cupid|ElMMo3|MAMI|microrna.org|MirAncesTar|mirbase|miRDB|MirMAP|miRTar2GO|Mirza-G|MultiMiTar|PACCMIT|RepTar|RNAhybrid|TargetScan
GFI1	Q99684		hsa-miR-142-3p	0.776461	16	Very High	BCmicrO|CoMeTa|DIANA|ElMMo3|GenMir++|MBStar|MAMI|microrna.org|MirAncesTar|mirbase|miRcode|miRDB|MirMAP|MultiMiTar|RNAhybrid|TargetRank
NPEPL1	Q8NDH3		hsa-let-7a-5p	0.776451	12	Very High	BiTargeting|CoMeTa|DIANA|ElMMo3|MAMI|MirAncesTar|MirMAP|MultiMiTar|PicTar|RepTar|RNAhybrid|TargetScan
SYT10	Q6XYQ8		hsa-miR-26a-5p	0.776401	17	Very High	BCmicrO|Cupid|DIANA|ElMMo3|MBStar|MAMI|MirAncesTar|miRDB|MirMAP|MirTar|Mirza-G|MultiMiTar|PACCMIT|RepTar|RNAhybrid|TargetRank|TargetScan
TMED10	P49755		hsa-miR-31-5p	0.776153	19	Very High	BCmicrO|BiTargeting|CoMeTa|Cupid|DIANA|ElMMo3|microrna.org|MirAncesTar|miRcode|miRDB|MirMAP|MirSNP|MirTar|miRTar2GO|MultiMiTar|PACCMIT|RepTar|RNAhybrid|TargetScan
KDM6A	O15550		hsa-miR-26a-5p	0.776152	14	Very High	BCmicrO|CoMeTa|Cupid|DIANA|ElMMo3|MBStar|MAMI|MirAncesTar|MirMAP|Mirza-G|PicTar|RepTar|RNAhybrid|TargetScan
EDN1	P05305		hsa-let-7a-5p	0.775973	14	Very High	CoMeTa|DIANA|ElMMo3|microrna.org|MirAncesTar|miRDB|MirMAP|MirTar|miRTar2GO|Mirza-G|RepTar|RNAhybrid|TargetRank|TargetScan
EPB41L1	Q9H4G0		hsa-miR-199a-5p	0.775963	20	Very High	BCmicrO|BiTargeting|CoMeTa|DIANA|ElMMo3|MBStar|MAMI|microrna.org|MirAncesTar|mirbase|miRDB|MirMAP|MirTar|miRTar2GO|Mirza-G|PACCMIT|RepTar|RNAhybrid|TargetRank|TargetScan
FCHO2	Q0JRZ9		hsa-miR-140-5p	0.775858	20	Very High	BCmicrO|Cupid|DIANA|ElMMo3|MBStar|microrna.org|MirAncesTar|miRcode|mirCoX|miRDB|MirMAP|MirTar|miRTar2GO|Mirza-G|MultiMiTar|RepTar|RNAhybrid|TargetRank|TargetScan|TargetSpy
TRMT61B	Q9BVS5		hsa-miR-140-5p	0.775802	19	Very High	BCmicrO|CoMeTa|DIANA|ElMMo3|MBStar|MAMI|microrna.org|MirAncesTar|miRcode|mirCoX|miRDB|MirMAP|miRTar2GO|Mirza-G|MultiMiTar|RNAhybrid|TargetRank|TargetScan|TargetSpy
ASB7	Q9H672		hsa-miR-142-3p	0.775705	16	Very High	BCmicrO|CoMeTa|DIANA|ElMMo3|MBStar|MAMI|microrna.org|MirAncesTar|miRcode|miRDB|MirMAP|Mirza-G|PACCMIT|PicTar|RepTar|RNAhybrid
MARCH7	Q9H992		hsa-miR-199a-5p	0.775612	17	Very High	BCmicrO|CoMeTa|DIANA|ElMMo3|MBStar|MAMI|microrna.org|MirAncesTar|miRDB|MirMAP|Mirza-G|MultiMiTar|PACCMIT|RNAhybrid|TargetRank|TargetScan|TargetSpy
TSC1	Q92574		hsa-let-7a-5p	0.775412	17	Very High	BiTargeting|CoMeTa|Cupid|DIANA|ElMMo3|MBStar|MAMI|microrna.org|MirAncesTar|miRDB|MirMAP|miRTar2GO|Mirza-G|MultiMiTar|RepTar|RNAhybrid|TargetScan
PELI1	Q96FA3		hsa-miR-142-3p	0.775387	14	Very High	BCmicrO|CoMeTa|DIANA|ElMMo3|MAMI|microrna.org|MirAncesTar|miRcode|MirMAP|miRTar2GO|Mirza-G|MultiMiTar|PicTar|RepTar
MAP1B	P46821		hsa-miR-31-5p	0.775363	20	Very High	BCmicrO|BiTargeting|Cupid|DIANA|ElMMo3|MBStar|microrna.org|MirAncesTar|miRcode|miRDB|MirMAP|MirTar|miRTar2GO|Mirza-G|MultiMiTar|PITA|RepTar|RNAhybrid|TargetRank|TargetScan
SNAP23	O00161		hsa-let-7b-5p	0.775358	15	Very High	BCmicrO|CoMeTa|Cupid|DIANA|ElMMo3|MBStar|MAMI|microrna.org|MirAncesTar|MirMAP|Mirza-G|MultiMiTar|RepTar|RNAhybrid|TargetScan
ESPL1	Q14674		hsa-let-7b-5p	0.775159	17	Very High	BCmicrO|BiTargeting|DIANA|ElMMo3|MAMI|microrna.org|MirAncesTar|mirbase|miRDB|MirMAP|MirTar|miRTar2GO|PACCMIT|RepTar|RNAhybrid|TargetRank|TargetScan
GPCPD1	Q9NPB8		hsa-let-7b-5p	0.77512	17	Very High	BCmicrO|BiTargeting|Cupid|DIANA|ElMMo3|MBStar|microrna.org|MirAncesTar|miRDB|MirMAP|miRTar2GO|Mirza-G|MultiMiTar|RepTar|RNAhybrid|TargetRank|TargetScan
LBR	Q14739		hsa-let-7a-5p	0.774935	16	Very High	BiTargeting|CoMeTa|Cupid|DIANA|ElMMo3|microrna.org|MirAncesTar|miRDB|MirMAP|miRTar2GO|Mirza-G|PACCMIT|RNA22|RNAhybrid|TargetRank|TargetScan
STARD3NL	O95772		hsa-let-7a-5p	0.774764	14	Very High	Cupid|DIANA|ElMMo3|MBStar|MAMI|microrna.org|MirAncesTar|MirMAP|miRTar2GO|Mirza-G|PicTar|RepTar|RNAhybrid|TargetScan
BCL7A	Q4VC05		hsa-let-7b-5p	0.774734	13	Very High	BCmicrO|CoMeTa|DIANA|ElMMo3|GenMir++|MBStar|MAMI|MirAncesTar|MirMAP|MultiMiTar|RNAhybrid|TargetRank|TargetScan
HHEX	Q03014		hsa-miR-223-3p	0.774653	21	Very High	BCmicrO|CoMeTa|DIANA|ElMMo3|MBStar|MAMI|microrna.org|MirAncesTar|mirbase|miRcode|mirCoX|miRDB|MirMAP|MirSNP|MirTar|miRTar2GO|PACCMIT|RepTar|RNAhybrid|TargetRank|TargetScan
SCYL3	Q8IZE3		hsa-let-7b-5p	0.774636	18	Very High	BCmicrO|BiTargeting|CoMeTa|Cupid|DIANA|ElMMo3|MBStar|MAMI|microrna.org|MirAncesTar|MirMAP|miRTar2GO|Mirza-G|MultiMiTar|RepTar|RNA22|RNAhybrid|TargetScan
RAB15	P59190		hsa-let-7a-5p	0.774533	17	Very High	BiTargeting|CoMeTa|DIANA|ElMMo3|MBStar|MAMI|microrna.org|MirAncesTar|miRDB|MirMAP|miRTar2GO|MultiMiTar|PACCMIT|RepTar|RNAhybrid|TargetRank|TargetScan
CYP19A1	P11511		hsa-let-7b-5p	0.774504	20	Very High	BCmicrO|BiTargeting|CoMeTa|DIANA|ElMMo3|MBStar|MAMI|microrna.org|MirAncesTar|miRDB|MirMAP|MirSNP|MirTar|Mirza-G|MultiMiTar|PACCMIT|RepTar|RNAhybrid|TargetRank|TargetScan
FRMD4B	Q9Y2L6		hsa-miR-26a-5p	0.774245	15	Very High	BCmicrO|CoMeTa|DIANA|ElMMo3|MBStar|MirAncesTar|miRDB|MirMAP|MirTar|Mirza-G|PACCMIT|RepTar|RNAhybrid|TargetRank|TargetScan
GPR161	Q8N6U8		hsa-miR-140-5p	0.774202	23	Very High	BCmicrO|BiTargeting|CoMeTa|Cupid|DIANA|ElMMo3|MBStar|MAMI|microrna.org|MirAncesTar|mirbase|miRcode|mirCoX|miRDB|MirMAP|MirTar|Mirza-G|PITA|RepTar|RNA22|RNAhybrid|TargetRank|TargetScan
ADAMTS6	Q9UKP5		hsa-miR-140-5p	0.77416	18	Very High	BCmicrO|CoMeTa|Cupid|DIANA|ElMMo3|MBStar|microrna.org|MirAncesTar|mirbase|miRcode|mirCoX|miRDB|MirMAP|MirTar|Mirza-G|MultiMiTar|PicTar|TargetSpy
RFX7	Q2KHR2		hsa-miR-140-5p	0.774107	19	Very High	BCmicrO|CoMeTa|Cupid|DIANA|ElMMo3|microrna.org|MirAncesTar|miRcode|mirCoX|miRDB|MirMAP|miRTar2GO|Mirza-G|MultiMiTar|PACCMIT|RepTar|RNAhybrid|TargetScan|TargetSpy
ERLIN1	O75477		hsa-miR-26a-5p	0.774094	18	Very High	BCmicrO|CoMeTa|Cupid|DIANA|ElMMo3|MAMI|MirAncesTar|miRDB|MirMAP|MirSNP|MirTar|miRTar2GO|Mirza-G|MultiMiTar|PACCMIT|RepTar|RNAhybrid|TargetScan
COL4A5	P29400		hsa-let-7b-5p	0.773898	14	Very High	BCmicrO|CoMeTa|DIANA|ElMMo3|MBStar|MAMI|MirAncesTar|MirMAP|Mirza-G|MultiMiTar|PicTar|RepTar|RNAhybrid|TargetScan
ADIPOR2	Q86V24		hsa-let-7a-5p	0.773891	12	Very High	CoMeTa|DIANA|ElMMo3|MAMI|MirAncesTar|MirMAP|miRTar2GO|Mirza-G|MultiMiTar|PicTar|RepTar|TargetScan
ELP1	O95163		hsa-let-7a-5p	0.773597	17	Very High	CoMeTa|Cupid|DIANA|ElMMo3|MAMI|microrna.org|MirAncesTar|miRDB|MirMAP|MirTar|miRTar2GO|Mirza-G|PACCMIT|RepTar|RNAhybrid|TargetRank|TargetScan
ESRRG	P62508		hsa-miR-26a-5p	0.773493	14	Very High	BCmicrO|CoMeTa|Cupid|DIANA|ElMMo3|MBStar|MAMI|MirAncesTar|MirMAP|MultiMiTar|PicTar|RNA22|RNAhybrid|TargetScan
ADAM12	O43184		hsa-miR-26a-5p	0.773477	14	Very High	BCmicrO|CoMeTa|Cupid|DIANA|ElMMo3|MBStar|MAMI|MirAncesTar|MirMAP|Mirza-G|MultiMiTar|PicTar|RNAhybrid|TargetScan
BIN3	Q9NQY0		hsa-let-7b-5p	0.773406	18	Very High	BCmicrO|CoMeTa|DIANA|ElMMo3|MAMI|microrna.org|MirAncesTar|miRDB|MirMAP|MirSNP|MirTar|miRTar2GO|Mirza-G|MultiMiTar|PACCMIT|RepTar|RNAhybrid|TargetScan
APC	P25054		hsa-miR-26a-5p	0.77339	18	Very High	BCmicrO|BiTargeting|CoMeTa|DIANA|ElMMo3|GenMir++|MBStar|MAMI|MirAncesTar|miRDB|MirMAP|MirTar|Mirza-G|MultiMiTar|RepTar|RNAhybrid|TargetRank|TargetScan
JPT1	Q9UK76		hsa-miR-142-5p	0.773096	14	Very High	CoMeTa|Cupid|DIANA|ElMMo3|MBStar|MirAncesTar|miRDB|MirMAP|MirSNP|Mirza-G|PACCMIT|PicTar|RNAhybrid|TargetScan
FAM135A	Q9P2D6		hsa-let-7b-5p	0.773064	16	Very High	BCmicrO|BiTargeting|CoMeTa|Cupid|DIANA|ElMMo3|MBStar|MAMI|microrna.org|MirAncesTar|MirMAP|miRTar2GO|MultiMiTar|RepTar|RNAhybrid|TargetScan
SLC5A6	Q9Y289		hsa-let-7b-5p	0.772996	16	Very High	BCmicrO|CoMeTa|DIANA|ElMMo3|MAMI|microrna.org|MirAncesTar|miRDB|MirMAP|MirTar|miRTar2GO|Mirza-G|PACCMIT|RepTar|RNAhybrid|TargetScan
MXD1	Q05195		hsa-let-7a-5p	0.772992	16	Very High	BiTargeting|CoMeTa|DIANA|ElMMo3|MBStar|microrna.org|MirAncesTar|miRDB|MirMAP|miRTar2GO|Mirza-G|PACCMIT|RepTar|RNAhybrid|TargetRank|TargetScan
TACC2	O95359		hsa-miR-31-5p	0.772924	21	Very High	BCmicrO|BiTargeting|CoMeTa|Cupid|ElMMo3|MBStar|microrna.org|MirAncesTar|mirbase|miRcode|miRDB|MirMAP|MirSNP|MirTar|miRTar2GO|Mirza-G|MultiMiTar|PACCMIT|RepTar|RNAhybrid|TargetScan
USP9X	Q93008		hsa-miR-26a-5p	0.772853	15	Very High	BCmicrO|CoMeTa|DIANA|ElMMo3|MBStar|MirAncesTar|miRDB|MirTar|Mirza-G|MultiMiTar|PACCMIT|RepTar|RNAhybrid|TargetRank|TargetScan
AP1S1	P61966		hsa-let-7a-5p	0.772689	18	Very High	CoMeTa|Cupid|DIANA|ElMMo3|MAMI|microrna.org|MirAncesTar|mirbase|miRDB|MirMAP|MirSNP|miRTar2GO|Mirza-G|MultiMiTar|PACCMIT|RepTar|RNAhybrid|TargetScan
CCNT2	O60583		hsa-miR-188-5p	0.772661	19	Very High	BCmicrO|BiTargeting|CoMeTa|Cupid|DIANA|ElMMo3|MBStar|MirAncesTar|miRDB|MirMAP|MirTar|miRTar2GO|Mirza-G|PACCMIT|RepTar|RNAhybrid|TargetRank|TargetScan|TargetSpy
PRKCQ	Q04759		hsa-miR-26a-5p	0.772445	17	Very High	BCmicrO|CoMeTa|Cupid|DIANA|ElMMo3|MBStar|MAMI|MirAncesTar|miRDB|MirMAP|MirTar|Mirza-G|MultiMiTar|PACCMIT|RNAhybrid|TargetRank|TargetScan
TBC1D15	Q8TC07		hsa-miR-26a-5p	0.772413	18	Very High	BCmicrO|BiTargeting|CoMeTa|Cupid|DIANA|ElMMo3|MBStar|MAMI|MirAncesTar|miRDB|MirMAP|MirTar|Mirza-G|MultiMiTar|RepTar|RNAhybrid|TargetRank|TargetScan
AFF1	P51825		hsa-miR-142-3p	0.772364	20	Very High	BCmicrO|CoMeTa|DIANA|ElMMo3|MBStar|MAMI|microrna.org|MirAncesTar|miRcode|miRDB|MirMAP|MirTar|miRTar2GO|Mirza-G|MultiMiTar|PACCMIT|RepTar|RNAhybrid|TargetRank|TargetSpy
PURA	Q00577		hsa-miR-223-3p	0.772335	17	Very High	BCmicrO|CoMeTa|Cupid|DIANA|ElMMo3|microrna.org|MirAncesTar|miRcode|mirCoX|miRDB|MirMAP|miRTar2GO|Mirza-G|MultiMiTar|PACCMIT|RepTar|TargetScan
ZCCHC11	Q5TAX3		hsa-let-7a-5p	0.772076	14	Very High	Cupid|ElMMo3|GenMir++|MBStar|MAMI|microrna.org|mirbase|MirMAP|miRTar2GO|MultiMiTar|RepTar|RNA22|RNAhybrid|TargetScan
PLEKHO1	Q53GL0		hsa-let-7a-5p	0.771947	16	Very High	CoMeTa|Cupid|DIANA|ElMMo3|MBStar|MAMI|microrna.org|MirAncesTar|mirbase|MirMAP|miRTar2GO|MultiMiTar|RepTar|RNA22|RNAhybrid|TargetScan
KHDRBS3	O75525		hsa-miR-31-5p	0.771811	18	Very High	BCmicrO|CoMeTa|ElMMo3|microrna.org|MirAncesTar|miRcode|miRDB|MirMAP|MirTar|miRTar2GO|Mirza-G|MultiMiTar|PACCMIT|PITA|RepTar|RNAhybrid|TargetRank|TargetScan
CDKN2AIP	Q9NXV6		hsa-miR-146b-5p	0.77181	19	Very High	BCmicrO|CoMeTa|Cupid|DIANA|ElMMo3|MBStar|microrna.org|MirAncesTar|miRcode|mirCoX|MirMAP|miRTar2GO|Mirza-G|MultiMiTar|RepTar|RNAhybrid|TargetRank|TargetScan|TargetSpy
IL10	P22301		hsa-let-7a-5p	0.771771	15	Very High	BiTargeting|CoMeTa|Cupid|DIANA|ElMMo3|MAMI|microrna.org|MirAncesTar|MirMAP|miRTar2GO|Mirza-G|MultiMiTar|RepTar|RNAhybrid|TargetScan
BIRC6	Q9NR09		hsa-miR-140-5p	0.771607	20	Very High	BCmicrO|Cupid|DIANA|ElMMo3|MBStar|microrna.org|MirAncesTar|mirbase|miRcode|mirCoX|miRDB|MirMAP|MirTar|miRTar2GO|Mirza-G|MultiMiTar|PACCMIT|RNAhybrid|TargetScan|TargetSpy
NTNG1	Q9Y2I2		hsa-miR-199a-5p	0.771515	18	Very High	BCmicrO|CoMeTa|Cupid|ElMMo3|MBStar|MAMI|microrna.org|MirAncesTar|mirbase|miRDB|MirMAP|MirTar|MultiMiTar|RepTar|RNA22|RNAhybrid|TargetRank|TargetScan
SCN1A	P35498		hsa-miR-223-3p	0.771321	20	Very High	BCmicrO|BiTargeting|CoMeTa|Cupid|DIANA|ElMMo3|MBStar|MAMI|microrna.org|MirAncesTar|mirbase|miRcode|mirCoX|miRDB|MirMAP|MirTar|Mirza-G|RepTar|RNAhybrid|TargetScan
MAP3K11	Q16584		hsa-miR-142-3p	0.771263	17	Very High	BCmicrO|BiTargeting|CoMeTa|DIANA|ElMMo3|MAMI|microrna.org|MirAncesTar|mirbase|miRcode|miRDB|MirMAP|miRTar2GO|PACCMIT|RepTar|RNAhybrid|TargetRank
STX12	Q86Y82		hsa-miR-142-3p	0.771203	18	Very High	BCmicrO|CoMeTa|Cupid|DIANA|ElMMo3|MBStar|MAMI|microrna.org|MirAncesTar|miRcode|miRDB|MirMAP|MirTar|miRTar2GO|Mirza-G|MultiMiTar|PACCMIT|TargetSpy
ANKRD49	Q8WVL7		hsa-let-7a-5p	0.771193	18	Very High	BiTargeting|CoMeTa|Cupid|DIANA|ElMMo3|MBStar|MAMI|microrna.org|MirAncesTar|miRDB|MirMAP|MirSNP|MirTar|miRTar2GO|Mirza-G|PACCMIT|RepTar|RNAhybrid
PTPRD	P23468		hsa-let-7b-5p	0.771133	16	Very High	BCmicrO|CoMeTa|Cupid|DIANA|ElMMo3|MBStar|microrna.org|MirAncesTar|miRDB|MirMAP|miRTar2GO|MultiMiTar|PACCMIT|RepTar|RNAhybrid|TargetScan
ZNF710	Q8N1W2		hsa-let-7a-5p	0.771038	16	Very High	CoMeTa|Cupid|DIANA|ElMMo3|MBStar|MAMI|MirAncesTar|miRDB|MirMAP|MirSNP|miRTar2GO|Mirza-G|PACCMIT|RepTar|RNAhybrid|TargetScan
PSIP1	O75475		hsa-miR-142-3p	0.770865	18	Very High	BCmicrO|BiTargeting|CoMeTa|Cupid|ElMMo3|MBStar|MAMI|microrna.org|MirAncesTar|mirbase|miRcode|MirMAP|miRTar2GO|Mirza-G|MultiMiTar|RepTar|RNAhybrid|TargetRank
PGM2L1	Q6PCE3		hsa-let-7b-5p	0.770763	15	Very High	BCmicrO|DIANA|ElMMo3|MBStar|MAMI|microrna.org|MirAncesTar|miRDB|MirMAP|miRTar2GO|MultiMiTar|PACCMIT|RepTar|TargetRank|TargetScan
MYO1F	O00160		hsa-let-7b-5p	0.770745	19	Very High	BCmicrO|BiTargeting|CoMeTa|DIANA|ElMMo3|MBStar|MAMI|microrna.org|MirAncesTar|miRDB|MirMAP|MirSNP|MirTar|Mirza-G|MultiMiTar|PACCMIT|RepTar|RNAhybrid|TargetScan
CDK8	P49336		hsa-miR-26a-5p	0.770653	14	Very High	BCmicrO|BiTargeting|CoMeTa|Cupid|DIANA|ElMMo3|MirAncesTar|MirMAP|MirSNP|Mirza-G|PACCMIT|RepTar|RNAhybrid|TargetScan
BEND4	Q6ZU67		hsa-let-7b-5p	0.77036	17	Very High	BCmicrO|BiTargeting|Cupid|DIANA|ElMMo3|MBStar|MirAncesTar|miRDB|MirMAP|miRTar2GO|Mirza-G|MultiMiTar|PACCMIT|RepTar|RNAhybrid|TargetRank|TargetScan
ZNF275	Q9NSD4		hsa-let-7a-5p	0.770325	15	Very High	BiTargeting|Cupid|DIANA|ElMMo3|microrna.org|MirAncesTar|miRDB|MirMAP|MirTar|miRTar2GO|Mirza-G|PACCMIT|RepTar|TargetRank|TargetScan
STC1	P52823		hsa-miR-146b-5p	0.769981	19	Very High	BCmicrO|CoMeTa|Cupid|DIANA|ElMMo3|MBStar|MAMI|microrna.org|MirAncesTar|miRcode|mirCoX|miRDB|MirMAP|Mirza-G|MultiMiTar|RepTar|RNAhybrid|TargetRank|TargetScan
HOOK1	Q9UJC3		hsa-let-7b-5p	0.769937	17	Very High	BCmicrO|CoMeTa|DIANA|ElMMo3|MBStar|microrna.org|MirAncesTar|miRDB|MirMAP|miRTar2GO|Mirza-G|MultiMiTar|PACCMIT|RepTar|RNA22|TargetRank|TargetScan
WDFY3	Q8IZQ1		hsa-let-7a-5p	0.769737	12	Very High	CoMeTa|DIANA|ElMMo3|MBStar|MAMI|MirAncesTar|MirMAP|miRTar2GO|Mirza-G|MultiMiTar|PicTar|RepTar
SREK1IP1	Q8N9Q2		hsa-let-7b-5p	0.76957	16	Very High	BCmicrO|BiTargeting|CoMeTa|DIANA|ElMMo3|MBStar|MAMI|MirAncesTar|miRDB|MirMAP|miRTar2GO|Mirza-G|MultiMiTar|RepTar|TargetRank|TargetScan
CPEB2	Q7Z5Q1		hsa-miR-142-5p	0.769174	16	Very High	BiTargeting|Cupid|DIANA|ElMMo3|MBStar|MirAncesTar|miRDB|MirMAP|MirTar|Mirza-G|PACCMIT|PicTar|RepTar|RNAhybrid|TargetRank|TargetScan
WASF1	Q92558		hsa-miR-140-5p	0.768869	19	Very High	BCmicrO|CoMeTa|Cupid|DIANA|ElMMo3|MBStar|microrna.org|MirAncesTar|miRcode|mirCoX|miRDB|MirMAP|MirTar|Mirza-G|MultiMiTar|RNAhybrid|TargetRank|TargetScan|TargetSpy
CUL2	Q13617		hsa-miR-142-5p	0.768852	15	Very High	CoMeTa|Cupid|DIANA|ElMMo3|MBStar|MAMI|MirAncesTar|mirbase|miRDB|MirMAP|MirTar|Mirza-G|PACCMIT|RNAhybrid|TargetScan
NEK6	Q9HC98		hsa-miR-26a-5p	0.768829	15	Very High	BCmicrO|DIANA|ElMMo3|MBStar|MAMI|MirAncesTar|miRDB|MirMAP|miRTar2GO|MultiMiTar|PACCMIT|PicTar|RepTar|RNAhybrid|TargetScan
TRPS1	Q9UHF7		hsa-miR-26a-5p	0.768829	14	Very High	BCmicrO|BiTargeting|CoMeTa|DIANA|ElMMo3|MBStar|MAMI|MirAncesTar|MirMAP|MultiMiTar|PicTar|RepTar|RNAhybrid|TargetScan
ZMYM4	Q5VZL5		hsa-miR-491-5p	0.768742	19	Very High	BCmicrO|CoMeTa|Cupid|DIANA|ElMMo3|microrna.org|MirAncesTar|miRDB|MirMAP|MirTar|miRTar2GO|Mirza-G|MultiMiTar|PITA|RepTar|RNA22|TargetRank|TargetScan|TargetSpy
E2F6	O75461		hsa-let-7a-5p	0.76874	17	Very High	CoMeTa|Cupid|DIANA|ElMMo3|microrna.org|MirAncesTar|miRDB|MirMAP|MirSNP|miRTar2GO|Mirza-G|MultiMiTar|PACCMIT|RepTar|RNAhybrid|TargetRank|TargetScan
CTNND2	Q9UQB3		hsa-miR-31-5p	0.76873	18	Very High	BCmicrO|CoMeTa|Cupid|ElMMo3|MBStar|microrna.org|MirAncesTar|miRcode|miRDB|MirMAP|MirTar|Mirza-G|MultiMiTar|PACCMIT|RepTar|RNAhybrid|TargetRank|TargetScan
LBR	Q14739		hsa-let-7b-5p	0.768437	16	Very High	BCmicrO|BiTargeting|CoMeTa|Cupid|DIANA|ElMMo3|microrna.org|MirAncesTar|miRDB|MirMAP|Mirza-G|PACCMIT|RNA22|RNAhybrid|TargetRank|TargetScan
ZCCHC11	Q5TAX3		hsa-let-7b-5p	0.768342	15	Very High	BCmicrO|Cupid|ElMMo3|GenMir++|MBStar|MAMI|microrna.org|mirbase|MirMAP|miRTar2GO|MultiMiTar|RepTar|RNA22|RNAhybrid|TargetScan
KLF13	Q9Y2Y9		hsa-miR-142-3p	0.768335	16	Very High	BCmicrO|BiTargeting|CoMeTa|DIANA|ElMMo3|MBStar|MAMI|MirAncesTar|miRcode|MirMAP|miRTar2GO|Mirza-G|MultiMiTar|PicTar|RepTar|RNAhybrid
RBM47	A0AV96		hsa-miR-199a-5p	0.768299	19	Very High	BCmicrO|BiTargeting|CoMeTa|DIANA|ElMMo3|MBStar|MAMI|microrna.org|MirAncesTar|miRDB|MirMAP|MirTar|miRTar2GO|Mirza-G|MultiMiTar|PACCMIT|RepTar|RNAhybrid|TargetScan
LAMP2	P13473		hsa-miR-140-5p	0.768217	18	Very High	BCmicrO|CoMeTa|Cupid|DIANA|ElMMo3|MBStar|microrna.org|MirAncesTar|miRcode|mirCoX|MirMAP|miRTar2GO|Mirza-G|MultiMiTar|RepTar|RNAhybrid|TargetRank|TargetScan
CACNB2	Q08289		hsa-miR-31-5p	0.768099	19	Very High	BCmicrO|BiTargeting|CoMeTa|Cupid|DIANA|ElMMo3|MBStar|microrna.org|MirAncesTar|miRcode|miRDB|MirMAP|Mirza-G|MultiMiTar|PACCMIT|RepTar|RNAhybrid|TargetRank|TargetScan
NKD1	Q969G9		hsa-let-7a-5p	0.768064	14	Very High	Cupid|DIANA|ElMMo3|MBStar|MAMI|microrna.org|MirAncesTar|mirbase|miRDB|MirMAP|Mirza-G|MultiMiTar|RepTar|TargetScan
BLCAP	P62952		hsa-miR-362-3p	0.768062	20	Very High	BCmicrO|CoMeTa|DIANA|ElMMo3|MBStar|microrna.org|MirAncesTar|mirbase|miRDB|MirMAP|MirSNP|MirTar|miRTar2GO|Mirza-G|PACCMIT|RepTar|RNAhybrid|TargetRank|TargetScan|TargetSpy
BEND4	Q6ZU67		hsa-let-7a-5p	0.768021	15	Very High	Cupid|DIANA|ElMMo3|MBStar|MirAncesTar|miRDB|MirMAP|miRTar2GO|Mirza-G|MultiMiTar|PACCMIT|RepTar|RNAhybrid|TargetRank|TargetScan
EEA1	Q15075		hsa-let-7a-5p	0.76778	16	Very High	CoMeTa|Cupid|DIANA|ElMMo3|MBStar|microrna.org|MirAncesTar|MirMAP|miRTar2GO|Mirza-G|MultiMiTar|PACCMIT|RepTar|RNAhybrid|TargetRank|TargetScan
PRPF4B	Q13523		hsa-miR-142-5p	0.767489	16	Very High	BiTargeting|CoMeTa|DIANA|ElMMo3|MBStar|MirAncesTar|miRDB|MirMAP|MirTar|Mirza-G|PACCMIT|RepTar|RNAhybrid|TargetRank|TargetScan|TargetSpy
FA2H	Q7L5A8		hsa-miR-26a-5p	0.767468	15	Very High	BCmicrO|CoMeTa|Cupid|DIANA|ElMMo3|MAMI|MirAncesTar|miRDB|MirMAP|MirTar|Mirza-G|PACCMIT|RNAhybrid|TargetRank|TargetScan
DCBLD2	Q96PD2		hsa-miR-26a-5p	0.767402	18	Very High	BCmicrO|BiTargeting|CoMeTa|Cupid|DIANA|ElMMo3|MBStar|MAMI|MirAncesTar|miRDB|MirMAP|miRTar2GO|Mirza-G|MultiMiTar|RepTar|RNAhybrid|TargetRank|TargetScan
ATG16L1	Q676U5		hsa-miR-142-3p	0.767201	20	Very High	BCmicrO|BiTargeting|CoMeTa|Cupid|DIANA|ElMMo3|MBStar|MAMI|microrna.org|MirAncesTar|mirbase|miRcode|miRDB|MirMAP|miRTar2GO|Mirza-G|MultiMiTar|PACCMIT|RepTar|RNAhybrid
FBXO3	Q9UK99		hsa-miR-142-3p	0.767199	21	Very High	BCmicrO|CoMeTa|DIANA|ElMMo3|MBStar|MAMI|microrna.org|MirAncesTar|mirbase|miRcode|miRDB|MirMAP|MirTar|miRTar2GO|Mirza-G|MultiMiTar|PACCMIT|RepTar|RNAhybrid|TargetRank|TargetSpy
GALE	Q14376		hsa-let-7a-5p	0.767167	17	Very High	BiTargeting|CoMeTa|Cupid|DIANA|ElMMo3|MAMI|microrna.org|MirAncesTar|mirbase|miRDB|MirMAP|miRTar2GO|PACCMIT|RepTar|RNA22|RNAhybrid|TargetScan
ABCC5	O15440		hsa-miR-199a-5p	0.767086	17	Very High	BCmicrO|BiTargeting|CoMeTa|DIANA|ElMMo3|MAMI|microrna.org|MirAncesTar|miRDB|MirMAP|miRTar2GO|Mirza-G|PACCMIT|PicTar|RepTar|RNAhybrid|TargetScan
SEPT7	Q16181		hsa-miR-127-3p	0.766679	17	Very High	BCmicrO|CoMeTa|DIANA|ElMMo3|MBStar|MAMI|microrna.org|MirAncesTar|mirCoX|miRDB|MirMAP|MirTar|Mirza-G|PACCMIT|PITA|RNAhybrid|TargetScan
ZNF654	Q8IZM8		hsa-miR-199a-5p	0.766665	20	Very High	BCmicrO|BiTargeting|CoMeTa|Cupid|DIANA|ElMMo3|MBStar|microrna.org|MirAncesTar|miRDB|MirMAP|MirTar|miRTar2GO|Mirza-G|MultiMiTar|PACCMIT|RepTar|TargetRank|TargetScan|TargetSpy
PPP1R12A	O14974		hsa-miR-140-5p	0.766663	18	Very High	BCmicrO|CoMeTa|Cupid|DIANA|ElMMo3|MBStar|microrna.org|MirAncesTar|miRcode|mirCoX|MirMAP|miRTar2GO|Mirza-G|MultiMiTar|RNAhybrid|TargetRank|TargetScan|TargetSpy
FGD6	Q6ZV73		hsa-let-7a-5p	0.766661	17	Very High	BiTargeting|CoMeTa|DIANA|ElMMo3|MBStar|microrna.org|MirAncesTar|miRDB|MirMAP|miRTar2GO|Mirza-G|MultiMiTar|PACCMIT|RepTar|RNAhybrid|TargetRank|TargetScan
CD200	P41217		hsa-miR-26a-5p	0.766655	18	Very High	BCmicrO|BiTargeting|CoMeTa|Cupid|DIANA|ElMMo3|MBStar|MAMI|MirAncesTar|miRDB|MirMAP|MirTar|miRTar2GO|MultiMiTar|PACCMIT|RepTar|RNAhybrid|TargetScan
MTX2	O75431		hsa-miR-26a-5p	0.766352	14	Very High	BCmicrO|CoMeTa|DIANA|ElMMo3|MAMI|MirAncesTar|miRDB|MirMAP|MirTar|PACCMIT|RepTar|RNAhybrid|TargetRank|TargetScan
MDFI	Q99750		hsa-let-7b-5p	0.766343	16	Very High	BCmicrO|BiTargeting|CoMeTa|Cupid|DIANA|ElMMo3|MAMI|microrna.org|MirAncesTar|mirbase|miRDB|MirMAP|MirSNP|PicTar|RNAhybrid|TargetScan
PCDH18	Q9HCL0		hsa-miR-26a-5p	0.766179	17	Very High	BCmicrO|Cupid|DIANA|ElMMo3|MBStar|MAMI|MirAncesTar|miRDB|MirMAP|miRTar2GO|Mirza-G|MultiMiTar|PACCMIT|RepTar|RNAhybrid|TargetRank|TargetScan
BICD2	Q8TD16		hsa-miR-26a-5p	0.766156	13	Very High	BCmicrO|BiTargeting|CoMeTa|Cupid|DIANA|ElMMo3|MBStar|MirAncesTar|MirMAP|MultiMiTar|PicTar|TargetRank|TargetScan
CEBPG	P53567		hsa-miR-26a-5p	0.766103	14	Very High	BCmicrO|BiTargeting|CoMeTa|DIANA|ElMMo3|GenMir++|MBStar|MAMI|MirMAP|Mirza-G|MultiMiTar|RepTar|TargetRank|TargetScan
ELAVL1	Q15717		hsa-miR-31-5p	0.766048	18	Very High	BCmicrO|CoMeTa|DIANA|ElMMo3|MBStar|microrna.org|MirAncesTar|miRcode|miRDB|MirMAP|miRTar2GO|Mirza-G|MultiMiTar|PITA|RepTar|RNAhybrid|TargetRank|TargetScan
DUSP5	Q16690		hsa-miR-26a-5p	0.765949	16	Very High	BCmicrO|CoMeTa|Cupid|DIANA|ElMMo3|MAMI|MirAncesTar|miRDB|MirMAP|miRTar2GO|Mirza-G|MultiMiTar|PACCMIT|RNAhybrid|TargetRank|TargetScan
ZNF341	Q9BYN7		hsa-let-7b-5p	0.765869	20	Very High	BCmicrO|BiTargeting|DIANA|ElMMo3|MBStar|MAMI|microrna.org|MirAncesTar|mirbase|miRDB|MirMAP|MirSNP|MirTar|miRTar2GO|Mirza-G|PACCMIT|RepTar|RNAhybrid|TargetRank|TargetScan
TRHDE	Q9UKU6		hsa-let-7a-5p	0.765648	14	Very High	CoMeTa|Cupid|DIANA|ElMMo3|MBStar|MAMI|microrna.org|MirAncesTar|MirMAP|Mirza-G|MultiMiTar|RepTar|TargetRank|TargetScan
PBX2	P40425		hsa-let-7a-5p	0.765589	16	Very High	CoMeTa|Cupid|DIANA|ElMMo3|MBStar|MAMI|microrna.org|MirAncesTar|miRDB|MirMAP|miRTar2GO|Mirza-G|PACCMIT|RepTar|RNAhybrid|TargetScan
SH3PXD2A	Q5TCZ1		hsa-miR-26a-5p	0.765371	15	Very High	BCmicrO|CoMeTa|Cupid|DIANA|ElMMo3|MBStar|MAMI|MirAncesTar|miRDB|MirMAP|miRTar2GO|PACCMIT|RNAhybrid|TargetRank|TargetScan
BTRC	Q9Y297		hsa-miR-199a-5p	0.765207	20	Very High	BCmicrO|BiTargeting|CoMeTa|DIANA|ElMMo3|MBStar|MAMI|microrna.org|MirAncesTar|miRDB|MirMAP|MirTar|miRTar2GO|Mirza-G|MultiMiTar|PACCMIT|RepTar|TargetRank|TargetScan|TargetSpy
SYNCRIP	O60506		hsa-let-7b-5p	0.765139	15	Very High	BCmicrO|BiTargeting|CoMeTa|Cupid|DIANA|ElMMo3|MBStar|microrna.org|MirAncesTar|mirbase|miRDB|MirMAP|miRTar2GO|Mirza-G|TargetScan
CDH2	P19022		hsa-miR-199a-5p	0.765071	18	Very High	BCmicrO|CoMeTa|DIANA|ElMMo3|MBStar|microrna.org|MirAncesTar|mirbase|miRDB|MirMAP|MirSNP|Mirza-G|MultiMiTar|PicTar|RepTar|RNAhybrid|TargetRank|TargetScan
SLC4A4	Q9Y6R1		hsa-miR-142-5p	0.765066	14	Very High	CoMeTa|Cupid|DIANA|ElMMo3|MBStar|MirAncesTar|miRDB|MirMAP|PicTar|RepTar|RNAhybrid|TargetRank|TargetScan|TargetSpy
NSD2	O96028		hsa-miR-26a-5p	0.765008	16	Very High	BCmicrO|CoMeTa|Cupid|DIANA|ElMMo3|MBStar|MAMI|MirAncesTar|MirMAP|miRTar2GO|Mirza-G|MultiMiTar|RepTar|RNAhybrid|TargetRank|TargetScan
ZNF532	Q9HCE3		hsa-miR-146b-5p	0.764967	20	Very High	BCmicrO|CoMeTa|DIANA|ElMMo3|MBStar|MAMI|microrna.org|MirAncesTar|miRcode|mirCoX|miRDB|MirMAP|Mirza-G|MultiMiTar|PACCMIT|RepTar|RNAhybrid|TargetRank|TargetScan|TargetSpy
ARRDC3	Q96B67		hsa-miR-142-3p	0.764837	13	Very High	BCmicrO|Cupid|DIANA|ElMMo3|MBStar|MAMI|MirAncesTar|miRcode|MirMAP|miRTar2GO|Mirza-G|MultiMiTar|PicTar
ZDHHC18	Q9NUE0		hsa-miR-26a-5p	0.764791	18	Very High	BCmicrO|BiTargeting|CoMeTa|Cupid|DIANA|ElMMo3|MAMI|MirAncesTar|miRDB|MirMAP|miRTar2GO|Mirza-G|PACCMIT|RepTar|RNA22|RNAhybrid|TargetRank|TargetScan
PDE4B	Q07343		hsa-miR-142-3p	0.764747	22	Very High	BCmicrO|BiTargeting|CoMeTa|Cupid|DIANA|ElMMo3|MBStar|microrna.org|MirAncesTar|mirbase|miRcode|miRDB|MirMAP|MirTar|miRTar2GO|Mirza-G|MultiMiTar|PACCMIT|RepTar|RNA22|RNAhybrid|TargetRank
APBB2	Q92870		hsa-miR-31-5p	0.764739	22	Very High	BCmicrO|BiTargeting|CoMeTa|DIANA|ElMMo3|MBStar|MirAncesTar|mirbase|miRcode|miRDB|MirMAP|MirSNP|MirTar|miRTar2GO|Mirza-G|MultiMiTar|PACCMIT|PITA|RepTar|RNAhybrid|TargetRank|TargetScan
TMEM33	P57088		hsa-miR-26a-5p	0.764701	16	Very High	BCmicrO|CoMeTa|Cupid|DIANA|ElMMo3|MBStar|MAMI|MirAncesTar|miRDB|MirMAP|MirTar|miRTar2GO|MultiMiTar|PACCMIT|RNAhybrid|TargetScan
NDRG3	Q9UGV2		hsa-miR-31-5p	0.764626	19	Very High	BCmicrO|CoMeTa|Cupid|DIANA|ElMMo3|microrna.org|MirAncesTar|miRcode|miRDB|MirMAP|miRTar2GO|Mirza-G|MultiMiTar|PACCMIT|PITA|RepTar|RNAhybrid|TargetRank|TargetScan
UBE3A	Q05086		hsa-miR-26a-5p	0.76446	13	Very High	BCmicrO|CoMeTa|Cupid|DIANA|ElMMo3|GenMir++|MAMI|MirAncesTar|MirMAP|miRTar2GO|Mirza-G|RNAhybrid|TargetScan
IL34	Q6ZMJ4		hsa-miR-31-5p	0.764382	18	Very High	BCmicrO|BiTargeting|DIANA|ElMMo3|MBStar|MAMI|microrna.org|MirAncesTar|mirbase|miRcode|miRDB|MirMAP|Mirza-G|PITA|RepTar|RNAhybrid|TargetRank|TargetScan
UBN1	Q9NPG3		hsa-miR-31-5p	0.764266	19	Very High	BCmicrO|BiTargeting|CoMeTa|Cupid|DIANA|ElMMo3|microrna.org|MirAncesTar|miRcode|miRDB|MirMAP|miRTar2GO|Mirza-G|MultiMiTar|PACCMIT|RepTar|RNAhybrid|TargetRank|TargetScan
STK40	Q8N2I9		hsa-let-7a-5p	0.764157	16	Very High	BiTargeting|DIANA|ElMMo3|MBStar|MAMI|microrna.org|MirAncesTar|miRDB|MirMAP|MirTar|miRTar2GO|Mirza-G|MultiMiTar|RepTar|RNA22|TargetScan
PRRX1	P54821		hsa-let-7b-5p	0.764109	18	Very High	BCmicrO|BiTargeting|CoMeTa|DIANA|ElMMo3|MBStar|microrna.org|MirAncesTar|miRDB|MirMAP|Mirza-G|MultiMiTar|PACCMIT|RepTar|RNA22|RNAhybrid|TargetRank|TargetScan
BBX	Q8WY36		hsa-miR-26a-5p	0.764089	15	Very High	BCmicrO|Cupid|DIANA|ElMMo3|MBStar|MAMI|MirAncesTar|miRDB|MirMAP|MirTar|miRTar2GO|Mirza-G|RepTar|RNAhybrid|TargetScan
AFF4	Q9UHB7		hsa-miR-142-5p	0.76391	18	Very High	CoMeTa|Cupid|DIANA|ElMMo3|MBStar|MirAncesTar|miRDB|MirMAP|MirSNP|MirTar|Mirza-G|PACCMIT|PITA|RepTar|RNAhybrid|TargetRank|TargetScan|TargetSpy
APPBP2	Q92624		hsa-let-7a-5p	0.763885	15	Very High	BiTargeting|CoMeTa|Cupid|DIANA|ElMMo3|MAMI|microrna.org|MirAncesTar|MirMAP|miRTar2GO|Mirza-G|MultiMiTar|RepTar|RNAhybrid|TargetScan
SLC6A15	Q9H2J7		hsa-let-7b-5p	0.763844	14	Very High	BCmicrO|CoMeTa|Cupid|ElMMo3|MBStar|MAMI|microrna.org|MirAncesTar|MirMAP|miRTar2GO|Mirza-G|MultiMiTar|RepTar|TargetScan
TIPARP	Q7Z3E1		hsa-miR-142-3p	0.763738	19	Very High	BCmicrO|CoMeTa|Cupid|DIANA|ElMMo3|MBStar|MAMI|microrna.org|MirAncesTar|miRcode|miRDB|MirMAP|MirTar|miRTar2GO|Mirza-G|MultiMiTar|PACCMIT|RNAhybrid|TargetSpy
PLAGL2	Q9UPG8		hsa-let-7b-5p	0.763595	15	Very High	BCmicrO|BiTargeting|CoMeTa|Cupid|DIANA|ElMMo3|MAMI|microrna.org|MirAncesTar|miRDB|MirMAP|Mirza-G|PACCMIT|RepTar|TargetScan
NCOA1	Q15788		hsa-let-7a-5p	0.763485	16	Very High	BiTargeting|CoMeTa|Cupid|ElMMo3|MBStar|MAMI|microrna.org|MirAncesTar|miRDB|MirMAP|miRTar2GO|MultiMiTar|PACCMIT|RepTar|RNAhybrid|TargetScan
C18orf25	Q96B23		hsa-miR-142-3p	0.763338	18	Very High	BCmicrO|CoMeTa|Cupid|DIANA|ElMMo3|MBStar|microrna.org|MirAncesTar|miRcode|miRDB|MirMAP|MirTar|miRTar2GO|Mirza-G|MultiMiTar|RepTar|TargetRank|TargetSpy
TET2	Q6N021		hsa-miR-26a-5p	0.763116	15	Very High	BCmicrO|Cupid|DIANA|ElMMo3|MBStar|MirAncesTar|MirMAP|MirSNP|MirTar|miRTar2GO|Mirza-G|MultiMiTar|RepTar|RNAhybrid|TargetScan
DLST	P36957		hsa-let-7b-5p	0.762975	17	Very High	BCmicrO|BiTargeting|CoMeTa|DIANA|ElMMo3|MBStar|MAMI|microrna.org|MirAncesTar|miRDB|MirMAP|MirSNP|miRTar2GO|PACCMIT|RepTar|RNAhybrid|TargetScan
MED1	Q15648		hsa-miR-146b-5p	0.762681	21	Very High	BCmicrO|CoMeTa|Cupid|DIANA|ElMMo3|MBStar|microrna.org|MirAncesTar|miRcode|mirCoX|miRDB|MirSNP|MirTar|miRTar2GO|Mirza-G|MultiMiTar|PACCMIT|RepTar|RNAhybrid|TargetRank|TargetScan
DDX3Y	O15523		hsa-miR-199a-5p	0.762671	19	Very High	BCmicrO|CoMeTa|DIANA|ElMMo3|MBStar|MAMI|microrna.org|MirAncesTar|miRDB|MirMAP|MirTar|miRTar2GO|Mirza-G|MultiMiTar|PACCMIT|RNAhybrid|TargetRank|TargetScan|TargetSpy
FAM46A	Q96IP4		hsa-miR-223-3p	0.762637	19	Very High	BCmicrO|CoMeTa|Cupid|DIANA|ElMMo3|MBStar|microrna.org|MirAncesTar|miRcode|mirCoX|miRDB|MirMAP|MirTar|Mirza-G|MultiMiTar|RepTar|RNAhybrid|TargetRank|TargetScan
PLAGL2	Q9UPG8		hsa-let-7a-5p	0.762559	14	Very High	BiTargeting|CoMeTa|DIANA|ElMMo3|MAMI|microrna.org|MirAncesTar|miRDB|MirMAP|miRTar2GO|Mirza-G|PACCMIT|RepTar|TargetScan
BCAT1	P54687		hsa-let-7a-5p	0.762556	17	Very High	BiTargeting|CoMeTa|DIANA|ElMMo3|MBStar|microrna.org|MirAncesTar|miRDB|MirMAP|MirSNP|Mirza-G|MultiMiTar|PACCMIT|RepTar|RNAhybrid|TargetRank|TargetScan
C8orf58	Q8NAV2		hsa-let-7b-5p	0.762537	18	Very High	BCmicrO|BiTargeting|DIANA|ElMMo3|MBStar|microrna.org|MirAncesTar|mirbase|miRDB|MirMAP|MirTar|miRTar2GO|Mirza-G|MultiMiTar|RepTar|RNAhybrid|TargetRank|TargetScan
SCYL3	Q8IZE3		hsa-let-7a-5p	0.762496	17	Very High	BiTargeting|CoMeTa|Cupid|DIANA|ElMMo3|MBStar|MAMI|microrna.org|MirAncesTar|MirMAP|miRTar2GO|Mirza-G|MultiMiTar|RepTar|RNA22|RNAhybrid|TargetScan
EPHA2	P29317		hsa-miR-26a-5p	0.762441	12	Very High	BCmicrO|CoMeTa|Cupid|DIANA|ElMMo3|MAMI|MirAncesTar|miRDB|MirMAP|RNAhybrid|TargetRank|TargetScan
CCNT2	O60583		hsa-miR-223-3p	0.762391	18	Very High	BCmicrO|CoMeTa|Cupid|DIANA|ElMMo3|MBStar|MAMI|microrna.org|MirAncesTar|miRcode|mirCoX|MirMAP|miRTar2GO|Mirza-G|MultiMiTar|RNAhybrid|TargetRank|TargetScan
SUPT16H	Q9Y5B9		hsa-miR-31-5p	0.762354	20	Very High	BCmicrO|BiTargeting|CoMeTa|Cupid|DIANA|ElMMo3|microrna.org|MirAncesTar|miRcode|miRDB|MirMAP|MirSNP|miRTar2GO|Mirza-G|MultiMiTar|PITA|RepTar|RNAhybrid|TargetRank|TargetScan
MYRIP	Q8NFW9		hsa-let-7a-5p	0.762321	13	Very High	BiTargeting|CoMeTa|Cupid|DIANA|ElMMo3|MAMI|MirAncesTar|MirMAP|MultiMiTar|PicTar|RepTar|RNAhybrid|TargetScan
ABCB9	Q9NP78		hsa-let-7b-5p	0.762261	16	Very High	BCmicrO|BiTargeting|CoMeTa|ElMMo3|MBStar|MAMI|microrna.org|MirAncesTar|mirbase|miRDB|MirMAP|miRTar2GO|PACCMIT|RepTar|RNAhybrid|TargetScan
MARS2	Q96GW9		hsa-let-7b-5p	0.762186	15	Very High	BCmicrO|Cupid|ElMMo3|MBStar|microrna.org|MirAncesTar|miRDB|MirMAP|miRTar2GO|Mirza-G|MultiMiTar|RepTar|RNAhybrid|TargetRank|TargetScan
ARHGAP12	Q8IWW6		hsa-miR-142-3p	0.762113	15	Very High	BCmicrO|CoMeTa|Cupid|DIANA|ElMMo3|MBStar|microrna.org|MirAncesTar|miRcode|MirMAP|miRTar2GO|Mirza-G|MultiMiTar|PicTar|RNAhybrid
HIPK1	Q86Z02		hsa-miR-362-3p	0.762058	21	Very High	BCmicrO|BiTargeting|CoMeTa|Cupid|DIANA|ElMMo3|MBStar|microrna.org|MirAncesTar|miRDB|MirMAP|MirSNP|MirTar|miRTar2GO|Mirza-G|PACCMIT|RepTar|RNA22|RNAhybrid|TargetRank|TargetScan
MARS2	Q96GW9		hsa-let-7a-5p	0.762002	16	Very High	Cupid|ElMMo3|MBStar|MAMI|microrna.org|MirAncesTar|mirbase|miRDB|MirMAP|miRTar2GO|Mirza-G|MultiMiTar|RepTar|RNAhybrid|TargetRank|TargetScan
EEA1	Q15075		hsa-let-7b-5p	0.761831	16	Very High	BCmicrO|CoMeTa|DIANA|ElMMo3|MBStar|microrna.org|MirAncesTar|MirMAP|miRTar2GO|Mirza-G|MultiMiTar|PACCMIT|RepTar|RNAhybrid|TargetRank|TargetScan
BRWD3	Q6RI45		hsa-miR-142-5p	0.761823	11	Very High	Cupid|DIANA|ElMMo3|MBStar|MAMI|MirAncesTar|miRDB|MirMAP|MirTar|Mirza-G|TargetScan
RRM2	P31350		hsa-let-7b-5p	0.761809	12	Very High	BCmicrO|CoMeTa|DIANA|ElMMo3|MAMI|microrna.org|MirAncesTar|miRDB|MirMAP|Mirza-G|TargetRank|TargetScan
FZD4	Q9ULV1		hsa-miR-199a-5p	0.761806	18	Very High	BCmicrO|CoMeTa|DIANA|ElMMo3|MBStar|MAMI|microrna.org|MirAncesTar|miRDB|MirMAP|MirTar|Mirza-G|MultiMiTar|PACCMIT|RepTar|TargetRank|TargetScan|TargetSpy
CTGF	P29279		hsa-miR-26a-5p	0.761784	15	Very High	BCmicrO|CoMeTa|Cupid|DIANA|ElMMo3|MBStar|MAMI|MirAncesTar|MirMAP|miRTar2GO|MultiMiTar|RepTar|RNAhybrid|TargetRank|TargetScan
GALC	P54803		hsa-let-7a-5p	0.761775	18	Very High	CoMeTa|Cupid|DIANA|ElMMo3|MBStar|microrna.org|MirAncesTar|miRDB|MirMAP|MirSNP|MirTar|miRTar2GO|Mirza-G|MultiMiTar|RepTar|RNAhybrid|TargetRank|TargetScan
ZNF644	Q9H582		hsa-miR-491-5p	0.761502	20	Very High	BCmicrO|Cupid|DIANA|ElMMo3|MBStar|microrna.org|MirAncesTar|miRDB|MirMAP|MirTar|miRTar2GO|Mirza-G|MultiMiTar|PACCMIT|RepTar|RNA22|RNAhybrid|TargetRank|TargetScan|TargetSpy
KCTD21	Q4G0X4		hsa-let-7a-5p	0.761451	16	Very High	BiTargeting|DIANA|ElMMo3|MBStar|microrna.org|MirAncesTar|miRDB|MirMAP|MirTar|miRTar2GO|Mirza-G|MultiMiTar|PACCMIT|RepTar|TargetRank|TargetScan
ABCA1	O95477		hsa-miR-26a-5p	0.761444	14	Very High	BCmicrO|CoMeTa|Cupid|DIANA|ElMMo3|MBStar|MAMI|MirAncesTar|MirMAP|Mirza-G|MultiMiTar|PicTar|RNAhybrid|TargetScan
ULK2	Q8IYT8		hsa-miR-223-3p	0.761387	18	Very High	BCmicrO|CoMeTa|Cupid|DIANA|ElMMo3|microrna.org|MirAncesTar|miRcode|mirCoX|miRDB|MirMAP|MirTar|Mirza-G|PACCMIT|RepTar|RNAhybrid|TargetRank|TargetScan
ANKFY1	Q9P2R3		hsa-let-7b-5p	0.76134	17	Very High	BCmicrO|BiTargeting|CoMeTa|Cupid|DIANA|ElMMo3|MAMI|MirAncesTar|miRDB|MirMAP|miRTar2GO|MultiMiTar|PACCMIT|RepTar|RNAhybrid|TargetRank|TargetScan
FZD3	Q9NPG1		hsa-miR-31-5p	0.761324	20	Very High	BCmicrO|BiTargeting|CoMeTa|DIANA|ElMMo3|MBStar|microrna.org|MirAncesTar|miRcode|miRDB|MirMAP|MirSNP|MirTar|Mirza-G|MultiMiTar|PACCMIT|PITA|RepTar|TargetRank|TargetScan
BNC2	Q6ZN30		hsa-miR-142-3p	0.761322	19	Very High	BCmicrO|BiTargeting|CoMeTa|Cupid|DIANA|ElMMo3|MBStar|microrna.org|MirAncesTar|mirbase|miRcode|MirMAP|miRTar2GO|Mirza-G|MultiMiTar|RepTar|RNAhybrid|TargetRank|TargetSpy
SHROOM3	Q8TF72		hsa-miR-140-5p	0.761316	19	Very High	BCmicrO|DIANA|ElMMo3|MBStar|microrna.org|MirAncesTar|mirbase|miRcode|mirCoX|miRDB|MirMAP|MirSNP|MirTar|miRTar2GO|Mirza-G|MultiMiTar|RepTar|TargetRank|TargetScan
PICALM	Q13492		hsa-miR-142-3p	0.761293	17	Very High	BCmicrO|BiTargeting|CoMeTa|Cupid|DIANA|ElMMo3|MBStar|MAMI|microrna.org|MirAncesTar|miRcode|MirMAP|miRTar2GO|Mirza-G|MultiMiTar|RepTar|RNAhybrid
OXSR1	O95747		hsa-miR-31-5p	0.761121	19	Very High	BCmicrO|CoMeTa|Cupid|DIANA|ElMMo3|microrna.org|MirAncesTar|miRcode|miRDB|MirMAP|MirTar|miRTar2GO|Mirza-G|MultiMiTar|PACCMIT|PITA|RepTar|RNAhybrid|TargetScan
AKIRIN2	Q53H80		hsa-miR-140-5p	0.761018	15	Very High	BCmicrO|CoMeTa|DIANA|ElMMo3|microrna.org|MirAncesTar|mirbase|miRcode|mirCoX|miRDB|MirMAP|Mirza-G|PACCMIT|PicTar|TargetScan
EBF3	Q9H4W6		hsa-miR-223-3p	0.760904	14	Very High	BCmicrO|Cupid|DIANA|ElMMo3|MBStar|MAMI|MirAncesTar|miRcode|mirCoX|MirMAP|MultiMiTar|PicTar|RNAhybrid|TargetScan
MGAT4A	Q9UM21		hsa-miR-26a-5p	0.760885	17	Very High	BCmicrO|BiTargeting|CoMeTa|DIANA|ElMMo3|MBStar|MAMI|MirAncesTar|miRDB|MirMAP|MirSNP|miRTar2GO|Mirza-G|MultiMiTar|PicTar|RepTar|RNAhybrid
DICER1	Q9UPY3		hsa-miR-31-5p	0.760822	18	Very High	BCmicrO|CoMeTa|DIANA|ElMMo3|MBStar|microrna.org|MirAncesTar|miRcode|miRDB|MirMAP|miRTar2GO|Mirza-G|MultiMiTar|PACCMIT|RepTar|RNAhybrid|TargetRank|TargetScan
KMT2D	O14686		hsa-let-7b-5p	0.760575	19	Very High	BCmicrO|CoMeTa|Cupid|DIANA|ElMMo3|MBStar|microrna.org|MirAncesTar|mirbase|miRDB|MirMAP|miRTar2GO|Mirza-G|MultiMiTar|PACCMIT|RepTar|RNAhybrid|TargetRank|TargetScan
CLASP2	O75122		hsa-let-7a-5p	0.760438	17	Very High	CoMeTa|Cupid|DIANA|ElMMo3|MBStar|MAMI|microrna.org|MirAncesTar|miRDB|MirMAP|miRTar2GO|Mirza-G|MultiMiTar|PACCMIT|RepTar|RNAhybrid|TargetScan
MIEF1	L0R8F8		hsa-let-7b-5p	0.760394	17	Very High	BCmicrO|CoMeTa|DIANA|ElMMo3|MBStar|microrna.org|MirAncesTar|miRDB|MirMAP|miRTar2GO|Mirza-G|MultiMiTar|PACCMIT|RepTar|RNAhybrid|TargetRank|TargetScan
ARID1A	O14497		hsa-miR-223-3p	0.760251	18	Very High	BCmicrO|CoMeTa|Cupid|DIANA|ElMMo3|microrna.org|MirAncesTar|mirbase|miRcode|mirCoX|miRDB|MirMAP|Mirza-G|MultiMiTar|PACCMIT|RepTar|RNAhybrid|TargetScan
CLCN5	P51795		hsa-miR-142-3p	0.760229	16	Very High	BCmicrO|BiTargeting|CoMeTa|DIANA|ElMMo3|GenMir++|MBStar|MAMI|MirAncesTar|mirbase|miRcode|MirMAP|miRTar2GO|Mirza-G|MultiMiTar|RNAhybrid
SLCO5A1	Q9H2Y9		hsa-let-7b-5p	0.760215	12	Very High	BCmicrO|CoMeTa|DIANA|ElMMo3|MBStar|MAMI|MirAncesTar|MirMAP|MultiMiTar|PicTar|RNAhybrid|TargetScan
SACS	Q9NZJ4		hsa-miR-223-3p	0.760105	18	Very High	BCmicrO|CoMeTa|Cupid|DIANA|ElMMo3|MAMI|microrna.org|MirAncesTar|miRcode|mirCoX|miRDB|MirMAP|miRTar2GO|Mirza-G|PACCMIT|RepTar|RNAhybrid|TargetRank
PLEKHG6	Q3KR16		hsa-let-7a-5p	0.760043	16	Very High	CoMeTa|Cupid|DIANA|ElMMo3|MAMI|microrna.org|MirAncesTar|mirbase|miRDB|MirMAP|MirSNP|MultiMiTar|PACCMIT|RepTar|RNAhybrid|TargetRank
DPYSL2	Q16555		hsa-miR-140-5p	0.76001	20	Very High	BCmicrO|CoMeTa|DIANA|ElMMo3|MBStar|microrna.org|MirAncesTar|miRcode|mirCoX|miRDB|MirMAP|MirSNP|miRTar2GO|Mirza-G|MultiMiTar|PACCMIT|RNAhybrid|TargetRank|TargetScan|TargetSpy
SH3GL2	Q99962		hsa-miR-146b-5p	0.759855	21	Very High	BCmicrO|CoMeTa|Cupid|DIANA|ElMMo3|MBStar|MAMI|microrna.org|MirAncesTar|miRcode|mirCoX|miRDB|MirMAP|MirSNP|Mirza-G|MultiMiTar|PACCMIT|RepTar|TargetRank|TargetScan|TargetSpy
HOOK1	Q9UJC3		hsa-let-7a-5p	0.759827	17	Very High	BiTargeting|CoMeTa|Cupid|DIANA|ElMMo3|MBStar|microrna.org|MirAncesTar|miRDB|MirMAP|Mirza-G|MultiMiTar|PACCMIT|RepTar|RNA22|TargetRank|TargetScan
PHF8	Q9UPP1		hsa-let-7a-5p	0.759761	16	Very High	BiTargeting|CoMeTa|DIANA|ElMMo3|MBStar|MAMI|microrna.org|MirAncesTar|miRDB|MirMAP|miRTar2GO|MultiMiTar|PACCMIT|RepTar|RNAhybrid|TargetScan
IGSF1	Q8N6C5		hsa-miR-146b-5p	0.759543	21	Very High	BCmicrO|CoMeTa|Cupid|DIANA|ElMMo3|MBStar|microrna.org|MirAncesTar|mirbase|miRcode|mirCoX|miRDB|MirMAP|MirTar|Mirza-G|MultiMiTar|RepTar|RNAhybrid|TargetRank|TargetScan|TargetSpy
WAPL	Q7Z5K2		hsa-miR-362-3p	0.759503	16	Very High	BCmicrO|CoMeTa|Cupid|DIANA|ElMMo3|microrna.org|MirAncesTar|miRDB|MirMAP|miRTar2GO|Mirza-G|RepTar|RNAhybrid|TargetRank|TargetScan|TargetSpy
FAM114A1	Q8IWE2		hsa-miR-142-3p	0.759481	19	Very High	BCmicrO|BiTargeting|CoMeTa|Cupid|DIANA|ElMMo3|microrna.org|MirAncesTar|mirbase|miRcode|miRDB|MirMAP|MirSNP|MirTar|miRTar2GO|Mirza-G|PACCMIT|RepTar|TargetRank
CDH2	P19022		hsa-miR-26a-5p	0.759473	14	Very High	BCmicrO|CoMeTa|Cupid|DIANA|ElMMo3|GenMir++|MBStar|MAMI|MirAncesTar|MirMAP|Mirza-G|MultiMiTar|RNAhybrid|TargetScan
NCKAP1	Q9Y2A7		hsa-miR-140-5p	0.759358	18	Very High	BCmicrO|BiTargeting|CoMeTa|Cupid|DIANA|ElMMo3|MBStar|microrna.org|MirAncesTar|miRcode|mirCoX|miRDB|MirMAP|MirTar|Mirza-G|MultiMiTar|RNAhybrid|TargetScan
DHX57	Q6P158		hsa-let-7b-5p	0.759255	18	Very High	BCmicrO|BiTargeting|CoMeTa|DIANA|ElMMo3|MBStar|MAMI|microrna.org|MirAncesTar|mirbase|miRDB|MirMAP|MirTar|Mirza-G|PACCMIT|RepTar|RNAhybrid|TargetScan
TFRC	P02786		hsa-miR-31-5p	0.759244	20	Very High	BCmicrO|BiTargeting|CoMeTa|Cupid|DIANA|ElMMo3|MBStar|microrna.org|MirAncesTar|miRcode|miRDB|MirMAP|MirTar|miRTar2GO|Mirza-G|PACCMIT|RepTar|RNAhybrid|TargetRank|TargetScan
TJP1	Q07157		hsa-miR-140-5p	0.75924	19	Very High	BCmicrO|BiTargeting|CoMeTa|Cupid|DIANA|ElMMo3|MBStar|microrna.org|MirAncesTar|miRcode|mirCoX|MirMAP|miRTar2GO|Mirza-G|MultiMiTar|PACCMIT|RNAhybrid|TargetRank|TargetScan
ARL4D	P49703		hsa-let-7a-5p	0.759212	18	Very High	BiTargeting|CoMeTa|Cupid|DIANA|ElMMo3|MBStar|microrna.org|MirAncesTar|miRDB|MirMAP|miRTar2GO|Mirza-G|MultiMiTar|PACCMIT|RepTar|RNAhybrid|TargetRank|TargetScan
EDEM3	Q9BZQ6		hsa-miR-142-3p	0.759171	18	Very High	BCmicrO|CoMeTa|Cupid|DIANA|ElMMo3|MAMI|microrna.org|MirAncesTar|miRcode|miRDB|MirMAP|miRTar2GO|Mirza-G|MultiMiTar|RepTar|RNAhybrid|TargetRank|TargetSpy
PHACTR2	O75167		hsa-miR-140-5p	0.759109	21	Very High	BCmicrO|BiTargeting|CoMeTa|Cupid|DIANA|ElMMo3|MBStar|MirAncesTar|miRcode|mirCoX|miRDB|MirMAP|miRTar2GO|Mirza-G|MultiMiTar|PACCMIT|PITA|RepTar|RNAhybrid|TargetRank|TargetScan
BLOC1S2	Q6QNY1		hsa-miR-26a-5p	0.759067	17	Very High	BCmicrO|BiTargeting|DIANA|ElMMo3|MAMI|MirAncesTar|miRDB|MirMAP|MirSNP|MirTar|miRTar2GO|Mirza-G|PACCMIT|RepTar|RNAhybrid|TargetRank|TargetScan
PLPP6	Q8IY26		hsa-let-7a-5p	0.759033	16	Very High	BiTargeting|DIANA|ElMMo3|MBStar|MAMI|microrna.org|MirAncesTar|miRDB|MirMAP|miRTar2GO|Mirza-G|MultiMiTar|PACCMIT|RepTar|RNAhybrid|TargetScan
FXR1	P51114		hsa-miR-140-5p	0.758904	18	Very High	BCmicrO|CoMeTa|DIANA|ElMMo3|MBStar|microrna.org|MirAncesTar|miRcode|mirCoX|miRDB|MirMAP|MirSNP|miRTar2GO|Mirza-G|PACCMIT|RepTar|RNAhybrid|TargetScan
EAF1	Q96JC9		hsa-miR-26a-5p	0.758843	15	Very High	BCmicrO|Cupid|DIANA|ElMMo3|MBStar|MAMI|MirAncesTar|MirMAP|miRTar2GO|Mirza-G|MultiMiTar|RepTar|RNAhybrid|TargetRank|TargetScan
DNAJC21	Q5F1R6		hsa-miR-26a-5p	0.758836	18	Very High	BCmicrO|BiTargeting|Cupid|DIANA|ElMMo3|MBStar|MAMI|MirAncesTar|miRDB|MirMAP|MirTar|miRTar2GO|Mirza-G|MultiMiTar|RepTar|RNAhybrid|TargetRank|TargetScan
NRAS	P01111		hsa-miR-146b-5p	0.758747	20	Very High	BCmicrO|CoMeTa|Cupid|DIANA|ElMMo3|MBStar|microrna.org|MirAncesTar|miRcode|mirCoX|miRDB|MirMAP|MirSNP|MirTar|miRTar2GO|Mirza-G|RepTar|RNA22|TargetRank|TargetScan
FAS	P25445		hsa-let-7b-5p	0.758714	17	Very High	BCmicrO|BiTargeting|CoMeTa|DIANA|ElMMo3|MBStar|MAMI|microrna.org|MirAncesTar|miRDB|MirMAP|miRTar2GO|Mirza-G|RepTar|RNAhybrid|TargetRank|TargetScan
ZNF275	Q9NSD4		hsa-let-7b-5p	0.758462	13	Very High	BCmicrO|DIANA|ElMMo3|microrna.org|MirAncesTar|miRDB|MirMAP|miRTar2GO|Mirza-G|PACCMIT|RepTar|TargetRank|TargetScan
VEGFA	P15692		hsa-miR-140-5p	0.758431	20	Very High	BCmicrO|BiTargeting|CoMeTa|Cupid|DIANA|ElMMo3|MBStar|microrna.org|MirAncesTar|miRcode|mirCoX|miRDB|MirMAP|miRTar2GO|Mirza-G|PACCMIT|RepTar|RNAhybrid|TargetRank|TargetScan
ZNF148	Q9UQR1		hsa-miR-199a-5p	0.758354	19	Very High	BCmicrO|CoMeTa|Cupid|DIANA|ElMMo3|MBStar|microrna.org|MirAncesTar|miRDB|MirMAP|miRTar2GO|Mirza-G|MultiMiTar|PACCMIT|RepTar|RNAhybrid|TargetRank|TargetScan|TargetSpy
SEMA4G	Q9NTN9		hsa-let-7a-5p	0.758142	14	Very High	BiTargeting|CoMeTa|Cupid|DIANA|ElMMo3|MAMI|microrna.org|MirAncesTar|miRDB|MirMAP|MultiMiTar|RepTar|RNAhybrid|TargetScan
CALU	O43852		hsa-let-7b-5p	0.75813	16	Very High	BCmicrO|CoMeTa|Cupid|DIANA|ElMMo3|MBStar|MAMI|MirAncesTar|miRDB|MirMAP|miRTar2GO|Mirza-G|MultiMiTar|RepTar|RNAhybrid|TargetScan
C8orf58	Q8NAV2		hsa-let-7a-5p	0.758094	18	Very High	BiTargeting|Cupid|DIANA|ElMMo3|MBStar|microrna.org|MirAncesTar|mirbase|miRDB|MirMAP|MirTar|miRTar2GO|Mirza-G|MultiMiTar|RepTar|RNAhybrid|TargetRank|TargetScan
APC	P25054		hsa-miR-223-3p	0.757716	18	Very High	BCmicrO|CoMeTa|ElMMo3|MBStar|microrna.org|MirAncesTar|miRcode|mirCoX|miRDB|MirMAP|MirSNP|MirTar|Mirza-G|MultiMiTar|RepTar|RNAhybrid|TargetRank|TargetScan
EZH2	Q15910		hsa-let-7a-5p	0.757708	13	Very High	BiTargeting|CoMeTa|DIANA|ElMMo3|MBStar|MAMI|microrna.org|MirAncesTar|mirbase|PACCMIT|PicTar|RepTar|RNAhybrid
LRRC17	Q8N6Y2		hsa-miR-142-3p	0.757515	14	Very High	BCmicrO|CoMeTa|Cupid|DIANA|ElMMo3|MBStar|microrna.org|MirAncesTar|miRcode|MirMAP|Mirza-G|MultiMiTar|PicTar|TargetSpy
SOS2	Q07890		hsa-miR-199a-5p	0.757363	19	Very High	BCmicrO|BiTargeting|CoMeTa|Cupid|DIANA|ElMMo3|MBStar|microrna.org|MirAncesTar|mirbase|miRDB|MirMAP|MultiMiTar|PACCMIT|RepTar|RNAhybrid|TargetRank|TargetScan|TargetSpy
RB1	P06400		hsa-let-7b-5p	0.757341	15	Very High	BCmicrO|CoMeTa|Cupid|DIANA|ElMMo3|MBStar|MAMI|MirAncesTar|MirMAP|miRTar2GO|Mirza-G|MultiMiTar|RepTar|RNAhybrid|TargetScan
WDR26	Q9H7D7		hsa-miR-223-3p	0.7572	21	Very High	BCmicrO|CoMeTa|Cupid|DIANA|ElMMo3|MBStar|MAMI|microrna.org|MirAncesTar|miRcode|mirCoX|miRDB|MirMAP|MirSNP|miRTar2GO|MultiMiTar|PACCMIT|RepTar|RNA22|RNAhybrid|TargetScan
ZNRF3	Q9ULT6		hsa-miR-146b-5p	0.757145	19	Very High	BCmicrO|BiTargeting|Cupid|DIANA|ElMMo3|MBStar|microrna.org|MirAncesTar|mirbase|miRcode|mirCoX|miRDB|MirMAP|miRTar2GO|Mirza-G|RepTar|RNAhybrid|TargetRank|TargetScan
RICTOR	Q6R327		hsa-let-7a-5p	0.757143	13	Very High	Cupid|DIANA|ElMMo3|microrna.org|MirAncesTar|miRDB|MirMAP|miRTar2GO|Mirza-G|MultiMiTar|RepTar|TargetRank|TargetScan
KLHL14	Q9P2G3		hsa-miR-127-3p	0.757087	18	Very High	BCmicrO|BiTargeting|DIANA|ElMMo3|MAMI|microrna.org|MirAncesTar|mirbase|mirCoX|miRDB|MirMAP|MirSNP|Mirza-G|PACCMIT|RNAhybrid|TargetRank|TargetScan|TargetSpy
AHCYL1	O43865		hsa-miR-31-5p	0.756897	17	Very High	BCmicrO|CoMeTa|DIANA|ElMMo3|microrna.org|MirAncesTar|miRcode|miRDB|MirMAP|MirTar|miRTar2GO|Mirza-G|MultiMiTar|RNA22|RNAhybrid|TargetRank|TargetScan
ACVR1C	Q8NER5		hsa-miR-26a-5p	0.756385	15	Very High	BCmicrO|DIANA|ElMMo3|MBStar|MAMI|MirAncesTar|miRDB|MirMAP|MirTar|miRTar2GO|Mirza-G|MultiMiTar|RNAhybrid|TargetRank|TargetScan
DCAF15	Q66K64		hsa-let-7b-5p	0.756347	15	Very High	BCmicrO|BiTargeting|Cupid|DIANA|ElMMo3|microrna.org|MirAncesTar|mirbase|miRDB|MirMAP|miRTar2GO|MultiMiTar|PACCMIT|RNAhybrid|TargetScan
SLC8A1	P32418		hsa-miR-223-3p	0.756265	19	Very High	BCmicrO|CoMeTa|DIANA|ElMMo3|MBStar|MAMI|microrna.org|MirAncesTar|miRcode|mirCoX|miRDB|MirMAP|MirTar|Mirza-G|PACCMIT|RepTar|RNAhybrid|TargetRank|TargetScan
INSR	P06213		hsa-let-7a-5p	0.756207	15	Very High	CoMeTa|Cupid|DIANA|ElMMo3|microrna.org|MirAncesTar|miRDB|MirMAP|miRTar2GO|MultiMiTar|PACCMIT|RepTar|RNAhybrid|TargetRank|TargetScan
OTUD4	Q01804		hsa-miR-142-5p	0.756156	18	Very High	BiTargeting|CoMeTa|Cupid|DIANA|ElMMo3|MBStar|MirAncesTar|mirbase|miRDB|MirMAP|MirTar|Mirza-G|PACCMIT|RepTar|RNAhybrid|TargetRank|TargetScan|TargetSpy
SRRM1	Q8IYB3		hsa-miR-199a-5p	0.755915	20	Very High	BCmicrO|BiTargeting|CoMeTa|Cupid|DIANA|ElMMo3|microrna.org|MirAncesTar|mirbase|miRDB|MirMAP|MirSNP|MirTar|miRTar2GO|Mirza-G|MultiMiTar|RepTar|RNAhybrid|TargetRank|TargetScan
B4GAT1	O43505		hsa-let-7b-5p	0.755615	14	Very High	BCmicrO|CoMeTa|DIANA|ElMMo3|microrna.org|MirAncesTar|miRDB|MirMAP|miRTar2GO|MultiMiTar|RepTar|RNAhybrid|TargetRank|TargetScan
PTPRD	P23468		hsa-let-7a-5p	0.755429	16	Very High	BiTargeting|CoMeTa|Cupid|DIANA|ElMMo3|MBStar|microrna.org|MirAncesTar|miRDB|MirMAP|miRTar2GO|MultiMiTar|PACCMIT|RepTar|RNAhybrid|TargetScan
PAX9	P55771		hsa-miR-140-5p	0.755428	21	Very High	BCmicrO|CoMeTa|DIANA|ElMMo3|MBStar|MAMI|microrna.org|MirAncesTar|mirbase|miRcode|mirCoX|miRDB|MirMAP|miRTar2GO|Mirza-G|MultiMiTar|PACCMIT|PITA|RNAhybrid|TargetScan|TargetSpy
MFSD14A	Q96MC6		hsa-miR-31-5p	0.755422	18	Very High	BCmicrO|DIANA|ElMMo3|MBStar|microrna.org|MirAncesTar|miRcode|miRDB|MirMAP|MirTar|Mirza-G|MultiMiTar|PACCMIT|RepTar|RNA22|RNAhybrid|TargetRank|TargetScan
CSNK1G3	Q9Y6M4		hsa-miR-362-3p	0.755058	17	Very High	BCmicrO|CoMeTa|Cupid|DIANA|ElMMo3|MBStar|microrna.org|MirAncesTar|miRDB|MirMAP|MirTar|Mirza-G|PACCMIT|RepTar|RNAhybrid|TargetRank|TargetScan
SLC6A6	P31641		hsa-miR-362-3p	0.754884	17	Very High	BCmicrO|BiTargeting|CoMeTa|DIANA|ElMMo3|microrna.org|MirAncesTar|miRDB|MirMAP|MirTar|miRTar2GO|Mirza-G|PACCMIT|RepTar|RNAhybrid|TargetRank|TargetScan
SLC12A9	Q9BXP2		hsa-let-7a-5p	0.754775	17	Very High	BiTargeting|CoMeTa|Cupid|ElMMo3|MAMI|microrna.org|MirAncesTar|mirbase|miRDB|MirMAP|miRTar2GO|Mirza-G|MultiMiTar|PACCMIT|RepTar|RNAhybrid|TargetScan
CDC37L1	Q7L3B6		hsa-miR-142-5p	0.754758	14	Very High	CoMeTa|Cupid|DIANA|ElMMo3|MBStar|MirAncesTar|miRDB|MirMAP|MirSNP|Mirza-G|PACCMIT|PicTar|TargetScan|TargetSpy
PHLDB2	Q86SQ0		hsa-miR-26a-5p	0.754609	15	Very High	BCmicrO|Cupid|ElMMo3|MBStar|MAMI|MirAncesTar|miRDB|MirMAP|miRTar2GO|Mirza-G|MultiMiTar|PACCMIT|RNAhybrid|TargetRank|TargetScan
RAB8B	Q92930		hsa-miR-223-3p	0.754459	19	Very High	BCmicrO|BiTargeting|CoMeTa|Cupid|DIANA|ElMMo3|MBStar|microrna.org|MirAncesTar|miRcode|mirCoX|miRDB|MirMAP|Mirza-G|PACCMIT|RepTar|RNAhybrid|TargetRank|TargetScan
COL5A1	P20908		hsa-miR-26a-5p	0.75426	15	Very High	BCmicrO|CoMeTa|DIANA|ElMMo3|GenMir++|MBStar|MAMI|MirAncesTar|miRDB|MirMAP|miRTar2GO|Mirza-G|MultiMiTar|RepTar|TargetScan
PURA	Q00577		hsa-miR-26a-5p	0.754222	14	Very High	BCmicrO|CoMeTa|Cupid|DIANA|ElMMo3|MBStar|MirAncesTar|miRDB|MirMAP|miRTar2GO|Mirza-G|MultiMiTar|PACCMIT|TargetScan
CLCN5	P51795		hsa-let-7a-5p	0.754125	17	Very High	BiTargeting|CoMeTa|DIANA|ElMMo3|MBStar|MirAncesTar|miRDB|MirMAP|MirTar|miRTar2GO|Mirza-G|MultiMiTar|PACCMIT|RepTar|RNAhybrid|TargetRank|TargetScan
SPATA2	Q9UM82		hsa-let-7a-5p	0.754041	16	Very High	CoMeTa|Cupid|DIANA|ElMMo3|MBStar|MAMI|microrna.org|MirAncesTar|miRDB|MirMAP|MirSNP|miRTar2GO|Mirza-G|MultiMiTar|PACCMIT|TargetScan
RPUSD2	Q8IZ73		hsa-let-7b-5p	0.754031	18	Very High	BCmicrO|BiTargeting|CoMeTa|DIANA|ElMMo3|MAMI|microrna.org|MirAncesTar|mirbase|miRDB|MirMAP|MirSNP|miRTar2GO|Mirza-G|PACCMIT|RepTar|RNAhybrid|TargetScan
HOXC11	O43248		hsa-let-7a-5p	0.754006	17	Very High	BiTargeting|CoMeTa|DIANA|ElMMo3|MAMI|microrna.org|MirAncesTar|mirbase|miRDB|MirMAP|miRTar2GO|Mirza-G|MultiMiTar|PACCMIT|RepTar|RNAhybrid|TargetScan
CECR6	Q9BXQ6		hsa-let-7b-5p	0.753845	14	Very High	BCmicrO|Cupid|DIANA|ElMMo3|MAMI|microrna.org|MirAncesTar|miRDB|MirMAP|Mirza-G|MultiMiTar|RepTar|TargetRank|TargetScan
ARHGEF2	Q92974		hsa-miR-31-5p	0.753799	20	Very High	BCmicrO|BiTargeting|CoMeTa|DIANA|ElMMo3|MBStar|microrna.org|MirAncesTar|miRcode|miRDB|MirMAP|MirTar|miRTar2GO|Mirza-G|MultiMiTar|RepTar|RNA22|RNAhybrid|TargetRank|TargetScan
PDPN	Q86YL7		hsa-miR-199a-5p	0.753567	20	Very High	BCmicrO|CoMeTa|Cupid|DIANA|ElMMo3|MBStar|microrna.org|MirAncesTar|miRDB|MirMAP|MirTar|miRTar2GO|Mirza-G|MultiMiTar|RepTar|RNA22|RNAhybrid|TargetRank|TargetScan|TargetSpy
MMD	Q15546		hsa-miR-142-3p	0.753227	19	Very High	BCmicrO|CoMeTa|Cupid|DIANA|ElMMo3|MBStar|microrna.org|MirAncesTar|miRcode|miRDB|MirMAP|miRTar2GO|Mirza-G|MultiMiTar|PACCMIT|RepTar|RNAhybrid|TargetRank|TargetSpy
TAB2	Q9NYJ8		hsa-let-7b-5p	0.753213	15	Very High	BCmicrO|CoMeTa|Cupid|DIANA|ElMMo3|MBStar|MAMI|microrna.org|MirAncesTar|MirMAP|Mirza-G|MultiMiTar|RepTar|RNAhybrid|TargetScan
AFF1	P51825		hsa-miR-31-5p	0.753047	19	Very High	BCmicrO|BiTargeting|CoMeTa|DIANA|ElMMo3|MBStar|MirAncesTar|miRcode|miRDB|MirMAP|MirSNP|MirTar|miRTar2GO|Mirza-G|MultiMiTar|PITA|RepTar|TargetRank|TargetScan
ATL2	Q8NHH9		hsa-miR-31-5p	0.753039	17	Very High	BCmicrO|CoMeTa|Cupid|ElMMo3|MBStar|microrna.org|MirAncesTar|mirbase|miRcode|miRDB|MirMAP|MirTar|miRTar2GO|Mirza-G|PACCMIT|RNAhybrid|TargetScan
ATP8A1	Q9Y2Q0		hsa-miR-31-5p	0.753037	22	Very High	BCmicrO|BiTargeting|CoMeTa|Cupid|DIANA|ElMMo3|MBStar|microrna.org|MirAncesTar|mirbase|miRcode|miRDB|MirMAP|MirTar|Mirza-G|MultiMiTar|PACCMIT|PITA|RepTar|RNAhybrid|TargetRank|TargetScan
FAM8A1	Q9UBU6		hsa-miR-26a-5p	0.752922	16	Very High	BCmicrO|CoMeTa|DIANA|ElMMo3|MBStar|MirAncesTar|miRDB|MirMAP|MirTar|miRTar2GO|Mirza-G|MultiMiTar|PACCMIT|RepTar|TargetRank|TargetScan
MYRIP	Q8NFW9		hsa-let-7b-5p	0.752858	13	Very High	BCmicrO|BiTargeting|CoMeTa|DIANA|ElMMo3|MAMI|MirAncesTar|MirMAP|MultiMiTar|PicTar|RepTar|RNAhybrid|TargetScan
CCNT2	O60583		hsa-miR-142-5p	0.752831	16	Very High	BiTargeting|CoMeTa|Cupid|DIANA|ElMMo3|MBStar|MirAncesTar|miRDB|MirMAP|MirTar|Mirza-G|PACCMIT|RepTar|RNAhybrid|TargetRank|TargetScan
CEP135	Q66GS9		hsa-let-7b-5p	0.752658	16	Very High	BCmicrO|BiTargeting|CoMeTa|ElMMo3|microrna.org|MirAncesTar|miRDB|MirMAP|MirTar|miRTar2GO|Mirza-G|MultiMiTar|RepTar|RNAhybrid|TargetRank|TargetScan
ATL2	Q8NHH9		hsa-miR-223-3p	0.752634	17	Very High	BCmicrO|BiTargeting|CoMeTa|Cupid|DIANA|ElMMo3|MBStar|MirAncesTar|mirbase|miRcode|mirCoX|MirMAP|miRTar2GO|Mirza-G|PicTar|RepTar|RNAhybrid
NRK	Q7Z2Y5		hsa-let-7b-5p	0.752594	14	Very High	BCmicrO|Cupid|DIANA|ElMMo3|MAMI|microrna.org|MirAncesTar|MirMAP|Mirza-G|MultiMiTar|RepTar|RNAhybrid|TargetRank|TargetScan
RFX7	Q2KHR2		hsa-miR-146b-5p	0.752494	20	Very High	BCmicrO|CoMeTa|Cupid|DIANA|ElMMo3|MBStar|microrna.org|MirAncesTar|miRcode|mirCoX|miRDB|MirMAP|MirTar|Mirza-G|MultiMiTar|PACCMIT|RepTar|RNAhybrid|TargetScan|TargetSpy
RGMB	Q6NW40		hsa-miR-140-5p	0.752482	21	Very High	BCmicrO|Cupid|DIANA|ElMMo3|MBStar|microrna.org|MirAncesTar|miRcode|mirCoX|miRDB|MirMAP|MirSNP|MirTar|miRTar2GO|Mirza-G|MultiMiTar|RepTar|RNAhybrid|TargetRank|TargetScan|TargetSpy
CALU	O43852		hsa-miR-140-5p	0.752451	20	Very High	BCmicrO|CoMeTa|Cupid|DIANA|ElMMo3|MBStar|microrna.org|MirAncesTar|miRcode|mirCoX|miRDB|MirMAP|MirSNP|miRTar2GO|Mirza-G|MultiMiTar|PACCMIT|RepTar|RNAhybrid|TargetScan
ADAMTS1	Q9UHI8		hsa-miR-142-5p	0.752286	12	Very High	CoMeTa|DIANA|ElMMo3|MirAncesTar|miRDB|MirMAP|MirTar|Mirza-G|PACCMIT|PicTar|TargetRank|TargetScan
TLK2	Q86UE8		hsa-miR-26a-5p	0.752035	15	Very High	BCmicrO|CoMeTa|Cupid|DIANA|ElMMo3|GenMir++|MBStar|MAMI|MirAncesTar|MirMAP|Mirza-G|MultiMiTar|RepTar|RNAhybrid|TargetRank
RAB6B	Q9NRW1		hsa-miR-31-5p	0.752002	18	Very High	BCmicrO|BiTargeting|CoMeTa|Cupid|DIANA|ElMMo3|MBStar|microrna.org|MirAncesTar|miRcode|miRDB|MirMAP|MultiMiTar|PACCMIT|RepTar|RNAhybrid|TargetRank|TargetScan
SEMA4G	Q9NTN9		hsa-let-7b-5p	0.75198	14	Very High	BCmicrO|BiTargeting|CoMeTa|DIANA|ElMMo3|MAMI|microrna.org|MirAncesTar|miRDB|MirMAP|MultiMiTar|RepTar|RNAhybrid|TargetScan
C15orf39	Q6ZRI6		hsa-let-7b-5p	0.751917	17	Very High	BCmicrO|BiTargeting|CoMeTa|Cupid|DIANA|ElMMo3|MBStar|MAMI|microrna.org|MirAncesTar|mirbase|MirMAP|miRTar2GO|Mirza-G|RepTar|RNAhybrid|TargetScan
RNF7	Q9UBF6		hsa-let-7b-5p	0.751741	17	Very High	BCmicrO|CoMeTa|DIANA|ElMMo3|MBStar|MAMI|microrna.org|MirAncesTar|miRDB|MirMAP|miRTar2GO|Mirza-G|MultiMiTar|PACCMIT|RepTar|RNAhybrid|TargetScan
PLD3	Q8IV08		hsa-let-7b-5p	0.751732	17	Very High	BCmicrO|BiTargeting|CoMeTa|Cupid|DIANA|ElMMo3|MAMI|microrna.org|MirAncesTar|mirbase|miRDB|MirMAP|Mirza-G|PACCMIT|RepTar|RNAhybrid|TargetScan
SGK1	O00141		hsa-miR-142-3p	0.75172	15	Very High	BCmicrO|CoMeTa|Cupid|ElMMo3|MBStar|MAMI|microrna.org|MirAncesTar|miRcode|miRDB|MirMAP|Mirza-G|PACCMIT|RNAhybrid|TargetRank
NUP210	Q8TEM1		hsa-miR-223-3p	0.751405	17	Very High	BCmicrO|CoMeTa|DIANA|ElMMo3|MBStar|microrna.org|MirAncesTar|miRcode|mirCoX|miRDB|MirMAP|MirTar|miRTar2GO|Mirza-G|RepTar|TargetRank|TargetScan
PPARGC1A	Q9UBK2		hsa-miR-199a-5p	0.751335	18	Very High	BCmicrO|CoMeTa|DIANA|ElMMo3|MBStar|MAMI|microrna.org|MirAncesTar|miRDB|MirMAP|Mirza-G|MultiMiTar|PACCMIT|RepTar|RNAhybrid|TargetRank|TargetScan|TargetSpy
RNF7	Q9UBF6		hsa-let-7a-5p	0.751266	17	Very High	CoMeTa|Cupid|DIANA|ElMMo3|MBStar|MAMI|microrna.org|MirAncesTar|miRDB|MirMAP|miRTar2GO|Mirza-G|MultiMiTar|PACCMIT|RepTar|RNAhybrid|TargetScan
DTNA	Q9Y4J8		hsa-miR-146b-5p	0.751052	21	Very High	BCmicrO|CoMeTa|Cupid|DIANA|ElMMo3|MBStar|MAMI|microrna.org|MirAncesTar|miRcode|mirCoX|miRDB|MirMAP|MirTar|Mirza-G|MultiMiTar|PACCMIT|RepTar|RNAhybrid|TargetRank|TargetSpy
ZFHX4	Q86UP3		hsa-miR-362-3p	0.751036	18	Very High	BCmicrO|CoMeTa|Cupid|DIANA|ElMMo3|MBStar|microrna.org|MirAncesTar|mirbase|miRDB|MirMAP|MirTar|Mirza-G|PACCMIT|RepTar|RNAhybrid|TargetRank|TargetScan
GRB10	Q13322		hsa-miR-199a-5p	0.751013	19	Very High	BCmicrO|BiTargeting|CoMeTa|DIANA|ElMMo3|MBStar|MAMI|microrna.org|MirAncesTar|miRDB|MirMAP|MirTar|miRTar2GO|MultiMiTar|PACCMIT|RepTar|RNAhybrid|TargetRank|TargetScan
SLC37A3	Q8NCC5		hsa-miR-142-3p	0.750916	19	Very High	BCmicrO|BiTargeting|Cupid|ElMMo3|MAMI|microrna.org|MirAncesTar|miRcode|miRDB|MirMAP|MirSNP|MirTar|miRTar2GO|Mirza-G|MultiMiTar|PACCMIT|RepTar|RNAhybrid|TargetSpy
PRPF40A	O75400		hsa-miR-142-5p	0.750757	18	Very High	CoMeTa|Cupid|DIANA|ElMMo3|MBStar|MirAncesTar|mirbase|miRDB|MirMAP|MirSNP|MirTar|Mirza-G|PACCMIT|RepTar|RNAhybrid|TargetRank|TargetScan|TargetSpy
ARL5A	Q9Y689		hsa-let-7b-5p	0.750745	15	Very High	BCmicrO|CoMeTa|DIANA|ElMMo3|MBStar|MAMI|microrna.org|MirAncesTar|MirMAP|miRTar2GO|Mirza-G|MultiMiTar|RepTar|RNAhybrid|TargetScan
SLC6A15	Q9H2J7		hsa-let-7a-5p	0.75071	13	Very High	CoMeTa|Cupid|ElMMo3|MBStar|MAMI|microrna.org|MirAncesTar|MirMAP|miRTar2GO|Mirza-G|MultiMiTar|RepTar|TargetScan
COL4A5	P29400		hsa-let-7a-5p	0.750668	13	Very High	CoMeTa|DIANA|ElMMo3|MBStar|MAMI|MirAncesTar|MirMAP|Mirza-G|MultiMiTar|PicTar|RepTar|RNAhybrid|TargetScan
AMD1	P17707		hsa-miR-491-5p	0.750579	18	Very High	BCmicrO|CoMeTa|DIANA|ElMMo3|MBStar|microrna.org|MirAncesTar|miRDB|MirMAP|MirTar|miRTar2GO|Mirza-G|MultiMiTar|PACCMIT|RNAhybrid|TargetRank|TargetScan|TargetSpy
FAM118A	Q9NWS6		hsa-let-7b-5p	0.750565	18	Very High	BCmicrO|BiTargeting|CoMeTa|Cupid|DIANA|ElMMo3|MBStar|MAMI|microrna.org|MirAncesTar|miRDB|MirMAP|miRTar2GO|Mirza-G|PACCMIT|RepTar|RNAhybrid|TargetScan
HMBOX1	Q6NT76		hsa-miR-146b-5p	0.750488	18	Very High	BCmicrO|CoMeTa|Cupid|DIANA|ElMMo3|MBStar|MAMI|microrna.org|MirAncesTar|mirbase|miRcode|mirCoX|MirMAP|MirTar|Mirza-G|RepTar|RNAhybrid|TargetRank
PDS5B	Q9NTI5		hsa-miR-142-5p	0.750464	15	Very High	BiTargeting|CoMeTa|Cupid|DIANA|ElMMo3|MBStar|MAMI|MirAncesTar|miRDB|MirMAP|Mirza-G|PACCMIT|RNAhybrid|TargetRank|TargetScan
KMT5A	Q9NQR1		hsa-miR-26a-5p	0.750418	15	Very High	BCmicrO|CoMeTa|Cupid|DIANA|ElMMo3|MBStar|MAMI|MirAncesTar|MirMAP|Mirza-G|MultiMiTar|RepTar|RNAhybrid|TargetRank|TargetScan
PATZ1	Q9HBE1		hsa-miR-142-3p	0.750236	19	Very High	BCmicrO|CoMeTa|Cupid|DIANA|ElMMo3|MAMI|microrna.org|MirAncesTar|mirbase|miRcode|miRDB|MirMAP|MirTar|miRTar2GO|Mirza-G|MultiMiTar|RepTar|RNAhybrid|TargetRank
CREBL2	O60519		hsa-miR-26a-5p	0.750142	16	Very High	BCmicrO|CoMeTa|DIANA|ElMMo3|MBStar|MirAncesTar|miRDB|MirMAP|MirTar|miRTar2GO|Mirza-G|MultiMiTar|PACCMIT|RepTar|TargetRank|TargetScan
MYCBP2	O75592		hsa-miR-140-5p	0.75013	20	Very High	BCmicrO|BiTargeting|CoMeTa|Cupid|DIANA|ElMMo3|MBStar|microrna.org|MirAncesTar|mirbase|miRcode|mirCoX|miRDB|MirMAP|MirTar|MultiMiTar|RepTar|RNAhybrid|TargetScan|TargetSpy
KLF10	Q13118		hsa-miR-142-5p	0.750081	12	Very High	Cupid|DIANA|ElMMo3|MBStar|MirAncesTar|miRDB|MirMAP|MirTar|PicTar|RNAhybrid|TargetRank|TargetScan
NEK3	P51956		hsa-let-7b-5p	0.750043	19	Very High	BCmicrO|CoMeTa|DIANA|ElMMo3|MBStar|MAMI|microrna.org|MirAncesTar|mirbase|miRDB|MirMAP|MirTar|miRTar2GO|Mirza-G|MultiMiTar|PACCMIT|RepTar|RNAhybrid|TargetScan
PTAFR	P25105		hsa-let-7a-5p	0.74998	17	Very High	BiTargeting|Cupid|DIANA|ElMMo3|MAMI|microrna.org|MirAncesTar|mirbase|miRDB|MirMAP|MirSNP|MirTar|Mirza-G|RepTar|RNA22|RNAhybrid|TargetScan
RETREG1	Q9H6L5		hsa-miR-31-5p	0.749926	20	Very High	BCmicrO|BiTargeting|CoMeTa|DIANA|ElMMo3|MBStar|microrna.org|MirAncesTar|miRcode|MirMAP|MirSNP|MirTar|miRTar2GO|Mirza-G|MultiMiTar|PACCMIT|PITA|RepTar|RNAhybrid|TargetScan
ARMC1	Q9NVT9		hsa-miR-223-3p	0.749825	19	Very High	BCmicrO|BiTargeting|CoMeTa|Cupid|DIANA|ElMMo3|microrna.org|MirAncesTar|mirbase|miRcode|mirCoX|miRDB|MirMAP|MirTar|Mirza-G|PITA|RNAhybrid|TargetRank|TargetScan
FZD4	Q9ULV1		hsa-let-7b-5p	0.749722	17	Very High	BCmicrO|BiTargeting|CoMeTa|DIANA|ElMMo3|MBStar|microrna.org|MirAncesTar|miRDB|MirMAP|miRTar2GO|Mirza-G|MultiMiTar|PACCMIT|RepTar|TargetRank|TargetScan
PGM2L1	Q6PCE3		hsa-let-7a-5p	0.749663	15	Very High	DIANA|ElMMo3|MBStar|MAMI|microrna.org|MirAncesTar|miRDB|MirMAP|miRTar2GO|Mirza-G|MultiMiTar|PACCMIT|RepTar|TargetRank|TargetScan
KLHL18	O94889		hsa-miR-26a-5p	0.749621	16	Very High	BCmicrO|BiTargeting|CoMeTa|Cupid|DIANA|ElMMo3|MAMI|MirAncesTar|miRDB|MirMAP|MirTar|miRTar2GO|Mirza-G|MultiMiTar|TargetRank|TargetScan
ZNF827	Q17R98		hsa-miR-140-5p	0.74962	15	Very High	BCmicrO|BiTargeting|DIANA|ElMMo3|microrna.org|MirAncesTar|miRcode|mirCoX|miRDB|MirMAP|Mirza-G|PACCMIT|PicTar|RNAhybrid|TargetScan
LARP4	Q71RC2		hsa-miR-199a-5p	0.749547	19	Very High	BCmicrO|BiTargeting|CoMeTa|Cupid|DIANA|ElMMo3|MBStar|MAMI|microrna.org|MirAncesTar|miRDB|MirMAP|miRTar2GO|Mirza-G|MultiMiTar|PACCMIT|RepTar|RNAhybrid|TargetRank
SLC35F5	Q8WV83		hsa-miR-142-3p	0.749526	17	Very High	BCmicrO|CoMeTa|Cupid|DIANA|ElMMo3|microrna.org|MirAncesTar|miRcode|miRDB|MirMAP|MirTar|miRTar2GO|Mirza-G|MultiMiTar|RNAhybrid|TargetRank|TargetSpy
BIN3	Q9NQY0		hsa-let-7a-5p	0.749172	17	Very High	CoMeTa|DIANA|ElMMo3|MAMI|microrna.org|MirAncesTar|miRDB|MirMAP|MirSNP|MirTar|miRTar2GO|Mirza-G|MultiMiTar|PACCMIT|RepTar|RNAhybrid|TargetScan
CPED1	A4D0V7		hsa-let-7a-5p	0.749166	15	Very High	CoMeTa|Cupid|DIANA|ElMMo3|MBStar|MAMI|microrna.org|MirAncesTar|MirMAP|miRTar2GO|Mirza-G|MultiMiTar|RepTar|RNAhybrid|TargetScan
GGA3	Q9NZ52		hsa-let-7b-5p	0.749064	18	Very High	BCmicrO|BiTargeting|CoMeTa|DIANA|ElMMo3|MBStar|MAMI|microrna.org|MirAncesTar|mirbase|miRDB|MirMAP|miRTar2GO|Mirza-G|MultiMiTar|PACCMIT|RepTar|RNAhybrid
CDKN1B	P46527		hsa-miR-199a-5p	0.748951	18	Very High	BCmicrO|BiTargeting|DIANA|ElMMo3|MBStar|MAMI|microrna.org|MirAncesTar|miRDB|MirMAP|MirSNP|MirTar|miRTar2GO|Mirza-G|RepTar|RNAhybrid|TargetRank|TargetScan
RGS4	P49798		hsa-miR-26a-5p	0.748929	18	Very High	BCmicrO|BiTargeting|CoMeTa|DIANA|ElMMo3|MBStar|MAMI|MirAncesTar|miRDB|MirMAP|MirTar|Mirza-G|PACCMIT|RepTar|RNA22|RNAhybrid|TargetRank|TargetScan
BRMS1L	Q5PSV4		hsa-miR-223-3p	0.748882	17	Very High	BCmicrO|Cupid|DIANA|ElMMo3|microrna.org|MirAncesTar|miRcode|mirCoX|miRDB|MirMAP|MirTar|miRTar2GO|Mirza-G|RepTar|RNAhybrid|TargetRank|TargetScan
DUSP9	Q99956		hsa-let-7b-5p	0.748654	11	Very High	BCmicrO|CoMeTa|DIANA|ElMMo3|GenMir++|MAMI|MirAncesTar|MirMAP|MultiMiTar|RNAhybrid|TargetScan
WWP1	Q9H0M0		hsa-miR-142-5p	0.748585	17	Very High	CoMeTa|Cupid|DIANA|ElMMo3|MBStar|MirAncesTar|mirbase|miRDB|MirMAP|MirTar|Mirza-G|PACCMIT|RepTar|RNAhybrid|TargetRank|TargetScan|TargetSpy
TARDBP	Q13148		hsa-miR-362-3p	0.748366	18	Very High	BCmicrO|BiTargeting|CoMeTa|Cupid|DIANA|ElMMo3|MBStar|microrna.org|MirAncesTar|mirbase|miRDB|MirMAP|MirTar|Mirza-G|PACCMIT|RNAhybrid|TargetRank|TargetScan
KCTD17	Q8N5Z5		hsa-let-7b-5p	0.748288	16	Very High	BCmicrO|BiTargeting|CoMeTa|Cupid|DIANA|ElMMo3|MAMI|microrna.org|MirAncesTar|mirbase|miRDB|MirMAP|PACCMIT|RepTar|RNAhybrid|TargetScan
CLCN3	P51790		hsa-miR-31-5p	0.748198	18	Very High	BCmicrO|CoMeTa|Cupid|DIANA|ElMMo3|MBStar|microrna.org|MirAncesTar|miRcode|miRDB|MirMAP|MirTar|Mirza-G|MultiMiTar|PACCMIT|RepTar|RNAhybrid|TargetScan
SLAIN1	Q8ND83		hsa-miR-142-5p	0.74818	13	Very High	Cupid|DIANA|ElMMo3|MBStar|MirAncesTar|miRDB|MirMAP|Mirza-G|PACCMIT|PicTar|RNAhybrid|TargetRank|TargetScan
SCN3B	Q9NY72		hsa-miR-146b-5p	0.748093	19	Very High	BCmicrO|BiTargeting|CoMeTa|DIANA|ElMMo3|MBStar|MAMI|microrna.org|MirAncesTar|miRcode|mirCoX|miRDB|MirMAP|MirTar|Mirza-G|MultiMiTar|PACCMIT|RepTar|TargetScan
TSC1	Q92574		hsa-let-7b-5p	0.748041	15	Very High	BCmicrO|CoMeTa|DIANA|ElMMo3|MBStar|MAMI|microrna.org|MirAncesTar|miRDB|MirMAP|Mirza-G|MultiMiTar|RepTar|RNAhybrid|TargetScan
CUL5	Q93034		hsa-miR-142-3p	0.748015	21	Very High	BCmicrO|BiTargeting|CoMeTa|Cupid|DIANA|ElMMo3|MBStar|microrna.org|MirAncesTar|mirbase|miRcode|miRDB|MirMAP|MirSNP|miRTar2GO|Mirza-G|MultiMiTar|RepTar|RNAhybrid|TargetRank|TargetSpy
PC	P11498		hsa-miR-31-5p	0.748	17	Very High	BCmicrO|BiTargeting|CoMeTa|Cupid|DIANA|ElMMo3|microrna.org|MirAncesTar|mirbase|miRcode|MirMAP|miRTar2GO|Mirza-G|PACCMIT|RepTar|RNAhybrid|TargetScan
RBMS1	P29558		hsa-let-7a-5p	0.747844	13	Very High	BiTargeting|Cupid|DIANA|ElMMo3|MBStar|microrna.org|MirAncesTar|miRDB|MirMAP|miRTar2GO|Mirza-G|RNAhybrid|TargetScan
UBE2W	Q96B02		hsa-miR-223-3p	0.747824	19	Very High	BCmicrO|CoMeTa|Cupid|DIANA|ElMMo3|MBStar|microrna.org|MirAncesTar|miRcode|mirCoX|miRDB|MirMAP|miRTar2GO|Mirza-G|MultiMiTar|RepTar|RNAhybrid|TargetRank|TargetScan
RCOR1	Q9UKL0		hsa-miR-26a-5p	0.747801	17	Very High	BCmicrO|BiTargeting|CoMeTa|DIANA|ElMMo3|MBStar|MirAncesTar|miRDB|MirMAP|miRTar2GO|Mirza-G|MultiMiTar|PACCMIT|RepTar|RNAhybrid|TargetRank|TargetScan
BTG2	P78543		hsa-let-7a-5p	0.747799	15	Very High	BiTargeting|CoMeTa|DIANA|ElMMo3|MBStar|MAMI|MirAncesTar|MirMAP|miRTar2GO|Mirza-G|PicTar|RepTar|RNA22|RNAhybrid|TargetScan
STAU2	Q9NUL3		hsa-miR-31-5p	0.747742	21	Very High	BCmicrO|BiTargeting|CoMeTa|DIANA|ElMMo3|MBStar|MAMI|microrna.org|MirAncesTar|mirbase|miRcode|miRDB|MirMAP|miRTar2GO|Mirza-G|MultiMiTar|PACCMIT|RepTar|RNAhybrid|TargetRank|TargetScan
SORBS1	Q9BX66		hsa-miR-223-3p	0.747719	18	Very High	BCmicrO|BiTargeting|CoMeTa|DIANA|ElMMo3|microrna.org|MirAncesTar|miRcode|mirCoX|miRDB|MirMAP|MirTar|Mirza-G|MultiMiTar|RepTar|RNAhybrid|TargetRank|TargetScan
BTBD7	Q9P203		hsa-miR-142-3p	0.747635	19	Very High	BCmicrO|CoMeTa|DIANA|ElMMo3|MBStar|MAMI|microrna.org|MirAncesTar|miRcode|miRDB|MirMAP|miRTar2GO|Mirza-G|MultiMiTar|PACCMIT|RepTar|RNAhybrid|TargetRank|TargetSpy
CELSR1	Q9NYQ6		hsa-miR-26a-5p	0.747383	14	Very High	BCmicrO|CoMeTa|DIANA|ElMMo3|MAMI|MirAncesTar|miRDB|MirMAP|miRTar2GO|Mirza-G|PACCMIT|PicTar|RNAhybrid|TargetScan
CNTRL	Q7Z7A1		hsa-let-7a-5p	0.747351	16	Very High	BiTargeting|CoMeTa|Cupid|DIANA|ElMMo3|microrna.org|MirAncesTar|mirbase|miRDB|MirMAP|MultiMiTar|PACCMIT|RepTar|RNAhybrid|TargetRank|TargetScan
BNC2	Q6ZN30		hsa-let-7b-5p	0.747335	16	Very High	BCmicrO|BiTargeting|CoMeTa|DIANA|ElMMo3|MBStar|MAMI|MirAncesTar|MirMAP|miRTar2GO|Mirza-G|MultiMiTar|RepTar|RNAhybrid|TargetRank|TargetScan
CD200R1	Q8TD46		hsa-let-7b-5p	0.747084	15	Very High	BCmicrO|BiTargeting|Cupid|DIANA|ElMMo3|MBStar|microrna.org|MirAncesTar|MirMAP|MirTar|miRTar2GO|Mirza-G|RepTar|RNAhybrid|TargetScan
AMER2	Q8N7J2		hsa-miR-140-5p	0.747072	19	Very High	BCmicrO|Cupid|DIANA|ElMMo3|MBStar|MAMI|microrna.org|MirAncesTar|miRcode|mirCoX|miRDB|MirMAP|MirTar|Mirza-G|RepTar|RNAhybrid|TargetRank|TargetScan|TargetSpy
MARK1	Q9P0L2		hsa-miR-140-5p	0.747067	19	Very High	BCmicrO|BiTargeting|CoMeTa|Cupid|DIANA|ElMMo3|microrna.org|MirAncesTar|miRcode|mirCoX|miRDB|MirMAP|miRTar2GO|Mirza-G|RepTar|RNA22|RNAhybrid|TargetRank|TargetScan
RICTOR	Q6R327		hsa-let-7b-5p	0.747031	13	Very High	BCmicrO|DIANA|ElMMo3|microrna.org|MirAncesTar|miRDB|MirMAP|miRTar2GO|Mirza-G|MultiMiTar|RepTar|TargetRank|TargetScan
KPNA2	P52292		hsa-miR-26a-5p	0.747011	14	Very High	BCmicrO|CoMeTa|ElMMo3|MAMI|MirAncesTar|miRDB|MirMAP|MirSNP|MirTar|miRTar2GO|Mirza-G|PACCMIT|RNAhybrid|TargetScan
LBR	Q14739		hsa-miR-223-3p	0.74674	15	Very High	BCmicrO|CoMeTa|DIANA|ElMMo3|GenMir++|MBStar|MAMI|microrna.org|miRcode|mirCoX|MirMAP|miRTar2GO|Mirza-G|RepTar|RNAhybrid
C15orf41	Q9Y2V0		hsa-let-7b-5p	0.746628	16	Very High	BCmicrO|BiTargeting|DIANA|ElMMo3|MBStar|MAMI|microrna.org|MirAncesTar|miRDB|MirMAP|miRTar2GO|Mirza-G|MultiMiTar|RepTar|RNAhybrid|TargetScan
CCDC120	Q96HB5		hsa-miR-199a-5p	0.746589	17	Very High	BCmicrO|BiTargeting|Cupid|DIANA|ElMMo3|MBStar|MAMI|microrna.org|MirAncesTar|miRDB|MirMAP|MultiMiTar|PACCMIT|RNAhybrid|TargetRank|TargetScan|TargetSpy
ITGB8	P26012		hsa-miR-142-3p	0.746518	20	Very High	BCmicrO|BiTargeting|CoMeTa|Cupid|DIANA|ElMMo3|MBStar|microrna.org|MirAncesTar|miRcode|miRDB|MirMAP|MirTar|miRTar2GO|Mirza-G|MultiMiTar|RepTar|RNAhybrid|TargetRank|TargetSpy
PKP4	Q99569		hsa-miR-223-3p	0.746463	20	Very High	BCmicrO|BiTargeting|CoMeTa|DIANA|ElMMo3|MAMI|microrna.org|MirAncesTar|mirbase|miRcode|mirCoX|miRDB|MirMAP|MirTar|Mirza-G|PACCMIT|RepTar|RNAhybrid|TargetRank|TargetScan
MIEF1	L0R8F8		hsa-let-7a-5p	0.746418	17	Very High	BiTargeting|CoMeTa|DIANA|ElMMo3|MBStar|microrna.org|MirAncesTar|miRDB|MirMAP|miRTar2GO|Mirza-G|MultiMiTar|PACCMIT|RepTar|RNAhybrid|TargetRank|TargetScan
SLC9A2	Q9UBY0		hsa-miR-26a-5p	0.746139	13	Very High	BCmicrO|CoMeTa|Cupid|DIANA|ElMMo3|MBStar|MAMI|MirAncesTar|MirMAP|Mirza-G|MultiMiTar|TargetRank|TargetScan
NFAT5	O94916		hsa-miR-31-5p	0.746008	18	Very High	BCmicrO|BiTargeting|CoMeTa|Cupid|DIANA|ElMMo3|MBStar|microrna.org|MirAncesTar|miRcode|miRDB|MirMAP|MultiMiTar|PACCMIT|RepTar|RNAhybrid|TargetRank|TargetScan
PALD1	Q9ULE6		hsa-let-7b-5p	0.745809	17	Very High	BCmicrO|BiTargeting|Cupid|DIANA|ElMMo3|MBStar|MAMI|microrna.org|MirAncesTar|miRDB|MirMAP|Mirza-G|MultiMiTar|PACCMIT|RepTar|RNAhybrid|TargetScan
APPBP2	Q92624		hsa-let-7b-5p	0.745721	15	Very High	BCmicrO|BiTargeting|CoMeTa|DIANA|ElMMo3|MAMI|microrna.org|MirAncesTar|MirMAP|miRTar2GO|Mirza-G|MultiMiTar|RepTar|RNAhybrid|TargetScan
TGFBR1	P36897		hsa-miR-142-3p	0.745663	19	Very High	BCmicrO|CoMeTa|DIANA|ElMMo3|MBStar|microrna.org|MirAncesTar|miRcode|miRDB|MirMAP|MirSNP|MirTar|Mirza-G|MultiMiTar|PACCMIT|RepTar|RNAhybrid|TargetRank|TargetSpy
ETV1	P50549		hsa-miR-142-5p	0.745607	16	Very High	CoMeTa|DIANA|ElMMo3|MBStar|MirAncesTar|miRDB|MirMAP|MirSNP|Mirza-G|PACCMIT|PicTar|RepTar|RNAhybrid|TargetRank|TargetScan|TargetSpy
ITGAV	P06756		hsa-miR-142-5p	0.745585	14	Very High	BiTargeting|CoMeTa|Cupid|DIANA|ElMMo3|MBStar|MirAncesTar|miRDB|MirMAP|MirTar|Mirza-G|RNAhybrid|TargetRank|TargetScan
GPCPD1	Q9NPB8		hsa-let-7a-5p	0.745567	16	Very High	BiTargeting|Cupid|DIANA|ElMMo3|MBStar|microrna.org|MirAncesTar|miRDB|MirMAP|miRTar2GO|Mirza-G|MultiMiTar|RepTar|RNAhybrid|TargetRank|TargetScan
IGF1R	P08069		hsa-miR-223-3p	0.745551	20	Very High	BCmicrO|CoMeTa|Cupid|DIANA|ElMMo3|MBStar|MAMI|microrna.org|MirAncesTar|miRcode|mirCoX|miRDB|MirMAP|MirTar|miRTar2GO|Mirza-G|RepTar|RNAhybrid|TargetRank|TargetScan
ONECUT2	O95948		hsa-let-7b-5p	0.745507	16	Very High	BCmicrO|BiTargeting|CoMeTa|DIANA|ElMMo3|MBStar|MirAncesTar|miRDB|MirMAP|MirTar|miRTar2GO|Mirza-G|MultiMiTar|PACCMIT|RepTar|TargetScan
RYK	P34925		hsa-miR-26a-5p	0.745477	13	Very High	BCmicrO|CoMeTa|DIANA|ElMMo3|GenMir++|MBStar|MAMI|MirAncesTar|MirMAP|MultiMiTar|RNAhybrid|TargetRank|TargetScan
ZCCHC2	Q9C0B9		hsa-miR-26a-5p	0.745429	14	Very High	BCmicrO|CoMeTa|ElMMo3|MBStar|MAMI|MirAncesTar|miRDB|MirMAP|miRTar2GO|Mirza-G|MultiMiTar|RNAhybrid|TargetRank|TargetScan
OGT	O15294		hsa-miR-26a-5p	0.745017	14	Very High	BCmicrO|CoMeTa|Cupid|DIANA|ElMMo3|GenMir++|MBStar|MAMI|MirAncesTar|MirMAP|miRTar2GO|Mirza-G|MultiMiTar|TargetRank
GNG12	Q9UBI6		hsa-miR-140-5p	0.74451	19	Very High	BCmicrO|CoMeTa|DIANA|ElMMo3|MBStar|microrna.org|MirAncesTar|miRcode|mirCoX|miRDB|MirMAP|MirTar|miRTar2GO|Mirza-G|MultiMiTar|RNA22|TargetRank|TargetScan|TargetSpy
DNAJB9	Q9UBS3		hsa-let-7b-5p	0.744499	15	Very High	BCmicrO|CoMeTa|Cupid|DIANA|ElMMo3|MBStar|MAMI|MirAncesTar|MirMAP|miRTar2GO|Mirza-G|MultiMiTar|RepTar|RNAhybrid|TargetScan
UBE3A	Q05086		hsa-miR-140-5p	0.744375	14	Very High	BCmicrO|BiTargeting|CoMeTa|DIANA|GenMir++|MBStar|MAMI|MirAncesTar|miRcode|mirCoX|miRTar2GO|MultiMiTar|RepTar|RNAhybrid
LRRC17	Q8N6Y2		hsa-let-7b-5p	0.74398	16	Very High	BCmicrO|BiTargeting|CoMeTa|Cupid|DIANA|ElMMo3|microrna.org|MirAncesTar|mirbase|miRDB|MirMAP|MirSNP|Mirza-G|MultiMiTar|PACCMIT|RepTar
BCL2L1	Q07817		hsa-let-7b-5p	0.743919	17	Very High	BCmicrO|BiTargeting|CoMeTa|Cupid|DIANA|ElMMo3|MAMI|microrna.org|MirAncesTar|miRDB|MirMAP|MirSNP|MultiMiTar|PACCMIT|RepTar|RNAhybrid|TargetScan
SREK1IP1	Q8N9Q2		hsa-let-7a-5p	0.743897	14	Very High	CoMeTa|DIANA|ElMMo3|MBStar|MAMI|MirAncesTar|miRDB|MirMAP|miRTar2GO|Mirza-G|MultiMiTar|RepTar|TargetRank|TargetScan
SCRN1	Q12765		hsa-miR-140-5p	0.743731	20	Very High	BCmicrO|CoMeTa|DIANA|ElMMo3|MBStar|microrna.org|MirAncesTar|miRcode|mirCoX|miRDB|MirMAP|MirTar|miRTar2GO|Mirza-G|MultiMiTar|RepTar|RNAhybrid|TargetRank|TargetScan|TargetSpy
PHF20L1	A8MW92		hsa-miR-146b-5p	0.743656	21	Very High	BCmicrO|BiTargeting|CoMeTa|Cupid|DIANA|ElMMo3|MBStar|MAMI|microrna.org|MirAncesTar|miRcode|mirCoX|MirMAP|MirTar|miRTar2GO|Mirza-G|MultiMiTar|RepTar|RNAhybrid|TargetRank|TargetSpy
BRPF3	Q9ULD4		hsa-miR-223-3p	0.743597	19	Very High	BCmicrO|BiTargeting|Cupid|DIANA|ElMMo3|microrna.org|MirAncesTar|mirbase|miRcode|mirCoX|miRDB|MirMAP|miRTar2GO|Mirza-G|PACCMIT|RepTar|RNAhybrid|TargetRank|TargetScan
TSEN34	Q9BSV6		hsa-miR-142-3p	0.74352	17	Very High	BCmicrO|BiTargeting|CoMeTa|DIANA|ElMMo3|microrna.org|MirAncesTar|miRcode|miRDB|MirMAP|MirTar|miRTar2GO|Mirza-G|PACCMIT|RepTar|RNAhybrid|TargetRank
DAG1	Q14118		hsa-miR-223-3p	0.743345	19	Very High	BCmicrO|CoMeTa|Cupid|DIANA|ElMMo3|GenMir++|MBStar|MAMI|microrna.org|MirAncesTar|miRcode|mirCoX|miRDB|MirMAP|MirSNP|Mirza-G|RepTar|RNAhybrid|TargetRank
DNAJB5	O75953		hsa-miR-491-5p	0.74331	19	Very High	BCmicrO|BiTargeting|CoMeTa|DIANA|ElMMo3|MBStar|microrna.org|MirAncesTar|miRDB|MirMAP|MirSNP|MirTar|miRTar2GO|PACCMIT|PITA|RepTar|RNAhybrid|TargetRank|TargetScan
DEPDC1B	Q8WUY9		hsa-miR-26a-5p	0.743298	14	Very High	BCmicrO|DIANA|ElMMo3|MAMI|MirAncesTar|miRDB|MirMAP|MirTar|miRTar2GO|Mirza-G|PACCMIT|RNAhybrid|TargetRank|TargetScan
ELAVL4	P26378		hsa-miR-142-5p	0.743293	13	Very High	CoMeTa|Cupid|DIANA|ElMMo3|MBStar|MirAncesTar|MirMAP|Mirza-G|PACCMIT|PicTar|RNAhybrid|TargetRank|TargetScan
FAM103A1	Q9BTL3		hsa-let-7b-5p	0.743276	16	Very High	BCmicrO|Cupid|DIANA|ElMMo3|microrna.org|MirAncesTar|mirbase|miRDB|MirMAP|MirTar|miRTar2GO|Mirza-G|RepTar|RNAhybrid|TargetRank|TargetScan
BAG2	O95816		hsa-miR-140-5p	0.743194	20	Very High	BCmicrO|BiTargeting|CoMeTa|DIANA|ElMMo3|MAMI|microrna.org|MirAncesTar|mirbase|miRcode|mirCoX|miRDB|MirMAP|MirTar|miRTar2GO|Mirza-G|MultiMiTar|RepTar|TargetScan|TargetSpy
BTBD3	Q9Y2F9		hsa-miR-199a-5p	0.743015	18	Very High	BCmicrO|BiTargeting|CoMeTa|Cupid|DIANA|ElMMo3|MBStar|MAMI|microrna.org|MirAncesTar|miRDB|MirMAP|Mirza-G|MultiMiTar|RepTar|RNAhybrid|TargetRank|TargetScan
OPRM1	P35372		hsa-let-7b-5p	0.743014	16	Very High	BCmicrO|BiTargeting|CoMeTa|Cupid|ElMMo3|MBStar|MAMI|microrna.org|MirAncesTar|miRDB|MirMAP|Mirza-G|MultiMiTar|PACCMIT|RepTar|RNAhybrid
DUSP9	Q99956		hsa-let-7a-5p	0.742902	11	Very High	CoMeTa|DIANA|ElMMo3|GenMir++|MAMI|MirAncesTar|MirMAP|MultiMiTar|RepTar|RNAhybrid|TargetScan
BTG1	P62324		hsa-miR-26a-5p	0.742887	15	Very High	BCmicrO|CoMeTa|DIANA|ElMMo3|MBStar|MAMI|MirAncesTar|miRDB|MirMAP|MirTar|miRTar2GO|Mirza-G|MultiMiTar|RepTar|TargetScan
NRP2	O60462		hsa-miR-146b-5p	0.742851	21	Very High	BCmicrO|BiTargeting|CoMeTa|DIANA|ElMMo3|MBStar|MAMI|microrna.org|MirAncesTar|miRcode|mirCoX|miRDB|MirMAP|Mirza-G|MultiMiTar|PACCMIT|RepTar|RNAhybrid|TargetRank|TargetScan|TargetSpy
CIPC	Q9C0C6		hsa-miR-26a-5p	0.742667	16	Very High	BCmicrO|BiTargeting|Cupid|DIANA|ElMMo3|MBStar|MirAncesTar|miRDB|MirMAP|MirTar|Mirza-G|MultiMiTar|PACCMIT|RepTar|RNAhybrid|TargetScan
ADD3	Q9UEY8		hsa-miR-199a-5p	0.742488	17	Very High	BCmicrO|CoMeTa|Cupid|DIANA|ElMMo3|MBStar|microrna.org|MirAncesTar|miRDB|MirMAP|miRTar2GO|Mirza-G|MultiMiTar|RNAhybrid|TargetRank|TargetScan|TargetSpy
ATPAF1	Q5TC12		hsa-miR-26a-5p	0.742427	15	Very High	BCmicrO|DIANA|ElMMo3|MBStar|MAMI|MirAncesTar|miRDB|MirMAP|MirTar|Mirza-G|MultiMiTar|RepTar|RNA22|RNAhybrid|TargetScan
TIAM1	Q13009		hsa-miR-142-5p	0.742396	16	Very High	CoMeTa|Cupid|DIANA|ElMMo3|MBStar|MAMI|MirAncesTar|miRDB|MirMAP|MirTar|Mirza-G|PACCMIT|RNAhybrid|TargetRank|TargetScan|TargetSpy
FBXO30	Q8TB52		hsa-miR-142-5p	0.742294	13	Very High	Cupid|DIANA|ElMMo3|MBStar|MirAncesTar|miRDB|MirMAP|MirTar|Mirza-G|PACCMIT|PicTar|TargetRank|TargetScan
TRIM41	Q8WV44		hsa-let-7b-5p	0.74228	16	Very High	BCmicrO|BiTargeting|DIANA|ElMMo3|MAMI|microrna.org|MirAncesTar|miRDB|MirMAP|MirSNP|miRTar2GO|Mirza-G|PACCMIT|RepTar|RNAhybrid|TargetScan
NAA40	Q86UY6		hsa-miR-199a-5p	0.742238	17	Very High	BCmicrO|CoMeTa|DIANA|ElMMo3|MAMI|microrna.org|MirAncesTar|MirMAP|MirTar|miRTar2GO|Mirza-G|MultiMiTar|PACCMIT|RepTar|RNAhybrid|TargetRank|TargetScan
CDS1	Q92903		hsa-miR-146b-5p	0.742154	20	Very High	BCmicrO|BiTargeting|CoMeTa|DIANA|ElMMo3|MBStar|MAMI|microrna.org|MirAncesTar|mirbase|miRcode|mirCoX|miRDB|MirMAP|MirSNP|MirTar|Mirza-G|RepTar|RNAhybrid|TargetScan
ARL4D	P49703		hsa-let-7b-5p	0.742143	16	Very High	BCmicrO|CoMeTa|DIANA|ElMMo3|MBStar|microrna.org|MirAncesTar|miRDB|MirMAP|miRTar2GO|Mirza-G|MultiMiTar|PACCMIT|RepTar|TargetRank|TargetScan
HTR2A	P28223		hsa-miR-26a-5p	0.742086	16	Very High	BCmicrO|DIANA|ElMMo3|GenMir++|MBStar|MAMI|MirAncesTar|miRDB|MirMAP|MirTar|Mirza-G|MultiMiTar|PACCMIT|RNAhybrid|TargetRank|TargetScan
DICER1	Q9UPY3		hsa-let-7b-5p	0.742033	14	Very High	BCmicrO|CoMeTa|Cupid|DIANA|ElMMo3|MBStar|MirAncesTar|MirMAP|Mirza-G|MultiMiTar|RepTar|RNAhybrid|TargetRank|TargetScan
MED8	Q96G25		hsa-let-7b-5p	0.741994	16	Very High	BCmicrO|BiTargeting|Cupid|DIANA|ElMMo3|MAMI|microrna.org|MirAncesTar|miRDB|MirMAP|MirTar|Mirza-G|MultiMiTar|RNA22|RNAhybrid|TargetScan
TOB2	Q14106		hsa-miR-362-3p	0.741913	16	Very High	BCmicrO|BiTargeting|CoMeTa|DIANA|ElMMo3|microrna.org|miRDB|MirMAP|MirTar|miRTar2GO|Mirza-G|PACCMIT|RepTar|TargetRank|TargetScan|TargetSpy
MGAT4A	Q9UM21		hsa-miR-142-3p	0.741839	19	Very High	BCmicrO|CoMeTa|Cupid|DIANA|ElMMo3|MBStar|MAMI|MirAncesTar|mirbase|miRcode|miRDB|MirMAP|MirTar|miRTar2GO|Mirza-G|MultiMiTar|PACCMIT|RepTar|RNAhybrid
STAU1	O95793		hsa-miR-142-3p	0.741477	17	Very High	BCmicrO|CoMeTa|DIANA|ElMMo3|MBStar|microrna.org|MirAncesTar|miRcode|miRDB|MirMAP|miRTar2GO|Mirza-G|MultiMiTar|PACCMIT|RNAhybrid|TargetRank|TargetSpy
RNF165	Q6ZSG1		hsa-let-7a-5p	0.741212	16	Very High	BiTargeting|Cupid|DIANA|ElMMo3|MBStar|microrna.org|MirAncesTar|MirMAP|MirSNP|miRTar2GO|Mirza-G|MultiMiTar|RepTar|RNAhybrid|TargetRank|TargetScan
COL22A1	Q8NFW1		hsa-miR-26a-5p	0.741027	12	Very High	BCmicrO|Cupid|DIANA|ElMMo3|MBStar|MAMI|MirAncesTar|MirMAP|PicTar|RepTar|RNAhybrid|TargetScan
C16orf72	Q14CZ0		hsa-miR-146b-5p	0.740948	20	Very High	BCmicrO|BiTargeting|CoMeTa|Cupid|DIANA|ElMMo3|MBStar|microrna.org|MirAncesTar|miRcode|mirCoX|miRDB|MirMAP|MirTar|Mirza-G|MultiMiTar|RepTar|TargetRank|TargetScan|TargetSpy
BZW1	Q7L1Q6		hsa-miR-146b-5p	0.74083	20	Very High	BCmicrO|CoMeTa|Cupid|DIANA|ElMMo3|MBStar|microrna.org|MirAncesTar|mirbase|miRcode|mirCoX|miRDB|MirMAP|MirTar|miRTar2GO|Mirza-G|MultiMiTar|RepTar|RNAhybrid|TargetRank
STRADB	Q9C0K7		hsa-miR-140-5p	0.740796	19	Very High	BCmicrO|DIANA|ElMMo3|MBStar|MAMI|microrna.org|MirAncesTar|mirbase|miRcode|mirCoX|miRDB|MirMAP|MirTar|Mirza-G|MultiMiTar|PACCMIT|RepTar|RNAhybrid|TargetScan
RIMS3	Q9UJD0		hsa-miR-31-5p	0.740787	19	Very High	BCmicrO|CoMeTa|DIANA|ElMMo3|microrna.org|MirAncesTar|miRcode|miRDB|MirMAP|MirTar|miRTar2GO|Mirza-G|MultiMiTar|PITA|RepTar|RNA22|RNAhybrid|TargetRank|TargetScan
EMP1	P54849		hsa-miR-31-5p	0.740539	18	Very High	BCmicrO|CoMeTa|DIANA|ElMMo3|MBStar|microrna.org|MirAncesTar|miRcode|miRDB|MirMAP|miRTar2GO|Mirza-G|MultiMiTar|PITA|RepTar|RNAhybrid|TargetRank|TargetScan
USP21	Q9UK80		hsa-let-7a-5p	0.740502	15	Very High	CoMeTa|Cupid|DIANA|ElMMo3|MBStar|MAMI|microrna.org|MirAncesTar|MirMAP|miRTar2GO|MultiMiTar|RepTar|RNA22|RNAhybrid|TargetScan
RBM47	A0AV96		hsa-miR-142-3p	0.740487	18	Very High	BCmicrO|CoMeTa|Cupid|DIANA|ElMMo3|MBStar|microrna.org|MirAncesTar|miRcode|miRDB|MirMAP|miRTar2GO|Mirza-G|MultiMiTar|PACCMIT|RepTar|RNAhybrid|TargetSpy
FZD6	O60353		hsa-miR-199a-5p	0.740353	16	Very High	BCmicrO|CoMeTa|DIANA|ElMMo3|MBStar|MAMI|microrna.org|MirAncesTar|miRDB|MirMAP|miRTar2GO|PACCMIT|RepTar|RNAhybrid|TargetRank|TargetScan
MXI1	P50539		hsa-miR-26a-5p	0.740281	15	Very High	BCmicrO|CoMeTa|DIANA|ElMMo3|MBStar|MAMI|MirAncesTar|miRDB|MirMAP|miRTar2GO|Mirza-G|MultiMiTar|PACCMIT|RNAhybrid|TargetScan
RYBP	Q8N488		hsa-miR-223-3p	0.740081	18	Very High	BCmicrO|CoMeTa|Cupid|DIANA|ElMMo3|MBStar|microrna.org|MirAncesTar|miRcode|mirCoX|miRDB|MirMAP|miRTar2GO|Mirza-G|MultiMiTar|RepTar|TargetRank|TargetScan
NUDT11	Q96G61		hsa-miR-26a-5p	0.740057	17	Very High	BCmicrO|CoMeTa|Cupid|DIANA|ElMMo3|MBStar|MirAncesTar|miRDB|MirMAP|MirTar|Mirza-G|MultiMiTar|PACCMIT|RepTar|RNAhybrid|TargetRank|TargetScan
WEE1	P30291		hsa-miR-140-5p	0.740049	19	Very High	BCmicrO|BiTargeting|CoMeTa|Cupid|DIANA|ElMMo3|microrna.org|MirAncesTar|mirbase|miRcode|mirCoX|miRDB|MirMAP|miRTar2GO|Mirza-G|MultiMiTar|RepTar|RNAhybrid|TargetScan
EHBP1	Q8NDI1		hsa-miR-31-5p	0.739928	17	Very High	BCmicrO|CoMeTa|Cupid|DIANA|ElMMo3|MBStar|microrna.org|MirAncesTar|miRcode|miRDB|MirMAP|Mirza-G|MultiMiTar|RepTar|RNAhybrid|TargetRank|TargetScan
VAMP1	P23763		hsa-miR-26a-5p	0.739915	15	Very High	BCmicrO|CoMeTa|DIANA|ElMMo3|MBStar|MirAncesTar|miRDB|MirMAP|MirTar|Mirza-G|PACCMIT|PicTar|RepTar|RNAhybrid|TargetScan
ARL4C	P56559		hsa-miR-26a-5p	0.739844	16	Very High	BCmicrO|BiTargeting|CoMeTa|Cupid|DIANA|ElMMo3|MBStar|MAMI|MirAncesTar|miRDB|MirMAP|miRTar2GO|Mirza-G|RepTar|TargetRank|TargetScan
AUTS2	Q8WXX7		hsa-miR-199a-5p	0.739718	18	Very High	BCmicrO|CoMeTa|Cupid|DIANA|ElMMo3|MBStar|MAMI|microrna.org|MirAncesTar|miRDB|MirMAP|miRTar2GO|Mirza-G|MultiMiTar|RepTar|RNAhybrid|TargetScan|TargetSpy
ARL5A	Q9Y689		hsa-let-7a-5p	0.739687	14	Very High	CoMeTa|DIANA|ElMMo3|MBStar|MAMI|microrna.org|MirAncesTar|MirMAP|miRTar2GO|Mirza-G|MultiMiTar|RepTar|RNAhybrid|TargetScan
KDM5C	P41229		hsa-miR-362-3p	0.739617	18	Very High	BCmicrO|CoMeTa|Cupid|DIANA|ElMMo3|microrna.org|MirAncesTar|mirbase|miRDB|MirMAP|MirTar|miRTar2GO|Mirza-G|RepTar|RNAhybrid|TargetRank|TargetScan|TargetSpy
HAO1	Q9UJM8		hsa-miR-26a-5p	0.739593	12	Very High	BCmicrO|CoMeTa|Cupid|DIANA|ElMMo3|MAMI|MirAncesTar|miRDB|MirMAP|PACCMIT|RepTar|TargetScan
NPHP3	Q7Z494		hsa-let-7a-5p	0.739559	15	Very High	Cupid|DIANA|ElMMo3|MBStar|MAMI|microrna.org|MirAncesTar|miRDB|MirMAP|MirTar|miRTar2GO|Mirza-G|RepTar|RNAhybrid|TargetRank
NHLRC3	Q5JS37		hsa-let-7a-5p	0.739465	13	Very High	BiTargeting|Cupid|DIANA|ElMMo3|MBStar|microrna.org|MirAncesTar|miRDB|MirMAP|miRTar2GO|Mirza-G|PACCMIT|TargetScan
SCD	O00767		hsa-let-7b-5p	0.739353	16	Very High	BCmicrO|CoMeTa|DIANA|ElMMo3|MBStar|MAMI|microrna.org|MirAncesTar|miRDB|MirMAP|MirTar|Mirza-G|MultiMiTar|PACCMIT|RepTar|TargetScan
HAS2	Q92819		hsa-miR-26a-5p	0.73935	14	Very High	BCmicrO|CoMeTa|Cupid|DIANA|ElMMo3|GenMir++|MBStar|MAMI|MirAncesTar|MirMAP|Mirza-G|RepTar|RNAhybrid|TargetScan
GGA3	Q9NZ52		hsa-miR-26a-5p	0.739306	15	Very High	BCmicrO|CoMeTa|Cupid|DIANA|ElMMo3|MBStar|MAMI|MirAncesTar|MirMAP|miRTar2GO|Mirza-G|MultiMiTar|PicTar|RepTar|RNAhybrid
KLF12	Q9Y4X4		hsa-miR-223-3p	0.73925	19	Very High	BCmicrO|CoMeTa|DIANA|ElMMo3|MBStar|MirAncesTar|miRcode|mirCoX|miRDB|MirMAP|MirTar|miRTar2GO|Mirza-G|MultiMiTar|PACCMIT|PITA|RepTar|TargetRank|TargetScan
MAP7	Q14244		hsa-miR-26a-5p	0.739172	16	Very High	BCmicrO|CoMeTa|DIANA|ElMMo3|MBStar|MirAncesTar|miRDB|MirMAP|MirTar|miRTar2GO|Mirza-G|MultiMiTar|RepTar|RNAhybrid|TargetRank|TargetScan
ANKRD46	Q86W74		hsa-let-7b-5p	0.739021	18	Very High	BCmicrO|BiTargeting|CoMeTa|Cupid|DIANA|ElMMo3|MBStar|microrna.org|MirAncesTar|miRDB|MirMAP|miRTar2GO|Mirza-G|MultiMiTar|PACCMIT|RepTar|RNAhybrid|TargetScan
QKI	Q96PU8		hsa-miR-142-5p	0.738938	17	Very High	CoMeTa|Cupid|DIANA|ElMMo3|MBStar|MirAncesTar|miRDB|MirMAP|MirSNP|MirTar|Mirza-G|PACCMIT|RepTar|RNAhybrid|TargetRank|TargetScan|TargetSpy
TMEM123	Q8N131		hsa-miR-140-5p	0.738926	19	Very High	BCmicrO|CoMeTa|DIANA|ElMMo3|MBStar|microrna.org|MirAncesTar|miRcode|mirCoX|miRDB|MirMAP|MirTar|miRTar2GO|Mirza-G|MultiMiTar|RepTar|RNAhybrid|TargetScan|TargetSpy
LHFPL2	Q6ZUX7		hsa-miR-140-5p	0.738831	20	Very High	BCmicrO|BiTargeting|CoMeTa|DIANA|ElMMo3|MBStar|microrna.org|MirAncesTar|miRcode|mirCoX|miRDB|MirMAP|MirTar|miRTar2GO|Mirza-G|MultiMiTar|RepTar|TargetRank|TargetScan|TargetSpy
DCX	O43602		hsa-let-7b-5p	0.738721	16	Very High	BCmicrO|BiTargeting|CoMeTa|DIANA|ElMMo3|MBStar|MAMI|MirAncesTar|miRDB|MirMAP|Mirza-G|MultiMiTar|PACCMIT|RNAhybrid|TargetRank|TargetScan
NSMCE2	Q96MF7		hsa-let-7b-5p	0.738672	13	Very High	BCmicrO|CoMeTa|ElMMo3|MBStar|MAMI|MirAncesTar|mirbase|miRDB|MirMAP|PACCMIT|RepTar|RNAhybrid|TargetScan
CALM1	P0DP23		hsa-let-7b-5p	0.738543	16	Very High	BCmicrO|BiTargeting|CoMeTa|Cupid|DIANA|ElMMo3|MBStar|MAMI|MirAncesTar|MirMAP|miRTar2GO|Mirza-G|MultiMiTar|RepTar|RNAhybrid|TargetScan
VAPB	O95292		hsa-miR-31-5p	0.738539	19	Very High	BCmicrO|BiTargeting|CoMeTa|Cupid|DIANA|ElMMo3|MBStar|microrna.org|MirAncesTar|miRcode|miRDB|MirMAP|miRTar2GO|Mirza-G|MultiMiTar|PACCMIT|RepTar|RNAhybrid|TargetScan
STX12	Q86Y82		hsa-miR-31-5p	0.73849	19	Very High	BCmicrO|BiTargeting|CoMeTa|Cupid|DIANA|ElMMo3|MBStar|microrna.org|MirAncesTar|miRcode|miRDB|MirMAP|MirTar|Mirza-G|MultiMiTar|PACCMIT|RepTar|RNA22|TargetScan
M6PR	P20645		hsa-miR-199a-5p	0.738395	19	Very High	BCmicrO|CoMeTa|DIANA|ElMMo3|MAMI|microrna.org|MirAncesTar|mirbase|miRDB|MirMAP|MirTar|Mirza-G|MultiMiTar|PACCMIT|RepTar|RNAhybrid|TargetRank|TargetScan|TargetSpy
PAK1	Q13153		hsa-let-7b-5p	0.738353	17	Very High	BCmicrO|BiTargeting|CoMeTa|Cupid|DIANA|ElMMo3|MBStar|MAMI|microrna.org|MirAncesTar|miRDB|MirMAP|Mirza-G|MultiMiTar|PACCMIT|RNAhybrid|TargetScan
RNF165	Q6ZSG1		hsa-let-7b-5p	0.738289	16	Very High	BCmicrO|BiTargeting|DIANA|ElMMo3|MBStar|microrna.org|MirAncesTar|MirMAP|MirSNP|miRTar2GO|Mirza-G|MultiMiTar|RepTar|RNAhybrid|TargetRank|TargetScan
TANC2	Q9HCD6		hsa-miR-26a-5p	0.738271	15	Very High	BCmicrO|CoMeTa|Cupid|DIANA|ElMMo3|MBStar|MirAncesTar|MirMAP|MirTar|miRTar2GO|Mirza-G|PACCMIT|RepTar|RNAhybrid|TargetScan
TECPR2	O15040		hsa-let-7b-5p	0.738234	15	Very High	BCmicrO|BiTargeting|CoMeTa|DIANA|ElMMo3|MAMI|MirAncesTar|MirMAP|miRTar2GO|Mirza-G|MultiMiTar|RepTar|RNAhybrid|TargetRank|TargetScan
RAB8B	Q92930		hsa-let-7a-5p	0.738188	14	Very High	CoMeTa|Cupid|DIANA|ElMMo3|microrna.org|MirAncesTar|MirMAP|miRTar2GO|Mirza-G|MultiMiTar|RepTar|RNAhybrid|TargetRank|TargetScan
MIER3	Q7Z3K6		hsa-miR-26a-5p	0.738173	16	Very High	BCmicrO|Cupid|DIANA|ElMMo3|MBStar|MirAncesTar|miRDB|MirMAP|miRTar2GO|Mirza-G|MultiMiTar|PACCMIT|RepTar|RNAhybrid|TargetRank|TargetScan
ATP2B4	P23634		hsa-let-7a-5p	0.738149	16	Very High	BiTargeting|CoMeTa|Cupid|DIANA|ElMMo3|MBStar|MAMI|MirAncesTar|MirMAP|miRTar2GO|Mirza-G|MultiMiTar|RepTar|RNA22|RNAhybrid|TargetScan
QKI	Q96PU8		hsa-miR-142-3p	0.738029	17	Very High	BCmicrO|CoMeTa|Cupid|DIANA|ElMMo3|MBStar|MAMI|MirAncesTar|miRcode|miRDB|MirMAP|MirTar|miRTar2GO|Mirza-G|MultiMiTar|RepTar|RNAhybrid
ZEB2	O60315		hsa-miR-26a-5p	0.737877	13	Very High	BCmicrO|CoMeTa|Cupid|DIANA|ElMMo3|MBStar|MAMI|MirAncesTar|MirMAP|Mirza-G|PicTar|RepTar|RNAhybrid
TBX5	Q99593		hsa-let-7b-5p	0.737738	15	Very High	BCmicrO|CoMeTa|Cupid|DIANA|ElMMo3|MBStar|MAMI|microrna.org|MirAncesTar|miRDB|MirMAP|Mirza-G|MultiMiTar|RNAhybrid|TargetScan
SIAH2	O43255		hsa-miR-146b-5p	0.737663	19	Very High	BCmicrO|BiTargeting|CoMeTa|DIANA|ElMMo3|MBStar|microrna.org|MirAncesTar|mirbase|miRcode|mirCoX|miRDB|MirMAP|Mirza-G|PACCMIT|RepTar|TargetRank|TargetScan|TargetSpy
DHX57	Q6P158		hsa-let-7a-5p	0.737646	17	Very High	BiTargeting|CoMeTa|DIANA|ElMMo3|MBStar|MAMI|microrna.org|MirAncesTar|mirbase|miRDB|MirMAP|MirTar|Mirza-G|PACCMIT|RepTar|RNAhybrid|TargetScan
RAP1A	P62834		hsa-miR-26a-5p	0.737633	15	Very High	BCmicrO|CoMeTa|Cupid|DIANA|ElMMo3|MAMI|MirAncesTar|miRDB|MirMAP|MirTar|Mirza-G|PACCMIT|RNAhybrid|TargetRank|TargetScan
WNT1	P04628		hsa-let-7b-5p	0.73762	14	Very High	BCmicrO|CoMeTa|ElMMo3|GenMir++|MBStar|MAMI|MirAncesTar|miRDB|MirSNP|MultiMiTar|PACCMIT|RepTar|RNAhybrid|TargetScan
BCAP29	Q9UHQ4		hsa-let-7b-5p	0.737161	17	Very High	BCmicrO|BiTargeting|CoMeTa|DIANA|ElMMo3|MBStar|microrna.org|MirAncesTar|miRDB|MirMAP|MirSNP|miRTar2GO|Mirza-G|MultiMiTar|RepTar|RNAhybrid|TargetScan
TMEM106B	Q9NUM4		hsa-miR-26a-5p	0.737107	17	Very High	BCmicrO|CoMeTa|DIANA|ElMMo3|MBStar|MirAncesTar|miRDB|MirMAP|MirSNP|MirTar|miRTar2GO|Mirza-G|MultiMiTar|RepTar|RNAhybrid|TargetRank|TargetScan
SLC26A7	Q8TE54		hsa-miR-223-3p	0.737092	19	Very High	BCmicrO|DIANA|ElMMo3|MBStar|MAMI|microrna.org|MirAncesTar|miRcode|mirCoX|miRDB|MirMAP|Mirza-G|MultiMiTar|PACCMIT|PITA|RepTar|RNAhybrid|TargetRank|TargetScan
BOD1	Q96IK1		hsa-miR-26a-5p	0.737076	15	Very High	BCmicrO|Cupid|DIANA|ElMMo3|MBStar|MAMI|MirAncesTar|miRDB|MirMAP|MirTar|Mirza-G|PACCMIT|RNAhybrid|TargetRank|TargetScan
EIF5B	O60841		hsa-miR-199a-5p	0.737073	16	Very High	BCmicrO|CoMeTa|DIANA|ElMMo3|MAMI|microrna.org|MirAncesTar|mirbase|miRDB|MirMAP|MirTar|Mirza-G|MultiMiTar|PACCMIT|RNAhybrid|TargetScan
TARBP2	Q15633		hsa-let-7a-5p	0.737054	18	Very High	BiTargeting|CoMeTa|Cupid|DIANA|ElMMo3|MBStar|MAMI|microrna.org|MirAncesTar|mirbase|miRDB|MirMAP|miRTar2GO|MultiMiTar|PACCMIT|RepTar|RNAhybrid|TargetScan
BTG2	P78543		hsa-let-7b-5p	0.737045	14	Very High	BCmicrO|CoMeTa|DIANA|ElMMo3|MBStar|MAMI|MirAncesTar|MirMAP|Mirza-G|PicTar|RepTar|RNA22|RNAhybrid|TargetScan
SLC1A2	P43004		hsa-miR-31-5p	0.73704	20	Very High	BCmicrO|BiTargeting|CoMeTa|Cupid|DIANA|ElMMo3|MBStar|MirAncesTar|miRcode|miRDB|MirMAP|MirTar|Mirza-G|MultiMiTar|PACCMIT|PITA|RepTar|RNAhybrid|TargetRank|TargetScan
MFSD6	Q6ZSS7		hsa-miR-26a-5p	0.737035	13	Very High	BCmicrO|CoMeTa|Cupid|DIANA|ElMMo3|MBStar|MAMI|MirAncesTar|MirMAP|Mirza-G|PicTar|RNAhybrid|TargetScan
ERBB4	Q15303		hsa-miR-146b-5p	0.737024	19	Very High	BCmicrO|CoMeTa|Cupid|DIANA|ElMMo3|MBStar|MirAncesTar|miRcode|mirCoX|miRDB|MirMAP|MirSNP|Mirza-G|MultiMiTar|PACCMIT|RepTar|TargetRank|TargetScan|TargetSpy
MGLL	Q99685		hsa-let-7b-5p	0.736994	16	Very High	BCmicrO|BiTargeting|CoMeTa|DIANA|ElMMo3|MBStar|MAMI|MirAncesTar|miRDB|MirMAP|miRTar2GO|MultiMiTar|PACCMIT|RepTar|RNAhybrid|TargetScan
MPP5	Q8N3R9		hsa-miR-199a-5p	0.736994	19	Very High	BCmicrO|BiTargeting|CoMeTa|DIANA|ElMMo3|MBStar|MAMI|microrna.org|MirAncesTar|miRDB|MirMAP|MirTar|Mirza-G|MultiMiTar|PACCMIT|RepTar|RNAhybrid|TargetRank|TargetScan
SOX11	P35716		hsa-miR-223-3p	0.73695	18	Very High	BCmicrO|CoMeTa|Cupid|DIANA|ElMMo3|MBStar|MAMI|MirAncesTar|miRcode|mirCoX|miRDB|MirMAP|miRTar2GO|MultiMiTar|PACCMIT|PITA|RepTar|TargetScan
PFN2	P35080		hsa-miR-140-5p	0.736856	20	Very High	BCmicrO|CoMeTa|DIANA|ElMMo3|MBStar|microrna.org|MirAncesTar|miRcode|mirCoX|miRDB|MirMAP|MirSNP|MirTar|miRTar2GO|Mirza-G|MultiMiTar|RepTar|RNAhybrid|TargetScan|TargetSpy
INTS2	Q9H0H0		hsa-let-7a-5p	0.73682	16	Very High	BiTargeting|Cupid|DIANA|ElMMo3|microrna.org|MirAncesTar|miRDB|MirMAP|miRTar2GO|Mirza-G|MultiMiTar|PACCMIT|RepTar|RNAhybrid|TargetRank|TargetScan
EEF2K	O00418		hsa-let-7a-5p	0.736645	16	Very High	BiTargeting|Cupid|DIANA|ElMMo3|microrna.org|MirAncesTar|miRDB|MirMAP|MirSNP|miRTar2GO|Mirza-G|MultiMiTar|PACCMIT|RepTar|RNAhybrid|TargetScan
SORCS3	Q9UPU3		hsa-miR-199a-5p	0.736528	18	Very High	BCmicrO|CoMeTa|DIANA|ElMMo3|MBStar|microrna.org|MirAncesTar|miRDB|MirMAP|MirSNP|MirTar|Mirza-G|MultiMiTar|RepTar|RNAhybrid|TargetRank|TargetScan|TargetSpy
LARP4B	Q92615		hsa-miR-26a-5p	0.736471	14	Very High	BCmicrO|CoMeTa|DIANA|ElMMo3|MBStar|MAMI|MirAncesTar|MirMAP|miRTar2GO|Mirza-G|MultiMiTar|RNAhybrid|TargetRank|TargetScan
RNF34	Q969K3		hsa-miR-223-3p	0.736451	18	Very High	BCmicrO|CoMeTa|DIANA|ElMMo3|MAMI|microrna.org|MirAncesTar|mirbase|miRcode|mirCoX|miRDB|MirMAP|MirTar|Mirza-G|PACCMIT|RepTar|RNAhybrid|TargetScan
KIF2A	O00139		hsa-let-7a-5p	0.736449	14	Very High	CoMeTa|Cupid|DIANA|ElMMo3|MBStar|MAMI|microrna.org|MirAncesTar|MirMAP|miRTar2GO|Mirza-G|RepTar|RNAhybrid|TargetScan
TTK	P33981		hsa-miR-140-5p	0.736405	21	Very High	BCmicrO|CoMeTa|DIANA|ElMMo3|MBStar|microrna.org|MirAncesTar|mirbase|miRcode|mirCoX|miRDB|MirMAP|MirSNP|MirTar|miRTar2GO|Mirza-G|MultiMiTar|PACCMIT|RNAhybrid|TargetScan|TargetSpy
USP12	O75317		hsa-let-7b-5p	0.73637	17	Very High	BCmicrO|CoMeTa|Cupid|DIANA|ElMMo3|MBStar|microrna.org|MirAncesTar|miRDB|MirMAP|MirSNP|miRTar2GO|Mirza-G|MultiMiTar|RepTar|RNAhybrid|TargetScan
KCTD15	Q96SI1		hsa-miR-146b-5p	0.736222	20	Very High	BCmicrO|CoMeTa|DIANA|ElMMo3|MBStar|MAMI|microrna.org|MirAncesTar|mirbase|miRcode|mirCoX|miRDB|MirMAP|MirSNP|miRTar2GO|MultiMiTar|PACCMIT|RepTar|RNAhybrid|TargetScan
NEFM	P07197		hsa-let-7b-5p	0.736071	13	Very High	BCmicrO|CoMeTa|Cupid|DIANA|ElMMo3|MAMI|microrna.org|MirMAP|Mirza-G|MultiMiTar|RepTar|RNAhybrid|TargetScan
FAS	P25445		hsa-let-7a-5p	0.736035	15	Very High	CoMeTa|DIANA|ElMMo3|MBStar|MAMI|microrna.org|MirAncesTar|miRDB|MirMAP|miRTar2GO|Mirza-G|RepTar|RNAhybrid|TargetRank|TargetScan
TBC1D12	O60347		hsa-miR-140-5p	0.73588	18	Very High	BCmicrO|CoMeTa|Cupid|DIANA|ElMMo3|MBStar|microrna.org|MirAncesTar|miRcode|mirCoX|miRDB|MirMAP|MirTar|miRTar2GO|Mirza-G|TargetRank|TargetScan|TargetSpy
CYP19A1	P11511		hsa-let-7a-5p	0.735863	18	Very High	BiTargeting|CoMeTa|DIANA|ElMMo3|MBStar|MAMI|microrna.org|MirAncesTar|miRDB|MirMAP|MirSNP|Mirza-G|MultiMiTar|PACCMIT|RepTar|RNAhybrid|TargetRank|TargetScan
ITSN1	Q15811		hsa-let-7b-5p	0.735847	15	Very High	BCmicrO|BiTargeting|CoMeTa|Cupid|ElMMo3|MBStar|MAMI|microrna.org|MirAncesTar|MirMAP|Mirza-G|MultiMiTar|RepTar|RNAhybrid|TargetScan
GXYLT1	Q4G148		hsa-miR-31-5p	0.735665	17	Very High	BCmicrO|BiTargeting|Cupid|DIANA|ElMMo3|MBStar|microrna.org|MirAncesTar|miRcode|miRDB|MirMAP|MirTar|miRTar2GO|Mirza-G|PITA|RepTar|TargetScan
SEC22C	Q9BRL7		hsa-miR-140-5p	0.73565	21	Very High	BCmicrO|BiTargeting|DIANA|ElMMo3|MBStar|MAMI|microrna.org|MirAncesTar|mirbase|miRcode|mirCoX|miRDB|MirMAP|MirTar|miRTar2GO|Mirza-G|MultiMiTar|RepTar|RNAhybrid|TargetScan|TargetSpy
TXNL1	O43396		hsa-miR-199a-5p	0.735643	15	Very High	BCmicrO|BiTargeting|CoMeTa|ElMMo3|MAMI|microrna.org|MirAncesTar|mirbase|miRDB|MirMAP|PACCMIT|PicTar|RepTar|RNAhybrid|TargetSpy
KRIT1	O00522		hsa-miR-362-3p	0.735572	17	Very High	BCmicrO|BiTargeting|CoMeTa|Cupid|DIANA|ElMMo3|microrna.org|MirAncesTar|miRDB|MirMAP|MirTar|Mirza-G|PACCMIT|RepTar|RNAhybrid|TargetScan|TargetSpy
NXPE3	Q969Y0		hsa-miR-26a-5p	0.735461	18	Very High	BCmicrO|BiTargeting|CoMeTa|DIANA|ElMMo3|MBStar|MAMI|MirAncesTar|miRDB|MirMAP|MirTar|miRTar2GO|Mirza-G|MultiMiTar|RepTar|RNAhybrid|TargetRank|TargetScan
PCNX1	Q96RV3		hsa-miR-26a-5p	0.735382	18	Very High	BCmicrO|CoMeTa|Cupid|DIANA|ElMMo3|MBStar|MirAncesTar|miRDB|MirMAP|MirTar|miRTar2GO|Mirza-G|MultiMiTar|PACCMIT|RepTar|RNAhybrid|TargetRank|TargetScan
TOP1	P11387		hsa-miR-26a-5p	0.735362	14	Very High	BCmicrO|CoMeTa|Cupid|DIANA|ElMMo3|MAMI|MirAncesTar|MirMAP|miRTar2GO|Mirza-G|MultiMiTar|RepTar|RNAhybrid|TargetRank
SORT1	Q99523		hsa-miR-146b-5p	0.735203	20	Very High	BCmicrO|BiTargeting|CoMeTa|DIANA|ElMMo3|MBStar|MAMI|microrna.org|MirAncesTar|miRcode|mirCoX|miRDB|MirMAP|MirTar|Mirza-G|RepTar|RNA22|TargetRank|TargetScan|TargetSpy
TARBP2	Q15633		hsa-let-7b-5p	0.735131	18	Very High	BCmicrO|BiTargeting|CoMeTa|DIANA|ElMMo3|MBStar|MAMI|microrna.org|MirAncesTar|mirbase|miRDB|MirMAP|miRTar2GO|MultiMiTar|PACCMIT|RepTar|RNAhybrid|TargetScan
RUNX1T1	Q06455		hsa-miR-146b-5p	0.73509	19	Very High	BCmicrO|CoMeTa|DIANA|ElMMo3|MBStar|MAMI|microrna.org|MirAncesTar|miRcode|mirCoX|miRDB|MirMAP|Mirza-G|MultiMiTar|PACCMIT|RepTar|RNAhybrid|TargetScan|TargetSpy
SPRYD4	Q8WW59		hsa-let-7b-5p	0.73501	16	Very High	BCmicrO|BiTargeting|DIANA|ElMMo3|MBStar|microrna.org|MirAncesTar|miRDB|MirMAP|miRTar2GO|Mirza-G|MultiMiTar|PACCMIT|RepTar|TargetRank|TargetScan
UBE2K	P61086		hsa-miR-26a-5p	0.734857	17	Very High	BCmicrO|CoMeTa|Cupid|DIANA|ElMMo3|MBStar|MirAncesTar|miRDB|MirMAP|MirTar|miRTar2GO|Mirza-G|MultiMiTar|PACCMIT|RNAhybrid|TargetRank|TargetScan
ARHGAP20	Q9P2F6		hsa-let-7a-5p	0.734758	16	Very High	Cupid|DIANA|ElMMo3|MBStar|MAMI|microrna.org|MirAncesTar|miRDB|MirMAP|miRTar2GO|Mirza-G|MultiMiTar|PACCMIT|RepTar|RNAhybrid|TargetScan
VGLL3	A8MV65		hsa-miR-31-5p	0.734717	19	Very High	BCmicrO|CoMeTa|DIANA|ElMMo3|MBStar|microrna.org|MirAncesTar|miRcode|miRDB|MirMAP|MirTar|miRTar2GO|Mirza-G|MultiMiTar|PACCMIT|PITA|RepTar|RNAhybrid|TargetScan
VGLL3	A8MV65		hsa-let-7b-5p	0.734626	15	Very High	BCmicrO|BiTargeting|CoMeTa|DIANA|ElMMo3|MBStar|MAMI|MirAncesTar|MirMAP|miRTar2GO|Mirza-G|MultiMiTar|RepTar|RNAhybrid|TargetScan
ARMT1	Q9H993		hsa-let-7b-5p	0.734476	14	Very High	BCmicrO|CoMeTa|Cupid|DIANA|ElMMo3|MAMI|microrna.org|MirAncesTar|MirMAP|miRTar2GO|Mirza-G|RepTar|RNAhybrid|TargetScan
ZNF608	Q9ULD9		hsa-miR-140-5p	0.734434	17	Very High	BCmicrO|Cupid|DIANA|ElMMo3|MBStar|MAMI|microrna.org|MirAncesTar|miRcode|mirCoX|miRDB|MirMAP|Mirza-G|PACCMIT|RepTar|RNAhybrid|TargetRank
SSH2	Q76I76		hsa-miR-26a-5p	0.734269	16	Very High	BCmicrO|Cupid|DIANA|ElMMo3|MBStar|MAMI|MirAncesTar|miRDB|MirMAP|miRTar2GO|Mirza-G|MultiMiTar|PACCMIT|RepTar|RNAhybrid|TargetRank
PLXND1	Q9Y4D7		hsa-let-7b-5p	0.73419	17	Very High	BCmicrO|BiTargeting|CoMeTa|Cupid|DIANA|ElMMo3|microrna.org|MirAncesTar|miRDB|MirMAP|miRTar2GO|Mirza-G|MultiMiTar|PACCMIT|RepTar|RNAhybrid|TargetScan
SPATA2	Q9UM82		hsa-let-7b-5p	0.73417	15	Very High	BCmicrO|CoMeTa|DIANA|ElMMo3|MBStar|MAMI|microrna.org|MirAncesTar|miRDB|MirMAP|MirSNP|miRTar2GO|MultiMiTar|PACCMIT|TargetScan
LARP4	Q71RC2		hsa-miR-26a-5p	0.734066	18	Very High	BCmicrO|CoMeTa|Cupid|DIANA|ElMMo3|MBStar|MAMI|MirAncesTar|miRDB|MirMAP|MirTar|miRTar2GO|Mirza-G|MultiMiTar|PACCMIT|RepTar|RNAhybrid|TargetRank
TM9SF3	Q9HD45		hsa-miR-199a-5p	0.733872	17	Very High	BCmicrO|CoMeTa|Cupid|DIANA|ElMMo3|MBStar|MAMI|microrna.org|MirAncesTar|miRDB|MirMAP|MirTar|Mirza-G|MultiMiTar|RepTar|TargetScan|TargetSpy
RGS4	P49798		hsa-miR-31-5p	0.733806	19	Very High	BCmicrO|BiTargeting|CoMeTa|DIANA|ElMMo3|MBStar|microrna.org|MirAncesTar|miRcode|miRDB|MirMAP|MirTar|Mirza-G|PACCMIT|RepTar|RNA22|RNAhybrid|TargetRank|TargetScan
ERC2	O15083		hsa-miR-140-5p	0.733503	16	Very High	BCmicrO|Cupid|DIANA|ElMMo3|MBStar|microrna.org|MirAncesTar|miRcode|mirCoX|miRDB|MirMAP|Mirza-G|MultiMiTar|RNAhybrid|TargetRank|TargetScan
CHSY1	Q86X52		hsa-miR-26a-5p	0.733471	14	Very High	BCmicrO|CoMeTa|Cupid|DIANA|ElMMo3|MBStar|MAMI|MirAncesTar|MirMAP|miRTar2GO|Mirza-G|MultiMiTar|RepTar|TargetScan
TLNRD1	Q9H1K6		hsa-let-7b-5p	0.733449	12	Very High	BCmicrO|Cupid|DIANA|ElMMo3|MAMI|MirAncesTar|MirMAP|miRTar2GO|Mirza-G|MultiMiTar|RepTar|TargetScan
TMF1	P82094		hsa-miR-142-5p	0.733363	15	Very High	CoMeTa|Cupid|DIANA|ElMMo3|MBStar|MirAncesTar|mirbase|miRDB|MirMAP|MirTar|Mirza-G|PACCMIT|TargetRank|TargetScan|TargetSpy
TMEM110	Q86TL2		hsa-let-7b-5p	0.733255	16	Very High	BCmicrO|BiTargeting|CoMeTa|DIANA|ElMMo3|MAMI|microrna.org|MirAncesTar|miRDB|MirMAP|miRTar2GO|Mirza-G|PACCMIT|RepTar|RNAhybrid|TargetScan
NXT2	Q9NPJ8		hsa-let-7b-5p	0.733188	15	Very High	BCmicrO|BiTargeting|CoMeTa|DIANA|ElMMo3|MBStar|MAMI|microrna.org|MirAncesTar|miRDB|MirMAP|miRTar2GO|RepTar|RNAhybrid|TargetScan
MDFI	Q99750		hsa-let-7a-5p	0.733162	15	Very High	BiTargeting|CoMeTa|DIANA|ElMMo3|MAMI|microrna.org|MirAncesTar|mirbase|miRDB|MirMAP|MirSNP|PicTar|RepTar|RNAhybrid|TargetScan
KAT7	O95251		hsa-miR-491-5p	0.732995	19	Very High	BCmicrO|BiTargeting|CoMeTa|DIANA|ElMMo3|MBStar|microrna.org|MirAncesTar|miRDB|MirMAP|MirTar|miRTar2GO|Mirza-G|MultiMiTar|PACCMIT|RNAhybrid|TargetRank|TargetScan|TargetSpy
INTU	Q9ULD6		hsa-miR-26a-5p	0.732978	17	Very High	BCmicrO|BiTargeting|Cupid|DIANA|ElMMo3|MAMI|MirAncesTar|miRDB|MirMAP|MirSNP|MirTar|miRTar2GO|Mirza-G|PACCMIT|RNAhybrid|TargetRank|TargetScan
ONECUT2	O95948		hsa-let-7a-5p	0.732973	16	Very High	BiTargeting|CoMeTa|Cupid|DIANA|ElMMo3|MBStar|MirAncesTar|miRDB|MirMAP|MirTar|miRTar2GO|Mirza-G|MultiMiTar|PACCMIT|RepTar|TargetScan
C11orf57	Q6ZUT1		hsa-let-7a-5p	0.732953	17	Very High	BiTargeting|CoMeTa|DIANA|ElMMo3|MBStar|MAMI|microrna.org|MirAncesTar|miRDB|MirMAP|miRTar2GO|Mirza-G|PACCMIT|RepTar|RNAhybrid|TargetRank|TargetScan
LIMK2	P53671		hsa-let-7b-5p	0.732878	18	Very High	BCmicrO|BiTargeting|CoMeTa|DIANA|ElMMo3|MBStar|MAMI|microrna.org|MirAncesTar|miRDB|MirMAP|miRTar2GO|Mirza-G|MultiMiTar|PACCMIT|RepTar|RNAhybrid|TargetScan
PTBP3	O95758		hsa-miR-142-3p	0.732843	19	Very High	BCmicrO|CoMeTa|Cupid|DIANA|ElMMo3|MBStar|microrna.org|MirAncesTar|miRcode|miRDB|MirMAP|MirSNP|miRTar2GO|Mirza-G|MultiMiTar|PACCMIT|RNAhybrid|TargetRank|TargetSpy
CD164	Q04900		hsa-let-7a-5p	0.732787	15	Very High	CoMeTa|Cupid|DIANA|ElMMo3|MBStar|MAMI|microrna.org|MirAncesTar|MirMAP|miRTar2GO|Mirza-G|MultiMiTar|RepTar|RNAhybrid|TargetRank
MIPOL1	Q8TD10		hsa-miR-140-5p	0.732779	17	Very High	BCmicrO|DIANA|ElMMo3|MBStar|microrna.org|MirAncesTar|miRcode|mirCoX|miRDB|MirMAP|Mirza-G|MultiMiTar|PACCMIT|RNAhybrid|TargetRank|TargetScan|TargetSpy
FBXO28	Q9NVF7		hsa-miR-146b-5p	0.732753	21	Very High	BCmicrO|CoMeTa|Cupid|DIANA|ElMMo3|MBStar|microrna.org|MirAncesTar|miRcode|mirCoX|miRDB|MirMAP|MirSNP|miRTar2GO|Mirza-G|MultiMiTar|RepTar|RNA22|RNAhybrid|TargetScan|TargetSpy
SLC30A5	Q8TAD4		hsa-miR-140-5p	0.732701	18	Very High	BCmicrO|CoMeTa|Cupid|DIANA|MBStar|microrna.org|MirAncesTar|miRcode|mirCoX|miRDB|MirMAP|MirSNP|MirTar|miRTar2GO|Mirza-G|MultiMiTar|RNAhybrid|TargetScan
B4GAT1	O43505		hsa-let-7a-5p	0.732585	13	Very High	CoMeTa|DIANA|ElMMo3|microrna.org|MirAncesTar|miRDB|MirMAP|miRTar2GO|MultiMiTar|RepTar|RNAhybrid|TargetRank|TargetScan
PRPF40A	O75400		hsa-miR-199a-5p	0.732582	18	Very High	BCmicrO|CoMeTa|DIANA|ElMMo3|MBStar|microrna.org|MirAncesTar|miRDB|MirMAP|MirTar|miRTar2GO|Mirza-G|PACCMIT|RepTar|RNAhybrid|TargetRank|TargetScan|TargetSpy
STC2	O76061		hsa-miR-140-5p	0.732567	18	Very High	BCmicrO|CoMeTa|DIANA|ElMMo3|MBStar|microrna.org|MirAncesTar|miRcode|mirCoX|miRDB|MirMAP|miRTar2GO|Mirza-G|MultiMiTar|RNAhybrid|TargetRank|TargetScan|TargetSpy
TAB3	Q8N5C8		hsa-miR-26a-5p	0.732413	16	Very High	BCmicrO|Cupid|DIANA|ElMMo3|MBStar|MAMI|MirAncesTar|miRDB|MirMAP|MirTar|miRTar2GO|MultiMiTar|RepTar|RNAhybrid|TargetRank|TargetScan
PRDM1	O75626		hsa-let-7b-5p	0.732407	14	Very High	BCmicrO|CoMeTa|Cupid|DIANA|ElMMo3|MBStar|MAMI|MirAncesTar|MirMAP|Mirza-G|MultiMiTar|RepTar|RNAhybrid|TargetScan
ZNF341	Q9BYN7		hsa-let-7a-5p	0.732406	19	Very High	BiTargeting|DIANA|ElMMo3|MBStar|MAMI|microrna.org|MirAncesTar|mirbase|miRDB|MirMAP|MirSNP|MirTar|miRTar2GO|Mirza-G|PACCMIT|RepTar|RNAhybrid|TargetRank|TargetScan
IDH2	P48735		hsa-let-7b-5p	0.732403	15	Very High	BCmicrO|BiTargeting|CoMeTa|Cupid|DIANA|ElMMo3|MAMI|MirAncesTar|mirbase|MirMAP|Mirza-G|MultiMiTar|RepTar|RNAhybrid|TargetScan
ROBO1	Q9Y6N7		hsa-miR-146b-5p	0.732401	16	Very High	BCmicrO|CoMeTa|Cupid|DIANA|ElMMo3|MBStar|MAMI|microrna.org|MirAncesTar|miRcode|mirCoX|MirMAP|MultiMiTar|RepTar|RNAhybrid|TargetScan
DAG1	Q14118		hsa-miR-140-5p	0.732288	20	Very High	BCmicrO|BiTargeting|CoMeTa|DIANA|ElMMo3|MBStar|microrna.org|MirAncesTar|miRcode|mirCoX|miRDB|MirMAP|miRTar2GO|Mirza-G|MultiMiTar|PACCMIT|RepTar|RNAhybrid|TargetRank|TargetScan
SATB2	Q9UPW6		hsa-miR-140-5p	0.732258	21	Very High	BCmicrO|BiTargeting|CoMeTa|Cupid|DIANA|ElMMo3|MBStar|microrna.org|MirAncesTar|miRcode|mirCoX|miRDB|MirMAP|miRTar2GO|Mirza-G|MultiMiTar|PITA|RepTar|RNAhybrid|TargetScan|TargetSpy
APPL1	Q9UKG1		hsa-miR-146b-5p	0.732189	18	Very High	BCmicrO|CoMeTa|Cupid|DIANA|ElMMo3|MBStar|microrna.org|MirAncesTar|miRcode|mirCoX|miRDB|MirMAP|miRTar2GO|Mirza-G|MultiMiTar|PACCMIT|RepTar|TargetScan
ATP2B4	P23634		hsa-let-7b-5p	0.732105	15	Very High	BCmicrO|CoMeTa|DIANA|ElMMo3|MBStar|MAMI|MirAncesTar|MirMAP|miRTar2GO|Mirza-G|MultiMiTar|RepTar|RNA22|RNAhybrid|TargetScan
ABL2	P42684		hsa-miR-26a-5p	0.732085	17	Very High	BCmicrO|BiTargeting|CoMeTa|Cupid|DIANA|ElMMo3|MBStar|MirAncesTar|miRDB|MirMAP|MirTar|miRTar2GO|Mirza-G|RepTar|RNA22|RNAhybrid|TargetScan
HDX	Q7Z353		hsa-let-7b-5p	0.73199	15	Very High	BCmicrO|BiTargeting|Cupid|DIANA|ElMMo3|MBStar|MirAncesTar|miRDB|MirMAP|MirTar|miRTar2GO|Mirza-G|PACCMIT|RNAhybrid|TargetScan
EXOC8	Q8IYI6		hsa-miR-199a-5p	0.731864	17	Very High	BCmicrO|Cupid|DIANA|ElMMo3|MBStar|MAMI|microrna.org|MirAncesTar|miRDB|MirMAP|Mirza-G|MultiMiTar|RepTar|RNA22|TargetRank|TargetScan|TargetSpy
MYO5A	Q9Y4I1		hsa-miR-31-5p	0.731861	20	Very High	BCmicrO|BiTargeting|DIANA|ElMMo3|MBStar|MirAncesTar|miRcode|miRDB|MirMAP|MirSNP|MirTar|miRTar2GO|Mirza-G|MultiMiTar|PACCMIT|PITA|RepTar|RNAhybrid|TargetRank|TargetScan
CEP63	Q96MT8		hsa-miR-140-5p	0.731846	20	Very High	BCmicrO|CoMeTa|DIANA|ElMMo3|MBStar|MAMI|microrna.org|MirAncesTar|mirbase|miRcode|mirCoX|MirMAP|MirTar|Mirza-G|MultiMiTar|RepTar|RNAhybrid|TargetRank|TargetScan|TargetSpy
MYH9	P35579		hsa-miR-142-3p	0.731838	12	Very High	BCmicrO|CoMeTa|Cupid|DIANA|ElMMo3|MAMI|miRcode|MirMAP|miRTar2GO|Mirza-G|PicTar|RNAhybrid
SLC6A6	P31641		hsa-miR-140-5p	0.731781	22	Very High	BCmicrO|BiTargeting|CoMeTa|DIANA|ElMMo3|MBStar|microrna.org|MirAncesTar|miRcode|mirCoX|miRDB|MirMAP|MirTar|miRTar2GO|Mirza-G|MultiMiTar|PACCMIT|RepTar|RNAhybrid|TargetRank|TargetScan|TargetSpy
GIPC1	O14908		hsa-miR-491-5p	0.731736	19	Very High	BCmicrO|BiTargeting|CoMeTa|DIANA|ElMMo3|MBStar|MAMI|microrna.org|MirAncesTar|mirbase|miRDB|MirMAP|MirSNP|miRTar2GO|Mirza-G|PACCMIT|RepTar|RNAhybrid|TargetScan
FGF7	P21781		hsa-miR-31-5p	0.731732	18	Very High	BCmicrO|CoMeTa|Cupid|DIANA|ElMMo3|MBStar|microrna.org|MirAncesTar|miRcode|miRDB|MirMAP|MirSNP|Mirza-G|MultiMiTar|RepTar|RNAhybrid|TargetRank|TargetScan
ITGB8	P26012		hsa-miR-26a-5p	0.731693	16	Very High	BCmicrO|CoMeTa|Cupid|DIANA|ElMMo3|MBStar|MirAncesTar|miRDB|MirTar|miRTar2GO|Mirza-G|MultiMiTar|RepTar|RNAhybrid|TargetRank|TargetScan
TMEM110	Q86TL2		hsa-miR-142-3p	0.731628	13	Very High	BCmicrO|CoMeTa|DIANA|ElMMo3|MBStar|MAMI|MirAncesTar|miRcode|MirMAP|miRTar2GO|PicTar|RepTar|RNAhybrid
ABCC10	Q5T3U5		hsa-let-7b-5p	0.731543	16	Very High	BCmicrO|BiTargeting|CoMeTa|Cupid|DIANA|ElMMo3|MAMI|microrna.org|MirAncesTar|mirbase|MirMAP|miRTar2GO|PACCMIT|RepTar|RNAhybrid|TargetScan
RAB10	P61026		hsa-miR-199a-5p	0.731496	17	Very High	BCmicrO|Cupid|DIANA|ElMMo3|MBStar|MAMI|microrna.org|MirAncesTar|miRDB|MirMAP|MirTar|Mirza-G|MultiMiTar|PACCMIT|RepTar|TargetRank|TargetScan
TMEM200B	Q69YZ2		hsa-miR-142-3p	0.731481	15	Very High	BCmicrO|Cupid|DIANA|ElMMo3|MAMI|microrna.org|miRcode|miRDB|MirMAP|MirTar|Mirza-G|MultiMiTar|RepTar|RNAhybrid|TargetRank
NFAT5	O94916		hsa-miR-140-5p	0.731454	19	Very High	BCmicrO|CoMeTa|DIANA|ElMMo3|MBStar|MirAncesTar|miRcode|mirCoX|miRDB|MirMAP|MirTar|miRTar2GO|Mirza-G|MultiMiTar|PACCMIT|RNAhybrid|TargetRank|TargetScan|TargetSpy
FNBP1L	Q5T0N5		hsa-miR-142-3p	0.731389	18	Very High	BCmicrO|CoMeTa|Cupid|DIANA|ElMMo3|MBStar|microrna.org|MirAncesTar|miRcode|miRDB|MirMAP|Mirza-G|MultiMiTar|PACCMIT|RNA22|RNAhybrid|TargetRank|TargetSpy
ERC2	O15083		hsa-miR-26a-5p	0.731365	16	Very High	BCmicrO|BiTargeting|CoMeTa|DIANA|ElMMo3|MBStar|MirAncesTar|miRDB|MirMAP|MirTar|Mirza-G|MultiMiTar|RepTar|RNAhybrid|TargetRank|TargetScan
B3GNT5	Q9BYG0		hsa-miR-26a-5p	0.731277	15	Very High	BCmicrO|Cupid|DIANA|ElMMo3|MBStar|MirAncesTar|miRDB|MirMAP|MirTar|miRTar2GO|Mirza-G|MultiMiTar|RepTar|RNAhybrid|TargetRank
HCN1	O60741		hsa-miR-31-5p	0.73114	16	Very High	BCmicrO|Cupid|DIANA|ElMMo3|MBStar|microrna.org|MirAncesTar|miRcode|miRDB|MirMAP|Mirza-G|MultiMiTar|PITA|RepTar|TargetRank|TargetScan
GRB10	Q13322		hsa-miR-26a-5p	0.731033	19	Very High	BCmicrO|BiTargeting|CoMeTa|Cupid|DIANA|ElMMo3|MBStar|MirAncesTar|miRDB|MirMAP|MirTar|miRTar2GO|Mirza-G|MultiMiTar|PACCMIT|RepTar|RNAhybrid|TargetRank|TargetScan
SYNCRIP	O60506		hsa-let-7a-5p	0.730946	13	Very High	BiTargeting|CoMeTa|DIANA|ElMMo3|MBStar|microrna.org|MirAncesTar|miRDB|MirMAP|miRTar2GO|Mirza-G|RNAhybrid|TargetScan
TMEM184B	Q9Y519		hsa-miR-26a-5p	0.730799	15	Very High	BCmicrO|CoMeTa|DIANA|ElMMo3|MBStar|MAMI|MirAncesTar|miRDB|MirMAP|MirTar|Mirza-G|PACCMIT|RNAhybrid|TargetRank|TargetScan
ARID2	Q68CP9		hsa-miR-26a-5p	0.730694	16	Very High	BCmicrO|DIANA|ElMMo3|MBStar|MAMI|MirAncesTar|miRDB|MirMAP|miRTar2GO|Mirza-G|MultiMiTar|PACCMIT|RepTar|RNAhybrid|TargetRank|TargetScan
C5orf24	Q7Z6I8		hsa-miR-142-3p	0.730414	19	Very High	BCmicrO|DIANA|ElMMo3|MBStar|MAMI|microrna.org|MirAncesTar|miRcode|miRDB|MirMAP|MirTar|miRTar2GO|Mirza-G|MultiMiTar|PACCMIT|RepTar|RNAhybrid|TargetRank|TargetSpy
LSM11	P83369		hsa-let-7b-5p	0.730386	14	Very High	BCmicrO|DIANA|ElMMo3|MBStar|MAMI|microrna.org|MirAncesTar|mirbase|miRDB|MirMAP|miRTar2GO|MultiMiTar|RepTar|TargetScan
PALD1	Q9ULE6		hsa-let-7a-5p	0.730357	17	Very High	BiTargeting|Cupid|DIANA|ElMMo3|MBStar|MAMI|microrna.org|MirAncesTar|mirbase|miRDB|MirMAP|Mirza-G|MultiMiTar|PACCMIT|RepTar|RNAhybrid|TargetScan
NDNF	Q8TB73		hsa-miR-223-3p	0.73035	19	Very High	BCmicrO|CoMeTa|Cupid|DIANA|ElMMo3|MBStar|MAMI|microrna.org|MirAncesTar|mirbase|miRcode|mirCoX|miRDB|MirMAP|miRTar2GO|Mirza-G|RepTar|RNAhybrid|TargetScan
TBX5	Q99593		hsa-let-7a-5p	0.730302	16	Very High	BiTargeting|CoMeTa|Cupid|DIANA|ElMMo3|MBStar|MAMI|microrna.org|MirAncesTar|miRDB|MirMAP|Mirza-G|MultiMiTar|RepTar|RNAhybrid|TargetScan
NRK	Q7Z2Y5		hsa-let-7a-5p	0.730222	13	Very High	Cupid|DIANA|ElMMo3|MBStar|MAMI|microrna.org|MirAncesTar|MirMAP|MultiMiTar|RepTar|RNAhybrid|TargetRank|TargetScan
G3BP1	Q13283		hsa-miR-362-3p	0.730195	18	Very High	BCmicrO|CoMeTa|Cupid|DIANA|ElMMo3|MBStar|microrna.org|MirAncesTar|miRDB|MirMAP|MirTar|miRTar2GO|Mirza-G|PACCMIT|RepTar|RNAhybrid|TargetScan|TargetSpy
CPM	P14384		hsa-let-7b-5p	0.730047	17	Very High	BCmicrO|BiTargeting|CoMeTa|DIANA|ElMMo3|MBStar|MAMI|MirAncesTar|miRDB|MirMAP|MirTar|Mirza-G|MultiMiTar|PACCMIT|RepTar|RNAhybrid|TargetScan
ADAM15	Q13444		hsa-let-7b-5p	0.729994	18	Very High	BCmicrO|BiTargeting|CoMeTa|Cupid|DIANA|ElMMo3|MAMI|microrna.org|MirAncesTar|mirbase|miRDB|MirMAP|miRTar2GO|MultiMiTar|RepTar|RNA22|RNAhybrid|TargetScan
MSMO1	Q15800		hsa-miR-223-3p	0.729958	19	Very High	BCmicrO|CoMeTa|Cupid|DIANA|ElMMo3|MBStar|microrna.org|MirAncesTar|mirbase|miRcode|mirCoX|miRDB|MirMAP|miRTar2GO|Mirza-G|MultiMiTar|RepTar|RNAhybrid|TargetScan
DMXL1	Q9Y485		hsa-miR-26a-5p	0.729917	16	Very High	BCmicrO|CoMeTa|Cupid|DIANA|ElMMo3|MBStar|MAMI|MirAncesTar|miRDB|MirMAP|Mirza-G|MultiMiTar|PACCMIT|RNAhybrid|TargetRank|TargetScan
SH2B3	Q9UQQ2		hsa-let-7b-5p	0.729907	14	Very High	BCmicrO|CoMeTa|DIANA|ElMMo3|MBStar|MAMI|MirAncesTar|MirMAP|miRTar2GO|Mirza-G|MultiMiTar|RepTar|RNAhybrid|TargetScan
GDAP2	Q9NXN4		hsa-let-7b-5p	0.729878	17	Very High	BCmicrO|BiTargeting|CoMeTa|DIANA|ElMMo3|MBStar|MirAncesTar|mirbase|miRDB|MirMAP|miRTar2GO|Mirza-G|MultiMiTar|RepTar|RNA22|TargetRank|TargetScan
H3F3B	P84243		hsa-miR-362-3p	0.729765	17	Very High	BCmicrO|CoMeTa|Cupid|DIANA|ElMMo3|MBStar|microrna.org|MirAncesTar|miRDB|MirMAP|MirTar|Mirza-G|PACCMIT|RepTar|RNAhybrid|TargetRank|TargetScan
LBH	Q53QV2		hsa-let-7a-5p	0.729744	14	Very High	CoMeTa|Cupid|DIANA|ElMMo3|MBStar|MAMI|MirAncesTar|MirMAP|miRTar2GO|Mirza-G|MultiMiTar|RepTar|RNAhybrid|TargetScan
BCL7A	Q4VC05		hsa-miR-362-3p	0.729693	15	Very High	BCmicrO|CoMeTa|Cupid|DIANA|ElMMo3|microrna.org|MirAncesTar|miRDB|MirMAP|miRTar2GO|Mirza-G|RNAhybrid|TargetRank|TargetScan|TargetSpy
NAV3	Q8IVL0		hsa-miR-140-5p	0.729638	20	Very High	BCmicrO|CoMeTa|Cupid|DIANA|ElMMo3|MBStar|MAMI|microrna.org|MirAncesTar|miRcode|mirCoX|miRDB|MirMAP|MirSNP|MirTar|Mirza-G|MultiMiTar|PACCMIT|RNAhybrid|TargetSpy
TBC1D17	Q9HA65		hsa-miR-223-3p	0.729616	18	Very High	BCmicrO|BiTargeting|CoMeTa|DIANA|ElMMo3|MAMI|microrna.org|MirAncesTar|mirbase|miRcode|mirCoX|miRDB|MirMAP|miRTar2GO|RepTar|RNAhybrid|TargetRank|TargetScan
MYLK	Q15746		hsa-miR-142-3p	0.729273	18	Very High	BCmicrO|CoMeTa|Cupid|ElMMo3|MBStar|microrna.org|MirAncesTar|miRcode|miRDB|MirMAP|MirSNP|MirTar|Mirza-G|MultiMiTar|RepTar|RNAhybrid|TargetRank|TargetSpy
PRRX1	P54821		hsa-let-7a-5p	0.729172	16	Very High	BiTargeting|CoMeTa|DIANA|ElMMo3|MBStar|microrna.org|MirAncesTar|miRDB|MirMAP|Mirza-G|MultiMiTar|PACCMIT|RNA22|RNAhybrid|TargetRank|TargetScan
CALU	O43852		hsa-let-7a-5p	0.729145	15	Very High	CoMeTa|Cupid|DIANA|ElMMo3|MBStar|MAMI|MirAncesTar|miRDB|MirMAP|miRTar2GO|Mirza-G|MultiMiTar|RepTar|RNAhybrid|TargetScan
RNF144A	P50876		hsa-miR-31-5p	0.729061	17	Very High	BCmicrO|BiTargeting|CoMeTa|DIANA|ElMMo3|MBStar|microrna.org|MirAncesTar|miRcode|miRDB|MirMAP|MirTar|Mirza-G|MultiMiTar|RepTar|TargetRank|TargetScan
NETO1	Q8TDF5		hsa-miR-26a-5p	0.729037	12	Very High	BCmicrO|DIANA|ElMMo3|MBStar|MAMI|MirAncesTar|MirMAP|Mirza-G|PicTar|RepTar|RNAhybrid|TargetScan
KIAA1551	Q9HCM1		hsa-miR-26a-5p	0.729021	15	Very High	BCmicrO|CoMeTa|Cupid|DIANA|ElMMo3|MBStar|MirAncesTar|miRDB|MirMAP|MirTar|MultiMiTar|PACCMIT|RNAhybrid|TargetRank|TargetScan
TOX3	O15405		hsa-miR-199a-5p	0.72901	16	Very High	BCmicrO|CoMeTa|Cupid|DIANA|ElMMo3|MBStar|microrna.org|MirAncesTar|MirMAP|MirTar|Mirza-G|PACCMIT|RNAhybrid|TargetRank|TargetScan|TargetSpy
ZNRF2	Q8NHG8		hsa-miR-146b-5p	0.728946	17	Very High	BCmicrO|Cupid|DIANA|ElMMo3|MBStar|microrna.org|MirAncesTar|miRcode|mirCoX|miRDB|MirMAP|miRTar2GO|Mirza-G|MultiMiTar|RepTar|TargetRank|TargetScan
ZSWIM6	Q9HCJ5		hsa-miR-26a-5p	0.728886	13	Very High	BCmicrO|Cupid|DIANA|ElMMo3|MBStar|MirAncesTar|miRDB|MirMAP|MirTar|miRTar2GO|Mirza-G|PACCMIT|TargetScan
STAC2	Q6ZMT1		hsa-miR-26a-5p	0.728851	16	Very High	BCmicrO|DIANA|ElMMo3|MBStar|MAMI|MirAncesTar|miRDB|MirMAP|miRTar2GO|Mirza-G|MultiMiTar|PACCMIT|RepTar|RNAhybrid|TargetRank|TargetScan
MCAM	P43121		hsa-miR-362-3p	0.728812	15	Very High	BCmicrO|CoMeTa|DIANA|ElMMo3|MBStar|microrna.org|MirAncesTar|MirMAP|MirTar|miRTar2GO|Mirza-G|RNAhybrid|TargetRank|TargetScan|TargetSpy
SYDE2	Q5VT97		hsa-miR-31-5p	0.728788	15	Very High	BCmicrO|Cupid|DIANA|ElMMo3|microrna.org|MirAncesTar|miRcode|miRDB|MirMAP|MirTar|miRTar2GO|Mirza-G|RNA22|RNAhybrid|TargetScan
SLC37A3	Q8NCC5		hsa-miR-223-3p	0.728783	17	Very High	BCmicrO|BiTargeting|DIANA|ElMMo3|MAMI|microrna.org|MirAncesTar|miRcode|mirCoX|miRDB|MirMAP|MirTar|miRTar2GO|Mirza-G|RepTar|RNAhybrid|TargetScan
SLC6A15	Q9H2J7		hsa-miR-26a-5p	0.728644	14	Very High	BCmicrO|CoMeTa|Cupid|ElMMo3|MBStar|MAMI|MirAncesTar|MirMAP|Mirza-G|MultiMiTar|RepTar|RNAhybrid|TargetRank|TargetScan
NEK3	P51956		hsa-let-7a-5p	0.728622	18	Very High	CoMeTa|DIANA|ElMMo3|MBStar|MAMI|microrna.org|MirAncesTar|mirbase|miRDB|MirMAP|MirTar|miRTar2GO|Mirza-G|MultiMiTar|PACCMIT|RepTar|RNAhybrid|TargetScan
YAF2	Q8IY57		hsa-miR-199a-5p	0.728549	19	Very High	BCmicrO|BiTargeting|CoMeTa|ElMMo3|MBStar|MAMI|microrna.org|MirAncesTar|mirbase|miRDB|MirMAP|MirTar|Mirza-G|MultiMiTar|PACCMIT|RepTar|RNAhybrid|TargetRank|TargetScan
TMEM35A	Q53FP2		hsa-miR-491-5p	0.728379	18	Very High	BCmicrO|BiTargeting|CoMeTa|DIANA|ElMMo3|microrna.org|MirAncesTar|miRDB|MirMAP|MirTar|Mirza-G|MultiMiTar|PACCMIT|PITA|RNAhybrid|TargetRank|TargetScan|TargetSpy
C15orf39	Q6ZRI6		hsa-let-7a-5p	0.72834	16	Very High	BiTargeting|CoMeTa|Cupid|DIANA|ElMMo3|MBStar|MAMI|microrna.org|MirAncesTar|mirbase|MirMAP|miRTar2GO|Mirza-G|RepTar|RNAhybrid|TargetScan
PRRG1	O14668		hsa-miR-140-5p	0.728281	18	Very High	BCmicrO|CoMeTa|Cupid|DIANA|ElMMo3|MBStar|MirAncesTar|miRcode|mirCoX|MirMAP|miRTar2GO|Mirza-G|MultiMiTar|RepTar|RNAhybrid|TargetRank|TargetScan|TargetSpy
MTSS1	O43312		hsa-miR-140-5p	0.728154	18	Very High	BCmicrO|BiTargeting|CoMeTa|Cupid|DIANA|ElMMo3|microrna.org|MirAncesTar|miRcode|mirCoX|miRDB|MirMAP|Mirza-G|MultiMiTar|RepTar|RNAhybrid|TargetRank|TargetScan
MEF2C	Q06413		hsa-miR-188-5p	0.728142	19	Very High	BCmicrO|CoMeTa|Cupid|DIANA|ElMMo3|MBStar|MirAncesTar|miRDB|MirMAP|MirTar|miRTar2GO|Mirza-G|PACCMIT|PITA|RepTar|RNAhybrid|TargetRank|TargetScan|TargetSpy
CSNK1G1	Q9HCP0		hsa-miR-223-3p	0.728023	20	Very High	BCmicrO|CoMeTa|Cupid|DIANA|ElMMo3|MBStar|MAMI|microrna.org|MirAncesTar|miRcode|mirCoX|miRDB|MirMAP|miRTar2GO|Mirza-G|PACCMIT|RepTar|RNAhybrid|TargetRank|TargetScan
DIAPH2	O60879		hsa-miR-142-5p	0.727968	16	Very High	CoMeTa|Cupid|DIANA|ElMMo3|MBStar|MirAncesTar|mirbase|miRDB|MirMAP|MirTar|Mirza-G|RepTar|RNAhybrid|TargetRank|TargetScan|TargetSpy
CD164	Q04900		hsa-let-7b-5p	0.727882	15	Very High	BCmicrO|CoMeTa|Cupid|DIANA|ElMMo3|MBStar|MAMI|microrna.org|MirAncesTar|MirMAP|miRTar2GO|Mirza-G|MultiMiTar|RNAhybrid|TargetRank
AKIRIN1	Q9H9L7		hsa-miR-26a-5p	0.72786	17	Very High	BCmicrO|CoMeTa|Cupid|DIANA|ElMMo3|MBStar|MAMI|MirAncesTar|MirMAP|miRTar2GO|Mirza-G|MultiMiTar|RepTar|RNA22|RNAhybrid|TargetRank|TargetScan
SEMA3F	Q13275		hsa-let-7b-5p	0.727856	16	Very High	BCmicrO|BiTargeting|CoMeTa|DIANA|ElMMo3|GenMir++|MBStar|MAMI|microrna.org|MirAncesTar|miRDB|MirMAP|Mirza-G|MultiMiTar|PACCMIT|RNAhybrid
SYNCRIP	O60506		hsa-miR-142-5p	0.727737	10	Very High	CoMeTa|Cupid|DIANA|ElMMo3|MBStar|MirAncesTar|MirMAP|PicTar|TargetScan|TargetSpy
VEZT	Q9HBM0		hsa-miR-31-5p	0.727575	16	Very High	BCmicrO|CoMeTa|DIANA|ElMMo3|MBStar|microrna.org|MirAncesTar|miRcode|MirMAP|MirTar|miRTar2GO|Mirza-G|MultiMiTar|RNAhybrid|TargetRank|TargetScan
KLHL2	O95198		hsa-miR-362-3p	0.727556	17	Very High	BCmicrO|CoMeTa|Cupid|DIANA|ElMMo3|MBStar|microrna.org|MirAncesTar|miRDB|MirMAP|MirTar|Mirza-G|PACCMIT|RepTar|RNAhybrid|TargetRank|TargetSpy
EEF2K	O00418		hsa-let-7b-5p	0.727466	16	Very High	BCmicrO|BiTargeting|DIANA|ElMMo3|microrna.org|MirAncesTar|miRDB|MirMAP|MirSNP|miRTar2GO|Mirza-G|MultiMiTar|PACCMIT|RepTar|RNAhybrid|TargetScan
FZD4	Q9ULV1		hsa-let-7a-5p	0.727229	16	Very High	BiTargeting|CoMeTa|DIANA|ElMMo3|MBStar|microrna.org|MirAncesTar|miRDB|MirMAP|miRTar2GO|Mirza-G|MultiMiTar|PACCMIT|RepTar|TargetRank|TargetScan
RB1	P06400		hsa-miR-26a-5p	0.727173	18	Very High	BCmicrO|CoMeTa|Cupid|DIANA|ElMMo3|MBStar|MirAncesTar|miRDB|MirMAP|MirTar|miRTar2GO|Mirza-G|MultiMiTar|PACCMIT|RepTar|RNAhybrid|TargetRank|TargetScan
SLAIN1	Q8ND83		hsa-miR-140-5p	0.72713	17	Very High	BCmicrO|Cupid|DIANA|ElMMo3|microrna.org|MirAncesTar|miRcode|mirCoX|miRDB|MirMAP|Mirza-G|PACCMIT|RepTar|RNAhybrid|TargetRank|TargetScan|TargetSpy
NYNRIN	Q9P2P1		hsa-let-7b-5p	0.727103	16	Very High	BCmicrO|BiTargeting|CoMeTa|Cupid|DIANA|ElMMo3|MBStar|microrna.org|MirAncesTar|miRDB|MirMAP|miRTar2GO|RepTar|RNAhybrid|TargetRank|TargetScan
SENP2	Q9HC62		hsa-let-7b-5p	0.727065	14	Very High	BCmicrO|CoMeTa|Cupid|DIANA|ElMMo3|MAMI|MirAncesTar|MirMAP|miRTar2GO|Mirza-G|MultiMiTar|RepTar|RNAhybrid|TargetScan
G3BP2	Q9UN86		hsa-miR-31-5p	0.727046	17	Very High	BCmicrO|CoMeTa|Cupid|DIANA|ElMMo3|MBStar|microrna.org|MirAncesTar|miRcode|miRDB|MirMAP|miRTar2GO|Mirza-G|MultiMiTar|PACCMIT|RepTar|RNAhybrid
CACNA1C	Q13936		hsa-miR-140-5p	0.727045	19	Very High	BCmicrO|BiTargeting|CoMeTa|DIANA|ElMMo3|MBStar|MAMI|MirAncesTar|miRcode|mirCoX|miRDB|MirMAP|Mirza-G|MultiMiTar|PACCMIT|RepTar|RNAhybrid|TargetScan|TargetSpy
EGLN3	Q9H6Z9		hsa-miR-31-5p	0.727017	17	Very High	BCmicrO|CoMeTa|ElMMo3|MBStar|microrna.org|MirAncesTar|miRcode|miRDB|MirMAP|MirTar|miRTar2GO|Mirza-G|PACCMIT|RepTar|RNAhybrid|TargetRank|TargetScan
BAAT	Q14032		hsa-miR-199a-5p	0.726983	19	Very High	BCmicrO|CoMeTa|DIANA|ElMMo3|MBStar|MAMI|microrna.org|MirAncesTar|miRDB|MirMAP|MirSNP|MirTar|Mirza-G|MultiMiTar|RepTar|RNAhybrid|TargetRank|TargetScan|TargetSpy
PPP1R9A	Q9ULJ8		hsa-miR-199a-5p	0.726975	17	Very High	BCmicrO|CoMeTa|Cupid|DIANA|ElMMo3|MBStar|microrna.org|MirAncesTar|miRDB|MirMAP|miRTar2GO|Mirza-G|MultiMiTar|RepTar|RNAhybrid|TargetRank|TargetScan
CDC73	Q6P1J9		hsa-miR-199a-5p	0.726952	17	Very High	BCmicrO|CoMeTa|DIANA|ElMMo3|MBStar|MAMI|microrna.org|MirAncesTar|miRDB|MirMAP|miRTar2GO|Mirza-G|MultiMiTar|PACCMIT|TargetRank|TargetScan|TargetSpy
SLF2	Q8IX21		hsa-miR-140-5p	0.726944	19	Very High	BCmicrO|BiTargeting|Cupid|DIANA|ElMMo3|MBStar|MAMI|microrna.org|MirAncesTar|miRcode|mirCoX|miRDB|MirMAP|miRTar2GO|Mirza-G|MultiMiTar|RepTar|RNAhybrid|TargetRank
GXYLT1	Q4G148		hsa-let-7b-5p	0.726832	15	Very High	BCmicrO|BiTargeting|Cupid|DIANA|ElMMo3|MBStar|microrna.org|MirAncesTar|miRDB|MirMAP|MirSNP|miRTar2GO|Mirza-G|RepTar|TargetScan
CYP46A1	Q9Y6A2		hsa-let-7b-5p	0.726813	15	Very High	BCmicrO|CoMeTa|Cupid|ElMMo3|MAMI|microrna.org|MirAncesTar|mirbase|miRDB|MirMAP|MultiMiTar|PACCMIT|RepTar|RNAhybrid|TargetScan
FAM118A	Q9NWS6		hsa-let-7a-5p	0.726783	17	Very High	BiTargeting|CoMeTa|Cupid|DIANA|ElMMo3|MBStar|MAMI|microrna.org|MirAncesTar|miRDB|MirMAP|miRTar2GO|Mirza-G|PACCMIT|RepTar|RNAhybrid|TargetScan
TAB2	Q9NYJ8		hsa-let-7a-5p	0.726617	14	Very High	CoMeTa|Cupid|DIANA|ElMMo3|MBStar|MAMI|microrna.org|MirAncesTar|MirMAP|Mirza-G|MultiMiTar|RepTar|RNAhybrid|TargetScan
PKN2	Q16513		hsa-miR-199a-5p	0.726582	18	Very High	BCmicrO|BiTargeting|CoMeTa|Cupid|DIANA|MBStar|MAMI|MirAncesTar|mirbase|MirMAP|miRTar2GO|Mirza-G|MultiMiTar|RepTar|RNA22|RNAhybrid|TargetRank|TargetScan
EYA4	O95677		hsa-miR-142-5p	0.726385	13	Very High	CoMeTa|Cupid|DIANA|ElMMo3|MBStar|MirAncesTar|miRDB|MirMAP|Mirza-G|PACCMIT|PicTar|RNAhybrid|TargetScan
ETNK1	Q9HBU6		hsa-let-7b-5p	0.726372	18	Very High	BCmicrO|BiTargeting|CoMeTa|Cupid|ElMMo3|MBStar|microrna.org|MirAncesTar|miRDB|MirMAP|miRTar2GO|Mirza-G|MultiMiTar|PACCMIT|RepTar|RNAhybrid|TargetRank|TargetScan
KMT2D	O14686		hsa-let-7a-5p	0.726339	16	Very High	CoMeTa|Cupid|DIANA|ElMMo3|MBStar|microrna.org|MirAncesTar|miRDB|MirMAP|miRTar2GO|MultiMiTar|PACCMIT|RepTar|RNAhybrid|TargetRank|TargetScan
NUFIP2	Q7Z417		hsa-miR-31-5p	0.726294	17	Very High	BCmicrO|BiTargeting|Cupid|DIANA|ElMMo3|MBStar|MirAncesTar|miRcode|miRDB|MirMAP|miRTar2GO|Mirza-G|MultiMiTar|RepTar|RNAhybrid|TargetRank|TargetScan
ZNF703	Q9H7S9		hsa-miR-491-5p	0.726245	20	Very High	BCmicrO|BiTargeting|DIANA|ElMMo3|MAMI|microrna.org|MirAncesTar|mirbase|miRDB|MirMAP|MirSNP|miRTar2GO|Mirza-G|MultiMiTar|PACCMIT|PITA|RepTar|TargetRank|TargetScan|TargetSpy
ZNF827	Q17R98		hsa-miR-142-3p	0.726109	8	Very High	BCmicrO|DIANA|ElMMo3|miRcode|MirMAP|MultiMiTar|PicTar|RNAhybrid
ZNF200	P98182		hsa-let-7b-5p	0.725996	17	Very High	BCmicrO|CoMeTa|Cupid|DIANA|ElMMo3|MBStar|microrna.org|MirAncesTar|miRDB|MirMAP|miRTar2GO|Mirza-G|MultiMiTar|RepTar|RNAhybrid|TargetRank|TargetScan
SHB	Q15464		hsa-miR-362-3p	0.725977	17	Very High	BCmicrO|CoMeTa|DIANA|ElMMo3|microrna.org|MirAncesTar|mirbase|miRDB|MirMAP|MirSNP|MirTar|miRTar2GO|Mirza-G|RNAhybrid|TargetRank|TargetScan|TargetSpy
MGAT1	P26572		hsa-miR-140-5p	0.725968	18	Very High	BCmicrO|CoMeTa|DIANA|ElMMo3|MBStar|MAMI|microrna.org|MirAncesTar|mirbase|miRcode|mirCoX|miRDB|MirMAP|Mirza-G|PACCMIT|RepTar|RNAhybrid|TargetScan
SHTN1	A0MZ66		hsa-miR-26a-5p	0.725914	17	Very High	BCmicrO|CoMeTa|Cupid|DIANA|ElMMo3|MBStar|MAMI|MirAncesTar|miRDB|MirMAP|MirSNP|MirTar|Mirza-G|RepTar|RNAhybrid|TargetRank|TargetScan
HOXD13	P35453		hsa-miR-26a-5p	0.725889	13	Very High	BCmicrO|CoMeTa|DIANA|ElMMo3|MBStar|MAMI|MirAncesTar|MirMAP|Mirza-G|MultiMiTar|RepTar|TargetRank|TargetScan
IKBKB	O14920		hsa-miR-199a-5p	0.725885	17	Very High	BCmicrO|BiTargeting|CoMeTa|DIANA|ElMMo3|MBStar|MAMI|microrna.org|MirAncesTar|mirbase|miRDB|MirMAP|miRTar2GO|PACCMIT|RepTar|RNAhybrid|TargetScan
HDAC7	Q8WUI4		hsa-miR-140-5p	0.725857	17	Very High	BCmicrO|CoMeTa|DIANA|ElMMo3|microrna.org|MirAncesTar|miRcode|mirCoX|miRDB|MirMAP|MirSNP|MirTar|miRTar2GO|PACCMIT|RNAhybrid|TargetRank|TargetScan
HDGFL3			hsa-miR-140-5p	0.725806	14	Very High	BCmicrO|CoMeTa|Cupid|ElMMo3|microrna.org|MirAncesTar|mirCoX|miRDB|MirTar|miRTar2GO|Mirza-G|MultiMiTar|TargetRank|TargetScan
NUCKS1	Q9H1E3		hsa-miR-140-5p	0.725772	17	Very High	BCmicrO|Cupid|DIANA|ElMMo3|MBStar|microrna.org|MirAncesTar|miRcode|mirCoX|miRDB|MirMAP|MirSNP|MirTar|miRTar2GO|Mirza-G|MultiMiTar|TargetScan
SOX17	Q9H6I2		hsa-miR-362-3p	0.725759	20	Very High	BCmicrO|BiTargeting|CoMeTa|DIANA|ElMMo3|MBStar|microrna.org|MirAncesTar|mirbase|miRDB|MirMAP|MirSNP|MirTar|miRTar2GO|Mirza-G|RepTar|RNAhybrid|TargetRank|TargetScan|TargetSpy
GALNT16	Q8N428		hsa-miR-140-5p	0.725658	18	Very High	BCmicrO|BiTargeting|DIANA|ElMMo3|MBStar|MAMI|microrna.org|MirAncesTar|mirbase|miRcode|mirCoX|miRDB|MirMAP|MirSNP|PITA|RepTar|RNAhybrid|TargetScan
CCAR2	Q8N163		hsa-miR-31-5p	0.725649	19	Very High	BCmicrO|CoMeTa|DIANA|ElMMo3|microrna.org|MirAncesTar|miRcode|miRDB|MirMAP|MirSNP|MirTar|miRTar2GO|Mirza-G|MultiMiTar|PACCMIT|PITA|RepTar|RNAhybrid|TargetRank
PCDH19	Q8TAB3		hsa-let-7b-5p	0.725645	16	Very High	BCmicrO|BiTargeting|DIANA|ElMMo3|MBStar|microrna.org|MirAncesTar|miRDB|MirMAP|miRTar2GO|Mirza-G|MultiMiTar|RepTar|RNAhybrid|TargetRank|TargetScan
ATP1A2	P50993		hsa-miR-26a-5p	0.725623	16	Very High	BCmicrO|BiTargeting|CoMeTa|DIANA|ElMMo3|MAMI|MirAncesTar|miRDB|MirMAP|MirTar|MultiMiTar|PACCMIT|RepTar|RNA22|RNAhybrid|TargetScan
DNM3	Q9UQ16		hsa-miR-140-5p	0.72558	20	Very High	BCmicrO|CoMeTa|DIANA|ElMMo3|MBStar|microrna.org|MirAncesTar|miRcode|mirCoX|miRDB|MirMAP|miRTar2GO|Mirza-G|MultiMiTar|PACCMIT|RNA22|RNAhybrid|TargetRank|TargetScan|TargetSpy
NAA15	Q9BXJ9		hsa-miR-31-5p	0.725575	17	Very High	BCmicrO|CoMeTa|DIANA|ElMMo3|MBStar|microrna.org|MirAncesTar|miRcode|miRDB|MirMAP|MirTar|miRTar2GO|Mirza-G|MultiMiTar|PACCMIT|RepTar|TargetRank
KIAA1468	Q9P260		hsa-miR-223-3p	0.72533	19	Very High	BCmicrO|Cupid|DIANA|ElMMo3|MBStar|microrna.org|MirAncesTar|mirbase|miRcode|mirCoX|miRDB|MirMAP|MirTar|Mirza-G|MultiMiTar|PACCMIT|RepTar|RNAhybrid|TargetScan
TECPR2	O15040		hsa-let-7a-5p	0.725262	14	Very High	BiTargeting|CoMeTa|DIANA|ElMMo3|MAMI|MirAncesTar|MirMAP|miRTar2GO|Mirza-G|MultiMiTar|RepTar|RNAhybrid|TargetRank|TargetScan
ELF4	Q99607		hsa-let-7b-5p	0.725013	19	Very High	BCmicrO|BiTargeting|CoMeTa|DIANA|ElMMo3|MBStar|MAMI|microrna.org|MirAncesTar|mirbase|miRDB|MirMAP|MirSNP|miRTar2GO|Mirza-G|MultiMiTar|RepTar|RNAhybrid|TargetScan
KPNA6	O60684		hsa-miR-532-3p	0.72496	18	Very High	BCmicrO|BiTargeting|CoMeTa|DIANA|ElMMo3|MBStar|MirAncesTar|miRDB|MirMAP|MirSNP|MirTar|miRTar2GO|Mirza-G|PACCMIT|RepTar|RNA22|TargetRank|TargetScan
USP16	Q9Y5T5		hsa-miR-223-3p	0.724952	17	Very High	BCmicrO|CoMeTa|Cupid|DIANA|ElMMo3|MBStar|MAMI|microrna.org|MirAncesTar|mirbase|miRcode|mirCoX|miRDB|MirMAP|RepTar|RNAhybrid|TargetScan
CLASP2	O75122		hsa-miR-146b-5p	0.724919	22	Very High	BCmicrO|CoMeTa|Cupid|DIANA|ElMMo3|MBStar|microrna.org|MirAncesTar|mirbase|miRcode|mirCoX|miRDB|MirMAP|MirSNP|MirTar|miRTar2GO|Mirza-G|MultiMiTar|RepTar|RNAhybrid|TargetRank|TargetSpy
CEP135	Q66GS9		hsa-let-7a-5p	0.724889	14	Very High	CoMeTa|ElMMo3|microrna.org|MirAncesTar|miRDB|MirMAP|MirTar|miRTar2GO|Mirza-G|MultiMiTar|RepTar|RNAhybrid|TargetRank|TargetScan
BNC2	Q6ZN30		hsa-let-7a-5p	0.724876	15	Very High	BiTargeting|CoMeTa|DIANA|ElMMo3|MBStar|MAMI|MirAncesTar|MirMAP|miRTar2GO|Mirza-G|MultiMiTar|RepTar|RNAhybrid|TargetRank|TargetScan
CLSTN1	O94985		hsa-miR-223-3p	0.724837	20	Very High	BCmicrO|BiTargeting|CoMeTa|DIANA|ElMMo3|MBStar|microrna.org|MirAncesTar|mirbase|miRcode|mirCoX|miRDB|MirMAP|MirTar|Mirza-G|RepTar|RNA22|RNAhybrid|TargetRank|TargetScan
RHOT1	Q8IXI2		hsa-miR-142-5p	0.724759	16	Very High	BiTargeting|CoMeTa|Cupid|DIANA|ElMMo3|MBStar|MirAncesTar|miRDB|MirMAP|MirTar|Mirza-G|PACCMIT|RNAhybrid|TargetRank|TargetScan|TargetSpy
MBD5	Q9P267		hsa-miR-142-5p	0.724712	14	Very High	CoMeTa|Cupid|DIANA|ElMMo3|MBStar|MirAncesTar|miRDB|MirMAP|MirSNP|Mirza-G|PACCMIT|PicTar|RNAhybrid|TargetScan
ANKFY1	Q9P2R3		hsa-miR-140-5p	0.724692	18	Very High	BCmicrO|CoMeTa|DIANA|ElMMo3|MBStar|microrna.org|MirAncesTar|miRcode|mirCoX|miRDB|MirMAP|miRTar2GO|Mirza-G|MultiMiTar|RepTar|RNAhybrid|TargetRank|TargetScan
PDGFRA	P16234		hsa-miR-26a-5p	0.72456	16	Very High	BCmicrO|CoMeTa|Cupid|DIANA|ElMMo3|MBStar|MAMI|MirAncesTar|miRDB|MirMAP|Mirza-G|MultiMiTar|PACCMIT|RepTar|RNAhybrid|TargetRank
NFIB	O00712		hsa-miR-491-5p	0.724465	18	Very High	BCmicrO|CoMeTa|DIANA|ElMMo3|MBStar|microrna.org|MirAncesTar|miRDB|MirMAP|MirTar|miRTar2GO|Mirza-G|MultiMiTar|PACCMIT|PITA|RNAhybrid|TargetScan|TargetSpy
GXYLT1	Q4G148		hsa-let-7a-5p	0.724462	15	Very High	BiTargeting|Cupid|DIANA|ElMMo3|MBStar|microrna.org|MirAncesTar|miRDB|MirMAP|MirSNP|miRTar2GO|Mirza-G|RepTar|RNAhybrid|TargetScan
AKAP2	Q9Y2D5		hsa-miR-140-5p	0.724308	18	Very High	BCmicrO|CoMeTa|DIANA|ElMMo3|MBStar|microrna.org|MirAncesTar|miRcode|mirCoX|miRDB|MirMAP|miRTar2GO|Mirza-G|MultiMiTar|RepTar|RNAhybrid|TargetScan|TargetSpy
PIK3IP1	Q96FE7		hsa-let-7b-5p	0.724274	15	Very High	BCmicrO|CoMeTa|Cupid|DIANA|ElMMo3|MBStar|MAMI|microrna.org|MirAncesTar|MirMAP|miRTar2GO|Mirza-G|MultiMiTar|RNAhybrid|TargetScan
GTPBP8	Q8N3Z3		hsa-miR-223-3p	0.724179	20	Very High	BCmicrO|BiTargeting|CoMeTa|DIANA|ElMMo3|MAMI|microrna.org|MirAncesTar|mirbase|miRcode|mirCoX|miRDB|MirMAP|MirSNP|MirTar|Mirza-G|RepTar|RNAhybrid|TargetRank|TargetScan
CRY2	Q49AN0		hsa-let-7a-5p	0.724123	17	Very High	BiTargeting|CoMeTa|Cupid|DIANA|ElMMo3|MBStar|MAMI|microrna.org|MirAncesTar|miRDB|MirMAP|miRTar2GO|Mirza-G|MultiMiTar|RepTar|RNAhybrid|TargetScan
ZNF148	Q9UQR1		hsa-miR-146b-5p	0.723971	19	Very High	BCmicrO|CoMeTa|Cupid|DIANA|ElMMo3|MBStar|microrna.org|MirAncesTar|miRcode|mirCoX|miRDB|MirMAP|miRTar2GO|Mirza-G|MultiMiTar|RepTar|RNAhybrid|TargetRank|TargetScan
DPYSL3	Q14195		hsa-miR-362-3p	0.723931	20	Very High	BCmicrO|BiTargeting|CoMeTa|Cupid|DIANA|ElMMo3|MBStar|microrna.org|MirAncesTar|miRDB|MirMAP|MirTar|miRTar2GO|Mirza-G|PACCMIT|RepTar|RNAhybrid|TargetRank|TargetScan|TargetSpy
CCR7	P32248		hsa-let-7a-5p	0.723926	15	Very High	BiTargeting|CoMeTa|Cupid|DIANA|ElMMo3|MAMI|microrna.org|MirAncesTar|miRDB|MirMAP|miRTar2GO|PACCMIT|RepTar|RNAhybrid|TargetScan
FAM103A1	Q9BTL3		hsa-let-7a-5p	0.723844	15	Very High	Cupid|DIANA|ElMMo3|microrna.org|MirAncesTar|mirbase|miRDB|MirMAP|MirTar|miRTar2GO|Mirza-G|RepTar|RNAhybrid|TargetRank|TargetScan
PDE4D	Q08499		hsa-miR-362-3p	0.723784	19	Very High	BCmicrO|BiTargeting|CoMeTa|Cupid|DIANA|ElMMo3|MBStar|microrna.org|MirAncesTar|miRDB|MirMAP|MirTar|miRTar2GO|Mirza-G|PACCMIT|RepTar|RNAhybrid|TargetScan|TargetSpy
REEP4	Q9H6H4		hsa-miR-26a-5p	0.723694	16	Very High	BCmicrO|BiTargeting|CoMeTa|DIANA|ElMMo3|MAMI|MirAncesTar|miRDB|MirMAP|MirTar|miRTar2GO|Mirza-G|PACCMIT|RepTar|RNAhybrid|TargetScan
HIF1AN	Q9NWT6		hsa-let-7b-5p	0.723628	16	Very High	BCmicrO|CoMeTa|DIANA|ElMMo3|MBStar|microrna.org|MirAncesTar|miRDB|MirTar|miRTar2GO|Mirza-G|MultiMiTar|RepTar|RNAhybrid|TargetRank|TargetScan
TNRC6B	Q9UPQ9		hsa-miR-362-3p	0.723573	17	Very High	BCmicrO|BiTargeting|CoMeTa|DIANA|ElMMo3|MBStar|MirAncesTar|miRDB|MirMAP|MirTar|miRTar2GO|Mirza-G|PACCMIT|RepTar|RNAhybrid|TargetScan|TargetSpy
MEIS3	Q99687		hsa-let-7b-5p	0.723426	16	Very High	BCmicrO|BiTargeting|DIANA|ElMMo3|MBStar|MAMI|microrna.org|MirAncesTar|miRDB|MirMAP|MirSNP|Mirza-G|MultiMiTar|PACCMIT|RepTar|RNAhybrid
CBFA2T3	O75081		hsa-let-7b-5p	0.723373	16	Very High	BCmicrO|BiTargeting|CoMeTa|DIANA|ElMMo3|MBStar|MAMI|microrna.org|MirAncesTar|miRDB|MirMAP|MultiMiTar|PACCMIT|RepTar|RNAhybrid|TargetScan
ANKFY1	Q9P2R3		hsa-miR-31-5p	0.723353	19	Very High	BCmicrO|CoMeTa|Cupid|DIANA|ElMMo3|MBStar|microrna.org|MirAncesTar|miRcode|miRDB|MirMAP|miRTar2GO|Mirza-G|MultiMiTar|PITA|RepTar|RNAhybrid|TargetRank|TargetScan
IDE	P14735		hsa-miR-31-5p	0.723316	15	Very High	BCmicrO|BiTargeting|Cupid|DIANA|ElMMo3|MBStar|MirAncesTar|miRcode|miRDB|MirMAP|MirTar|miRTar2GO|Mirza-G|PACCMIT|TargetScan
NAALADL2	Q58DX5		hsa-miR-199a-5p	0.723292	17	Very High	BCmicrO|Cupid|DIANA|ElMMo3|MBStar|microrna.org|MirAncesTar|miRDB|MirMAP|Mirza-G|MultiMiTar|PACCMIT|RepTar|RNAhybrid|TargetRank|TargetScan|TargetSpy
NHLRC3	Q5JS37		hsa-let-7b-5p	0.723289	13	Very High	BCmicrO|BiTargeting|DIANA|ElMMo3|MBStar|microrna.org|MirAncesTar|miRDB|MirMAP|miRTar2GO|Mirza-G|PACCMIT|TargetScan
DENND5B	Q6ZUT9		hsa-miR-223-3p	0.723007	20	Very High	BCmicrO|BiTargeting|CoMeTa|DIANA|ElMMo3|MBStar|microrna.org|MirAncesTar|miRcode|mirCoX|miRDB|MirMAP|MirTar|miRTar2GO|Mirza-G|MultiMiTar|PACCMIT|RepTar|RNAhybrid|TargetScan
VGLL3	A8MV65		hsa-let-7a-5p	0.722966	14	Very High	BiTargeting|CoMeTa|DIANA|ElMMo3|MBStar|MAMI|MirAncesTar|MirMAP|miRTar2GO|Mirza-G|MultiMiTar|RepTar|RNAhybrid|TargetScan
SGMS2	Q8NHU3		hsa-miR-223-3p	0.722897	18	Very High	BCmicrO|Cupid|DIANA|ElMMo3|MBStar|MAMI|microrna.org|MirAncesTar|mirbase|miRcode|mirCoX|miRDB|MirMAP|Mirza-G|PACCMIT|RepTar|RNAhybrid|TargetScan
RASL10B	Q96S79		hsa-let-7b-5p	0.722844	13	Very High	BCmicrO|BiTargeting|Cupid|DIANA|ElMMo3|MAMI|microrna.org|MirAncesTar|miRDB|MirMAP|MultiMiTar|RepTar|TargetScan
CAPN1	P07384		hsa-miR-140-5p	0.722742	17	Very High	BCmicrO|CoMeTa|DIANA|ElMMo3|microrna.org|MirAncesTar|mirbase|miRcode|mirCoX|miRDB|MirMAP|MirTar|miRTar2GO|RepTar|RNAhybrid|TargetRank|TargetScan
KIAA1024	Q9UPX6		hsa-miR-31-5p	0.722685	19	Very High	BCmicrO|BiTargeting|CoMeTa|DIANA|ElMMo3|MBStar|microrna.org|MirAncesTar|miRcode|MirMAP|MirSNP|MirTar|Mirza-G|MultiMiTar|PACCMIT|PITA|RepTar|TargetRank|TargetScan
PCGF3	Q3KNV8		hsa-miR-362-3p	0.722528	17	Very High	BCmicrO|BiTargeting|CoMeTa|DIANA|ElMMo3|microrna.org|MirAncesTar|miRDB|MirMAP|MirSNP|MirTar|Mirza-G|RepTar|RNAhybrid|TargetRank|TargetScan|TargetSpy
CPED1	A4D0V7		hsa-let-7b-5p	0.722496	14	Very High	BCmicrO|CoMeTa|DIANA|ElMMo3|MBStar|MAMI|microrna.org|MirAncesTar|MirMAP|miRTar2GO|Mirza-G|MultiMiTar|RNAhybrid|TargetScan
CASK	O14936		hsa-miR-142-3p	0.722335	17	Very High	BCmicrO|BiTargeting|Cupid|DIANA|ElMMo3|MBStar|microrna.org|MirAncesTar|mirbase|miRcode|miRDB|MirMAP|MirTar|miRTar2GO|Mirza-G|PACCMIT|RNAhybrid
MAN2A1	Q16706		hsa-miR-26a-5p	0.72229	13	Very High	BCmicrO|CoMeTa|Cupid|ElMMo3|MBStar|MAMI|MirAncesTar|miRDB|miRTar2GO|Mirza-G|PACCMIT|RepTar|TargetScan
FGF11	Q92914		hsa-let-7b-5p	0.722258	16	Very High	BCmicrO|BiTargeting|Cupid|DIANA|ElMMo3|MAMI|microrna.org|MirAncesTar|miRDB|MirMAP|Mirza-G|MultiMiTar|PACCMIT|RepTar|RNAhybrid|TargetScan
ARHGAP20	Q9P2F6		hsa-let-7b-5p	0.722229	17	Very High	BCmicrO|BiTargeting|DIANA|ElMMo3|MBStar|MAMI|microrna.org|MirAncesTar|miRDB|MirMAP|miRTar2GO|Mirza-G|MultiMiTar|PACCMIT|RepTar|RNAhybrid|TargetScan
ANKFY1	Q9P2R3		hsa-let-7a-5p	0.722213	15	Very High	BiTargeting|CoMeTa|DIANA|ElMMo3|MAMI|MirAncesTar|miRDB|MirMAP|miRTar2GO|MultiMiTar|PACCMIT|RepTar|RNAhybrid|TargetRank|TargetScan
ELAVL2	Q12926		hsa-miR-140-5p	0.72216	18	Very High	BCmicrO|CoMeTa|Cupid|DIANA|ElMMo3|MBStar|microrna.org|MirAncesTar|miRcode|mirCoX|miRDB|MirMAP|MirTar|Mirza-G|MultiMiTar|RNAhybrid|TargetRank|TargetScan
AMMECR1L	Q6DCA0		hsa-let-7a-5p	0.722075	14	Very High	BiTargeting|Cupid|DIANA|ElMMo3|MBStar|MAMI|MirAncesTar|miRDB|MirMAP|miRTar2GO|MultiMiTar|PACCMIT|RepTar|TargetScan
RAB21	Q9UL25		hsa-miR-199a-5p	0.722036	16	Very High	BCmicrO|CoMeTa|Cupid|DIANA|ElMMo3|MBStar|microrna.org|MirAncesTar|mirbase|miRDB|MirMAP|MirTar|Mirza-G|MultiMiTar|RepTar|TargetScan
DCX	O43602		hsa-let-7a-5p	0.722029	16	Very High	BiTargeting|CoMeTa|DIANA|ElMMo3|MBStar|MAMI|MirAncesTar|miRDB|MirMAP|Mirza-G|MultiMiTar|PACCMIT|RepTar|RNAhybrid|TargetRank|TargetScan
USP12	O75317		hsa-let-7a-5p	0.722029	16	Very High	CoMeTa|Cupid|DIANA|ElMMo3|MBStar|microrna.org|MirAncesTar|miRDB|MirMAP|MirSNP|miRTar2GO|Mirza-G|MultiMiTar|RepTar|RNAhybrid|TargetScan
CRY2	Q49AN0		hsa-let-7b-5p	0.72198	17	Very High	BCmicrO|BiTargeting|CoMeTa|DIANA|ElMMo3|MBStar|MAMI|microrna.org|MirAncesTar|miRDB|MirMAP|miRTar2GO|Mirza-G|MultiMiTar|RepTar|RNAhybrid|TargetScan
C18orf25	Q96B23		hsa-miR-26a-5p	0.721967	14	Very High	BCmicrO|CoMeTa|Cupid|DIANA|ElMMo3|MBStar|MAMI|MirAncesTar|MirMAP|Mirza-G|MultiMiTar|RepTar|TargetRank|TargetScan
[truncated: 12,539 more rows]

## Sheet: 6906 exclusive target genes
BZW1
COL1A2
EIF4G2
HMGA2
DUSP1
ARID3B
KPNA4
PLOD2
MYRF
MAP4K3
TOB1
LRIG2
SMAD1
MMD
FAM98A
BACH1
STRADB
TGFBR1
YWHAE
GALNT1
CHD4
JAG1
IL13
SMARCAD1
CREBZF
LRIG3
CTCF
SLC25A16
STRBP
LMO2
ZNF644
PBX3
FBXW7
ZFYVE26
SLC24A3
RPS6KB1
NAA15
FBXO8
ACVR2A
PITX2
AKAP6
BHLHE40
STK39
USP15
ULK2
SP3
ZBTB18
ATP2B1
SLC38A2
ATP1B1
RLF
COL3A1
PPARGC1B
SNX16
DDX19B
RAB2A
ZFPM2
CDK17
USP38
KATNBL1
INPP5A
ZEB2
SLC4A4
ACVR1C
PTP4A1
LIN28B
RANBP2
FBXO11
CRIM1
IGF2BP3
ULK1
TAB2
IL6ST
MTDH
DYRK1A
PODXL
IGDCC3
HGF
HIC2
CDC34
RASA1
KAT2B
PPP3R1
PRDM2
CEP350
E2F5
SNX2
PPP3CB
ZNF800
PRKCD
IGF2BP2
PAPPA
PAK2
ACBD5
CELF2
CELSR1
PUM1
CDV3
PDGFRA
TARDBP
RTN1
VPS26A
PPP1CC
RDX
EPHA4
DCUN1D4
NAB1
COIL
OTUD4
FNDC3A
NHS
SCN3A
NOVA1
LCOR
NFIB
ZDHHC6
HOXA5
DMD
CCNJ
MYCN
EPC2
CAPRIN1
SUCO
UHRF2
TRIB2
RAP2C
XPO1
TAOK1
DTNA
KDM6A
G3BP2
TRAF6
PTBP2
HMGB1
HLF
ADAMTS3
TWF1
DLG5
COL15A1
PRPF38B
HNRNPH3
CAMSAP1
ZBTB5
SLC35D2
GDF6
USP32
SACS
SENP5
PELI2
CLTA
SIAH1
LGR4
BCL9
ANK3
GOLGA7
ATF7IP
MAPK6
CCND2
AKAP1
PTEN
NLK
USP3
EIF5
FOXO3
ROCK2
ERCC6
MARK3
KIAA1468
TMEM2
CPEB2
NDST2
ZFC3H1
STRN3
KLF9
EPB41L2
TSC22D2
SERBP1
GNPTAB
ITGAV
DIRC2
TRPC3
ABCC5
LAMC1
E2F7
SOX4
GOLT1B
KCNK1
EML4
LSM12
HSP90B1
RAD23B
OSBPL3
APC
BEGAIN
YOD1
MGAT4A
RPS6KA6
CALML4
MARCKS
MAB21L1
ARHGAP12
ADM
HECTD1
FNDC3B
COX5A
ZCCHC24
FLRT3
RFX6
ANKRD17
ZNF217
ANKS1A
RSBN1
TMCC1
TTLL4
RALA
WAPL
COL19A1
RUFY3
PDS5B
TUSC2
PTGS2
NAP1L1
IRS2
SCAF8
EPHA3
GATM
RNF38
RNF11
SSX2IP
CAPZA1
DCUN1D3
TFG
UBR3
NFIA
BAZ2B
PITPNC1
SEC24C
IRAK1
GNG5
LRRC1
SOCS1
HAND1
EPHA7
MARK1
SALL1
TNFRSF1B
HIF1A
C14orf28
DLC1
C9orf72
LPGAT1
KCNJ2
UBE4B
COL1A1
TNRC6A
UBE2D1
ASAP1
PPP2R2A
HSPA5
CFL2
WNT5A
CPEB3
WDR37
RDH10
APPBP2
DAPK1
TRIM71
PCGF3
IGDCC4
CUL3
RALGAPA1
FBXL19
RBPJ
KPNA3
RNF145
FASLG
ELOVL4
FBXO28
NPAS2
OSMR
ADRB2
FRAS1
PDCD10
COL5A2
ACSL3
KAT6A
MAP2
ACTR2
FAT1
FAM214A
RAB11FIP4
SREK1
COL24A1
CREBRF
YES1
FGF9
ADAM9
SUN1
DDX19A
ASH1L
SIRT1
PAN3
NAMPT
PLCB1
MEX3B
UBE2G1
KBTBD8
NAP1L5
REEP3
CLIP1
SSFA2
ATP7A
TMED5
MATR3
PPARGC1A
INHBB
RCN2
GSK3B
MEIS2
FOXP2
NRAS
COPS2
SNN
SEC23IP
2003-08-01
MAP3K11
TET1
HAS2
LIN28A
C2CD5
FIGN
CACUL1
ADAMTS5
RAB1A
MAP1B
QARS
BTBD3
FAM222B
RICTOR
AKAP7
VASH2
SEC14L1
CHD9
ARL15
WASL
CDK2AP1
ARHGAP28
CELF1
IGFBP5
PPP1R15B
MOB4
ARPP19
RGS16
ETS1
RAC1
STIM1
FGFR2
USP6
CREBBP
TTC13
STK4
ZBTB2
STX3
RNF19A
LARGE1
DDX3X
PDE4D
GHR
RBM24
STAM
ANKS1B
LRP1B
PAFAH1B2
PPTC7
MLLT10
NID2
PHF3
RHOQ
RTF1
ATF2
IGF2BP1
DCBLD2
ARNTL
RNF6
PHF21A
RPGR
APBB3
GAN
GNAQ
DUSP16
VAV3
ZNF362
LEF1
PAX3
PDHX
CPEB4
SEMA4C
KLHL42
CDK13
PDE12
MAP4K4
BCORL1
RSPO2
RBFOX2
ZFHX4
GPR137
2004-08-01
PCDH9
SMARCC1
ACVR1B
ZC3H3
MYBL1
LCORL
HECTD2
SYT1
BACH2
CCDC6
HDAC4
CBL
FAM214B
PHF20L1
SULF1
PKN2
GPM6B
CDC25A
PPP3CA
MED13L
ZBTB10
BCL11A
CLASP2
LARP1
OSBPL11
GAS7
GTF2A1
XKR8
GALNT10
SLC2A1
SIK1
TMEM59
ADAMTS8
UBE2K
HOXA9
PIM1
MED13
PGRMC1
FGD1
SAT1
ERG
RIOK3
RCN1
ANKRD11
OGT
BRWD1
FNIP1
UBXN4
C5orf51
OTX2
MAGI2
YTHDF3
CCNT2
KCNC2
BCL2L2
TSHZ3
FMNL2
LIMD2
CPEB1
GRIK2
RNF44
LUC7L3
POGZ
SATB2
SLC20A1
SLC6A1
RPS6KA3
KBTBD2
CHD7
ETF1
PIGA
NAA30
STXBP5
UTRN
ARHGAP21
ATP2A2
BZW2
RALB
LMNB1
KDM3A
NME4
FBN1
NUS1
MMP16
INPP5B
CRK
PRDM1
CARMIL1
MTPN
DDI2
NABP1
RBFOX1
ABRAXAS2
PRKCE
KCNH7
RERE
ABHD2
DTX2
ZNF608
BAZ1A
CHORDC1
NR5A2
ARPP21
TRIB1
CAND1
TMEM65
ZNF710
CCND1
MAP4K5
CLDN12
HIPK1
TSPAN12
SRP19
DPP3
SRPK1
COL4A1
ZNF583
SKIDA1
CDK6
ZNF512B
ATXN7
MBOAT2
FRMD4B
CASP3
CTDSPL2
LEPROTL1
MYH10
HS2ST1
KCNMA1
RHOB
ITGB3
EDEM3
FBXW2
CCNL1
AFTPH
ZNF462
EDRF1
BRD3
SLC30A4
SYT11
UTY
GALNT2
EGR3
BMP2
LTN1
CACNA1C
WNK3
SEPT2
GIPC1
TSPAN6
SLC39A1
CAP1
NR3C1
SLC1A3
WWC2
MAP3K1
2001-08-01
FOXO1
NPR3
NUMB
PIK3C2A
HOXD1
ATXN1
DOCK3
TBKBP1
RUBCNL
RBM39
TAF5
VEZF1
STARD13
FARP1
HNRNPD
DPF2
PPP1R9A
SEPT6
DUSP10
PPP1R2
FAM104A
COL4A2
BOD1
ADGRB3
PTPN13
CDYL
KANK1
CDH4
RASGRP1
VSNL1
KLF4
MEF2C
ARMC8
IGF1R
SLMAP
SMARCD1
P4HA2
SLF2
TMEM260
RNF20
SEMA6D
HOXA1
SLC25A24
AHCTF1
HDAC9
GCNT4
KCNQ4
ALDH5A1
LIN7C
[truncated: 6,293 more rows]
