# Supplementary material for: microRNA–mRNA Networks Linked to Inflammation and Immune System Regulation in Inflammatory Bowel Disease
Source: Biomedicines. 2024 Feb 12;12(2):422. doi: 10.3390/biomedicines12020422 (PMC10886709; doi:10.3390/biomedicines12020422)
Supplement: Supplementary file 1 [file biomedicines-12-00422-s001.zip › biomedicines-2685441-supplementary/Tables/Table S3_miRNA_under_target genes_CD.xlsx]

## Sheet: Supplementary Table 3_miRNA_und
Generated at: 2019/05/23 13:40:38
mirDIP version: 4.1.11.1.
Database version: 4.1.0.3
Gene Symbol -
Micro RNA - hsa-miR-140-5p
hsa-miR-885-5p
hsa-miR-375
hsa-miR-150-5p
hsa-miR-149-5p
hsa-miR-200b-3p
hsa-miR-224-5p
hsa-miR-497-5p
hsa-miR-505-3p
hsa-miR-143-3p
hsa-miR-29c-3p
hsa-miR-1247-5p
hsa-miR-196b-5p
hsa-miR-378a-3p
hsa-miR-149-3p
hsa-miR-199a-5p
hsa-miR-362-3p
hsa-miR-532-3p
Minimum Score - Very High
Results (15880)
Gene Symbol	Uniprot	Pseudogene	MicroRNA	Integrated Score	Number of Sources	Score Class	Sources
LMO4	P61968		hsa-miR-143-3p	0.981199	27	Very High	BCmicrO|BiTargeting|CoMeTa|Cupid|DIANA|ElMMo3|GenMir++|MBStar|MAMI|microrna.org|MirAncesTar|mirbase|miRcode|mirCoX|miRDB|MirMAP|MirSNP|MirTar|miRTar2GO|MultiMiTar|PACCMIT|PicTar|RepTar|RNA22|RNAhybrid|TargetRank|TargetScan
PMP22	Q01453		hsa-miR-29c-3p	0.9782	21	Very High	BCmicrO|BiTargeting|CoMeTa|Cupid|DIANA|ElMMo3|GenMir++|MAMI|microrna.org|MirAncesTar|mirbase|miRDB|MirMAP|MirTar|Mirza-G|PACCMIT|PicTar|RepTar|RNAhybrid|TargetRank|TargetScan
COL1A2	P08123		hsa-miR-29c-3p	0.978124	19	Very High	BCmicrO|CoMeTa|Cupid|DIANA|ElMMo3|GenMir++|MAMI|microrna.org|MirAncesTar|mirbase|miRDB|MirMAP|MirTar|Mirza-G|PicTar|RepTar|RNAhybrid|TargetRank|TargetScan
COL11A1	P12107		hsa-miR-29c-3p	0.976611	23	Very High	BCmicrO|CoMeTa|Cupid|DIANA|ElMMo3|GenMir++|MBStar|MAMI|microrna.org|MirAncesTar|mirbase|miRDB|MirMAP|MirTar|Mirza-G|MultiMiTar|PACCMIT|PicTar|RepTar|RNA22|RNAhybrid|TargetRank|TargetScan
COL6A3	P12111		hsa-miR-29c-3p	0.969272	20	Very High	BCmicrO|BiTargeting|CoMeTa|Cupid|DIANA|ElMMo3|GenMir++|microrna.org|MirAncesTar|mirbase|miRDB|MirMAP|Mirza-G|MultiMiTar|PACCMIT|PicTar|RepTar|RNAhybrid|TargetRank|TargetScan
ATP1B1	P05026		hsa-miR-29c-3p	0.966281	21	Very High	BCmicrO|CoMeTa|Cupid|DIANA|ElMMo3|GenMir++|MBStar|MAMI|microrna.org|MirAncesTar|miRDB|MirMAP|miRTar2GO|Mirza-G|MultiMiTar|PACCMIT|PicTar|RepTar|RNA22|RNAhybrid|TargetScan
COL4A5	P29400		hsa-miR-29c-3p	0.965545	23	Very High	BCmicrO|BiTargeting|CoMeTa|Cupid|DIANA|ElMMo3|MBStar|MAMI|microrna.org|MirAncesTar|mirbase|miRDB|MirMAP|MirTar|miRTar2GO|Mirza-G|MultiMiTar|PACCMIT|PicTar|RepTar|RNAhybrid|TargetRank|TargetScan
TET1	Q8NFU7		hsa-miR-29c-3p	0.962137	18	Very High	BCmicrO|Cupid|DIANA|ElMMo3|MAMI|microrna.org|MirAncesTar|miRDB|MirMAP|MirTar|miRTar2GO|Mirza-G|MultiMiTar|PACCMIT|PicTar|RepTar|TargetRank|TargetScan
COL3A1	P02461		hsa-miR-29c-3p	0.961757	20	Very High	BCmicrO|CoMeTa|Cupid|DIANA|ElMMo3|MAMI|microrna.org|MirAncesTar|mirbase|miRDB|MirMAP|MirTar|Mirza-G|MultiMiTar|PACCMIT|PicTar|RepTar|RNAhybrid|TargetRank|TargetScan
PTEN	P60484		hsa-miR-29c-3p	0.954405	20	Very High	BCmicrO|CoMeTa|Cupid|DIANA|ElMMo3|GenMir++|MBStar|MAMI|microrna.org|MirAncesTar|MirMAP|MirTar|miRTar2GO|Mirza-G|PACCMIT|PicTar|RepTar|RNAhybrid|TargetRank|TargetScan
MSI2	Q96DH6		hsa-miR-143-3p	0.950844	21	Very High	BCmicrO|Cupid|DIANA|ElMMo3|MBStar|MAMI|microrna.org|MirAncesTar|mirbase|miRcode|mirCoX|miRDB|MirMAP|MirTar|Mirza-G|MultiMiTar|PicTar|RepTar|RNAhybrid|TargetRank|TargetScan
MYRF	Q9Y2G1		hsa-miR-199a-5p	0.947569	22	Very High	BCmicrO|BiTargeting|CoMeTa|Cupid|DIANA|ElMMo3|MAMI|microrna.org|MirAncesTar|mirbase|miRDB|MirMAP|MirSNP|MirTar|Mirza-G|MultiMiTar|PACCMIT|PicTar|RepTar|RNAhybrid|TargetRank|TargetScan
HOXC8	P31273		hsa-miR-196b-5p	0.946976	20	Very High	BiTargeting|CoMeTa|Cupid|DIANA|ElMMo3|MAMI|microrna.org|MirAncesTar|mirbase|mirCoX|miRDB|MirMAP|MirTar|Mirza-G|MultiMiTar|PACCMIT|PicTar|RepTar|TargetRank|TargetScan
MMD	Q15546		hsa-miR-140-5p	0.944916	23	Very High	BCmicrO|CoMeTa|DIANA|ElMMo3|GenMir++|MBStar|MAMI|microrna.org|MirAncesTar|miRcode|mirCoX|miRDB|MirMAP|MirTar|miRTar2GO|Mirza-G|MultiMiTar|PACCMIT|PicTar|RNAhybrid|TargetRank|TargetScan|TargetSpy
IREB2	P48200		hsa-miR-29c-3p	0.943026	22	Very High	BCmicrO|BiTargeting|CoMeTa|Cupid|DIANA|ElMMo3|MAMI|microrna.org|MirAncesTar|mirbase|miRDB|MirMAP|MirTar|miRTar2GO|Mirza-G|MultiMiTar|PACCMIT|PicTar|RepTar|RNAhybrid|TargetRank|TargetScan
SRSF11	Q05519		hsa-miR-143-3p	0.940949	25	Very High	BCmicrO|BiTargeting|CoMeTa|DIANA|ElMMo3|GenMir++|MBStar|MAMI|microrna.org|MirAncesTar|mirbase|miRcode|mirCoX|miRDB|MirMAP|MirTar|miRTar2GO|Mirza-G|MultiMiTar|PACCMIT|RepTar|RNA22|RNAhybrid|TargetRank|TargetScan
COL4A1	P02462		hsa-miR-29c-3p	0.940536	20	Very High	BCmicrO|BiTargeting|CoMeTa|Cupid|DIANA|ElMMo3|MAMI|microrna.org|MirAncesTar|mirbase|miRDB|MirMAP|MirTar|Mirza-G|PACCMIT|PicTar|RepTar|RNAhybrid|TargetRank|TargetScan
HMGN3	Q15651		hsa-miR-29c-3p	0.939525	23	Very High	BCmicrO|BiTargeting|CoMeTa|Cupid|DIANA|ElMMo3|GenMir++|MBStar|MAMI|microrna.org|MirAncesTar|mirbase|miRDB|MirMAP|MirTar|miRTar2GO|Mirza-G|MultiMiTar|PACCMIT|PicTar|RepTar|RNAhybrid|TargetScan
ADD3	Q9UEY8		hsa-miR-143-3p	0.937916	24	Very High	BCmicrO|CoMeTa|Cupid|DIANA|ElMMo3|GenMir++|MBStar|MAMI|microrna.org|MirAncesTar|miRcode|mirCoX|miRDB|MirMAP|MirTar|miRTar2GO|Mirza-G|MultiMiTar|PACCMIT|PicTar|RepTar|RNAhybrid|TargetRank|TargetScan
VAPB	O95292		hsa-miR-143-3p	0.937092	22	Very High	BCmicrO|CoMeTa|Cupid|DIANA|ElMMo3|MBStar|MAMI|microrna.org|MirAncesTar|miRcode|mirCoX|miRDB|MirMAP|MirTar|miRTar2GO|Mirza-G|MultiMiTar|PicTar|RepTar|RNAhybrid|TargetRank|TargetScan
TRIB2	Q92519		hsa-miR-29c-3p	0.936706	19	Very High	BCmicrO|CoMeTa|Cupid|DIANA|ElMMo3|MBStar|microrna.org|MirAncesTar|miRDB|MirMAP|MirTar|Mirza-G|MultiMiTar|PACCMIT|PicTar|RepTar|RNAhybrid|TargetRank|TargetScan
ZMYND11	Q15326		hsa-miR-196b-5p	0.936514	22	Very High	BiTargeting|CoMeTa|Cupid|DIANA|ElMMo3|MBStar|MAMI|microrna.org|MirAncesTar|mirCoX|miRDB|MirMAP|MirTar|miRTar2GO|Mirza-G|MultiMiTar|PACCMIT|PicTar|RepTar|RNAhybrid|TargetRank|TargetScan
CTCF	P49711		hsa-miR-140-5p	0.936195	22	Very High	BCmicrO|CoMeTa|Cupid|DIANA|ElMMo3|GenMir++|MBStar|MAMI|microrna.org|MirAncesTar|mirbase|miRcode|mirCoX|miRDB|MirMAP|miRTar2GO|Mirza-G|MultiMiTar|PicTar|RepTar|RNAhybrid|TargetScan
PPIC	P45877		hsa-miR-29c-3p	0.934788	21	Very High	BCmicrO|BiTargeting|CoMeTa|Cupid|DIANA|ElMMo3|GenMir++|MAMI|microrna.org|MirAncesTar|mirbase|miRDB|MirMAP|MirSNP|MirTar|miRTar2GO|Mirza-G|RepTar|RNAhybrid|TargetRank|TargetScan
ELOC	Q15369		hsa-miR-200b-3p	0.933534	19	Very High	BCmicrO|CoMeTa|Cupid|DIANA|ElMMo3|GenMir++|MBStar|MAMI|microrna.org|MirAncesTar|miRDB|MirMAP|MirTar|miRTar2GO|Mirza-G|PACCMIT|RNAhybrid|TargetRank|TargetScan
TARDBP	Q13148		hsa-miR-143-3p	0.93332	24	Very High	BCmicrO|BiTargeting|CoMeTa|Cupid|DIANA|ElMMo3|MBStar|MAMI|microrna.org|MirAncesTar|miRcode|mirCoX|miRDB|MirMAP|MirTar|miRTar2GO|Mirza-G|MultiMiTar|PACCMIT|PicTar|RepTar|RNAhybrid|TargetRank|TargetScan
SLC24A3	Q9HC58		hsa-miR-199a-5p	0.93317	20	Very High	BCmicrO|BiTargeting|CoMeTa|Cupid|DIANA|ElMMo3|MAMI|microrna.org|MirAncesTar|miRDB|MirMAP|MirTar|Mirza-G|MultiMiTar|PACCMIT|PicTar|RepTar|RNAhybrid|TargetRank|TargetScan
ITM2B	Q9Y287		hsa-miR-143-3p	0.932713	24	Very High	BCmicrO|BiTargeting|CoMeTa|Cupid|DIANA|ElMMo3|MAMI|microrna.org|MirAncesTar|mirbase|miRcode|mirCoX|miRDB|MirMAP|MirTar|miRTar2GO|Mirza-G|MultiMiTar|PACCMIT|PicTar|RepTar|RNAhybrid|TargetRank|TargetScan
PITX2	Q99697		hsa-miR-140-5p	0.932609	25	Very High	BCmicrO|BiTargeting|CoMeTa|Cupid|DIANA|ElMMo3|GenMir++|MBStar|MAMI|microrna.org|MirAncesTar|mirbase|miRcode|mirCoX|miRDB|MirMAP|MirTar|Mirza-G|MultiMiTar|PACCMIT|PicTar|RepTar|RNAhybrid|TargetScan|TargetSpy
BLMH	Q13867		hsa-miR-29c-3p	0.932549	21	Very High	BCmicrO|BiTargeting|CoMeTa|Cupid|DIANA|ElMMo3|GenMir++|MAMI|microrna.org|MirAncesTar|mirbase|miRDB|MirMAP|MirSNP|MirTar|miRTar2GO|MultiMiTar|PicTar|RepTar|RNAhybrid|TargetScan
COL1A1	P02452		hsa-miR-29c-3p	0.932239	18	Very High	BCmicrO|CoMeTa|Cupid|DIANA|ElMMo3|GenMir++|MAMI|microrna.org|MirAncesTar|miRDB|MirMAP|miRTar2GO|Mirza-G|MultiMiTar|PACCMIT|RepTar|TargetRank|TargetScan
GPR37	O15354		hsa-miR-29c-3p	0.932008	22	Very High	BCmicrO|BiTargeting|CoMeTa|Cupid|DIANA|ElMMo3|MBStar|MAMI|microrna.org|MirAncesTar|mirbase|miRDB|MirMAP|MirTar|miRTar2GO|Mirza-G|PACCMIT|PicTar|RepTar|RNAhybrid|TargetRank|TargetScan
FBN1	P35555		hsa-miR-29c-3p	0.931758	20	Very High	BCmicrO|BiTargeting|CoMeTa|Cupid|DIANA|ElMMo3|MAMI|microrna.org|MirAncesTar|mirbase|miRDB|MirMAP|MirTar|Mirza-G|MultiMiTar|PACCMIT|PicTar|RepTar|TargetRank|TargetScan
NAV2	Q8IVL1		hsa-miR-29c-3p	0.931476	22	Very High	BCmicrO|BiTargeting|CoMeTa|Cupid|DIANA|ElMMo3|MBStar|MAMI|microrna.org|MirAncesTar|miRDB|MirMAP|MirTar|miRTar2GO|Mirza-G|MultiMiTar|PACCMIT|PicTar|RepTar|RNAhybrid|TargetRank|TargetScan
COL15A1	P39059		hsa-miR-29c-3p	0.930404	19	Very High	BCmicrO|CoMeTa|Cupid|DIANA|ElMMo3|GenMir++|MBStar|microrna.org|MirAncesTar|mirbase|miRDB|MirMAP|MirTar|PACCMIT|PicTar|RepTar|RNAhybrid|TargetRank|TargetScan
JAG1	P78504		hsa-miR-140-5p	0.930064	24	Very High	BCmicrO|CoMeTa|DIANA|ElMMo3|GenMir++|MBStar|MAMI|microrna.org|MirAncesTar|miRcode|mirCoX|miRDB|MirMAP|MirTar|miRTar2GO|Mirza-G|MultiMiTar|PACCMIT|PicTar|RepTar|RNAhybrid|TargetRank|TargetScan|TargetSpy
DUSP1	P28562		hsa-miR-200b-3p	0.929292	21	Very High	BCmicrO|CoMeTa|Cupid|DIANA|ElMMo3|GenMir++|MBStar|MAMI|microrna.org|MirAncesTar|mirbase|miRDB|MirMAP|MirTar|miRTar2GO|Mirza-G|PACCMIT|RepTar|RNAhybrid|TargetRank|TargetScan
PPM1D	O15297		hsa-miR-29c-3p	0.927893	23	Very High	BCmicrO|BiTargeting|CoMeTa|Cupid|DIANA|ElMMo3|GenMir++|MAMI|microrna.org|MirAncesTar|mirbase|miRDB|MirMAP|MirSNP|MirTar|Mirza-G|MultiMiTar|PACCMIT|PicTar|RepTar|RNAhybrid|TargetRank|TargetScan
SEC23A	Q15436		hsa-miR-200b-3p	0.927564	20	Very High	BCmicrO|CoMeTa|Cupid|DIANA|ElMMo3|GenMir++|MBStar|MAMI|microrna.org|MirAncesTar|mirbase|miRDB|MirMAP|MirTar|miRTar2GO|Mirza-G|PACCMIT|RNAhybrid|TargetRank|TargetScan
RAB30	Q15771		hsa-miR-29c-3p	0.92698	20	Very High	BCmicrO|CoMeTa|Cupid|DIANA|ElMMo3|GenMir++|microrna.org|MirAncesTar|mirbase|miRDB|MirMAP|MirTar|miRTar2GO|Mirza-G|PACCMIT|PicTar|RepTar|RNAhybrid|TargetRank|TargetScan
NFIA	Q12857		hsa-miR-29c-3p	0.926871	21	Very High	BCmicrO|BiTargeting|Cupid|DIANA|ElMMo3|MBStar|MAMI|microrna.org|MirAncesTar|mirbase|miRDB|MirMAP|MirTar|miRTar2GO|Mirza-G|PACCMIT|PicTar|RepTar|RNA22|RNAhybrid|TargetScan
REV3L	O60673		hsa-miR-29c-3p	0.926283	21	Very High	BCmicrO|BiTargeting|CoMeTa|Cupid|DIANA|ElMMo3|MAMI|microrna.org|MirAncesTar|mirbase|miRDB|MirMAP|miRTar2GO|Mirza-G|MultiMiTar|PACCMIT|PicTar|RepTar|RNAhybrid|TargetRank|TargetScan
NOVA1	P51513		hsa-miR-200b-3p	0.926142	20	Very High	BCmicrO|BiTargeting|CoMeTa|Cupid|DIANA|ElMMo3|GenMir++|MAMI|microrna.org|MirAncesTar|mirbase|miRDB|MirMAP|MirTar|Mirza-G|PACCMIT|RepTar|RNAhybrid|TargetRank|TargetScan
MLLT3	P42568		hsa-miR-143-3p	0.925954	23	Very High	BCmicrO|BiTargeting|CoMeTa|DIANA|ElMMo3|GenMir++|MBStar|MAMI|microrna.org|MirAncesTar|miRcode|mirCoX|miRDB|MirMAP|MirTar|miRTar2GO|Mirza-G|MultiMiTar|PACCMIT|PicTar|RepTar|RNAhybrid|TargetScan
UBE2E3	Q969T4		hsa-miR-143-3p	0.925557	22	Very High	BCmicrO|BiTargeting|CoMeTa|DIANA|ElMMo3|MBStar|MAMI|microrna.org|MirAncesTar|miRcode|mirCoX|miRDB|MirMAP|MirTar|miRTar2GO|MultiMiTar|PACCMIT|PicTar|RepTar|RNAhybrid|TargetRank|TargetScan
BRWD3	Q6RI45		hsa-miR-29c-3p	0.924976	18	Very High	BCmicrO|BiTargeting|Cupid|DIANA|ElMMo3|MBStar|MAMI|microrna.org|MirAncesTar|miRDB|MirMAP|MirTar|miRTar2GO|Mirza-G|MultiMiTar|PicTar|RepTar|TargetScan
KATNBL1	Q9H079		hsa-miR-140-5p	0.923446	24	Very High	BCmicrO|BiTargeting|CoMeTa|DIANA|ElMMo3|MBStar|MAMI|microrna.org|MirAncesTar|miRcode|mirCoX|miRDB|MirMAP|MirTar|miRTar2GO|Mirza-G|MultiMiTar|PACCMIT|PicTar|RepTar|RNAhybrid|TargetRank|TargetScan|TargetSpy
FEZ2	Q9UHY8		hsa-miR-200b-3p	0.922543	20	Very High	BCmicrO|CoMeTa|Cupid|DIANA|ElMMo3|GenMir++|MBStar|MAMI|microrna.org|MirAncesTar|mirbase|miRDB|MirMAP|MirTar|miRTar2GO|Mirza-G|RepTar|RNAhybrid|TargetRank|TargetScan
HBP1	O60381		hsa-miR-29c-3p	0.921175	22	Very High	BCmicrO|BiTargeting|CoMeTa|Cupid|DIANA|ElMMo3|MBStar|MAMI|microrna.org|MirAncesTar|mirbase|miRDB|MirMAP|MirTar|miRTar2GO|Mirza-G|MultiMiTar|PACCMIT|RepTar|RNAhybrid|TargetRank|TargetScan
CCNE1	P24864		hsa-miR-497-5p	0.919629	22	Very High	BCmicrO|BiTargeting|CoMeTa|Cupid|DIANA|ElMMo3|MBStar|MAMI|microrna.org|MirAncesTar|mirbase|miRcode|miRDB|MirMAP|MirTar|miRTar2GO|PACCMIT|PITA|RepTar|RNAhybrid|TargetRank|TargetScan
PODXL	O00592		hsa-miR-199a-5p	0.919225	20	Very High	BCmicrO|BiTargeting|CoMeTa|DIANA|ElMMo3|MBStar|MAMI|microrna.org|MirAncesTar|miRDB|MirMAP|MirTar|miRTar2GO|Mirza-G|MultiMiTar|PicTar|RepTar|RNAhybrid|TargetRank|TargetScan
CRISPLD1	Q9H336		hsa-miR-29c-3p	0.918759	18	Very High	BCmicrO|Cupid|DIANA|ElMMo3|MAMI|microrna.org|MirAncesTar|miRDB|MirMAP|MirTar|Mirza-G|MultiMiTar|PACCMIT|PicTar|RepTar|RNAhybrid|TargetRank|TargetScan
ADAMTS9	Q9P2N4		hsa-miR-29c-3p	0.918274	18	Very High	BCmicrO|CoMeTa|Cupid|DIANA|ElMMo3|microrna.org|MirAncesTar|miRDB|MirMAP|MirTar|Mirza-G|MultiMiTar|PACCMIT|PicTar|RepTar|RNAhybrid|TargetRank|TargetScan
HMGA2	P52926		hsa-miR-196b-5p	0.917772	22	Very High	BiTargeting|CoMeTa|Cupid|DIANA|ElMMo3|MBStar|MAMI|microrna.org|MirAncesTar|mirCoX|miRDB|MirMAP|MirTar|miRTar2GO|Mirza-G|MultiMiTar|PACCMIT|PicTar|RepTar|RNAhybrid|TargetRank|TargetScan
COL5A2	P05997		hsa-miR-29c-3p	0.917035	17	Very High	BCmicrO|CoMeTa|Cupid|DIANA|ElMMo3|microrna.org|MirAncesTar|miRDB|MirMAP|MirSNP|MirTar|miRTar2GO|Mirza-G|PACCMIT|PicTar|RepTar|TargetScan
CTNND1	O60716		hsa-miR-143-3p	0.916106	21	Very High	BCmicrO|CoMeTa|DIANA|ElMMo3|GenMir++|MBStar|MAMI|microrna.org|MirAncesTar|miRcode|mirCoX|miRDB|MirMAP|miRTar2GO|MultiMiTar|PACCMIT|PITA|RepTar|RNAhybrid|TargetRank|TargetScan
SGK1	O00141		hsa-miR-29c-3p	0.915678	20	Very High	BCmicrO|CoMeTa|Cupid|ElMMo3|MBStar|MAMI|microrna.org|MirAncesTar|mirbase|miRDB|MirMAP|MirTar|miRTar2GO|Mirza-G|MultiMiTar|PACCMIT|PicTar|RepTar|RNAhybrid|TargetScan
HOXB7	P09629		hsa-miR-196b-5p	0.915645	18	Very High	CoMeTa|DIANA|ElMMo3|MAMI|microrna.org|MirAncesTar|mirbase|mirCoX|miRDB|MirMAP|MirTar|miRTar2GO|Mirza-G|MultiMiTar|PicTar|RepTar|TargetRank|TargetScan
CDK17	Q00537		hsa-miR-200b-3p	0.915428	20	Very High	BCmicrO|CoMeTa|Cupid|DIANA|ElMMo3|MBStar|MAMI|microrna.org|MirAncesTar|mirbase|miRDB|MirMAP|MirTar|miRTar2GO|Mirza-G|PACCMIT|RepTar|RNAhybrid|TargetRank|TargetScan
OTUD4	Q01804		hsa-miR-143-3p	0.915121	23	Very High	BCmicrO|CoMeTa|Cupid|DIANA|ElMMo3|MBStar|MAMI|microrna.org|MirAncesTar|miRcode|mirCoX|miRDB|MirMAP|MirTar|miRTar2GO|Mirza-G|MultiMiTar|PACCMIT|PicTar|RepTar|RNAhybrid|TargetRank|TargetScan
SNX2	O60749		hsa-miR-140-5p	0.914983	24	Very High	BCmicrO|BiTargeting|CoMeTa|Cupid|ElMMo3|MBStar|MAMI|microrna.org|MirAncesTar|mirbase|miRcode|mirCoX|miRDB|MirMAP|MirTar|miRTar2GO|Mirza-G|PACCMIT|PicTar|RepTar|RNAhybrid|TargetRank|TargetScan|TargetSpy
ZNF800	Q2TB10		hsa-miR-140-5p	0.914762	21	Very High	BCmicrO|Cupid|DIANA|ElMMo3|microrna.org|MirAncesTar|miRcode|mirCoX|miRDB|MirMAP|MirTar|miRTar2GO|Mirza-G|MultiMiTar|PACCMIT|PicTar|RepTar|RNAhybrid|TargetRank|TargetScan|TargetSpy
SLC9A6	Q92581		hsa-miR-196b-5p	0.914643	19	Very High	BiTargeting|CoMeTa|Cupid|DIANA|ElMMo3|MBStar|MAMI|microrna.org|MirAncesTar|mirCoX|miRDB|MirMAP|MirTar|miRTar2GO|Mirza-G|MultiMiTar|PicTar|TargetRank|TargetScan
RBM24	Q9BX46		hsa-miR-143-3p	0.914244	22	Very High	BCmicrO|Cupid|DIANA|ElMMo3|MBStar|MAMI|microrna.org|MirAncesTar|miRcode|mirCoX|miRDB|MirMAP|MirTar|miRTar2GO|Mirza-G|MultiMiTar|PACCMIT|PicTar|RepTar|RNAhybrid|TargetRank|TargetScan
TOB1	P50616		hsa-miR-200b-3p	0.91395	17	Very High	BCmicrO|CoMeTa|Cupid|DIANA|ElMMo3|GenMir++|MBStar|MAMI|microrna.org|MirAncesTar|miRDB|MirMAP|MirTar|miRTar2GO|Mirza-G|TargetRank|TargetScan
USP15	Q9Y4E8		hsa-miR-497-5p	0.913507	21	Very High	BCmicrO|BiTargeting|CoMeTa|Cupid|DIANA|ElMMo3|MBStar|MAMI|microrna.org|MirAncesTar|miRcode|miRDB|MirMAP|MirTar|miRTar2GO|Mirza-G|PACCMIT|RepTar|RNAhybrid|TargetRank|TargetScan
CELF2	O95319		hsa-miR-140-5p	0.913159	26	Very High	BCmicrO|BiTargeting|CoMeTa|Cupid|DIANA|ElMMo3|MBStar|microrna.org|MirAncesTar|miRcode|mirCoX|miRDB|MirMAP|MirSNP|MirTar|miRTar2GO|Mirza-G|MultiMiTar|PACCMIT|PicTar|PITA|RepTar|RNAhybrid|TargetRank|TargetScan|TargetSpy
MYB	P10242		hsa-miR-150-5p	0.913094	21	Very High	BCmicrO|CoMeTa|Cupid|DIANA|ElMMo3|MBStar|MAMI|microrna.org|MirAncesTar|miRcode|mirCoX|miRDB|MirMAP|MirTar|miRTar2GO|Mirza-G|PACCMIT|RepTar|RNAhybrid|TargetRank|TargetScan
CELSR1	Q9NYQ6		hsa-miR-199a-5p	0.912995	20	Very High	BCmicrO|CoMeTa|DIANA|ElMMo3|MBStar|MAMI|microrna.org|MirAncesTar|miRDB|MirMAP|MirTar|miRTar2GO|Mirza-G|MultiMiTar|PACCMIT|PicTar|RepTar|RNAhybrid|TargetRank|TargetScan
COL7A1	Q02388		hsa-miR-29c-3p	0.912919	21	Very High	BCmicrO|BiTargeting|CoMeTa|Cupid|DIANA|ElMMo3|GenMir++|MAMI|microrna.org|MirAncesTar|mirbase|miRDB|MirMAP|MirTar|miRTar2GO|Mirza-G|MultiMiTar|PACCMIT|RepTar|TargetRank|TargetScan
RNF19A	Q9NV58		hsa-miR-29c-3p	0.912809	20	Very High	BCmicrO|CoMeTa|Cupid|DIANA|ElMMo3|MBStar|MAMI|microrna.org|MirAncesTar|miRDB|MirMAP|MirTar|miRTar2GO|Mirza-G|PACCMIT|PicTar|RepTar|RNAhybrid|TargetRank|TargetScan
ARRDC3	Q96B67		hsa-miR-29c-3p	0.912426	17	Very High	BCmicrO|Cupid|DIANA|ElMMo3|microrna.org|MirAncesTar|miRDB|MirMAP|MirTar|miRTar2GO|Mirza-G|MultiMiTar|PACCMIT|PicTar|RepTar|TargetRank|TargetScan
PDGFRA	P16234		hsa-miR-140-5p	0.912218	21	Very High	BCmicrO|CoMeTa|Cupid|DIANA|ElMMo3|MBStar|MAMI|microrna.org|MirAncesTar|miRcode|mirCoX|miRDB|MirMAP|MirSNP|Mirza-G|MultiMiTar|PACCMIT|PicTar|RepTar|RNAhybrid|TargetScan
SESTD1	Q86VW0		hsa-miR-29c-3p	0.912158	22	Very High	BCmicrO|BiTargeting|Cupid|DIANA|ElMMo3|MBStar|MAMI|microrna.org|MirAncesTar|mirbase|miRDB|MirMAP|MirSNP|MirTar|miRTar2GO|Mirza-G|PACCMIT|PicTar|RepTar|RNAhybrid|TargetRank|TargetScan
VPS26A	O75436		hsa-miR-199a-5p	0.91165	23	Very High	BCmicrO|CoMeTa|Cupid|DIANA|ElMMo3|MBStar|MAMI|microrna.org|MirAncesTar|miRDB|MirMAP|MirSNP|MirTar|miRTar2GO|Mirza-G|MultiMiTar|PACCMIT|PicTar|RepTar|RNAhybrid|TargetRank|TargetScan|TargetSpy
PPP1CC	P36873		hsa-miR-140-5p	0.911527	24	Very High	BCmicrO|CoMeTa|Cupid|DIANA|ElMMo3|MAMI|microrna.org|MirAncesTar|mirbase|miRcode|mirCoX|miRDB|MirMAP|MirTar|miRTar2GO|Mirza-G|MultiMiTar|PACCMIT|PicTar|PITA|RNAhybrid|TargetRank|TargetScan|TargetSpy
NAV3	Q8IVL0		hsa-miR-29c-3p	0.911278	22	Very High	BCmicrO|BiTargeting|CoMeTa|Cupid|DIANA|ElMMo3|MBStar|MAMI|microrna.org|MirAncesTar|mirbase|miRDB|MirMAP|MirTar|Mirza-G|MultiMiTar|PACCMIT|PicTar|RepTar|RNAhybrid|TargetRank|TargetScan
GIGYF2	Q6Y7W6		hsa-miR-143-3p	0.910744	25	Very High	BCmicrO|BiTargeting|CoMeTa|Cupid|DIANA|ElMMo3|MBStar|MAMI|microrna.org|MirAncesTar|miRcode|mirCoX|miRDB|MirMAP|MirSNP|MirTar|miRTar2GO|Mirza-G|MultiMiTar|PACCMIT|PicTar|RepTar|RNAhybrid|TargetRank|TargetScan
ATXN1	P54253		hsa-miR-29c-3p	0.910524	17	Very High	BCmicrO|BiTargeting|CoMeTa|Cupid|DIANA|ElMMo3|GenMir++|MirAncesTar|miRDB|MirMAP|miRTar2GO|Mirza-G|MultiMiTar|PicTar|RepTar|TargetRank|TargetScan
LRP6	O75581		hsa-miR-497-5p	0.909945	22	Very High	BCmicrO|BiTargeting|CoMeTa|Cupid|DIANA|ElMMo3|MBStar|MAMI|microrna.org|MirAncesTar|mirbase|miRcode|miRDB|MirMAP|MirTar|miRTar2GO|Mirza-G|PACCMIT|RepTar|RNAhybrid|TargetRank|TargetScan
CDC42	P60953		hsa-miR-29c-3p	0.909543	20	Very High	BCmicrO|BiTargeting|CoMeTa|Cupid|DIANA|ElMMo3|MAMI|microrna.org|MirAncesTar|miRDB|MirMAP|MirSNP|MirTar|Mirza-G|PACCMIT|PicTar|RepTar|RNAhybrid|TargetRank|TargetScan
CLK2	P49760		hsa-miR-29c-3p	0.909229	19	Very High	BCmicrO|CoMeTa|Cupid|DIANA|ElMMo3|GenMir++|microrna.org|MirAncesTar|mirbase|miRDB|MirMAP|MirSNP|miRTar2GO|MultiMiTar|PACCMIT|PicTar|RepTar|RNAhybrid|TargetScan
EPS8	Q12929		hsa-miR-200b-3p	0.908798	19	Very High	BCmicrO|CoMeTa|Cupid|DIANA|ElMMo3|GenMir++|MBStar|MAMI|microrna.org|MirAncesTar|miRDB|MirMAP|MirSNP|MirTar|Mirza-G|PACCMIT|RNAhybrid|TargetRank|TargetScan
KMT5B	Q4FZB7		hsa-miR-29c-3p	0.907563	17	Very High	BCmicrO|CoMeTa|Cupid|DIANA|ElMMo3|MAMI|microrna.org|MirAncesTar|MirMAP|miRTar2GO|Mirza-G|PACCMIT|PicTar|RepTar|RNAhybrid|TargetRank|TargetScan
FEM1B	Q9UK73		hsa-miR-29c-3p	0.907525	16	Very High	BCmicrO|BiTargeting|CoMeTa|Cupid|DIANA|ElMMo3|MAMI|microrna.org|MirAncesTar|miRDB|MirMAP|miRTar2GO|PACCMIT|PicTar|RepTar|TargetScan
IGFBP5	P24593		hsa-miR-143-3p	0.907369	19	Very High	BCmicrO|CoMeTa|DIANA|ElMMo3|MAMI|microrna.org|MirAncesTar|miRcode|mirCoX|miRDB|MirMAP|MirTar|Mirza-G|MultiMiTar|PACCMIT|PicTar|RepTar|TargetRank|TargetScan
TRAPPC8	Q9Y2L5		hsa-miR-143-3p	0.906897	21	Very High	BCmicrO|CoMeTa|Cupid|DIANA|ElMMo3|MAMI|microrna.org|MirAncesTar|mirbase|miRcode|mirCoX|miRDB|MirMAP|miRTar2GO|Mirza-G|MultiMiTar|PicTar|RepTar|RNAhybrid|TargetRank|TargetScan
PHF6	Q8IWS0		hsa-miR-143-3p	0.906859	22	Very High	BCmicrO|Cupid|DIANA|ElMMo3|MBStar|MAMI|microrna.org|MirAncesTar|miRcode|mirCoX|miRDB|MirMAP|MirSNP|MirTar|miRTar2GO|Mirza-G|MultiMiTar|PicTar|RepTar|RNAhybrid|TargetRank|TargetScan
DNMT3A	Q9Y6K1		hsa-miR-29c-3p	0.906452	19	Very High	BCmicrO|BiTargeting|CoMeTa|Cupid|DIANA|ElMMo3|MAMI|microrna.org|MirAncesTar|mirbase|miRDB|MirMAP|Mirza-G|MultiMiTar|PACCMIT|PicTar|RepTar|RNAhybrid|TargetScan
SMNDC1	O75940		hsa-miR-143-3p	0.906391	22	Very High	BCmicrO|CoMeTa|Cupid|ElMMo3|MBStar|MAMI|microrna.org|MirAncesTar|mirbase|miRcode|mirCoX|miRDB|MirMAP|MirSNP|miRTar2GO|MultiMiTar|PACCMIT|PicTar|RepTar|RNAhybrid|TargetRank|TargetScan
SPARC	P09486		hsa-miR-29c-3p	0.90628	18	Very High	BCmicrO|BiTargeting|CoMeTa|Cupid|DIANA|ElMMo3|microrna.org|MirAncesTar|miRDB|MirMAP|MirSNP|miRTar2GO|Mirza-G|MultiMiTar|PicTar|RepTar|TargetRank|TargetScan
SEMA6D	Q8NFY4		hsa-miR-497-5p	0.906023	24	Very High	BCmicrO|BiTargeting|CoMeTa|Cupid|DIANA|ElMMo3|MBStar|MAMI|microrna.org|MirAncesTar|mirbase|miRcode|miRDB|MirMAP|MirSNP|MirTar|miRTar2GO|Mirza-G|PACCMIT|PITA|RepTar|RNAhybrid|TargetRank|TargetScan
CAPRIN1	Q14444		hsa-miR-199a-5p	0.905641	22	Very High	BCmicrO|CoMeTa|Cupid|DIANA|ElMMo3|MBStar|MAMI|microrna.org|MirAncesTar|miRDB|MirMAP|MirSNP|miRTar2GO|Mirza-G|MultiMiTar|PACCMIT|PicTar|RepTar|RNAhybrid|TargetRank|TargetScan|TargetSpy
IFI30	P13284		hsa-miR-29c-3p	0.905036	19	Very High	BCmicrO|BiTargeting|CoMeTa|DIANA|ElMMo3|GenMir++|MAMI|microrna.org|MirAncesTar|mirbase|miRDB|MirMAP|MirSNP|MirTar|miRTar2GO|RepTar|RNAhybrid|TargetRank|TargetScan
COL5A3	P25940		hsa-miR-29c-3p	0.904908	21	Very High	BCmicrO|CoMeTa|Cupid|DIANA|ElMMo3|MBStar|MAMI|microrna.org|MirAncesTar|mirbase|miRDB|MirMAP|MirSNP|MirTar|Mirza-G|MultiMiTar|PACCMIT|RepTar|RNAhybrid|TargetRank|TargetScan
RLF	Q13129		hsa-miR-29c-3p	0.904599	20	Very High	BCmicrO|CoMeTa|Cupid|DIANA|ElMMo3|MAMI|microrna.org|MirAncesTar|mirbase|miRDB|MirMAP|MirTar|miRTar2GO|Mirza-G|PACCMIT|PicTar|RepTar|RNA22|TargetRank|TargetScan
ATP6V1A	P38606		hsa-miR-143-3p	0.904246	21	Very High	BCmicrO|CoMeTa|Cupid|DIANA|ElMMo3|GenMir++|MBStar|MAMI|microrna.org|MirAncesTar|miRcode|mirCoX|miRDB|MirMAP|MirTar|miRTar2GO|Mirza-G|MultiMiTar|PACCMIT|TargetRank|TargetScan
INSIG1	O15503		hsa-miR-29c-3p	0.904146	20	Very High	BCmicrO|CoMeTa|Cupid|DIANA|ElMMo3|MBStar|MAMI|microrna.org|MirAncesTar|miRDB|MirMAP|MirTar|miRTar2GO|Mirza-G|PACCMIT|PicTar|RepTar|RNAhybrid|TargetRank|TargetScan
TDG	Q13569		hsa-miR-29c-3p	0.903958	21	Very High	BCmicrO|BiTargeting|CoMeTa|Cupid|DIANA|ElMMo3|MBStar|MAMI|microrna.org|MirAncesTar|mirbase|miRDB|MirMAP|MirTar|Mirza-G|MultiMiTar|PACCMIT|RepTar|RNAhybrid|TargetRank|TargetScan
CBFB	Q13951		hsa-miR-143-3p	0.903298	22	Very High	BCmicrO|CoMeTa|Cupid|DIANA|ElMMo3|MBStar|MAMI|microrna.org|MirAncesTar|miRcode|mirCoX|miRDB|MirMAP|MirTar|miRTar2GO|Mirza-G|MultiMiTar|PACCMIT|PicTar|RepTar|RNAhybrid|TargetScan
FN1	P02751		hsa-miR-200b-3p	0.903139	21	Very High	BCmicrO|CoMeTa|Cupid|DIANA|ElMMo3|MBStar|MAMI|microrna.org|MirAncesTar|mirbase|miRDB|MirMAP|MirSNP|MirTar|miRTar2GO|Mirza-G|PACCMIT|RepTar|RNAhybrid|TargetRank|TargetScan
DTNA	Q9Y4J8		hsa-miR-140-5p	0.902807	23	Very High	BCmicrO|BiTargeting|CoMeTa|DIANA|ElMMo3|GenMir++|MBStar|MAMI|microrna.org|MirAncesTar|miRcode|mirCoX|miRDB|MirMAP|Mirza-G|MultiMiTar|PACCMIT|PicTar|RepTar|RNAhybrid|TargetRank|TargetScan|TargetSpy
SLC38A2	Q96QD8		hsa-miR-143-3p	0.902787	23	Very High	BCmicrO|CoMeTa|Cupid|DIANA|ElMMo3|MBStar|MAMI|microrna.org|MirAncesTar|miRcode|mirCoX|miRDB|MirMAP|MirTar|miRTar2GO|Mirza-G|MultiMiTar|PACCMIT|PicTar|RepTar|RNAhybrid|TargetRank|TargetScan
RPS6KB1	P23443		hsa-miR-200b-3p	0.902478	19	Very High	BCmicrO|BiTargeting|CoMeTa|Cupid|DIANA|ElMMo3|GenMir++|MAMI|microrna.org|MirAncesTar|miRDB|MirMAP|MirTar|Mirza-G|PACCMIT|RepTar|RNAhybrid|TargetRank|TargetScan
FERMT2	Q96AC1		hsa-miR-29c-3p	0.902391	20	Very High	BCmicrO|CoMeTa|Cupid|DIANA|ElMMo3|GenMir++|MAMI|microrna.org|MirAncesTar|mirbase|miRDB|MirMAP|MirSNP|MirTar|Mirza-G|PACCMIT|RepTar|RNAhybrid|TargetRank|TargetScan
RAB15	P59190		hsa-miR-29c-3p	0.901977	18	Very High	BCmicrO|CoMeTa|Cupid|DIANA|ElMMo3|MBStar|MAMI|MirAncesTar|miRDB|MirMAP|MirSNP|MultiMiTar|PACCMIT|PicTar|RepTar|RNAhybrid|TargetRank|TargetScan
MMD	Q15546		hsa-miR-200b-3p	0.901644	19	Very High	BCmicrO|CoMeTa|Cupid|DIANA|ElMMo3|GenMir++|MBStar|MAMI|microrna.org|MirAncesTar|miRDB|MirMAP|MirTar|Mirza-G|PACCMIT|RepTar|RNAhybrid|TargetRank|TargetScan
WEE1	P30291		hsa-miR-497-5p	0.901246	22	Very High	BCmicrO|BiTargeting|CoMeTa|Cupid|DIANA|ElMMo3|MBStar|microrna.org|MirAncesTar|mirbase|miRcode|miRDB|MirMAP|MirTar|miRTar2GO|Mirza-G|PACCMIT|PITA|RepTar|RNAhybrid|TargetRank|TargetScan
WAPL	Q7Z5K2		hsa-miR-200b-3p	0.901112	18	Very High	BCmicrO|CoMeTa|Cupid|DIANA|ElMMo3|MBStar|MAMI|microrna.org|MirAncesTar|mirbase|miRDB|MirMAP|MirTar|Mirza-G|RepTar|RNAhybrid|TargetRank|TargetScan
NR5A2	O00482		hsa-miR-200b-3p	0.900748	19	Very High	BCmicrO|CoMeTa|Cupid|DIANA|ElMMo3|GenMir++|MBStar|MAMI|microrna.org|MirAncesTar|miRDB|MirMAP|MirSNP|MirTar|Mirza-G|PACCMIT|RNAhybrid|TargetRank|TargetScan
SS18L1	O75177		hsa-miR-29c-3p	0.90074	20	Very High	BCmicrO|CoMeTa|Cupid|DIANA|ElMMo3|MBStar|microrna.org|MirAncesTar|miRDB|MirMAP|MirTar|miRTar2GO|Mirza-G|MultiMiTar|PACCMIT|PicTar|RepTar|RNAhybrid|TargetRank|TargetScan
HMCN1	Q96RW7		hsa-miR-29c-3p	0.900435	18	Very High	BCmicrO|Cupid|DIANA|ElMMo3|MAMI|microrna.org|MirAncesTar|mirbase|miRDB|MirMAP|MirTar|Mirza-G|PACCMIT|PicTar|RepTar|RNA22|TargetRank|TargetScan
ZFPM2	Q8WW38		hsa-miR-200b-3p	0.900336	21	Very High	BCmicrO|BiTargeting|CoMeTa|Cupid|DIANA|ElMMo3|MBStar|MAMI|microrna.org|MirAncesTar|mirbase|miRDB|MirMAP|MirSNP|MirTar|Mirza-G|PACCMIT|RepTar|RNAhybrid|TargetRank|TargetScan
HNRNPH3	P31942		hsa-miR-140-5p	0.900058	22	Very High	BCmicrO|CoMeTa|Cupid|DIANA|ElMMo3|MBStar|MAMI|microrna.org|MirAncesTar|miRcode|mirCoX|miRDB|MirMAP|MirTar|miRTar2GO|Mirza-G|MultiMiTar|PicTar|RNAhybrid|TargetRank|TargetScan|TargetSpy
CPEB2	Q7Z5Q1		hsa-miR-497-5p	0.899799	20	Very High	BCmicrO|BiTargeting|Cupid|DIANA|ElMMo3|MBStar|MAMI|microrna.org|MirAncesTar|miRcode|miRDB|MirMAP|MirTar|miRTar2GO|Mirza-G|PACCMIT|RepTar|RNAhybrid|TargetRank|TargetScan
TLK1	Q9UKI8		hsa-miR-497-5p	0.89947	20	Very High	BCmicrO|BiTargeting|CoMeTa|Cupid|DIANA|ElMMo3|MBStar|microrna.org|MirAncesTar|miRcode|miRDB|MirMAP|MirTar|miRTar2GO|Mirza-G|PACCMIT|RepTar|RNAhybrid|TargetRank|TargetScan
BACH1	O14867		hsa-miR-140-5p	0.899367	22	Very High	BCmicrO|CoMeTa|DIANA|ElMMo3|MBStar|MAMI|microrna.org|MirAncesTar|miRcode|mirCoX|miRDB|MirMAP|MirTar|miRTar2GO|Mirza-G|MultiMiTar|PACCMIT|PicTar|RepTar|RNAhybrid|TargetRank|TargetScan
PDIK1L	Q8N165		hsa-miR-29c-3p	0.899061	20	Very High	BCmicrO|BiTargeting|Cupid|DIANA|ElMMo3|MBStar|microrna.org|MirAncesTar|miRDB|MirMAP|MirTar|miRTar2GO|Mirza-G|MultiMiTar|PACCMIT|PicTar|RepTar|RNAhybrid|TargetRank|TargetScan
SIAH1	Q8IUQ4		hsa-miR-140-5p	0.89832	21	Very High	BCmicrO|CoMeTa|DIANA|ElMMo3|MBStar|MAMI|microrna.org|MirAncesTar|miRcode|mirCoX|miRDB|MirMAP|MirTar|miRTar2GO|Mirza-G|PACCMIT|PicTar|RepTar|RNAhybrid|TargetRank|TargetScan
BCL9	O00512		hsa-miR-140-5p	0.898133	20	Very High	BCmicrO|CoMeTa|Cupid|DIANA|ElMMo3|GenMir++|MAMI|microrna.org|MirAncesTar|miRcode|mirCoX|miRDB|MirMAP|miRTar2GO|MultiMiTar|PACCMIT|PicTar|RNA22|TargetScan|TargetSpy
PRKCE	Q02156		hsa-miR-143-3p	0.897573	22	Very High	BCmicrO|CoMeTa|Cupid|DIANA|ElMMo3|MBStar|MAMI|microrna.org|MirAncesTar|miRcode|mirCoX|miRDB|MirMAP|miRTar2GO|Mirza-G|MultiMiTar|PACCMIT|PicTar|RepTar|RNAhybrid|TargetRank|TargetScan
MAP3K7	O43318		hsa-miR-143-3p	0.897098	21	Very High	BCmicrO|CoMeTa|Cupid|DIANA|ElMMo3|MBStar|MAMI|microrna.org|MirAncesTar|miRcode|mirCoX|miRDB|MirMAP|MirTar|miRTar2GO|Mirza-G|MultiMiTar|PicTar|RNAhybrid|TargetRank|TargetScan
LCOR	Q96JN0		hsa-miR-196b-5p	0.896544	19	Very High	BiTargeting|Cupid|DIANA|ElMMo3|MBStar|MAMI|microrna.org|MirAncesTar|mirCoX|miRDB|MirMAP|MirSNP|MirTar|miRTar2GO|Mirza-G|MultiMiTar|PicTar|TargetRank|TargetScan
AKAP1	Q92667		hsa-miR-199a-5p	0.896501	22	Very High	BCmicrO|CoMeTa|Cupid|DIANA|ElMMo3|MBStar|MAMI|microrna.org|MirAncesTar|mirbase|miRDB|MirMAP|MirTar|Mirza-G|MultiMiTar|PACCMIT|PicTar|RepTar|RNAhybrid|TargetRank|TargetScan|TargetSpy
DLL1	O00548		hsa-miR-497-5p	0.896431	21	Very High	BCmicrO|BiTargeting|Cupid|DIANA|ElMMo3|MBStar|MAMI|microrna.org|MirAncesTar|mirbase|miRcode|miRDB|MirMAP|MirSNP|MirTar|miRTar2GO|Mirza-G|RepTar|RNAhybrid|TargetRank|TargetScan
MAP4K3	Q8IVH8		hsa-miR-200b-3p	0.896075	21	Very High	BCmicrO|BiTargeting|CoMeTa|Cupid|DIANA|ElMMo3|MBStar|MAMI|microrna.org|MirAncesTar|mirbase|miRDB|MirMAP|MirTar|miRTar2GO|Mirza-G|PACCMIT|RepTar|RNAhybrid|TargetRank|TargetScan
MYT1L	Q9UL68		hsa-miR-497-5p	0.895137	20	Very High	BCmicrO|BiTargeting|CoMeTa|Cupid|DIANA|ElMMo3|MBStar|MAMI|microrna.org|MirAncesTar|miRcode|miRDB|MirMAP|MirTar|Mirza-G|PACCMIT|RepTar|RNAhybrid|TargetRank|TargetScan
HNRNPU	Q00839		hsa-miR-200b-3p	0.89509	20	Very High	BCmicrO|CoMeTa|DIANA|ElMMo3|GenMir++|MBStar|MAMI|microrna.org|MirAncesTar|mirbase|miRDB|MirMAP|MirTar|miRTar2GO|Mirza-G|PACCMIT|RepTar|RNAhybrid|TargetRank|TargetScan
PPP2R5E	Q16537		hsa-miR-200b-3p	0.895047	20	Very High	BCmicrO|BiTargeting|CoMeTa|Cupid|DIANA|ElMMo3|GenMir++|MBStar|MAMI|microrna.org|MirAncesTar|mirbase|miRDB|MirMAP|MirTar|Mirza-G|RepTar|RNAhybrid|TargetRank|TargetScan
TMEM183A	Q8IXX5		hsa-miR-29c-3p	0.894865	19	Very High	BCmicrO|BiTargeting|CoMeTa|Cupid|DIANA|ElMMo3|MAMI|microrna.org|MirAncesTar|MirMAP|MirTar|miRTar2GO|Mirza-G|PicTar|RepTar|RNA22|RNAhybrid|TargetRank|TargetScan
LPAR1	Q92633		hsa-miR-200b-3p	0.894813	19	Very High	BCmicrO|CoMeTa|Cupid|DIANA|ElMMo3|GenMir++|MBStar|MAMI|microrna.org|MirAncesTar|miRDB|MirMAP|MirTar|Mirza-G|PACCMIT|RepTar|RNAhybrid|TargetRank|TargetScan
ZEB2	O60315		hsa-miR-200b-3p	0.894707	19	Very High	BCmicrO|CoMeTa|Cupid|DIANA|ElMMo3|MBStar|MAMI|microrna.org|MirAncesTar|mirbase|miRDB|MirMAP|MirTar|miRTar2GO|Mirza-G|PACCMIT|RepTar|RNAhybrid|TargetRank
CSDE1	O75534		hsa-miR-497-5p	0.894703	22	Very High	BCmicrO|BiTargeting|CoMeTa|Cupid|DIANA|ElMMo3|MBStar|MAMI|microrna.org|MirAncesTar|miRcode|miRDB|MirMAP|MirTar|miRTar2GO|Mirza-G|PACCMIT|RepTar|RNA22|RNAhybrid|TargetRank|TargetScan
EPB41L2	O43491		hsa-miR-140-5p	0.89455	21	Very High	BCmicrO|CoMeTa|Cupid|DIANA|ElMMo3|MBStar|microrna.org|MirAncesTar|miRcode|mirCoX|miRDB|MirMAP|MirTar|miRTar2GO|Mirza-G|MultiMiTar|PicTar|RNAhybrid|TargetRank|TargetScan|TargetSpy
MATR3	P43243		hsa-miR-200b-3p	0.894504	21	Very High	BCmicrO|CoMeTa|DIANA|ElMMo3|GenMir++|MBStar|MAMI|microrna.org|MirAncesTar|mirbase|miRDB|MirMAP|MirSNP|MirTar|miRTar2GO|Mirza-G|PACCMIT|RepTar|RNAhybrid|TargetRank|TargetScan
ACVR2A	P27037		hsa-miR-497-5p	0.893914	22	Very High	BCmicrO|BiTargeting|CoMeTa|Cupid|DIANA|ElMMo3|MBStar|MAMI|microrna.org|MirAncesTar|miRcode|miRDB|MirMAP|MirSNP|MirTar|miRTar2GO|Mirza-G|PITA|RepTar|RNAhybrid|TargetRank|TargetScan
DYNC1I1	O14576		hsa-miR-497-5p	0.893125	20	Very High	BCmicrO|CoMeTa|Cupid|DIANA|ElMMo3|MBStar|MAMI|microrna.org|MirAncesTar|mirbase|miRcode|miRDB|MirMAP|MirTar|Mirza-G|PACCMIT|RepTar|RNAhybrid|TargetRank|TargetScan
PAIP2	Q9BPZ3		hsa-miR-29c-3p	0.893031	20	Very High	BCmicrO|BiTargeting|CoMeTa|Cupid|DIANA|ElMMo3|MAMI|microrna.org|MirAncesTar|mirbase|miRDB|MirMAP|MirSNP|MirTar|Mirza-G|PACCMIT|PicTar|RepTar|RNAhybrid|TargetScan
BTRC	Q9Y297		hsa-miR-497-5p	0.89288	19	Very High	BCmicrO|BiTargeting|CoMeTa|Cupid|DIANA|ElMMo3|MAMI|microrna.org|MirAncesTar|miRcode|miRDB|MirMAP|MirTar|miRTar2GO|Mirza-G|PACCMIT|RepTar|TargetRank|TargetScan
RELN	P78509		hsa-miR-200b-3p	0.892854	20	Very High	BCmicrO|BiTargeting|CoMeTa|Cupid|DIANA|ElMMo3|MBStar|MAMI|microrna.org|MirAncesTar|mirbase|miRDB|MirMAP|MirTar|Mirza-G|PACCMIT|RepTar|RNAhybrid|TargetRank|TargetScan
GATA6	Q92908		hsa-miR-196b-5p	0.89272	19	Very High	CoMeTa|DIANA|ElMMo3|MAMI|microrna.org|MirAncesTar|mirbase|mirCoX|miRDB|MirMAP|MirSNP|MirTar|miRTar2GO|Mirza-G|MultiMiTar|PicTar|RNAhybrid|TargetRank|TargetScan
SYNJ1	O43426		hsa-miR-200b-3p	0.89242	20	Very High	BCmicrO|BiTargeting|CoMeTa|Cupid|DIANA|ElMMo3|MBStar|MAMI|microrna.org|MirAncesTar|mirbase|miRDB|MirMAP|MirTar|Mirza-G|PACCMIT|RepTar|RNAhybrid|TargetRank|TargetScan
GLI3	P10071		hsa-miR-143-3p	0.892311	21	Very High	BCmicrO|CoMeTa|DIANA|ElMMo3|MBStar|MAMI|microrna.org|MirAncesTar|mirbase|miRcode|mirCoX|miRDB|MirMAP|miRTar2GO|Mirza-G|MultiMiTar|PACCMIT|PicTar|RepTar|RNAhybrid|TargetScan
LAMC1	P11047		hsa-miR-199a-5p	0.892256	20	Very High	BCmicrO|CoMeTa|Cupid|DIANA|ElMMo3|MBStar|MAMI|microrna.org|MirAncesTar|miRDB|MirMAP|miRTar2GO|Mirza-G|MultiMiTar|PACCMIT|PicTar|RepTar|RNA22|TargetRank|TargetScan
GNAI3	P08754		hsa-miR-200b-3p	0.891804	20	Very High	BCmicrO|BiTargeting|CoMeTa|Cupid|DIANA|ElMMo3|GenMir++|MBStar|MAMI|microrna.org|MirAncesTar|mirbase|miRDB|MirMAP|Mirza-G|PACCMIT|RepTar|RNA22|TargetRank|TargetScan
SOX4	Q06945		hsa-miR-140-5p	0.89151	20	Very High	BCmicrO|BiTargeting|CoMeTa|Cupid|DIANA|ElMMo3|MAMI|microrna.org|MirAncesTar|miRcode|mirCoX|miRDB|MirMAP|miRTar2GO|Mirza-G|MultiMiTar|PACCMIT|PicTar|RepTar|TargetScan
PID1	Q7Z2X4		hsa-miR-497-5p	0.891441	22	Very High	BCmicrO|BiTargeting|CoMeTa|Cupid|DIANA|ElMMo3|MBStar|MAMI|microrna.org|MirAncesTar|miRcode|miRDB|MirMAP|MirSNP|MirTar|miRTar2GO|Mirza-G|PACCMIT|RepTar|RNAhybrid|TargetRank|TargetScan
YBX3	P16989		hsa-miR-29c-3p	0.891286	20	Very High	BCmicrO|CoMeTa|Cupid|DIANA|ElMMo3|MBStar|MAMI|microrna.org|MirAncesTar|mirbase|miRDB|MirMAP|miRTar2GO|Mirza-G|PACCMIT|PicTar|RepTar|RNAhybrid|TargetRank|TargetScan
PLAG1	Q6DJT9		hsa-miR-29c-3p	0.891276	17	Very High	BCmicrO|BiTargeting|CoMeTa|Cupid|DIANA|ElMMo3|GenMir++|MBStar|microrna.org|MirAncesTar|MirMAP|Mirza-G|PicTar|RepTar|RNAhybrid|TargetRank|TargetScan
RAD23B	P54727		hsa-miR-199a-5p	0.89092	18	Very High	BCmicrO|CoMeTa|DIANA|ElMMo3|MBStar|MAMI|microrna.org|MirAncesTar|miRDB|MirMAP|MirTar|Mirza-G|MultiMiTar|PACCMIT|PicTar|RNAhybrid|TargetRank|TargetScan
PAPPA	Q13219		hsa-miR-497-5p	0.890264	20	Very High	BCmicrO|BiTargeting|CoMeTa|Cupid|DIANA|ElMMo3|MBStar|microrna.org|MirAncesTar|miRcode|miRDB|MirMAP|MirSNP|MirTar|miRTar2GO|Mirza-G|PACCMIT|RepTar|TargetRank|TargetScan
FAM91A1	Q658Y4		hsa-miR-497-5p	0.890158	20	Very High	BCmicrO|Cupid|DIANA|ElMMo3|MBStar|MAMI|microrna.org|MirAncesTar|mirbase|miRcode|miRDB|MirMAP|MirTar|miRTar2GO|Mirza-G|PACCMIT|RepTar|RNAhybrid|TargetRank|TargetScan
TBPL1	P62380		hsa-miR-497-5p	0.890156	21	Very High	BCmicrO|CoMeTa|Cupid|DIANA|ElMMo3|MBStar|MAMI|microrna.org|MirAncesTar|mirbase|miRcode|miRDB|MirMAP|MirTar|miRTar2GO|Mirza-G|PACCMIT|RepTar|RNAhybrid|TargetRank|TargetScan
XKR6	Q5GH73		hsa-miR-29c-3p	0.890109	19	Very High	BCmicrO|Cupid|DIANA|ElMMo3|MBStar|MAMI|microrna.org|MirAncesTar|mirbase|miRDB|MirMAP|MirTar|Mirza-G|MultiMiTar|PicTar|RepTar|RNAhybrid|TargetRank|TargetScan
ELAVL2	Q12926		hsa-miR-200b-3p	0.889898	19	Very High	BCmicrO|CoMeTa|Cupid|DIANA|ElMMo3|MBStar|MAMI|microrna.org|MirAncesTar|mirbase|miRDB|MirMAP|MirTar|Mirza-G|PACCMIT|RepTar|RNAhybrid|TargetRank|TargetScan
HSPA9	P38646		hsa-miR-200b-3p	0.889219	18	Very High	BCmicrO|CoMeTa|Cupid|DIANA|ElMMo3|GenMir++|MBStar|MAMI|microrna.org|MirAncesTar|mirbase|miRDB|MirMAP|MirTar|Mirza-G|PACCMIT|RNAhybrid|TargetScan
ELF2	Q15723		hsa-miR-29c-3p	0.888968	20	Very High	BCmicrO|CoMeTa|Cupid|DIANA|ElMMo3|MBStar|microrna.org|MirAncesTar|mirbase|miRDB|MirMAP|MirTar|miRTar2GO|Mirza-G|PACCMIT|PicTar|RepTar|RNAhybrid|TargetRank|TargetScan
PPM1F	P49593		hsa-miR-200b-3p	0.888939	19	Very High	BCmicrO|CoMeTa|Cupid|DIANA|ElMMo3|GenMir++|MBStar|MAMI|microrna.org|MirAncesTar|miRDB|MirMAP|MirTar|Mirza-G|PACCMIT|RepTar|RNAhybrid|TargetRank|TargetScan
ARHGAP12	Q8IWW6		hsa-miR-199a-5p	0.888932	21	Very High	BCmicrO|CoMeTa|DIANA|ElMMo3|MBStar|MAMI|microrna.org|MirAncesTar|miRDB|MirMAP|MirTar|miRTar2GO|Mirza-G|MultiMiTar|PACCMIT|PicTar|RepTar|RNAhybrid|TargetRank|TargetScan|TargetSpy
ATXN1	P54253		hsa-miR-200b-3p	0.888871	17	Very High	BCmicrO|CoMeTa|Cupid|DIANA|ElMMo3|GenMir++|MBStar|MAMI|MirAncesTar|miRDB|MirMAP|MirTar|Mirza-G|MultiMiTar|RepTar|TargetRank|TargetScan
ZBTB18	Q99592		hsa-miR-199a-5p	0.888841	21	Very High	BCmicrO|BiTargeting|CoMeTa|DIANA|ElMMo3|MBStar|MAMI|microrna.org|MirAncesTar|miRDB|MirMAP|MirTar|miRTar2GO|Mirza-G|MultiMiTar|PicTar|RepTar|RNA22|TargetRank|TargetScan|TargetSpy
NASP	P49321		hsa-miR-29c-3p	0.888502	21	Very High	BCmicrO|BiTargeting|CoMeTa|Cupid|ElMMo3|GenMir++|MAMI|microrna.org|MirAncesTar|mirbase|miRDB|MirMAP|MirSNP|MirTar|Mirza-G|PACCMIT|RepTar|RNA22|RNAhybrid|TargetRank|TargetScan
KAT2B	Q92831		hsa-miR-140-5p	0.888307	21	Very High	BCmicrO|CoMeTa|Cupid|DIANA|ElMMo3|MBStar|microrna.org|MirAncesTar|miRcode|mirCoX|miRDB|MirMAP|MirTar|miRTar2GO|Mirza-G|MultiMiTar|PicTar|RNAhybrid|TargetRank|TargetScan|TargetSpy
ADAMTS3	O15072		hsa-miR-200b-3p	0.888216	19	Very High	BCmicrO|CoMeTa|DIANA|ElMMo3|GenMir++|MBStar|MAMI|microrna.org|MirAncesTar|miRDB|MirMAP|MirSNP|MirTar|Mirza-G|PACCMIT|RepTar|RNAhybrid|TargetRank|TargetScan
RND3	P61587		hsa-miR-200b-3p	0.888179	20	Very High	BCmicrO|BiTargeting|CoMeTa|Cupid|DIANA|ElMMo3|MBStar|MAMI|microrna.org|MirAncesTar|mirbase|miRDB|MirMAP|MirTar|Mirza-G|PACCMIT|RepTar|RNAhybrid|TargetRank|TargetScan
SHROOM2	Q13796		hsa-miR-29c-3p	0.888138	17	Very High	BCmicrO|CoMeTa|DIANA|ElMMo3|GenMir++|MBStar|microrna.org|MirAncesTar|miRDB|MirMAP|MirTar|Mirza-G|MultiMiTar|PACCMIT|PicTar|RepTar|TargetScan
FLRT3	Q9NZU0		hsa-miR-199a-5p	0.88806	18	Very High	BCmicrO|CoMeTa|Cupid|DIANA|ElMMo3|MBStar|MAMI|microrna.org|miRDB|MirMAP|MirTar|Mirza-G|MultiMiTar|PACCMIT|PicTar|RepTar|TargetRank|TargetScan
SHOC2	Q9UQ13		hsa-miR-497-5p	0.887963	20	Very High	BCmicrO|BiTargeting|CoMeTa|Cupid|DIANA|ElMMo3|MBStar|microrna.org|MirAncesTar|miRcode|miRDB|MirMAP|MirTar|miRTar2GO|Mirza-G|PACCMIT|RepTar|RNAhybrid|TargetRank|TargetScan
GPM6A	P51674		hsa-miR-200b-3p	0.887318	20	Very High	BCmicrO|BiTargeting|CoMeTa|Cupid|DIANA|ElMMo3|MBStar|MAMI|microrna.org|MirAncesTar|miRDB|MirMAP|MirTar|Mirza-G|MultiMiTar|PACCMIT|RepTar|RNAhybrid|TargetRank|TargetScan
COL1A2	P08123		hsa-miR-196b-5p	0.886607	22	Very High	BiTargeting|CoMeTa|Cupid|DIANA|ElMMo3|MBStar|MAMI|microrna.org|MirAncesTar|mirbase|mirCoX|miRDB|MirMAP|MirSNP|MirTar|Mirza-G|MultiMiTar|PACCMIT|PicTar|RepTar|RNAhybrid|TargetScan
ERRFI1	Q9UJM3		hsa-miR-200b-3p	0.886585	18	Very High	BCmicrO|Cupid|ElMMo3|MBStar|MAMI|microrna.org|MirAncesTar|mirbase|miRDB|MirMAP|MirTar|miRTar2GO|Mirza-G|PACCMIT|RepTar|RNAhybrid|TargetRank|TargetScan
DCX	O43602		hsa-miR-29c-3p	0.886534	20	Very High	BCmicrO|BiTargeting|CoMeTa|Cupid|DIANA|ElMMo3|MBStar|MAMI|MirAncesTar|miRDB|MirMAP|MirTar|Mirza-G|MultiMiTar|PACCMIT|PicTar|RepTar|RNAhybrid|TargetRank|TargetScan
ZNF532	Q9HCE3		hsa-miR-200b-3p	0.886488	18	Very High	BCmicrO|CoMeTa|Cupid|DIANA|ElMMo3|MBStar|MAMI|microrna.org|MirAncesTar|miRDB|MirMAP|MirTar|miRTar2GO|Mirza-G|PACCMIT|RNAhybrid|TargetRank|TargetScan
ZFP36L1	Q07352		hsa-miR-29c-3p	0.886247	19	Very High	BCmicrO|BiTargeting|CoMeTa|Cupid|DIANA|ElMMo3|microrna.org|MirAncesTar|mirbase|miRDB|MirMAP|MirTar|Mirza-G|PACCMIT|PicTar|RepTar|RNAhybrid|TargetRank|TargetScan
CHIC2	Q9UKJ5		hsa-miR-29c-3p	0.885908	20	Very High	BCmicrO|BiTargeting|CoMeTa|Cupid|DIANA|ElMMo3|MBStar|MAMI|microrna.org|MirAncesTar|mirbase|miRDB|MirMAP|Mirza-G|MultiMiTar|PACCMIT|PicTar|RepTar|RNAhybrid|TargetScan
RECK	O95980		hsa-miR-200b-3p	0.88577	17	Very High	BCmicrO|CoMeTa|Cupid|DIANA|ElMMo3|MBStar|MAMI|microrna.org|MirAncesTar|miRDB|MirMAP|MirTar|Mirza-G|RepTar|RNAhybrid|TargetRank|TargetScan
RALA	P11233		hsa-miR-140-5p	0.885768	22	Very High	BCmicrO|BiTargeting|CoMeTa|Cupid|DIANA|ElMMo3|MBStar|microrna.org|MirAncesTar|miRcode|mirCoX|miRDB|MirMAP|miRTar2GO|Mirza-G|MultiMiTar|PACCMIT|PicTar|PITA|RepTar|TargetRank|TargetScan
NUP153	P49790		hsa-miR-200b-3p	0.884962	19	Very High	BCmicrO|CoMeTa|Cupid|DIANA|ElMMo3|GenMir++|MBStar|MAMI|microrna.org|MirAncesTar|miRDB|MirMAP|MirTar|miRTar2GO|Mirza-G|RepTar|RNAhybrid|TargetRank|TargetScan
DDX3X	O00571		hsa-miR-29c-3p	0.884267	19	Very High	BCmicrO|BiTargeting|CoMeTa|Cupid|DIANA|ElMMo3|GenMir++|microrna.org|MirAncesTar|miRDB|MirMAP|MirTar|miRTar2GO|Mirza-G|PACCMIT|RepTar|RNAhybrid|TargetRank|TargetScan
CCDC47	Q96A33		hsa-miR-196b-5p	0.88419	17	Very High	CoMeTa|Cupid|DIANA|ElMMo3|MAMI|microrna.org|MirAncesTar|mirCoX|miRDB|MirMAP|MirTar|miRTar2GO|PACCMIT|PicTar|RNAhybrid|TargetRank|TargetScan
NFIB	O00712		hsa-miR-200b-3p	0.884166	18	Very High	BCmicrO|CoMeTa|Cupid|DIANA|ElMMo3|MBStar|MAMI|microrna.org|MirAncesTar|miRDB|MirMAP|miRTar2GO|Mirza-G|MultiMiTar|PACCMIT|RepTar|RNAhybrid|TargetScan
N4BP1	O75113		hsa-miR-497-5p	0.884137	19	Very High	BCmicrO|CoMeTa|DIANA|ElMMo3|MBStar|MAMI|microrna.org|MirAncesTar|miRcode|miRDB|MirMAP|MirTar|miRTar2GO|Mirza-G|PACCMIT|PITA|RepTar|TargetRank|TargetScan
RNF38	Q9H0F5		hsa-miR-199a-5p	0.884055	20	Very High	BCmicrO|BiTargeting|CoMeTa|Cupid|DIANA|ElMMo3|MBStar|MAMI|microrna.org|MirAncesTar|miRDB|MirMAP|MirTar|miRTar2GO|Mirza-G|MultiMiTar|PicTar|RNAhybrid|TargetScan|TargetSpy
RNF11	Q9Y3C5		hsa-miR-199a-5p	0.883996	20	Very High	BCmicrO|CoMeTa|Cupid|DIANA|ElMMo3|MBStar|MAMI|microrna.org|MirAncesTar|miRDB|MirMAP|MirSNP|miRTar2GO|Mirza-G|MultiMiTar|PACCMIT|PicTar|TargetRank|TargetScan|TargetSpy
CTNND1	O60716		hsa-miR-29c-3p	0.88385	18	Very High	BCmicrO|BiTargeting|CoMeTa|Cupid|DIANA|ElMMo3|GenMir++|microrna.org|MirAncesTar|miRDB|MirMAP|miRTar2GO|Mirza-G|MultiMiTar|PACCMIT|RepTar|RNAhybrid|TargetScan
TRERF1	Q96PN7		hsa-miR-196b-5p	0.883458	21	Very High	BiTargeting|CoMeTa|DIANA|ElMMo3|MBStar|MAMI|microrna.org|MirAncesTar|mirbase|mirCoX|miRDB|MirMAP|MirTar|miRTar2GO|Mirza-G|PACCMIT|PicTar|RepTar|RNAhybrid|TargetRank|TargetScan
KIF3B	O15066		hsa-miR-143-3p	0.8832	20	Very High	BCmicrO|CoMeTa|Cupid|DIANA|ElMMo3|GenMir++|MBStar|MAMI|microrna.org|MirAncesTar|miRcode|mirCoX|miRDB|MirMAP|miRTar2GO|Mirza-G|MultiMiTar|RepTar|TargetRank|TargetScan
TLN2	Q9Y4G6		hsa-miR-200b-3p	0.883144	19	Very High	BCmicrO|CoMeTa|Cupid|DIANA|ElMMo3|GenMir++|MBStar|MAMI|microrna.org|MirAncesTar|mirbase|miRDB|MirMAP|MirTar|Mirza-G|PACCMIT|RNAhybrid|TargetRank|TargetScan
FOXG1	P55316		hsa-miR-200b-3p	0.882609	19	Very High	BCmicrO|CoMeTa|Cupid|DIANA|ElMMo3|GenMir++|MBStar|MAMI|microrna.org|MirAncesTar|mirbase|miRDB|MirMAP|Mirza-G|PACCMIT|RepTar|RNAhybrid|TargetRank|TargetScan
BAZ2B	Q9UIF8		hsa-miR-140-5p	0.882501	21	Very High	BCmicrO|CoMeTa|Cupid|DIANA|ElMMo3|MBStar|MAMI|microrna.org|MirAncesTar|miRcode|mirCoX|miRDB|MirMAP|MirTar|Mirza-G|MultiMiTar|PACCMIT|PicTar|RNAhybrid|TargetScan|TargetSpy
PAFAH1B1	P43034		hsa-miR-497-5p	0.881673	20	Very High	BCmicrO|BiTargeting|CoMeTa|Cupid|DIANA|ElMMo3|microrna.org|MirAncesTar|miRcode|miRDB|MirMAP|MirTar|miRTar2GO|Mirza-G|PACCMIT|PITA|RepTar|RNAhybrid|TargetRank|TargetScan
EPHA7	Q15375		hsa-miR-196b-5p	0.881602	19	Very High	CoMeTa|Cupid|DIANA|ElMMo3|MBStar|MAMI|microrna.org|MirAncesTar|mirCoX|miRDB|MirMAP|MirTar|miRTar2GO|Mirza-G|MultiMiTar|PicTar|RepTar|RNAhybrid|TargetScan
CD164	Q04900		hsa-miR-497-5p	0.881196	20	Very High	BCmicrO|CoMeTa|Cupid|DIANA|ElMMo3|MBStar|MAMI|microrna.org|MirAncesTar|miRcode|miRDB|MirMAP|MirTar|miRTar2GO|Mirza-G|PACCMIT|RepTar|RNAhybrid|TargetRank|TargetScan
RAP1B	P61224		hsa-miR-200b-3p	0.881135	19	Very High	BCmicrO|CoMeTa|Cupid|DIANA|ElMMo3|MBStar|MAMI|microrna.org|MirAncesTar|miRDB|MirMAP|MirTar|miRTar2GO|Mirza-G|PACCMIT|RepTar|RNAhybrid|TargetRank|TargetScan
HIF1A	Q16665		hsa-miR-199a-5p	0.881041	19	Very High	BCmicrO|BiTargeting|CoMeTa|Cupid|ElMMo3|MBStar|MAMI|microrna.org|MirAncesTar|mirbase|miRDB|MirMAP|MirTar|miRTar2GO|MultiMiTar|PACCMIT|PicTar|RNAhybrid|TargetScan
CCNJ	Q5T5M9		hsa-miR-196b-5p	0.880885	21	Very High	BiTargeting|CoMeTa|Cupid|DIANA|ElMMo3|MBStar|MAMI|microrna.org|MirAncesTar|mirCoX|miRDB|MirMAP|MirTar|miRTar2GO|Mirza-G|MultiMiTar|PicTar|RepTar|RNAhybrid|TargetRank|TargetScan
H3F3B	P84243		hsa-miR-224-5p	0.880882	20	Very High	BCmicrO|CoMeTa|DIANA|ElMMo3|MBStar|MAMI|microrna.org|MirAncesTar|miRDB|MirMAP|MirSNP|MirTar|miRTar2GO|Mirza-G|MultiMiTar|PACCMIT|RepTar|RNAhybrid|TargetRank|TargetScan
BCL2	P10415		hsa-miR-143-3p	0.880712	18	Very High	BCmicrO|CoMeTa|DIANA|ElMMo3|GenMir++|MBStar|MAMI|MirAncesTar|miRcode|mirCoX|MirMAP|miRTar2GO|Mirza-G|MultiMiTar|PicTar|RepTar|TargetRank|TargetScan
CNN3	Q15417		hsa-miR-200b-3p	0.880617	20	Very High	BCmicrO|CoMeTa|Cupid|DIANA|ElMMo3|MBStar|MAMI|microrna.org|MirAncesTar|mirbase|miRDB|MirMAP|MirSNP|MirTar|Mirza-G|PACCMIT|RepTar|RNAhybrid|TargetRank|TargetScan
QKI	Q96PU8		hsa-miR-29c-3p	0.879848	20	Very High	BCmicrO|BiTargeting|CoMeTa|Cupid|ElMMo3|MBStar|microrna.org|MirAncesTar|miRDB|MirMAP|MirTar|miRTar2GO|Mirza-G|MultiMiTar|PACCMIT|PicTar|RepTar|RNAhybrid|TargetRank|TargetScan
LRP1B	Q9NZR2		hsa-miR-196b-5p	0.879704	20	Very High	CoMeTa|Cupid|DIANA|ElMMo3|MBStar|MAMI|microrna.org|MirAncesTar|mirCoX|miRDB|MirMAP|MirTar|Mirza-G|MultiMiTar|PACCMIT|PicTar|RepTar|RNAhybrid|TargetRank|TargetScan
TLL1	O43897		hsa-miR-29c-3p	0.879612	19	Very High	BCmicrO|BiTargeting|CoMeTa|Cupid|DIANA|ElMMo3|MBStar|MAMI|microrna.org|MirAncesTar|mirbase|MirMAP|Mirza-G|PACCMIT|PicTar|RepTar|RNAhybrid|TargetRank|TargetScan
CDYL	Q9Y232		hsa-miR-196b-5p	0.879565	21	Very High	CoMeTa|Cupid|DIANA|ElMMo3|MBStar|MAMI|microrna.org|MirAncesTar|mirbase|mirCoX|miRDB|MirMAP|MirTar|miRTar2GO|Mirza-G|MultiMiTar|PACCMIT|PicTar|RNAhybrid|TargetRank|TargetScan
MEX3B	Q6ZN04		hsa-miR-29c-3p	0.87956	16	Very High	BCmicrO|Cupid|DIANA|ElMMo3|MAMI|microrna.org|MirAncesTar|miRDB|MirMAP|MirTar|miRTar2GO|PicTar|RepTar|RNAhybrid|TargetRank|TargetScan
TRAF4	Q9BUZ4		hsa-miR-29c-3p	0.879419	20	Very High	BCmicrO|CoMeTa|Cupid|DIANA|ElMMo3|GenMir++|MBStar|MAMI|microrna.org|MirAncesTar|mirbase|miRDB|MirMAP|miRTar2GO|MultiMiTar|PACCMIT|RepTar|RNAhybrid|TargetRank|TargetScan
NOVA1	P51513		hsa-miR-143-3p	0.879274	19	Very High	BCmicrO|CoMeTa|Cupid|DIANA|ElMMo3|GenMir++|MBStar|MAMI|microrna.org|MirAncesTar|miRcode|mirCoX|MirMAP|Mirza-G|MultiMiTar|PicTar|RepTar|RNAhybrid|TargetScan
PSME4	Q14997		hsa-miR-143-3p	0.878842	20	Very High	BCmicrO|CoMeTa|Cupid|DIANA|ElMMo3|GenMir++|MBStar|MAMI|microrna.org|MirAncesTar|miRcode|mirCoX|miRDB|MirMAP|MirTar|Mirza-G|MultiMiTar|RNAhybrid|TargetRank|TargetScan
LHFP	Q9Y693		hsa-miR-200b-3p	0.878757	19	Very High	BCmicrO|CoMeTa|Cupid|DIANA|ElMMo3|MBStar|MAMI|microrna.org|MirAncesTar|mirbase|miRDB|MirMAP|MirSNP|MirTar|Mirza-G|PACCMIT|RNAhybrid|TargetRank|TargetScan
NREP	Q16612		hsa-miR-29c-3p	0.878348	19	Very High	BCmicrO|BiTargeting|CoMeTa|Cupid|ElMMo3|MBStar|microrna.org|MirAncesTar|mirbase|miRDB|MirMAP|MirTar|Mirza-G|PACCMIT|PicTar|RepTar|RNAhybrid|TargetRank|TargetScan
HOXA7	P31268		hsa-miR-196b-5p	0.878192	20	Very High	CoMeTa|Cupid|DIANA|ElMMo3|MBStar|MAMI|microrna.org|MirAncesTar|mirCoX|miRDB|MirMAP|MirSNP|MirTar|miRTar2GO|Mirza-G|MultiMiTar|PACCMIT|RepTar|TargetRank|TargetScan
HSPA5	P11021		hsa-miR-199a-5p	0.878141	19	Very High	BCmicrO|CoMeTa|DIANA|ElMMo3|MAMI|microrna.org|MirAncesTar|miRDB|MirMAP|MirTar|Mirza-G|MultiMiTar|PACCMIT|PicTar|RepTar|RNAhybrid|TargetRank|TargetScan|TargetSpy
CCNJ	Q5T5M9		hsa-miR-200b-3p	0.87806	18	Very High	BCmicrO|CoMeTa|Cupid|DIANA|ElMMo3|MBStar|MAMI|microrna.org|MirAncesTar|miRDB|MirMAP|MirSNP|MirTar|miRTar2GO|Mirza-G|RNAhybrid|TargetRank|TargetScan
PDCD4	Q53EL6		hsa-miR-497-5p	0.878014	19	Very High	BCmicrO|BiTargeting|CoMeTa|Cupid|DIANA|ElMMo3|MBStar|MAMI|microrna.org|MirAncesTar|miRcode|miRDB|MirMAP|miRTar2GO|Mirza-G|PACCMIT|RNAhybrid|TargetRank|TargetScan
USP34	Q70CQ2		hsa-miR-29c-3p	0.87798	20	Very High	BCmicrO|BiTargeting|CoMeTa|Cupid|ElMMo3|MAMI|microrna.org|MirAncesTar|mirbase|miRDB|MirMAP|MirTar|miRTar2GO|Mirza-G|MultiMiTar|PACCMIT|RepTar|RNAhybrid|TargetRank|TargetScan
MSN	P26038		hsa-miR-200b-3p	0.87783	16	Very High	BCmicrO|CoMeTa|Cupid|DIANA|ElMMo3|GenMir++|MAMI|microrna.org|MirAncesTar|miRDB|MirMAP|MirTar|Mirza-G|RepTar|TargetRank|TargetScan
NLK	Q9UBE8		hsa-miR-140-5p	0.877625	20	Very High	BCmicrO|CoMeTa|Cupid|DIANA|ElMMo3|MBStar|microrna.org|MirAncesTar|miRcode|mirCoX|miRDB|MirMAP|MirTar|miRTar2GO|Mirza-G|MultiMiTar|PicTar|RNAhybrid|TargetRank|TargetScan
PKIA	P61925		hsa-miR-200b-3p	0.877152	18	Very High	BCmicrO|CoMeTa|Cupid|DIANA|ElMMo3|GenMir++|MBStar|MAMI|microrna.org|MirAncesTar|miRDB|MirMAP|Mirza-G|PACCMIT|RepTar|RNAhybrid|TargetRank|TargetScan
KIF1B	O60333		hsa-miR-497-5p	0.876844	21	Very High	BCmicrO|BiTargeting|CoMeTa|DIANA|ElMMo3|MBStar|MAMI|microrna.org|MirAncesTar|miRcode|miRDB|MirMAP|MirTar|miRTar2GO|Mirza-G|PITA|RepTar|RNA22|RNAhybrid|TargetRank|TargetScan
DIO2	Q92813		hsa-miR-29c-3p	0.876739	21	Very High	BCmicrO|BiTargeting|CoMeTa|Cupid|DIANA|ElMMo3|MBStar|microrna.org|MirAncesTar|miRDB|MirMAP|MirSNP|MirTar|miRTar2GO|Mirza-G|MultiMiTar|PicTar|RepTar|RNAhybrid|TargetRank|TargetScan
APPBP2	Q92624		hsa-miR-199a-5p	0.87662	19	Very High	BCmicrO|CoMeTa|Cupid|DIANA|ElMMo3|MBStar|MAMI|microrna.org|MirAncesTar|miRDB|MirMAP|miRTar2GO|Mirza-G|MultiMiTar|PACCMIT|PicTar|RNAhybrid|TargetScan|TargetSpy
CUL3	Q13618		hsa-miR-140-5p	0.875967	25	Very High	BCmicrO|BiTargeting|CoMeTa|Cupid|DIANA|ElMMo3|GenMir++|MBStar|MAMI|microrna.org|MirAncesTar|miRcode|mirCoX|miRDB|MirMAP|MirSNP|miRTar2GO|Mirza-G|MultiMiTar|PACCMIT|PITA|RepTar|RNAhybrid|TargetRank|TargetScan
RALGAPA1	Q6GYQ0		hsa-miR-199a-5p	0.875853	20	Very High	BCmicrO|CoMeTa|DIANA|ElMMo3|MBStar|MAMI|microrna.org|MirAncesTar|miRDB|MirMAP|MirTar|Mirza-G|MultiMiTar|PACCMIT|PicTar|RepTar|RNAhybrid|TargetRank|TargetScan|TargetSpy
HOXA5	P20719		hsa-miR-196b-5p	0.87562	20	Very High	CoMeTa|Cupid|DIANA|ElMMo3|MAMI|microrna.org|MirAncesTar|mirbase|mirCoX|miRDB|MirMAP|MirTar|miRTar2GO|Mirza-G|MultiMiTar|PACCMIT|PicTar|RNAhybrid|TargetRank|TargetScan
SPRYD3	Q8NCJ5		hsa-miR-497-5p	0.874958	21	Very High	BCmicrO|Cupid|DIANA|ElMMo3|MBStar|MAMI|microrna.org|MirAncesTar|mirbase|miRcode|miRDB|MirMAP|MirSNP|MirTar|miRTar2GO|Mirza-G|PACCMIT|RepTar|RNAhybrid|TargetRank|TargetScan
SMS	P52788		hsa-miR-29c-3p	0.87477	21	Very High	BCmicrO|BiTargeting|CoMeTa|Cupid|DIANA|ElMMo3|MBStar|MAMI|microrna.org|MirAncesTar|mirbase|miRDB|MirMAP|MirTar|miRTar2GO|Mirza-G|MultiMiTar|RepTar|RNAhybrid|TargetRank|TargetScan
SLC38A2	Q96QD8		hsa-miR-140-5p	0.874478	22	Very High	BCmicrO|CoMeTa|Cupid|DIANA|ElMMo3|MBStar|microrna.org|MirAncesTar|miRcode|mirCoX|miRDB|MirMAP|MirTar|miRTar2GO|Mirza-G|MultiMiTar|PACCMIT|PicTar|RepTar|RNAhybrid|TargetRank|TargetScan
ZEB1	P37275		hsa-miR-200b-3p	0.874242	20	Very High	BCmicrO|BiTargeting|CoMeTa|Cupid|DIANA|ElMMo3|MBStar|MAMI|microrna.org|MirAncesTar|mirbase|miRDB|MirMAP|MirSNP|MirTar|Mirza-G|PACCMIT|RepTar|RNAhybrid|TargetScan
NPAS2	Q99743		hsa-miR-199a-5p	0.874168	18	Very High	BCmicrO|CoMeTa|DIANA|ElMMo3|MAMI|microrna.org|MirAncesTar|miRDB|MirMAP|MirTar|miRTar2GO|Mirza-G|MultiMiTar|PACCMIT|PicTar|TargetRank|TargetScan|TargetSpy
ARL3	P36405		hsa-miR-497-5p	0.873998	18	Very High	BCmicrO|CoMeTa|DIANA|ElMMo3|MBStar|MAMI|microrna.org|MirAncesTar|miRcode|miRDB|MirMAP|MirTar|Mirza-G|PACCMIT|PITA|RepTar|TargetRank|TargetScan
AZIN1	O14977		hsa-miR-224-5p	0.873745	21	Very High	BCmicrO|BiTargeting|CoMeTa|Cupid|DIANA|ElMMo3|MBStar|MAMI|microrna.org|MirAncesTar|miRDB|MirMAP|MirTar|miRTar2GO|Mirza-G|MultiMiTar|PACCMIT|RepTar|RNAhybrid|TargetRank|TargetScan
RPS6KA3	P51812		hsa-miR-200b-3p	0.873599	18	Very High	BCmicrO|CoMeTa|DIANA|ElMMo3|GenMir++|MBStar|MAMI|microrna.org|MirAncesTar|miRDB|MirMAP|MirSNP|MirTar|Mirza-G|MultiMiTar|PACCMIT|TargetRank|TargetScan
TCF12	Q99081		hsa-miR-375	0.87344	19	Very High	BCmicrO|CoMeTa|Cupid|DIANA|ElMMo3|MBStar|MAMI|microrna.org|MirAncesTar|miRcode|MirMAP|miRTar2GO|Mirza-G|PicTar|RepTar|RNAhybrid|TargetRank|TargetScan|TargetSpy
PHF19	Q5T6S3		hsa-miR-497-5p	0.873411	18	Very High	BCmicrO|BiTargeting|Cupid|DIANA|ElMMo3|MBStar|microrna.org|MirAncesTar|miRcode|miRDB|MirMAP|MirTar|miRTar2GO|Mirza-G|PACCMIT|RepTar|TargetRank|TargetScan
ANK3	Q12955		hsa-miR-29c-3p	0.87301	18	Very High	BCmicrO|BiTargeting|CoMeTa|Cupid|DIANA|ElMMo3|GenMir++|MBStar|microrna.org|MirAncesTar|miRDB|MirMAP|MirSNP|PACCMIT|PicTar|RepTar|RNAhybrid|TargetScan
NAV1	Q8NEY1		hsa-miR-29c-3p	0.872735	21	Very High	BCmicrO|BiTargeting|CoMeTa|Cupid|DIANA|ElMMo3|MAMI|microrna.org|MirAncesTar|miRDB|MirMAP|MirSNP|MirTar|miRTar2GO|Mirza-G|MultiMiTar|PACCMIT|RepTar|RNA22|TargetRank|TargetScan
FAM214A	Q32MH5		hsa-miR-140-5p	0.872505	21	Very High	BCmicrO|Cupid|DIANA|ElMMo3|MBStar|MAMI|microrna.org|MirAncesTar|mirbase|miRcode|mirCoX|miRDB|MirMAP|MirTar|miRTar2GO|Mirza-G|MultiMiTar|PACCMIT|RepTar|RNAhybrid|TargetScan
AP1G1	O43747		hsa-miR-29c-3p	0.872414	20	Very High	BCmicrO|CoMeTa|Cupid|DIANA|ElMMo3|MBStar|microrna.org|MirAncesTar|miRDB|MirMAP|MirSNP|MirTar|Mirza-G|MultiMiTar|PACCMIT|PicTar|RepTar|RNAhybrid|TargetRank|TargetScan
PI15	O43692		hsa-miR-29c-3p	0.872259	20	Very High	BCmicrO|BiTargeting|CoMeTa|Cupid|DIANA|ElMMo3|MBStar|microrna.org|MirAncesTar|miRDB|MirMAP|MirTar|miRTar2GO|Mirza-G|MultiMiTar|PACCMIT|RepTar|RNAhybrid|TargetRank|TargetScan
YES1	P07947		hsa-miR-140-5p	0.871748	20	Very High	BCmicrO|CoMeTa|Cupid|DIANA|ElMMo3|microrna.org|MirAncesTar|miRcode|mirCoX|miRDB|MirMAP|miRTar2GO|Mirza-G|MultiMiTar|PACCMIT|PicTar|PITA|TargetRank|TargetScan|TargetSpy
MGAT2	Q10469		hsa-miR-200b-3p	0.871679	18	Very High	BCmicrO|CoMeTa|Cupid|DIANA|ElMMo3|GenMir++|MBStar|MAMI|microrna.org|MirAncesTar|miRDB|MirMAP|MirSNP|MirTar|Mirza-G|RepTar|TargetRank|TargetScan
FGF9	P31371		hsa-miR-140-5p	0.871249	19	Very High	BCmicrO|CoMeTa|DIANA|ElMMo3|MBStar|microrna.org|MirAncesTar|miRcode|mirCoX|miRDB|MirMAP|MirSNP|MirTar|Mirza-G|MultiMiTar|PACCMIT|PicTar|TargetRank|TargetScan
ADAM9	Q13443		hsa-miR-140-5p	0.871247	20	Very High	BCmicrO|CoMeTa|Cupid|ElMMo3|GenMir++|MAMI|microrna.org|MirAncesTar|miRcode|mirCoX|miRDB|MirMAP|miRTar2GO|Mirza-G|MultiMiTar|PACCMIT|RNAhybrid|TargetRank|TargetScan|TargetSpy
LRP1B	Q9NZR2		hsa-miR-200b-3p	0.871183	20	Very High	BCmicrO|CoMeTa|Cupid|DIANA|ElMMo3|MBStar|MAMI|microrna.org|MirAncesTar|mirbase|miRDB|MirMAP|MirSNP|MirTar|Mirza-G|PACCMIT|RepTar|RNAhybrid|TargetRank|TargetScan
SUN1	O94901		hsa-miR-199a-5p	0.871182	20	Very High	BCmicrO|BiTargeting|CoMeTa|Cupid|ElMMo3|MAMI|microrna.org|MirAncesTar|miRDB|MirMAP|MirTar|miRTar2GO|Mirza-G|MultiMiTar|PACCMIT|PicTar|RepTar|RNAhybrid|TargetRank|TargetScan
BACH2	Q9BYV9		hsa-miR-29c-3p	0.871102	18	Very High	BCmicrO|CoMeTa|Cupid|DIANA|ElMMo3|MBStar|MirAncesTar|mirbase|miRDB|MirMAP|Mirza-G|MultiMiTar|PACCMIT|PicTar|RepTar|RNAhybrid|TargetRank|TargetScan
SIRT1	Q96EB6		hsa-miR-199a-5p	0.87086	19	Very High	BCmicrO|CoMeTa|Cupid|DIANA|ElMMo3|MBStar|MAMI|microrna.org|MirAncesTar|miRDB|MirMAP|miRTar2GO|Mirza-G|MultiMiTar|PACCMIT|PicTar|RNAhybrid|TargetRank|TargetScan
PAN3	Q58A45		hsa-miR-199a-5p	0.870827	19	Very High	BCmicrO|Cupid|DIANA|ElMMo3|MBStar|microrna.org|MirAncesTar|miRDB|MirMAP|MirTar|miRTar2GO|Mirza-G|MultiMiTar|PACCMIT|PicTar|RepTar|TargetRank|TargetScan|TargetSpy
RARB	P10826		hsa-miR-29c-3p	0.870581	17	Very High	BCmicrO|CoMeTa|Cupid|DIANA|ElMMo3|GenMir++|microrna.org|MirAncesTar|miRDB|MirMAP|Mirza-G|MultiMiTar|PACCMIT|PicTar|RepTar|RNAhybrid|TargetScan
CPD	O75976		hsa-miR-497-5p	0.87027	22	Very High	BCmicrO|BiTargeting|CoMeTa|Cupid|DIANA|ElMMo3|MBStar|MAMI|microrna.org|MirAncesTar|miRcode|miRDB|MirMAP|MirTar|miRTar2GO|Mirza-G|PACCMIT|PITA|RepTar|RNAhybrid|TargetRank|TargetScan
AGFG1	P52594		hsa-miR-200b-3p	0.870179	18	Very High	BCmicrO|CoMeTa|DIANA|ElMMo3|MBStar|MAMI|microrna.org|MirAncesTar|miRDB|MirMAP|MirTar|miRTar2GO|Mirza-G|PACCMIT|RepTar|RNAhybrid|TargetRank|TargetScan
ETF1	P62495		hsa-miR-150-5p	0.869972	22	Very High	BCmicrO|BiTargeting|CoMeTa|Cupid|DIANA|ElMMo3|MAMI|microrna.org|MirAncesTar|mirbase|miRcode|mirCoX|miRDB|MirMAP|MirSNP|MirTar|miRTar2GO|Mirza-G|PACCMIT|RNAhybrid|TargetRank|TargetScan
MED13	Q9UHV7		hsa-miR-200b-3p	0.869885	21	Very High	BCmicrO|BiTargeting|CoMeTa|Cupid|DIANA|ElMMo3|MBStar|MAMI|microrna.org|MirAncesTar|miRDB|MirMAP|MirSNP|MirTar|Mirza-G|MultiMiTar|PACCMIT|RepTar|RNAhybrid|TargetRank|TargetScan
CLIP1	P30622		hsa-miR-199a-5p	0.869316	21	Very High	BCmicrO|CoMeTa|Cupid|DIANA|ElMMo3|MBStar|MAMI|microrna.org|MirAncesTar|miRDB|MirMAP|MirTar|Mirza-G|MultiMiTar|PACCMIT|PicTar|RepTar|RNAhybrid|TargetRank|TargetScan|TargetSpy
SLC25A22	Q9H936		hsa-miR-497-5p	0.868956	21	Very High	BCmicrO|BiTargeting|CoMeTa|Cupid|DIANA|ElMMo3|MBStar|MAMI|microrna.org|MirAncesTar|miRcode|miRDB|MirMAP|MirTar|miRTar2GO|Mirza-G|PACCMIT|RepTar|RNAhybrid|TargetRank|TargetScan
CLASP2	O75122		hsa-miR-200b-3p	0.868917	21	Very High	BCmicrO|CoMeTa|Cupid|DIANA|ElMMo3|MBStar|MAMI|microrna.org|MirAncesTar|mirbase|miRDB|MirMAP|MirSNP|MirTar|miRTar2GO|Mirza-G|PACCMIT|RepTar|RNAhybrid|TargetRank|TargetScan
CDKN1B	P46527		hsa-miR-196b-5p	0.868901	19	Very High	CoMeTa|Cupid|DIANA|ElMMo3|MAMI|microrna.org|MirAncesTar|mirCoX|miRDB|MirMAP|MirTar|miRTar2GO|Mirza-G|MultiMiTar|PACCMIT|PicTar|RepTar|RNAhybrid|TargetScan
EPHA7	Q15375		hsa-miR-199a-5p	0.868713	19	Very High	BCmicrO|CoMeTa|DIANA|ElMMo3|MBStar|MAMI|microrna.org|MirAncesTar|miRDB|MirMAP|MirTar|miRTar2GO|Mirza-G|MultiMiTar|PicTar|RNAhybrid|TargetRank|TargetScan|TargetSpy
DMTF1	Q9Y222		hsa-miR-497-5p	0.868631	21	Very High	BCmicrO|BiTargeting|CoMeTa|Cupid|DIANA|ElMMo3|MBStar|MAMI|microrna.org|MirAncesTar|miRcode|miRDB|MirMAP|MirTar|miRTar2GO|Mirza-G|PACCMIT|RepTar|RNAhybrid|TargetRank|TargetScan
COL9A1	P20849		hsa-miR-29c-3p	0.86851	18	Very High	BCmicrO|CoMeTa|DIANA|ElMMo3|MBStar|microrna.org|MirAncesTar|mirbase|miRDB|MirMAP|MirTar|Mirza-G|MultiMiTar|PicTar|RepTar|RNAhybrid|TargetRank|TargetScan
MAP4K3	Q8IVH8		hsa-miR-196b-5p	0.868439	19	Very High	CoMeTa|Cupid|DIANA|ElMMo3|MBStar|microrna.org|MirAncesTar|mirCoX|miRDB|MirMAP|MirTar|miRTar2GO|Mirza-G|MultiMiTar|PACCMIT|PicTar|RNAhybrid|TargetRank|TargetScan
YWHAG	P61981		hsa-miR-200b-3p	0.868429	17	Very High	BCmicrO|Cupid|DIANA|ElMMo3|MBStar|MAMI|microrna.org|MirAncesTar|miRDB|MirMAP|MirTar|miRTar2GO|Mirza-G|PACCMIT|RepTar|TargetRank|TargetScan
CFL2	Q9Y281		hsa-miR-200b-3p	0.868423	18	Very High	BCmicrO|Cupid|DIANA|ElMMo3|MBStar|MAMI|microrna.org|MirAncesTar|miRDB|MirMAP|MirTar|miRTar2GO|Mirza-G|PACCMIT|RepTar|RNAhybrid|TargetRank|TargetScan
REV1	Q9UBZ9		hsa-miR-200b-3p	0.867957	21	Very High	BCmicrO|CoMeTa|Cupid|DIANA|ElMMo3|MBStar|MAMI|microrna.org|MirAncesTar|mirbase|miRDB|MirMAP|MirSNP|MirTar|miRTar2GO|Mirza-G|PACCMIT|RepTar|RNAhybrid|TargetRank|TargetScan
WIPF1	O43516		hsa-miR-200b-3p	0.867692	17	Very High	BCmicrO|CoMeTa|Cupid|DIANA|ElMMo3|MBStar|MAMI|microrna.org|MirAncesTar|miRDB|MirMAP|MirTar|Mirza-G|PACCMIT|RNAhybrid|TargetRank|TargetScan
PCMT1	P22061		hsa-miR-497-5p	0.867687	21	Very High	BCmicrO|CoMeTa|Cupid|DIANA|ElMMo3|MBStar|MAMI|microrna.org|MirAncesTar|mirbase|miRcode|miRDB|MirMAP|MirTar|miRTar2GO|Mirza-G|PACCMIT|RepTar|RNAhybrid|TargetRank|TargetScan
DICER1	Q9UPY3		hsa-miR-29c-3p	0.867676	19	Very High	BCmicrO|CoMeTa|Cupid|DIANA|ElMMo3|MBStar|microrna.org|MirAncesTar|miRDB|MirMAP|miRTar2GO|Mirza-G|MultiMiTar|PACCMIT|PicTar|RepTar|RNAhybrid|TargetRank|TargetScan
PPARGC1A	Q9UBK2		hsa-miR-140-5p	0.867658	23	Very High	BCmicrO|BiTargeting|CoMeTa|Cupid|DIANA|ElMMo3|microrna.org|MirAncesTar|miRcode|mirCoX|miRDB|MirMAP|miRTar2GO|Mirza-G|MultiMiTar|PACCMIT|PicTar|PITA|RepTar|RNAhybrid|TargetRank|TargetScan|TargetSpy
RAP2C	Q9Y3L5		hsa-miR-200b-3p	0.867648	18	Very High	BCmicrO|BiTargeting|CoMeTa|Cupid|DIANA|ElMMo3|MBStar|MAMI|microrna.org|MirAncesTar|miRDB|MirMAP|MirTar|Mirza-G|PACCMIT|RNAhybrid|TargetRank|TargetScan
GSK3B	P49841		hsa-miR-199a-5p	0.867628	18	Very High	BCmicrO|CoMeTa|Cupid|DIANA|ElMMo3|MBStar|MAMI|microrna.org|MirAncesTar|mirbase|miRDB|MirMAP|MirSNP|MirTar|Mirza-G|MultiMiTar|PicTar|TargetScan
PLCL1	Q15111		hsa-miR-200b-3p	0.867628	16	Very High	BCmicrO|CoMeTa|Cupid|DIANA|ElMMo3|GenMir++|MBStar|MAMI|microrna.org|MirAncesTar|miRDB|MirMAP|miRTar2GO|Mirza-G|TargetRank|TargetScan
FOXP2	O15409		hsa-miR-140-5p	0.867604	21	Very High	BCmicrO|BiTargeting|Cupid|DIANA|ElMMo3|MBStar|microrna.org|MirAncesTar|miRcode|mirCoX|miRDB|MirMAP|miRTar2GO|Mirza-G|MultiMiTar|PACCMIT|PicTar|RNAhybrid|TargetRank|TargetScan|TargetSpy
COPS2	P61201		hsa-miR-497-5p	0.867062	20	Very High	BCmicrO|BiTargeting|CoMeTa|Cupid|DIANA|ElMMo3|MBStar|MAMI|microrna.org|MirAncesTar|mirbase|miRcode|miRDB|MirMAP|MirTar|Mirza-G|PACCMIT|RNAhybrid|TargetRank|TargetScan
FSTL1	Q12841		hsa-miR-29c-3p	0.866807	20	Very High	BCmicrO|BiTargeting|CoMeTa|Cupid|DIANA|ElMMo3|GenMir++|MBStar|MAMI|microrna.org|MirAncesTar|miRDB|MirMAP|miRTar2GO|Mirza-G|MultiMiTar|RepTar|RNAhybrid|TargetRank|TargetScan
DCUN1D4	Q92564		hsa-miR-29c-3p	0.866735	19	Very High	BCmicrO|BiTargeting|CoMeTa|Cupid|DIANA|ElMMo3|MBStar|microrna.org|MirAncesTar|miRDB|MirMAP|miRTar2GO|Mirza-G|PACCMIT|PicTar|RepTar|RNAhybrid|TargetRank|TargetScan
MAP3K11	Q16584		hsa-miR-199a-5p	0.866639	20	Very High	BCmicrO|BiTargeting|CoMeTa|Cupid|DIANA|ElMMo3|MAMI|microrna.org|MirAncesTar|mirbase|miRDB|MirMAP|MirTar|Mirza-G|MultiMiTar|PACCMIT|RepTar|RNAhybrid|TargetRank|TargetScan
2004-08-01	Q9HCK5		hsa-miR-497-5p	0.866625	21	Very High	BCmicrO|BiTargeting|CoMeTa|DIANA|ElMMo3|MBStar|MAMI|microrna.org|MirAncesTar|miRcode|miRDB|MirMAP|MirSNP|MirTar|miRTar2GO|Mirza-G|PACCMIT|RepTar|RNA22|TargetRank|TargetScan
MAB21L1	Q13394		hsa-miR-199a-5p	0.86647	19	Very High	BCmicrO|CoMeTa|Cupid|DIANA|ElMMo3|MBStar|MAMI|microrna.org|MirAncesTar|miRDB|MirMAP|MirTar|Mirza-G|MultiMiTar|PACCMIT|PicTar|RepTar|TargetRank|TargetScan
GPR63	Q9BZJ6		hsa-miR-497-5p	0.866248	20	Very High	BCmicrO|BiTargeting|CoMeTa|Cupid|DIANA|ElMMo3|MBStar|microrna.org|MirAncesTar|mirbase|miRcode|miRDB|MirMAP|MirTar|miRTar2GO|Mirza-G|PACCMIT|RepTar|TargetRank|TargetScan
KDM5B	Q9UGL1		hsa-miR-29c-3p	0.866041	17	Very High	BCmicrO|CoMeTa|Cupid|DIANA|ElMMo3|microrna.org|MirAncesTar|miRDB|MirMAP|Mirza-G|MultiMiTar|PACCMIT|PicTar|RepTar|RNAhybrid|TargetRank|TargetScan
PPP6C	O00743		hsa-miR-497-5p	0.866041	20	Very High	BCmicrO|BiTargeting|CoMeTa|Cupid|DIANA|ElMMo3|MBStar|MAMI|microrna.org|MirAncesTar|miRcode|miRDB|MirMAP|MirTar|miRTar2GO|Mirza-G|PACCMIT|RepTar|TargetRank|TargetScan
CACUL1	Q86Y37		hsa-miR-199a-5p	0.865887	20	Very High	BCmicrO|BiTargeting|DIANA|ElMMo3|MBStar|MAMI|microrna.org|MirAncesTar|miRDB|MirMAP|MirTar|miRTar2GO|Mirza-G|MultiMiTar|PicTar|RepTar|RNAhybrid|TargetRank|TargetScan|TargetSpy
SLC30A3	Q99726		hsa-miR-29c-3p	0.865364	19	Very High	BCmicrO|CoMeTa|Cupid|DIANA|ElMMo3|GenMir++|MBStar|microrna.org|MirAncesTar|mirbase|miRDB|MirMAP|MirSNP|miRTar2GO|Mirza-G|MultiMiTar|PACCMIT|RepTar|TargetScan
DGKH	Q86XP1		hsa-miR-29c-3p	0.865288	16	Very High	BCmicrO|Cupid|DIANA|ElMMo3|microrna.org|MirAncesTar|mirbase|MirMAP|MirTar|miRTar2GO|MultiMiTar|PicTar|RepTar|RNAhybrid|TargetRank|TargetScan
KRAS	P01116		hsa-miR-143-3p	0.865061	21	Very High	BCmicrO|CoMeTa|Cupid|DIANA|ElMMo3|MBStar|MAMI|microrna.org|MirAncesTar|miRcode|mirCoX|miRDB|MirMAP|MirTar|miRTar2GO|Mirza-G|MultiMiTar|PACCMIT|RepTar|RNAhybrid|TargetScan
CRKL	P46109		hsa-miR-200b-3p	0.864941	19	Very High	BCmicrO|CoMeTa|Cupid|DIANA|ElMMo3|MBStar|MAMI|microrna.org|MirAncesTar|mirbase|miRDB|MirMAP|MirTar|miRTar2GO|Mirza-G|PACCMIT|RNAhybrid|TargetRank|TargetScan
TSC22D2	O75157		hsa-miR-375	0.864574	18	Very High	BCmicrO|CoMeTa|Cupid|DIANA|ElMMo3|MBStar|MAMI|microrna.org|MirAncesTar|miRcode|MirMAP|miRTar2GO|Mirza-G|PicTar|RepTar|RNAhybrid|TargetRank|TargetScan
C16orf72	Q14CZ0		hsa-miR-29c-3p	0.864292	19	Very High	BCmicrO|BiTargeting|CoMeTa|Cupid|DIANA|ElMMo3|MBStar|microrna.org|MirAncesTar|miRDB|MirMAP|MirSNP|Mirza-G|MultiMiTar|PACCMIT|PicTar|RepTar|TargetRank|TargetScan
KPNA4	O00629		hsa-miR-199a-5p	0.864117	18	Very High	BCmicrO|CoMeTa|DIANA|ElMMo3|MBStar|MAMI|microrna.org|MirAncesTar|miRDB|MirMAP|miRTar2GO|Mirza-G|MultiMiTar|PACCMIT|PicTar|TargetRank|TargetScan|TargetSpy
NOG	Q13253		hsa-miR-200b-3p	0.864116	19	Very High	BCmicrO|BiTargeting|Cupid|DIANA|ElMMo3|MBStar|MAMI|microrna.org|MirAncesTar|mirbase|miRDB|MirMAP|MirTar|miRTar2GO|Mirza-G|PACCMIT|RepTar|TargetRank|TargetScan
CNEP1R1	Q8N9A8		hsa-miR-200b-3p	0.86403	19	Very High	BCmicrO|Cupid|DIANA|ElMMo3|MBStar|MAMI|microrna.org|MirAncesTar|miRDB|MirMAP|MirSNP|MirTar|miRTar2GO|Mirza-G|PACCMIT|RepTar|RNAhybrid|TargetRank|TargetScan
FAM222B	Q8WU58		hsa-miR-199a-5p	0.864029	21	Very High	BCmicrO|BiTargeting|CoMeTa|Cupid|DIANA|ElMMo3|MBStar|MAMI|microrna.org|MirAncesTar|mirbase|miRDB|MirMAP|miRTar2GO|Mirza-G|MultiMiTar|PicTar|RepTar|RNAhybrid|TargetRank|TargetScan
FAR1	Q8WVX9		hsa-miR-143-3p	0.863845	18	Very High	BCmicrO|DIANA|ElMMo3|MBStar|MAMI|microrna.org|MirAncesTar|miRcode|mirCoX|miRDB|MirMAP|miRTar2GO|Mirza-G|MultiMiTar|PicTar|RepTar|TargetRank|TargetScan
RANBP2	P49792		hsa-miR-199a-5p	0.863838	17	Very High	BCmicrO|CoMeTa|DIANA|ElMMo3|MAMI|microrna.org|MirAncesTar|mirbase|miRDB|MirMAP|miRTar2GO|Mirza-G|MultiMiTar|PACCMIT|PicTar|TargetScan|TargetSpy
RASGEF1B	Q0VAM2		hsa-miR-497-5p	0.863714	17	Very High	BCmicrO|BiTargeting|DIANA|ElMMo3|MBStar|MAMI|microrna.org|MirAncesTar|miRcode|MirMAP|MirTar|Mirza-G|PACCMIT|RepTar|RNAhybrid|TargetRank|TargetScan
PTPN21	Q16825		hsa-miR-200b-3p	0.863485	19	Very High	BCmicrO|BiTargeting|CoMeTa|Cupid|DIANA|ElMMo3|MBStar|microrna.org|MirAncesTar|miRDB|MirMAP|MirTar|miRTar2GO|Mirza-G|PACCMIT|RepTar|RNAhybrid|TargetRank|TargetScan
SRF	P11831		hsa-miR-200b-3p	0.863383	16	Very High	BCmicrO|CoMeTa|Cupid|DIANA|ElMMo3|GenMir++|MBStar|MAMI|microrna.org|MirAncesTar|miRDB|MirMAP|Mirza-G|PACCMIT|TargetRank|TargetScan
ISL1	P61371		hsa-miR-29c-3p	0.863343	19	Very High	BCmicrO|BiTargeting|CoMeTa|Cupid|DIANA|ElMMo3|MAMI|microrna.org|MirAncesTar|mirbase|miRDB|MirMAP|Mirza-G|MultiMiTar|PACCMIT|PicTar|RepTar|RNAhybrid|TargetScan
QKI	Q96PU8		hsa-miR-200b-3p	0.863181	20	Very High	BCmicrO|CoMeTa|Cupid|DIANA|ElMMo3|MBStar|MAMI|microrna.org|MirAncesTar|miRDB|MirMAP|MirSNP|MirTar|miRTar2GO|Mirza-G|MultiMiTar|RepTar|RNAhybrid|TargetRank|TargetScan
PDS5B	Q9NTI5		hsa-miR-200b-3p	0.863058	20	Very High	BCmicrO|CoMeTa|Cupid|DIANA|ElMMo3|MBStar|MAMI|microrna.org|MirAncesTar|miRDB|MirMAP|MirSNP|MirTar|miRTar2GO|Mirza-G|PACCMIT|RepTar|RNAhybrid|TargetRank|TargetScan
USP25	Q9UHP3		hsa-miR-497-5p	0.862816	19	Very High	BCmicrO|CoMeTa|DIANA|ElMMo3|MBStar|MAMI|microrna.org|MirAncesTar|miRcode|miRDB|MirMAP|MirTar|miRTar2GO|Mirza-G|PACCMIT|RepTar|RNAhybrid|TargetRank|TargetScan
NRIP1	P48552		hsa-miR-200b-3p	0.862799	15	Very High	BCmicrO|CoMeTa|DIANA|ElMMo3|GenMir++|MBStar|MAMI|microrna.org|MirAncesTar|miRDB|MirMAP|Mirza-G|PACCMIT|TargetRank|TargetScan
CELF1	Q92879		hsa-miR-140-5p	0.862168	19	Very High	BCmicrO|CoMeTa|DIANA|ElMMo3|MBStar|microrna.org|MirAncesTar|miRcode|mirCoX|miRDB|MirMAP|MirTar|miRTar2GO|Mirza-G|MultiMiTar|PACCMIT|PicTar|RNAhybrid|TargetScan
ATP10A	O60312		hsa-miR-143-3p	0.862156	20	Very High	BCmicrO|CoMeTa|DIANA|ElMMo3|MBStar|MAMI|microrna.org|MirAncesTar|mirbase|miRcode|mirCoX|MirMAP|MirTar|Mirza-G|MultiMiTar|PACCMIT|PicTar|RNAhybrid|TargetRank|TargetScan
IGFBP5	P24593		hsa-miR-140-5p	0.862127	21	Very High	BCmicrO|CoMeTa|Cupid|DIANA|ElMMo3|MBStar|microrna.org|MirAncesTar|miRcode|mirCoX|miRDB|MirMAP|miRTar2GO|Mirza-G|MultiMiTar|PACCMIT|PicTar|PITA|RepTar|TargetRank|TargetScan
MAP7	Q14244		hsa-miR-497-5p	0.862086	21	Very High	BCmicrO|BiTargeting|CoMeTa|Cupid|DIANA|ElMMo3|MBStar|MAMI|microrna.org|MirAncesTar|miRcode|miRDB|MirMAP|MirTar|miRTar2GO|Mirza-G|PACCMIT|RepTar|RNAhybrid|TargetRank|TargetScan
ERG	P11308		hsa-miR-196b-5p	0.862013	21	Very High	BiTargeting|CoMeTa|Cupid|DIANA|ElMMo3|MBStar|MAMI|microrna.org|MirAncesTar|mirCoX|miRDB|MirMAP|MirTar|Mirza-G|MultiMiTar|PACCMIT|PicTar|RepTar|RNAhybrid|TargetRank|TargetScan
AP1S2	P56377		hsa-miR-200b-3p	0.862006	16	Very High	BCmicrO|CoMeTa|Cupid|DIANA|ElMMo3|MAMI|microrna.org|MirAncesTar|miRDB|MirMAP|MirTar|Mirza-G|RepTar|RNAhybrid|TargetRank|TargetScan
TGIF2	Q9GZN2		hsa-miR-497-5p	0.862	19	Very High	BCmicrO|BiTargeting|CoMeTa|DIANA|ElMMo3|MBStar|MAMI|microrna.org|MirAncesTar|miRcode|miRDB|MirMAP|MirTar|Mirza-G|PACCMIT|RepTar|RNAhybrid|TargetRank|TargetScan
MARK3	P27448		hsa-miR-29c-3p	0.861688	13	Very High	BCmicrO|CoMeTa|Cupid|DIANA|ElMMo3|GenMir++|MirAncesTar|MirMAP|miRTar2GO|PicTar|RepTar|RNAhybrid|TargetScan
ETS1	P14921		hsa-miR-199a-5p	0.861671	20	Very High	BCmicrO|BiTargeting|CoMeTa|DIANA|ElMMo3|MBStar|MAMI|microrna.org|MirAncesTar|miRDB|MirMAP|MirTar|miRTar2GO|MultiMiTar|PACCMIT|PicTar|RepTar|RNAhybrid|TargetRank|TargetScan
ADAMTS18	Q8TE60		hsa-miR-29c-3p	0.861492	18	Very High	BCmicrO|BiTargeting|DIANA|ElMMo3|MAMI|microrna.org|MirAncesTar|mirbase|miRDB|MirMAP|MirSNP|Mirza-G|PACCMIT|PicTar|RepTar|RNAhybrid|TargetRank|TargetScan
SULF1	Q8IWU6		hsa-miR-200b-3p	0.861395	19	Very High	BCmicrO|CoMeTa|Cupid|DIANA|ElMMo3|MBStar|MAMI|microrna.org|MirAncesTar|miRDB|MirMAP|MirSNP|MirTar|Mirza-G|PACCMIT|RepTar|RNAhybrid|TargetRank|TargetScan
NCOA2	Q15596		hsa-miR-200b-3p	0.861051	17	Very High	BCmicrO|CoMeTa|Cupid|DIANA|ElMMo3|GenMir++|MBStar|MAMI|microrna.org|MirAncesTar|MirMAP|MirTar|Mirza-G|RepTar|RNAhybrid|TargetRank|TargetScan
TGFBR1	P36897		hsa-miR-140-5p	0.860792	22	Very High	BCmicrO|BiTargeting|CoMeTa|DIANA|ElMMo3|MBStar|microrna.org|MirAncesTar|miRcode|mirCoX|miRDB|MirMAP|MirTar|miRTar2GO|Mirza-G|MultiMiTar|PACCMIT|PicTar|RepTar|RNAhybrid|TargetScan|TargetSpy
COL2A1	P02458		hsa-miR-29c-3p	0.860391	16	Very High	BCmicrO|CoMeTa|DIANA|ElMMo3|microrna.org|MirAncesTar|mirbase|miRDB|MirMAP|MirTar|Mirza-G|PicTar|RepTar|RNAhybrid|TargetRank|TargetScan
STK4	Q13043		hsa-miR-199a-5p	0.860285	20	Very High	BCmicrO|CoMeTa|DIANA|ElMMo3|MBStar|MAMI|microrna.org|MirAncesTar|miRDB|MirMAP|MirTar|miRTar2GO|Mirza-G|MultiMiTar|PACCMIT|PicTar|RNAhybrid|TargetRank|TargetScan|TargetSpy
HDAC4	P56524		hsa-miR-29c-3p	0.860098	20	Very High	BCmicrO|BiTargeting|CoMeTa|Cupid|DIANA|ElMMo3|MBStar|MAMI|microrna.org|MirAncesTar|miRDB|MirMAP|MirTar|miRTar2GO|Mirza-G|PACCMIT|PicTar|RepTar|RNAhybrid|TargetScan
ATAD2B	Q9ULI0		hsa-miR-29c-3p	0.859994	18	Very High	BCmicrO|BiTargeting|CoMeTa|Cupid|DIANA|ElMMo3|MBStar|microrna.org|MirAncesTar|miRDB|MirMAP|MirTar|miRTar2GO|Mirza-G|PACCMIT|RepTar|TargetRank|TargetScan
RAP2C	Q9Y3L5		hsa-miR-497-5p	0.859891	21	Very High	BCmicrO|BiTargeting|CoMeTa|Cupid|DIANA|ElMMo3|MBStar|MAMI|microrna.org|MirAncesTar|miRcode|miRDB|MirMAP|MirSNP|MirTar|miRTar2GO|Mirza-G|PACCMIT|RepTar|RNAhybrid|TargetScan
SMPD3	Q9NY59		hsa-miR-29c-3p	0.859786	16	Very High	BCmicrO|CoMeTa|DIANA|ElMMo3|MAMI|microrna.org|MirAncesTar|miRDB|MirMAP|MirTar|MultiMiTar|PACCMIT|PicTar|RepTar|RNAhybrid|TargetScan
TSC22D3	Q99576		hsa-miR-143-3p	0.85978	21	Very High	BCmicrO|BiTargeting|CoMeTa|Cupid|DIANA|ElMMo3|MBStar|MAMI|microrna.org|MirAncesTar|miRcode|mirCoX|miRDB|MirMAP|Mirza-G|MultiMiTar|PACCMIT|RepTar|RNAhybrid|TargetRank|TargetScan
COL4A4	P53420		hsa-miR-29c-3p	0.85972	17	Very High	BCmicrO|CoMeTa|Cupid|DIANA|ElMMo3|microrna.org|MirAncesTar|miRDB|MirMAP|MirTar|miRTar2GO|Mirza-G|MultiMiTar|PACCMIT|RepTar|TargetRank|TargetScan
RANBP10	Q6VN20		hsa-miR-200b-3p	0.85956	18	Very High	BCmicrO|CoMeTa|Cupid|DIANA|ElMMo3|MBStar|MAMI|microrna.org|MirAncesTar|miRDB|MirMAP|MirTar|Mirza-G|PACCMIT|RepTar|RNAhybrid|TargetRank|TargetScan
RNF19A	Q9NV58		hsa-miR-140-5p	0.85944	22	Very High	BCmicrO|CoMeTa|Cupid|DIANA|ElMMo3|MBStar|MAMI|microrna.org|MirAncesTar|miRcode|mirCoX|miRDB|MirMAP|MirTar|miRTar2GO|Mirza-G|MultiMiTar|PACCMIT|RNAhybrid|TargetRank|TargetScan|TargetSpy
TFAP2A	P05549		hsa-miR-200b-3p	0.859399	21	Very High	BCmicrO|BiTargeting|CoMeTa|Cupid|DIANA|ElMMo3|MBStar|MAMI|microrna.org|MirAncesTar|mirbase|miRDB|MirMAP|MirSNP|MirTar|miRTar2GO|Mirza-G|PACCMIT|RepTar|RNAhybrid|TargetScan
MARCKS	P29966		hsa-miR-200b-3p	0.859277	16	Very High	BCmicrO|CoMeTa|Cupid|DIANA|ElMMo3|MAMI|microrna.org|MirAncesTar|miRDB|MirMAP|MirSNP|MirTar|Mirza-G|RepTar|TargetRank|TargetScan
LARGE1	O95461		hsa-miR-199a-5p	0.859171	19	Very High	BCmicrO|CoMeTa|Cupid|DIANA|ElMMo3|MAMI|microrna.org|MirAncesTar|miRDB|MirMAP|miRTar2GO|Mirza-G|MultiMiTar|PACCMIT|PicTar|RepTar|RNAhybrid|TargetRank|TargetScan
COL4A2	P08572		hsa-miR-29c-3p	0.859138	18	Very High	BCmicrO|CoMeTa|Cupid|DIANA|ElMMo3|microrna.org|MirAncesTar|miRDB|MirMAP|MirSNP|MirTar|MultiMiTar|PACCMIT|PicTar|RepTar|RNAhybrid|TargetRank|TargetScan
HELZ	P42694		hsa-miR-497-5p	0.858804	21	Very High	BCmicrO|BiTargeting|CoMeTa|DIANA|ElMMo3|MBStar|MAMI|microrna.org|MirAncesTar|mirbase|miRcode|miRDB|MirMAP|MirSNP|MirTar|miRTar2GO|Mirza-G|PACCMIT|RepTar|RNAhybrid|TargetScan
HOXB6	P17509		hsa-miR-196b-5p	0.858399	19	Very High	BiTargeting|CoMeTa|DIANA|ElMMo3|MAMI|microrna.org|MirAncesTar|mirbase|mirCoX|miRDB|MirMAP|MirTar|Mirza-G|MultiMiTar|PicTar|RepTar|RNAhybrid|TargetRank|TargetScan
AKAP13	Q12802		hsa-miR-29c-3p	0.858162	19	Very High	BCmicrO|CoMeTa|DIANA|ElMMo3|MBStar|microrna.org|MirAncesTar|miRDB|MirMAP|MirTar|miRTar2GO|Mirza-G|MultiMiTar|PACCMIT|PicTar|RepTar|RNAhybrid|TargetRank|TargetScan
RNF38	Q9H0F5		hsa-miR-224-5p	0.858157	20	Very High	BCmicrO|CoMeTa|Cupid|DIANA|ElMMo3|MBStar|MAMI|microrna.org|MirAncesTar|mirbase|miRDB|MirMAP|MirTar|miRTar2GO|Mirza-G|MultiMiTar|RepTar|RNAhybrid|TargetRank|TargetScan
EPC2	Q52LR7		hsa-miR-196b-5p	0.858144	14	Very High	Cupid|DIANA|ElMMo3|MAMI|microrna.org|MirAncesTar|mirCoX|MirMAP|miRTar2GO|Mirza-G|MultiMiTar|PicTar|RNAhybrid|TargetScan
CDR2	Q01850		hsa-miR-200b-3p	0.857917	18	Very High	BCmicrO|CoMeTa|Cupid|DIANA|ElMMo3|GenMir++|MBStar|MAMI|microrna.org|MirAncesTar|mirbase|miRDB|MirMAP|MirTar|Mirza-G|RepTar|RNAhybrid|TargetScan
PPTC7	Q8NI37		hsa-miR-140-5p	0.857768	18	Very High	BCmicrO|DIANA|ElMMo3|MBStar|microrna.org|MirAncesTar|miRcode|mirCoX|miRDB|MirMAP|MirTar|miRTar2GO|Mirza-G|MultiMiTar|PACCMIT|PicTar|TargetRank|TargetScan
ESRRG	P62508		hsa-miR-143-3p	0.857733	22	Very High	BCmicrO|CoMeTa|Cupid|DIANA|ElMMo3|MBStar|MAMI|microrna.org|MirAncesTar|miRcode|mirCoX|miRDB|MirMAP|Mirza-G|MultiMiTar|PACCMIT|PicTar|PITA|RepTar|RNA22|RNAhybrid|TargetScan
COL12A1	Q99715		hsa-miR-497-5p	0.857645	20	Very High	BCmicrO|BiTargeting|Cupid|DIANA|ElMMo3|MBStar|microrna.org|MirAncesTar|miRcode|miRDB|MirMAP|MirSNP|MirTar|miRTar2GO|Mirza-G|PACCMIT|RepTar|RNAhybrid|TargetRank|TargetScan
PXDN	Q92626		hsa-miR-29c-3p	0.857511	17	Very High	BCmicrO|CoMeTa|Cupid|DIANA|ElMMo3|MBStar|microrna.org|MirAncesTar|miRDB|MirMAP|MirTar|Mirza-G|MultiMiTar|PACCMIT|RepTar|TargetRank|TargetScan
TSC22D1	Q15714		hsa-miR-200b-3p	0.857249	18	Very High	BCmicrO|CoMeTa|Cupid|DIANA|ElMMo3|MBStar|MAMI|microrna.org|MirAncesTar|mirbase|MirMAP|MirTar|Mirza-G|PACCMIT|RepTar|RNAhybrid|TargetRank|TargetScan
PLAG1	Q6DJT9		hsa-miR-497-5p	0.857193	17	Very High	BCmicrO|CoMeTa|Cupid|DIANA|ElMMo3|MBStar|microrna.org|MirAncesTar|miRcode|MirMAP|MirTar|miRTar2GO|Mirza-G|RepTar|RNAhybrid|TargetRank|TargetScan
MAP1B	P46821		hsa-miR-143-3p	0.857093	20	Very High	BCmicrO|CoMeTa|Cupid|DIANA|ElMMo3|MBStar|MAMI|microrna.org|MirAncesTar|miRcode|mirCoX|miRDB|MirMAP|miRTar2GO|Mirza-G|MultiMiTar|PicTar|RepTar|RNAhybrid|TargetScan
EML4	Q9HC35		hsa-miR-29c-3p	0.856377	19	Very High	BCmicrO|CoMeTa|Cupid|DIANA|ElMMo3|MBStar|MAMI|microrna.org|MirAncesTar|miRDB|MirMAP|MirTar|Mirza-G|MultiMiTar|PACCMIT|PicTar|RepTar|RNAhybrid|TargetScan
AKT3	Q9Y243		hsa-miR-497-5p	0.856366	21	Very High	BCmicrO|BiTargeting|CoMeTa|Cupid|DIANA|ElMMo3|MBStar|microrna.org|MirAncesTar|miRcode|miRDB|MirMAP|MirTar|miRTar2GO|Mirza-G|PACCMIT|RepTar|RNA22|RNAhybrid|TargetRank|TargetScan
PKD1	P98161		hsa-miR-200b-3p	0.856317	18	Very High	BCmicrO|CoMeTa|Cupid|ElMMo3|GenMir++|MBStar|MAMI|microrna.org|MirAncesTar|mirbase|MirMAP|MirTar|miRTar2GO|PACCMIT|RepTar|RNAhybrid|TargetRank|TargetScan
AHCYL1	O43865		hsa-miR-143-3p	0.856217	21	Very High	BCmicrO|CoMeTa|Cupid|DIANA|ElMMo3|MBStar|MAMI|microrna.org|MirAncesTar|miRcode|mirCoX|miRDB|MirMAP|MirTar|miRTar2GO|Mirza-G|MultiMiTar|RNA22|RNAhybrid|TargetRank|TargetScan
TMEM55A	Q8N4L2		hsa-miR-497-5p	0.856179	18	Very High	BCmicrO|Cupid|DIANA|ElMMo3|MAMI|microrna.org|MirAncesTar|miRcode|miRDB|MirMAP|MirTar|miRTar2GO|Mirza-G|PACCMIT|RepTar|RNAhybrid|TargetRank|TargetScan
ROBO1	Q9Y6N7		hsa-miR-29c-3p	0.856157	21	Very High	BCmicrO|BiTargeting|CoMeTa|Cupid|DIANA|ElMMo3|MBStar|microrna.org|MirAncesTar|mirbase|miRDB|MirMAP|MirTar|miRTar2GO|Mirza-G|MultiMiTar|PACCMIT|RepTar|RNAhybrid|TargetRank|TargetScan
MYCN	P04198		hsa-miR-29c-3p	0.85613	17	Very High	BCmicrO|CoMeTa|Cupid|DIANA|ElMMo3|MAMI|microrna.org|MirAncesTar|mirbase|miRDB|MirMAP|Mirza-G|PACCMIT|PicTar|RepTar|RNAhybrid|TargetScan
UBE2W	Q96B02		hsa-miR-200b-3p	0.856058	19	Very High	BCmicrO|CoMeTa|Cupid|DIANA|ElMMo3|MBStar|MAMI|microrna.org|MirAncesTar|miRDB|MirMAP|MirTar|miRTar2GO|Mirza-G|PACCMIT|RepTar|RNAhybrid|TargetRank|TargetScan
C1QTNF6	Q9BXI9		hsa-miR-29c-3p	0.856038	16	Very High	BCmicrO|Cupid|DIANA|ElMMo3|MAMI|microrna.org|MirAncesTar|miRDB|MirMAP|MirSNP|miRTar2GO|PACCMIT|RepTar|RNAhybrid|TargetRank|TargetScan
CAPZA2	P47755		hsa-miR-497-5p	0.855867	19	Very High	BCmicrO|BiTargeting|CoMeTa|DIANA|ElMMo3|MAMI|microrna.org|MirAncesTar|miRcode|miRDB|MirMAP|MirTar|miRTar2GO|Mirza-G|PACCMIT|RepTar|RNAhybrid|TargetRank|TargetScan
MLF1	P58340		hsa-miR-29c-3p	0.855639	20	Very High	BCmicrO|CoMeTa|Cupid|DIANA|ElMMo3|GenMir++|MBStar|microrna.org|MirAncesTar|mirbase|miRDB|MirMAP|MirTar|miRTar2GO|Mirza-G|MultiMiTar|PACCMIT|RepTar|RNAhybrid|TargetScan
VEGFA	P15692		hsa-miR-29c-3p	0.855587	19	Very High	BCmicrO|CoMeTa|Cupid|DIANA|ElMMo3|MBStar|MAMI|microrna.org|MirAncesTar|miRDB|MirMAP|MirTar|miRTar2GO|Mirza-G|PACCMIT|RepTar|RNAhybrid|TargetRank|TargetScan
CHPT1	Q8WUD6		hsa-miR-497-5p	0.855534	19	Very High	BCmicrO|BiTargeting|CoMeTa|Cupid|DIANA|ElMMo3|MBStar|MAMI|microrna.org|MirAncesTar|mirbase|miRcode|miRDB|MirMAP|PACCMIT|RepTar|RNAhybrid|TargetRank|TargetScan
COL5A2	P05997		hsa-miR-143-3p	0.855371	19	Very High	BCmicrO|CoMeTa|Cupid|DIANA|ElMMo3|MBStar|MAMI|microrna.org|MirAncesTar|miRcode|mirCoX|miRDB|MirMAP|miRTar2GO|Mirza-G|MultiMiTar|PACCMIT|PicTar|TargetScan
SGK1	O00141		hsa-miR-497-5p	0.855325	18	Very High	BCmicrO|CoMeTa|Cupid|ElMMo3|MBStar|MAMI|microrna.org|MirAncesTar|miRcode|miRDB|MirMAP|MirTar|Mirza-G|PACCMIT|RepTar|RNAhybrid|TargetRank|TargetScan
CITED2	Q99967		hsa-miR-200b-3p	0.855234	18	Very High	BCmicrO|CoMeTa|Cupid|DIANA|ElMMo3|GenMir++|MBStar|MAMI|microrna.org|MirAncesTar|miRDB|MirMAP|MirTar|Mirza-G|PACCMIT|RNAhybrid|TargetRank|TargetScan
NFATC3	Q12968		hsa-miR-497-5p	0.854984	20	Very High	BCmicrO|BiTargeting|CoMeTa|Cupid|DIANA|ElMMo3|MBStar|MAMI|microrna.org|MirAncesTar|mirbase|miRcode|miRDB|MirMAP|MirTar|Mirza-G|PACCMIT|RepTar|RNAhybrid|TargetScan
CHEK1	O14757		hsa-miR-497-5p	0.854915	19	Very High	BCmicrO|CoMeTa|Cupid|DIANA|ElMMo3|MBStar|MAMI|microrna.org|MirAncesTar|mirbase|miRcode|miRDB|MirMAP|MirTar|miRTar2GO|PACCMIT|RepTar|RNAhybrid|TargetScan
RANBP9	Q96S59		hsa-miR-200b-3p	0.854854	18	Very High	BCmicrO|CoMeTa|Cupid|DIANA|ElMMo3|MBStar|MAMI|microrna.org|MirAncesTar|mirbase|miRDB|MirMAP|MirTar|miRTar2GO|Mirza-G|RepTar|TargetRank|TargetScan
PSIP1	O75475		hsa-miR-200b-3p	0.854829	19	Very High	BCmicrO|CoMeTa|Cupid|DIANA|ElMMo3|MBStar|MAMI|microrna.org|MirAncesTar|mirbase|miRDB|MirMAP|MirTar|Mirza-G|PACCMIT|RepTar|RNAhybrid|TargetRank|TargetScan
SMAD7	O15105		hsa-miR-497-5p	0.854774	21	Very High	BCmicrO|BiTargeting|CoMeTa|Cupid|DIANA|ElMMo3|MBStar|MAMI|microrna.org|MirAncesTar|miRcode|miRDB|MirMAP|MirTar|miRTar2GO|Mirza-G|PITA|RepTar|RNAhybrid|TargetRank|TargetScan
INSR	P06213		hsa-miR-497-5p	0.854577	21	Very High	BCmicrO|BiTargeting|CoMeTa|DIANA|ElMMo3|MBStar|microrna.org|MirAncesTar|mirbase|miRcode|miRDB|MirMAP|MirSNP|MirTar|miRTar2GO|Mirza-G|PACCMIT|PITA|RepTar|TargetRank|TargetScan
ASF1A	Q9Y294		hsa-miR-200b-3p	0.853954	19	Very High	BCmicrO|BiTargeting|CoMeTa|DIANA|ElMMo3|MBStar|MAMI|microrna.org|MirAncesTar|mirbase|miRDB|MirMAP|MirTar|Mirza-G|PACCMIT|RepTar|RNAhybrid|TargetRank|TargetScan
PAX3	P23760		hsa-miR-199a-5p	0.853851	20	Very High	BCmicrO|CoMeTa|Cupid|DIANA|ElMMo3|MBStar|MAMI|microrna.org|MirAncesTar|miRDB|MirMAP|MirSNP|MirTar|Mirza-G|MultiMiTar|PicTar|RepTar|RNAhybrid|TargetRank|TargetScan
MAP2K1	Q02750		hsa-miR-497-5p	0.853846	21	Very High	BCmicrO|CoMeTa|Cupid|DIANA|ElMMo3|MBStar|MAMI|microrna.org|MirAncesTar|mirbase|miRcode|miRDB|MirMAP|MirSNP|MirTar|Mirza-G|PACCMIT|RepTar|RNAhybrid|TargetRank|TargetScan
AKT3	Q9Y243		hsa-miR-29c-3p	0.853675	16	Very High	BCmicrO|CoMeTa|Cupid|DIANA|ElMMo3|MBStar|microrna.org|MirAncesTar|miRDB|MirMAP|Mirza-G|PACCMIT|PicTar|RNAhybrid|TargetRank|TargetScan
TSC22D2	O75157		hsa-miR-140-5p	0.853401	18	Very High	BCmicrO|CoMeTa|Cupid|DIANA|ElMMo3|MBStar|microrna.org|MirAncesTar|miRcode|mirCoX|MirMAP|miRTar2GO|Mirza-G|PACCMIT|PicTar|RNAhybrid|TargetScan|TargetSpy
GPATCH8	Q9UKJ3		hsa-miR-497-5p	0.852859	19	Very High	BCmicrO|CoMeTa|Cupid|DIANA|ElMMo3|MBStar|microrna.org|MirAncesTar|miRcode|miRDB|MirSNP|MirTar|miRTar2GO|Mirza-G|PACCMIT|RepTar|RNAhybrid|TargetRank|TargetScan
FAM8A1	Q9UBU6		hsa-miR-200b-3p	0.852583	18	Very High	BCmicrO|CoMeTa|DIANA|ElMMo3|MBStar|MAMI|microrna.org|MirAncesTar|miRDB|MirMAP|MirSNP|MirTar|miRTar2GO|Mirza-G|MultiMiTar|PACCMIT|TargetRank|TargetScan
PURA	Q00577		hsa-miR-497-5p	0.852407	18	Very High	BCmicrO|BiTargeting|CoMeTa|Cupid|DIANA|ElMMo3|microrna.org|MirAncesTar|miRcode|miRDB|MirMAP|MirTar|miRTar2GO|Mirza-G|PACCMIT|RepTar|TargetRank|TargetScan
FBXW7	Q969H0		hsa-miR-200b-3p	0.852281	20	Very High	BCmicrO|CoMeTa|Cupid|DIANA|ElMMo3|MBStar|microrna.org|MirAncesTar|mirbase|miRDB|MirMAP|MirSNP|MirTar|miRTar2GO|Mirza-G|PACCMIT|RepTar|RNAhybrid|TargetRank|TargetScan
ANO3	Q9BYT9		hsa-miR-497-5p	0.852028	18	Very High	BCmicrO|CoMeTa|Cupid|DIANA|ElMMo3|MBStar|microrna.org|MirAncesTar|miRcode|miRDB|MirMAP|MirTar|Mirza-G|PACCMIT|RepTar|RNAhybrid|TargetRank|TargetScan
COL5A1	P20908		hsa-miR-29c-3p	0.851947	18	Very High	BCmicrO|BiTargeting|CoMeTa|Cupid|DIANA|ElMMo3|MBStar|microrna.org|MirAncesTar|miRDB|MirMAP|MirTar|miRTar2GO|Mirza-G|PACCMIT|RepTar|TargetRank|TargetScan
PTPRZ1	P23471		hsa-miR-200b-3p	0.85171	18	Very High	BCmicrO|CoMeTa|Cupid|DIANA|ElMMo3|GenMir++|MBStar|MAMI|microrna.org|MirAncesTar|mirbase|miRDB|MirMAP|MirTar|Mirza-G|RepTar|RNAhybrid|TargetRank
CRELD1	Q96HD1		hsa-miR-143-3p	0.851482	20	Very High	BCmicrO|CoMeTa|DIANA|ElMMo3|MBStar|MAMI|microrna.org|MirAncesTar|mirbase|miRcode|mirCoX|miRDB|MirMAP|MirTar|Mirza-G|MultiMiTar|PACCMIT|RNAhybrid|TargetRank|TargetScan
CNOT6L	Q96LI5		hsa-miR-497-5p	0.851349	19	Very High	BCmicrO|BiTargeting|Cupid|DIANA|ElMMo3|MBStar|microrna.org|MirAncesTar|miRcode|miRDB|MirMAP|MirTar|miRTar2GO|Mirza-G|PACCMIT|RepTar|RNAhybrid|TargetRank|TargetScan
ABCE1	P61221		hsa-miR-29c-3p	0.851265	20	Very High	BCmicrO|BiTargeting|CoMeTa|Cupid|DIANA|ElMMo3|GenMir++|MBStar|microrna.org|MirAncesTar|miRDB|MirMAP|MirTar|miRTar2GO|Mirza-G|MultiMiTar|PACCMIT|RepTar|RNAhybrid|TargetScan
YY1	P25490		hsa-miR-29c-3p	0.851223	18	Very High	BCmicrO|CoMeTa|Cupid|DIANA|ElMMo3|microrna.org|MirAncesTar|miRDB|MirMAP|MirSNP|miRTar2GO|Mirza-G|MultiMiTar|PACCMIT|PicTar|RepTar|RNAhybrid|TargetScan
PTHLH	P12272		hsa-miR-29c-3p	0.851049	16	Very High	BCmicrO|CoMeTa|Cupid|ElMMo3|MBStar|microrna.org|MirAncesTar|MirMAP|MirSNP|miRTar2GO|Mirza-G|PicTar|RepTar|RNAhybrid|TargetRank|TargetScan
ACTR2	P61160		hsa-miR-497-5p	0.85101	18	Very High	BCmicrO|CoMeTa|Cupid|DIANA|ElMMo3|MBStar|microrna.org|MirAncesTar|miRcode|miRDB|MirMAP|MirTar|miRTar2GO|Mirza-G|RepTar|RNAhybrid|TargetRank|TargetScan
NDN	Q99608		hsa-miR-200b-3p	0.850602	18	Very High	BCmicrO|BiTargeting|CoMeTa|Cupid|DIANA|ElMMo3|GenMir++|MAMI|microrna.org|MirAncesTar|mirbase|miRDB|MirMAP|Mirza-G|PACCMIT|RepTar|TargetRank|TargetScan
STRN3	Q13033		hsa-miR-143-3p	0.850597	21	Very High	BCmicrO|BiTargeting|CoMeTa|Cupid|DIANA|ElMMo3|MBStar|microrna.org|MirAncesTar|miRcode|mirCoX|miRDB|MirMAP|MirTar|miRTar2GO|Mirza-G|MultiMiTar|PicTar|RepTar|RNAhybrid|TargetScan
KLF4	O43474		hsa-miR-29c-3p	0.850525	17	Very High	BCmicrO|CoMeTa|Cupid|DIANA|ElMMo3|microrna.org|MirAncesTar|mirbase|miRDB|MirMAP|miRTar2GO|Mirza-G|PACCMIT|PicTar|RepTar|RNAhybrid|TargetScan
SLC9A6	Q92581		hsa-miR-497-5p	0.850064	19	Very High	BCmicrO|BiTargeting|CoMeTa|Cupid|DIANA|ElMMo3|MBStar|microrna.org|MirAncesTar|miRcode|miRDB|MirMAP|MirSNP|MirTar|miRTar2GO|Mirza-G|RepTar|TargetRank|TargetScan
KDSR	Q06136		hsa-miR-497-5p	0.850014	20	Very High	BCmicrO|BiTargeting|CoMeTa|DIANA|ElMMo3|MBStar|MAMI|microrna.org|MirAncesTar|mirbase|miRcode|miRDB|MirMAP|MirTar|Mirza-G|PACCMIT|RepTar|RNAhybrid|TargetRank|TargetScan
FBXO33	Q7Z6M2		hsa-miR-200b-3p	0.84997	17	Very High	BCmicrO|Cupid|DIANA|ElMMo3|MBStar|MAMI|microrna.org|MirAncesTar|miRDB|MirMAP|MirTar|miRTar2GO|Mirza-G|PACCMIT|RNAhybrid|TargetRank|TargetScan
CPEB3	Q8NE35		hsa-miR-29c-3p	0.849673	17	Very High	BCmicrO|CoMeTa|Cupid|DIANA|ElMMo3|MBStar|microrna.org|MirAncesTar|miRDB|MirMAP|miRTar2GO|Mirza-G|MultiMiTar|PicTar|RepTar|TargetRank|TargetScan
SUZ12	Q15022		hsa-miR-200b-3p	0.849337	18	Very High	BCmicrO|CoMeTa|Cupid|DIANA|ElMMo3|MBStar|MAMI|microrna.org|MirAncesTar|mirbase|MirMAP|miRTar2GO|Mirza-G|PACCMIT|RepTar|RNAhybrid|TargetRank|TargetScan
PRKD1	Q15139		hsa-miR-375	0.849178	18	Very High	BCmicrO|CoMeTa|Cupid|DIANA|ElMMo3|MBStar|MAMI|microrna.org|MirAncesTar|miRcode|MirMAP|Mirza-G|PicTar|RepTar|RNAhybrid|TargetRank|TargetScan|TargetSpy
SEMA6D	Q8NFY4		hsa-miR-200b-3p	0.849101	18	Very High	BCmicrO|CoMeTa|Cupid|DIANA|ElMMo3|MBStar|MAMI|microrna.org|MirAncesTar|miRDB|MirMAP|MirTar|miRTar2GO|Mirza-G|PACCMIT|RNAhybrid|TargetRank|TargetScan
FGF2	P09038		hsa-miR-497-5p	0.849035	18	Very High	BCmicrO|BiTargeting|CoMeTa|DIANA|ElMMo3|MBStar|microrna.org|MirAncesTar|miRcode|miRDB|MirMAP|MirTar|miRTar2GO|Mirza-G|PACCMIT|RepTar|TargetRank|TargetScan
HDAC4	P56524		hsa-miR-140-5p	0.849008	19	Very High	BCmicrO|CoMeTa|DIANA|ElMMo3|MBStar|MAMI|microrna.org|MirAncesTar|miRcode|mirCoX|miRDB|MirMAP|Mirza-G|MultiMiTar|PACCMIT|PicTar|RepTar|RNAhybrid|TargetScan
NLK	Q9UBE8		hsa-miR-199a-5p	0.848885	18	Very High	BCmicrO|CoMeTa|Cupid|DIANA|ElMMo3|MAMI|microrna.org|MirAncesTar|miRDB|MirMAP|miRTar2GO|Mirza-G|MultiMiTar|PACCMIT|PicTar|RNAhybrid|TargetRank|TargetScan
MYB	P10242		hsa-miR-497-5p	0.848838	19	Very High	BCmicrO|CoMeTa|Cupid|DIANA|ElMMo3|MBStar|microrna.org|MirAncesTar|miRcode|miRDB|MirMAP|MirTar|miRTar2GO|Mirza-G|PACCMIT|RepTar|RNAhybrid|TargetRank|TargetScan
NR3C1	P04150		hsa-miR-200b-3p	0.848779	19	Very High	BCmicrO|CoMeTa|Cupid|DIANA|ElMMo3|MBStar|MAMI|microrna.org|MirAncesTar|miRDB|MirMAP|MirTar|miRTar2GO|Mirza-G|PACCMIT|RepTar|RNAhybrid|TargetRank|TargetScan
YPEL2	Q96QA6		hsa-miR-200b-3p	0.848645	16	Very High	BCmicrO|Cupid|DIANA|ElMMo3|MBStar|MAMI|microrna.org|MirAncesTar|miRDB|MirMAP|MirTar|Mirza-G|PACCMIT|RNAhybrid|TargetRank|TargetScan
PDK4	Q16654		hsa-miR-497-5p	0.848486	21	Very High	BCmicrO|BiTargeting|CoMeTa|Cupid|DIANA|ElMMo3|MBStar|MAMI|microrna.org|MirAncesTar|miRcode|miRDB|MirMAP|MirSNP|MirTar|miRTar2GO|Mirza-G|PACCMIT|RepTar|TargetRank|TargetScan
WDTC1	Q8N5D0		hsa-miR-497-5p	0.84847	20	Very High	BCmicrO|BiTargeting|CoMeTa|Cupid|DIANA|ElMMo3|microrna.org|MirAncesTar|miRcode|miRDB|MirMAP|miRTar2GO|Mirza-G|PACCMIT|PITA|RepTar|RNA22|RNAhybrid|TargetRank|TargetScan
PUM2	Q8TB72		hsa-miR-200b-3p	0.848427	18	Very High	BCmicrO|CoMeTa|Cupid|DIANA|ElMMo3|MBStar|MAMI|microrna.org|MirAncesTar|miRDB|MirMAP|MirTar|miRTar2GO|Mirza-G|PACCMIT|RNAhybrid|TargetRank|TargetScan
ZFAND6	Q6FIF0		hsa-miR-200b-3p	0.848393	17	Very High	BCmicrO|CoMeTa|Cupid|DIANA|ElMMo3|MBStar|MAMI|microrna.org|MirAncesTar|miRDB|MirMAP|MirTar|Mirza-G|PACCMIT|RNAhybrid|TargetRank|TargetScan
QKI	Q96PU8		hsa-miR-375	0.848337	18	Very High	BCmicrO|CoMeTa|Cupid|DIANA|ElMMo3|MBStar|MAMI|microrna.org|MirAncesTar|miRcode|MirMAP|miRTar2GO|Mirza-G|MultiMiTar|RepTar|RNAhybrid|TargetRank|TargetScan
CREBZF	Q9NS37		hsa-miR-143-3p	0.848152	22	Very High	BCmicrO|CoMeTa|Cupid|DIANA|ElMMo3|MBStar|MAMI|microrna.org|MirAncesTar|miRcode|mirCoX|miRDB|MirMAP|MirTar|miRTar2GO|Mirza-G|MultiMiTar|PACCMIT|RepTar|RNAhybrid|TargetRank|TargetScan
SULF1	Q8IWU6		hsa-miR-199a-5p	0.848032	20	Very High	BCmicrO|BiTargeting|CoMeTa|Cupid|DIANA|ElMMo3|MBStar|microrna.org|MirAncesTar|mirbase|miRDB|MirMAP|Mirza-G|MultiMiTar|PACCMIT|PicTar|RepTar|RNAhybrid|TargetRank|TargetScan
FBXO21	O94952		hsa-miR-497-5p	0.848011	19	Very High	BCmicrO|BiTargeting|CoMeTa|Cupid|DIANA|ElMMo3|MBStar|microrna.org|MirAncesTar|miRcode|miRDB|MirMAP|miRTar2GO|Mirza-G|PACCMIT|RepTar|RNAhybrid|TargetRank|TargetScan
SNX16	P57768		hsa-miR-196b-5p	0.848008	21	Very High	BiTargeting|CoMeTa|DIANA|ElMMo3|MBStar|MAMI|microrna.org|MirAncesTar|mirCoX|miRDB|MirMAP|MirTar|miRTar2GO|Mirza-G|MultiMiTar|PACCMIT|PicTar|RepTar|RNAhybrid|TargetRank|TargetScan
STXBP3	O00186		hsa-miR-497-5p	0.847958	22	Very High	BCmicrO|CoMeTa|Cupid|DIANA|ElMMo3|MBStar|MAMI|microrna.org|MirAncesTar|mirbase|miRcode|miRDB|MirMAP|MirTar|miRTar2GO|Mirza-G|PACCMIT|RepTar|RNA22|RNAhybrid|TargetRank|TargetScan
MAPRE1	Q15691		hsa-miR-200b-3p	0.847635	19	Very High	BCmicrO|BiTargeting|CoMeTa|Cupid|DIANA|ElMMo3|MBStar|MAMI|microrna.org|MirAncesTar|mirbase|miRDB|MirMAP|Mirza-G|PACCMIT|RepTar|RNAhybrid|TargetRank|TargetScan
PCMT1	P22061		hsa-miR-143-3p	0.847386	23	Very High	BCmicrO|BiTargeting|CoMeTa|Cupid|DIANA|ElMMo3|MBStar|MAMI|microrna.org|MirAncesTar|mirbase|miRcode|mirCoX|miRDB|MirMAP|MirTar|miRTar2GO|Mirza-G|MultiMiTar|RepTar|RNAhybrid|TargetRank|TargetScan
NCOR2	Q9Y618		hsa-miR-29c-3p	0.846793	17	Very High	BCmicrO|CoMeTa|Cupid|DIANA|ElMMo3|GenMir++|MAMI|microrna.org|MirAncesTar|mirbase|miRDB|MirMAP|MultiMiTar|PACCMIT|RepTar|RNAhybrid|TargetScan
DIP2B	Q9P265		hsa-miR-143-3p	0.846727	23	Very High	BCmicrO|BiTargeting|Cupid|DIANA|ElMMo3|MBStar|MAMI|microrna.org|MirAncesTar|miRcode|mirCoX|miRDB|MirMAP|MirSNP|MirTar|miRTar2GO|Mirza-G|MultiMiTar|PACCMIT|PITA|RepTar|TargetRank|TargetScan
SESN1	Q9Y6P5		hsa-miR-497-5p	0.846677	19	Very High	BCmicrO|BiTargeting|CoMeTa|Cupid|DIANA|ElMMo3|MBStar|MAMI|microrna.org|MirAncesTar|miRcode|miRDB|MirMAP|MirTar|miRTar2GO|Mirza-G|RepTar|RNAhybrid|TargetScan
ZEB1	P37275		hsa-miR-150-5p	0.846673	18	Very High	BCmicrO|BiTargeting|CoMeTa|Cupid|DIANA|ElMMo3|MBStar|MAMI|microrna.org|MirAncesTar|miRcode|mirCoX|miRDB|MirMAP|MirSNP|MirTar|Mirza-G|TargetScan
OSBPL11	Q9BXB4		hsa-miR-200b-3p	0.846656	17	Very High	BCmicrO|CoMeTa|Cupid|DIANA|ElMMo3|MAMI|microrna.org|MirAncesTar|miRDB|MirMAP|MirTar|Mirza-G|PACCMIT|RepTar|RNAhybrid|TargetRank|TargetScan
NDST1	P52848		hsa-miR-149-5p	0.846605	20	Very High	BCmicrO|CoMeTa|DIANA|ElMMo3|MAMI|MirAncesTar|mirbase|mirCoX|miRDB|MirMAP|MirSNP|MirTar|miRTar2GO|Mirza-G|MultiMiTar|PACCMIT|RepTar|RNAhybrid|TargetRank|TargetScan
HAS3	O00219		hsa-miR-29c-3p	0.846589	15	Very High	BCmicrO|DIANA|ElMMo3|MAMI|microrna.org|MirAncesTar|miRDB|MirMAP|MirTar|MultiMiTar|PACCMIT|RepTar|RNAhybrid|TargetRank|TargetScan
PBX3	P40426		hsa-miR-196b-5p	0.845683	18	Very High	CoMeTa|Cupid|DIANA|ElMMo3|MAMI|microrna.org|MirAncesTar|mirCoX|miRDB|MirMAP|MirTar|miRTar2GO|Mirza-G|MultiMiTar|PACCMIT|PicTar|RNAhybrid|TargetScan
DAG1	Q14118		hsa-miR-200b-3p	0.845564	18	Very High	BCmicrO|CoMeTa|Cupid|DIANA|ElMMo3|GenMir++|MBStar|MAMI|microrna.org|MirAncesTar|miRDB|MirMAP|MirSNP|MirTar|miRTar2GO|PACCMIT|RNAhybrid|TargetScan
FNDC3B	Q53EP0		hsa-miR-200b-3p	0.845442	20	Very High	BCmicrO|CoMeTa|Cupid|DIANA|ElMMo3|MBStar|MAMI|microrna.org|MirAncesTar|miRDB|MirMAP|MirSNP|MirTar|miRTar2GO|Mirza-G|PACCMIT|RepTar|RNAhybrid|TargetRank|TargetScan
TFAP2C	Q92754		hsa-miR-29c-3p	0.84543	19	Very High	BCmicrO|BiTargeting|CoMeTa|Cupid|DIANA|ElMMo3|MBStar|MAMI|microrna.org|MirAncesTar|mirbase|miRDB|MirMAP|MirTar|Mirza-G|PicTar|RepTar|TargetRank|TargetScan
SLC2A1	P11166		hsa-miR-140-5p	0.845217	21	Very High	BCmicrO|BiTargeting|CoMeTa|Cupid|DIANA|ElMMo3|MAMI|microrna.org|MirAncesTar|miRcode|mirCoX|miRDB|MirMAP|MirTar|miRTar2GO|Mirza-G|PACCMIT|PITA|RepTar|RNAhybrid|TargetScan
PTH	P01270		hsa-miR-497-5p	0.845157	19	Very High	BCmicrO|CoMeTa|Cupid|DIANA|ElMMo3|MBStar|MAMI|microrna.org|MirAncesTar|mirbase|miRcode|miRDB|MirMAP|MirTar|Mirza-G|PACCMIT|RNAhybrid|TargetRank|TargetScan
RNF111	Q6ZNA4		hsa-miR-497-5p	0.845141	20	Very High	BCmicrO|BiTargeting|CoMeTa|Cupid|DIANA|ElMMo3|MBStar|microrna.org|MirAncesTar|miRcode|miRDB|MirMAP|MirTar|miRTar2GO|Mirza-G|PACCMIT|RepTar|RNAhybrid|TargetRank|TargetScan
NECAP1	Q8NC96		hsa-miR-143-3p	0.845069	21	Very High	BCmicrO|CoMeTa|Cupid|DIANA|ElMMo3|MAMI|microrna.org|MirAncesTar|miRcode|mirCoX|miRDB|MirMAP|MirSNP|MirTar|Mirza-G|MultiMiTar|PACCMIT|RepTar|RNAhybrid|TargetRank|TargetScan
BCL11B	Q9C0K0		hsa-miR-29c-3p	0.844919	18	Very High	BCmicrO|BiTargeting|CoMeTa|Cupid|DIANA|ElMMo3|MBStar|MirAncesTar|miRDB|MirMAP|Mirza-G|MultiMiTar|PACCMIT|PicTar|RepTar|RNAhybrid|TargetRank|TargetScan
TRPS1	Q9UHF7		hsa-miR-143-3p	0.844856	18	Very High	BCmicrO|CoMeTa|Cupid|DIANA|ElMMo3|MBStar|MAMI|MirAncesTar|miRcode|mirCoX|MirMAP|miRTar2GO|MultiMiTar|PicTar|RepTar|RNAhybrid|TargetRank|TargetScan
IGF2BP3	O00425		hsa-miR-196b-5p	0.844679	18	Very High	CoMeTa|Cupid|DIANA|ElMMo3|MBStar|microrna.org|MirAncesTar|mirCoX|miRDB|MirMAP|miRTar2GO|Mirza-G|MultiMiTar|PACCMIT|PicTar|RepTar|TargetRank|TargetScan
MED13	Q9UHV7		hsa-miR-140-5p	0.844517	21	Very High	BCmicrO|CoMeTa|Cupid|DIANA|ElMMo3|MBStar|microrna.org|MirAncesTar|miRcode|mirCoX|miRDB|MirMAP|MirTar|miRTar2GO|Mirza-G|MultiMiTar|PACCMIT|RepTar|RNAhybrid|TargetRank|TargetScan
YWHAQ	P27348		hsa-miR-497-5p	0.844369	17	Very High	BCmicrO|BiTargeting|CoMeTa|Cupid|DIANA|ElMMo3|MAMI|microrna.org|MirAncesTar|miRcode|miRDB|MirMAP|miRTar2GO|Mirza-G|PACCMIT|RepTar|TargetScan
CAB39	Q9Y376		hsa-miR-497-5p	0.844272	20	Very High	BCmicrO|BiTargeting|CoMeTa|Cupid|DIANA|ElMMo3|MBStar|MAMI|microrna.org|MirAncesTar|miRcode|miRDB|MirMAP|miRTar2GO|Mirza-G|PACCMIT|RepTar|RNAhybrid|TargetRank|TargetScan
JUN	P05412		hsa-miR-200b-3p	0.844252	16	Very High	BCmicrO|CoMeTa|DIANA|ElMMo3|MAMI|microrna.org|MirAncesTar|mirbase|miRDB|MirMAP|MirTar|miRTar2GO|Mirza-G|PACCMIT|RNAhybrid|TargetScan
SAT1	P21673		hsa-miR-199a-5p	0.844233	17	Very High	BCmicrO|CoMeTa|Cupid|DIANA|ElMMo3|MAMI|microrna.org|MirAncesTar|mirbase|miRDB|MirMAP|MirTar|Mirza-G|MultiMiTar|PicTar|RNAhybrid|TargetScan
MED12L	Q86YW9		hsa-miR-29c-3p	0.844164	17	Very High	BCmicrO|DIANA|ElMMo3|microrna.org|MirAncesTar|mirbase|miRDB|MirMAP|MirTar|Mirza-G|MultiMiTar|PACCMIT|PicTar|RepTar|RNAhybrid|TargetRank|TargetScan
UBE4B	O95155		hsa-miR-497-5p	0.84404	21	Very High	BCmicrO|BiTargeting|CoMeTa|Cupid|DIANA|ElMMo3|MBStar|microrna.org|MirAncesTar|miRcode|miRDB|MirMAP|MirTar|miRTar2GO|Mirza-G|PACCMIT|RepTar|RNA22|RNAhybrid|TargetRank|TargetScan
PPP4R3B	Q5MIZ7		hsa-miR-29c-3p	0.844025	18	Very High	BCmicrO|CoMeTa|Cupid|DIANA|ElMMo3|MBStar|MAMI|microrna.org|MirAncesTar|miRDB|MirMAP|MirSNP|miRTar2GO|Mirza-G|PicTar|RepTar|RNAhybrid|TargetScan
SNAP25	P60880		hsa-miR-200b-3p	0.843853	18	Very High	BCmicrO|CoMeTa|Cupid|DIANA|ElMMo3|MBStar|MAMI|microrna.org|MirAncesTar|miRDB|MirMAP|MirTar|Mirza-G|PACCMIT|RepTar|RNAhybrid|TargetRank|TargetScan
UBE4A	Q14139		hsa-miR-497-5p	0.843699	20	Very High	BCmicrO|BiTargeting|CoMeTa|Cupid|DIANA|ElMMo3|MBStar|MAMI|microrna.org|MirAncesTar|miRcode|miRDB|MirMAP|MirTar|miRTar2GO|Mirza-G|RepTar|RNAhybrid|TargetRank|TargetScan
SGMS1	Q86VZ5		hsa-miR-375	0.843692	17	Very High	BCmicrO|CoMeTa|Cupid|DIANA|ElMMo3|MBStar|MAMI|microrna.org|MirAncesTar|miRcode|MirMAP|miRTar2GO|Mirza-G|PicTar|RNAhybrid|TargetRank|TargetScan
OGT	O15294		hsa-miR-140-5p	0.843244	19	Very High	BCmicrO|CoMeTa|DIANA|ElMMo3|GenMir++|MBStar|MAMI|microrna.org|MirAncesTar|miRcode|mirCoX|miRDB|MirMAP|miRTar2GO|Mirza-G|MultiMiTar|RepTar|TargetScan|TargetSpy
WAPL	Q7Z5K2		hsa-miR-199a-5p	0.843227	20	Very High	BCmicrO|CoMeTa|DIANA|ElMMo3|MBStar|MAMI|microrna.org|MirAncesTar|mirbase|miRDB|MirMAP|miRTar2GO|Mirza-G|MultiMiTar|PicTar|RepTar|RNAhybrid|TargetRank|TargetScan|TargetSpy
PLPP1	O14494		hsa-miR-497-5p	0.842959	21	Very High	BCmicrO|CoMeTa|Cupid|DIANA|ElMMo3|MBStar|MAMI|microrna.org|MirAncesTar|mirbase|miRcode|miRDB|MirMAP|MirSNP|MirTar|miRTar2GO|Mirza-G|RepTar|RNAhybrid|TargetRank|TargetScan
NPTX1	Q15818		hsa-miR-200b-3p	0.842543	17	Very High	BCmicrO|CoMeTa|Cupid|DIANA|ElMMo3|GenMir++|MBStar|MAMI|microrna.org|MirAncesTar|miRDB|MirMAP|MirTar|miRTar2GO|Mirza-G|TargetRank|TargetScan
RBBP6	Q7Z6E9		hsa-miR-497-5p	0.842527	21	Very High	BCmicrO|CoMeTa|Cupid|DIANA|ElMMo3|MBStar|microrna.org|MirAncesTar|mirbase|miRcode|miRDB|MirMAP|MirTar|miRTar2GO|Mirza-G|PACCMIT|PITA|RepTar|RNAhybrid|TargetRank|TargetScan
CTNNBIP1	Q9NSA3		hsa-miR-29c-3p	0.842173	20	Very High	BCmicrO|BiTargeting|CoMeTa|Cupid|DIANA|ElMMo3|MBStar|microrna.org|MirAncesTar|miRDB|MirMAP|MirSNP|miRTar2GO|Mirza-G|MultiMiTar|PACCMIT|PicTar|RepTar|RNAhybrid|TargetScan
NUP50	Q9UKX7		hsa-miR-497-5p	0.842107	22	Very High	BCmicrO|BiTargeting|CoMeTa|Cupid|DIANA|ElMMo3|MBStar|MAMI|microrna.org|MirAncesTar|miRcode|miRDB|MirMAP|MirSNP|MirTar|miRTar2GO|Mirza-G|PACCMIT|RepTar|RNAhybrid|TargetRank|TargetScan
BCL2L2	Q92843		hsa-miR-140-5p	0.84202	22	Very High	BCmicrO|CoMeTa|Cupid|DIANA|ElMMo3|GenMir++|MBStar|MAMI|microrna.org|MirAncesTar|miRcode|mirCoX|miRDB|MirMAP|MirSNP|miRTar2GO|Mirza-G|MultiMiTar|PACCMIT|RepTar|RNAhybrid|TargetScan
ZNF292	O60281		hsa-miR-200b-3p	0.842	17	Very High	BCmicrO|CoMeTa|Cupid|DIANA|ElMMo3|MBStar|microrna.org|MirAncesTar|miRDB|MirMAP|MirTar|miRTar2GO|Mirza-G|PACCMIT|RNAhybrid|TargetRank|TargetScan
PDIK1L	Q8N165		hsa-miR-200b-3p	0.841998	17	Very High	BCmicrO|DIANA|ElMMo3|MBStar|MAMI|microrna.org|MirAncesTar|mirbase|miRDB|MirMAP|MirTar|miRTar2GO|Mirza-G|PACCMIT|RNAhybrid|TargetRank|TargetScan
FAM13B	Q9NYF5		hsa-miR-29c-3p	0.841893	18	Very High	BCmicrO|BiTargeting|CoMeTa|Cupid|DIANA|ElMMo3|MBStar|MAMI|microrna.org|MirAncesTar|miRDB|MirMAP|miRTar2GO|Mirza-G|PACCMIT|RepTar|TargetRank|TargetScan
INTS8	Q75QN2		hsa-miR-200b-3p	0.84188	17	Very High	BCmicrO|CoMeTa|Cupid|DIANA|ElMMo3|MAMI|microrna.org|MirAncesTar|mirbase|miRDB|MirMAP|MirTar|Mirza-G|PACCMIT|RNAhybrid|TargetRank|TargetScan
ATG2B	Q96BY7		hsa-miR-143-3p	0.841715	21	Very High	BCmicrO|BiTargeting|CoMeTa|DIANA|ElMMo3|MBStar|MAMI|microrna.org|MirAncesTar|mirbase|miRcode|mirCoX|miRDB|MirMAP|MirTar|miRTar2GO|Mirza-G|MultiMiTar|RepTar|TargetRank|TargetScan
CREB5	Q02930		hsa-miR-143-3p	0.841418	21	Very High	BCmicrO|BiTargeting|CoMeTa|Cupid|DIANA|ElMMo3|GenMir++|MBStar|MAMI|MirAncesTar|miRcode|mirCoX|miRDB|MirMAP|miRTar2GO|Mirza-G|MultiMiTar|PACCMIT|RepTar|RNAhybrid|TargetRank
SALL1	Q9NSC2		hsa-miR-497-5p	0.841353	19	Very High	BCmicrO|CoMeTa|Cupid|DIANA|ElMMo3|MBStar|microrna.org|MirAncesTar|miRcode|miRDB|MirMAP|MirTar|miRTar2GO|Mirza-G|PACCMIT|RepTar|RNAhybrid|TargetRank|TargetScan
CDC25A	P30304		hsa-miR-497-5p	0.841043	19	Very High	BCmicrO|BiTargeting|CoMeTa|Cupid|DIANA|ElMMo3|microrna.org|MirAncesTar|miRcode|miRDB|MirMAP|MirTar|miRTar2GO|Mirza-G|PACCMIT|RepTar|RNAhybrid|TargetRank|TargetScan
SOBP	A7XYQ1		hsa-miR-143-3p	0.840725	22	Very High	BCmicrO|BiTargeting|CoMeTa|Cupid|DIANA|ElMMo3|MBStar|microrna.org|MirAncesTar|miRcode|mirCoX|miRDB|MirMAP|miRTar2GO|Mirza-G|MultiMiTar|PACCMIT|PicTar|RepTar|RNAhybrid|TargetRank|TargetScan
C18orf25	Q96B23		hsa-miR-224-5p	0.84067	18	Very High	BCmicrO|CoMeTa|Cupid|DIANA|ElMMo3|MBStar|microrna.org|MirAncesTar|miRDB|MirMAP|MirTar|miRTar2GO|Mirza-G|MultiMiTar|PACCMIT|RepTar|TargetRank|TargetScan
FGFR1	P11362		hsa-miR-497-5p	0.840582	18	Very High	BCmicrO|CoMeTa|Cupid|DIANA|ElMMo3|MBStar|microrna.org|MirAncesTar|miRcode|miRDB|MirMAP|MirTar|miRTar2GO|Mirza-G|PACCMIT|RepTar|RNAhybrid|TargetScan
CAMSAP2	Q08AD1		hsa-miR-200b-3p	0.840392	18	Very High	BCmicrO|CoMeTa|Cupid|DIANA|ElMMo3|MBStar|MAMI|microrna.org|MirAncesTar|miRDB|MirMAP|MirTar|miRTar2GO|Mirza-G|RepTar|RNAhybrid|TargetRank|TargetScan
LUZP1	Q86V48		hsa-miR-497-5p	0.840204	21	Very High	BCmicrO|BiTargeting|CoMeTa|DIANA|ElMMo3|MBStar|microrna.org|MirAncesTar|miRcode|miRDB|MirMAP|MirSNP|MirTar|miRTar2GO|Mirza-G|PACCMIT|RepTar|RNA22|RNAhybrid|TargetRank|TargetScan
CEP41	Q9BYV8		hsa-miR-200b-3p	0.839709	17	Very High	BCmicrO|CoMeTa|Cupid|ElMMo3|MBStar|MAMI|microrna.org|MirAncesTar|miRDB|MirMAP|MirSNP|MirTar|Mirza-G|PACCMIT|RepTar|TargetRank|TargetScan
NRBP1	Q9UHY1		hsa-miR-497-5p	0.83955	18	Very High	BCmicrO|BiTargeting|CoMeTa|Cupid|DIANA|ElMMo3|MAMI|microrna.org|MirAncesTar|mirbase|miRcode|MirMAP|MirTar|miRTar2GO|PACCMIT|RepTar|RNAhybrid|TargetScan
RNF217	Q8TC41		hsa-miR-497-5p	0.839496	20	Very High	BCmicrO|BiTargeting|Cupid|DIANA|ElMMo3|MAMI|microrna.org|MirAncesTar|mirbase|miRcode|MirMAP|MirTar|miRTar2GO|Mirza-G|PACCMIT|PITA|RepTar|RNAhybrid|TargetRank|TargetScan
PGAP2	Q9UHJ9		hsa-miR-29c-3p	0.839426	20	Very High	BCmicrO|BiTargeting|CoMeTa|DIANA|ElMMo3|MBStar|MAMI|microrna.org|MirAncesTar|mirbase|miRDB|MirMAP|MirTar|Mirza-G|MultiMiTar|PACCMIT|RepTar|RNAhybrid|TargetRank|TargetScan
HNRNPD	Q14103		hsa-miR-200b-3p	0.839292	17	Very High	BCmicrO|CoMeTa|Cupid|DIANA|ElMMo3|MBStar|MAMI|microrna.org|MirAncesTar|mirbase|miRDB|MirMAP|MirTar|Mirza-G|PACCMIT|RNAhybrid|TargetScan
KBTBD2	Q8IY47		hsa-miR-140-5p	0.83929	20	Very High	BCmicrO|CoMeTa|Cupid|DIANA|ElMMo3|MBStar|microrna.org|MirAncesTar|miRcode|mirCoX|miRDB|MirMAP|MirSNP|miRTar2GO|Mirza-G|MultiMiTar|PACCMIT|PicTar|RNAhybrid|TargetScan
DNM1	Q05193		hsa-miR-224-5p	0.839282	19	Very High	BCmicrO|BiTargeting|CoMeTa|DIANA|ElMMo3|MAMI|microrna.org|MirAncesTar|mirbase|miRDB|MirMAP|MirSNP|MirTar|Mirza-G|PACCMIT|RepTar|RNAhybrid|TargetRank|TargetScan
RTF1	Q92541		hsa-miR-200b-3p	0.839169	17	Very High	BCmicrO|CoMeTa|Cupid|DIANA|ElMMo3|MBStar|MAMI|microrna.org|MirAncesTar|miRDB|MirMAP|MirTar|miRTar2GO|Mirza-G|PACCMIT|TargetRank|TargetScan
NRAS	P01111		hsa-miR-196b-5p	0.839123	20	Very High	BiTargeting|CoMeTa|DIANA|ElMMo3|MBStar|MAMI|microrna.org|MirAncesTar|mirCoX|miRDB|MirMAP|MirSNP|MirTar|miRTar2GO|Mirza-G|MultiMiTar|PACCMIT|RNA22|TargetRank|TargetScan
SMARCC1	Q92922		hsa-miR-29c-3p	0.839061	20	Very High	BCmicrO|BiTargeting|CoMeTa|DIANA|ElMMo3|GenMir++|MBStar|MAMI|microrna.org|MirAncesTar|miRDB|MirMAP|MirTar|miRTar2GO|Mirza-G|MultiMiTar|PACCMIT|RepTar|TargetRank|TargetScan
NUP160	Q12769		hsa-miR-29c-3p	0.839019	19	Very High	BCmicrO|BiTargeting|CoMeTa|Cupid|DIANA|ElMMo3|GenMir++|MAMI|microrna.org|MirAncesTar|mirbase|MirMAP|miRTar2GO|Mirza-G|MultiMiTar|RepTar|RNAhybrid|TargetRank|TargetScan
HOXA9	P31269		hsa-miR-196b-5p	0.839008	20	Very High	BiTargeting|CoMeTa|Cupid|DIANA|ElMMo3|MAMI|microrna.org|MirAncesTar|mirbase|mirCoX|miRDB|MirMAP|MirTar|miRTar2GO|Mirza-G|MultiMiTar|PACCMIT|RNAhybrid|TargetRank|TargetScan
YAP1	P46937		hsa-miR-375	0.838886	18	Very High	BCmicrO|CoMeTa|Cupid|DIANA|ElMMo3|MBStar|MAMI|MirAncesTar|miRcode|MirMAP|miRTar2GO|Mirza-G|PicTar|RepTar|RNAhybrid|TargetRank|TargetScan|TargetSpy
ITGA6	P23229		hsa-miR-143-3p	0.838835	21	Very High	BCmicrO|CoMeTa|Cupid|DIANA|ElMMo3|MBStar|MAMI|microrna.org|MirAncesTar|miRcode|mirCoX|miRDB|MirMAP|MirTar|miRTar2GO|Mirza-G|MultiMiTar|PACCMIT|RepTar|RNAhybrid|TargetScan
ARHGAP21	Q5T5U3		hsa-miR-199a-5p	0.838775	16	Very High	BCmicrO|Cupid|DIANA|ElMMo3|MBStar|MAMI|microrna.org|MirAncesTar|miRDB|MirMAP|MirTar|PACCMIT|PicTar|RNAhybrid|TargetRank|TargetScan
CDCA4	Q9BXL8		hsa-miR-497-5p	0.838723	20	Very High	BCmicrO|CoMeTa|Cupid|DIANA|ElMMo3|MBStar|MAMI|microrna.org|MirAncesTar|miRcode|miRDB|MirMAP|MirSNP|MirTar|miRTar2GO|Mirza-G|PACCMIT|RepTar|TargetRank|TargetScan
PLSCR4	Q9NRQ2		hsa-miR-497-5p	0.838717	19	Very High	BCmicrO|CoMeTa|DIANA|ElMMo3|MBStar|microrna.org|MirAncesTar|miRcode|miRDB|MirMAP|MirSNP|MirTar|miRTar2GO|Mirza-G|PACCMIT|RepTar|RNAhybrid|TargetRank|TargetScan
KBTBD2	Q8IY47		hsa-miR-497-5p	0.838714	19	Very High	BCmicrO|CoMeTa|Cupid|DIANA|ElMMo3|MBStar|MAMI|microrna.org|MirAncesTar|miRcode|miRDB|MirMAP|MirTar|miRTar2GO|Mirza-G|PACCMIT|RepTar|RNAhybrid|TargetScan
C1orf21	Q9H246		hsa-miR-497-5p	0.838661	18	Very High	BCmicrO|CoMeTa|DIANA|ElMMo3|MBStar|MAMI|microrna.org|MirAncesTar|miRcode|miRDB|MirMAP|MirTar|miRTar2GO|Mirza-G|PACCMIT|RNA22|TargetRank|TargetScan
WDR26	Q9H7D7		hsa-miR-29c-3p	0.838551	19	Very High	BCmicrO|BiTargeting|CoMeTa|Cupid|DIANA|ElMMo3|MBStar|MAMI|MirAncesTar|miRDB|MirMAP|MirTar|Mirza-G|PACCMIT|PicTar|RepTar|RNA22|RNAhybrid|TargetScan
TPM3	P06753		hsa-miR-143-3p	0.83838	20	Very High	BCmicrO|CoMeTa|DIANA|ElMMo3|MBStar|MAMI|microrna.org|MirAncesTar|miRcode|mirCoX|MirMAP|MirTar|miRTar2GO|Mirza-G|MultiMiTar|RepTar|RNA22|RNAhybrid|TargetRank|TargetScan
TRIM33	Q9UPN9		hsa-miR-200b-3p	0.838248	17	Very High	BCmicrO|CoMeTa|Cupid|DIANA|ElMMo3|MBStar|microrna.org|MirAncesTar|miRDB|MirMAP|MirTar|Mirza-G|PACCMIT|RepTar|RNA22|TargetRank|TargetScan
EIF3A	Q14152		hsa-miR-497-5p	0.838093	18	Very High	BCmicrO|BiTargeting|Cupid|DIANA|ElMMo3|MBStar|MAMI|microrna.org|MirAncesTar|miRcode|miRDB|MirMAP|MirTar|Mirza-G|RepTar|RNAhybrid|TargetRank|TargetScan
QKI	Q96PU8		hsa-miR-143-3p	0.838058	21	Very High	BCmicrO|CoMeTa|Cupid|DIANA|ElMMo3|MBStar|MAMI|microrna.org|MirAncesTar|miRcode|mirCoX|miRDB|MirMAP|MirTar|miRTar2GO|Mirza-G|MultiMiTar|RepTar|RNAhybrid|TargetRank|TargetScan
NTF3	P20783		hsa-miR-200b-3p	0.838057	18	Very High	BCmicrO|CoMeTa|DIANA|ElMMo3|MBStar|MAMI|microrna.org|MirAncesTar|mirbase|miRDB|MirMAP|MirSNP|MirTar|Mirza-G|RepTar|RNAhybrid|TargetRank|TargetScan
OTUD4	Q01804		hsa-miR-200b-3p	0.838032	18	Very High	BCmicrO|CoMeTa|Cupid|DIANA|ElMMo3|MBStar|MAMI|microrna.org|MirAncesTar|miRDB|MirMAP|miRTar2GO|Mirza-G|PACCMIT|RepTar|RNAhybrid|TargetRank|TargetScan
LMNB1	P20700		hsa-miR-140-5p	0.837834	22	Very High	BCmicrO|BiTargeting|CoMeTa|Cupid|DIANA|ElMMo3|MBStar|MAMI|microrna.org|MirAncesTar|mirbase|miRcode|mirCoX|miRDB|MirMAP|MirSNP|MirTar|miRTar2GO|Mirza-G|RepTar|RNAhybrid|TargetScan
E2F3	O00716		hsa-miR-200b-3p	0.837759	18	Very High	BCmicrO|BiTargeting|CoMeTa|Cupid|DIANA|ElMMo3|MBStar|MAMI|microrna.org|MirAncesTar|miRDB|MirMAP|MirTar|miRTar2GO|Mirza-G|PACCMIT|TargetRank|TargetScan
LMO7	Q8WWI1		hsa-miR-200b-3p	0.83771	19	Very High	BCmicrO|CoMeTa|Cupid|DIANA|ElMMo3|MBStar|MAMI|microrna.org|MirAncesTar|miRDB|MirMAP|MirTar|miRTar2GO|Mirza-G|PACCMIT|RepTar|RNAhybrid|TargetRank|TargetScan
CELF2	O95319		hsa-miR-200b-3p	0.837587	17	Very High	BCmicrO|CoMeTa|Cupid|DIANA|ElMMo3|GenMir++|MBStar|MAMI|MirAncesTar|miRDB|MirMAP|miRTar2GO|Mirza-G|RepTar|RNAhybrid|TargetRank|TargetScan
SEMA3A	Q14563		hsa-miR-497-5p	0.837535	20	Very High	BCmicrO|BiTargeting|CoMeTa|Cupid|DIANA|ElMMo3|MBStar|microrna.org|MirAncesTar|miRcode|miRDB|MirMAP|MirTar|Mirza-G|PACCMIT|PITA|RepTar|RNAhybrid|TargetRank|TargetScan
FAM60A	Q9NP50		hsa-miR-497-5p	0.837451	20	Very High	BCmicrO|CoMeTa|Cupid|DIANA|ElMMo3|MBStar|MAMI|microrna.org|MirAncesTar|miRcode|MirMAP|MirSNP|MirTar|miRTar2GO|Mirza-G|PACCMIT|RepTar|RNAhybrid|TargetRank|TargetScan
CAMK2G	Q13555		hsa-miR-29c-3p	0.837338	18	Very High	BCmicrO|CoMeTa|Cupid|DIANA|ElMMo3|GenMir++|MBStar|microrna.org|MirAncesTar|miRDB|MirMAP|MirTar|Mirza-G|MultiMiTar|PACCMIT|RepTar|RNAhybrid|TargetScan
SLC1A2	P43004		hsa-miR-200b-3p	0.837315	19	Very High	BCmicrO|CoMeTa|Cupid|DIANA|ElMMo3|MBStar|MAMI|MirAncesTar|miRDB|MirMAP|MirSNP|MirTar|Mirza-G|MultiMiTar|PACCMIT|RepTar|RNAhybrid|TargetRank|TargetScan
DLG3	Q92796		hsa-miR-143-3p	0.837244	20	Very High	BCmicrO|BiTargeting|CoMeTa|DIANA|ElMMo3|GenMir++|MBStar|MAMI|microrna.org|MirAncesTar|miRcode|mirCoX|miRDB|MirMAP|MirTar|miRTar2GO|Mirza-G|MultiMiTar|RepTar|TargetScan
FBN1	P35555		hsa-miR-140-5p	0.837238	22	Very High	BCmicrO|BiTargeting|CoMeTa|Cupid|ElMMo3|MBStar|microrna.org|MirAncesTar|mirbase|miRcode|mirCoX|miRDB|MirMAP|MirTar|miRTar2GO|Mirza-G|MultiMiTar|PACCMIT|RepTar|TargetRank|TargetScan|TargetSpy
KLF9	Q13886		hsa-miR-140-5p	0.837153	21	Very High	BCmicrO|BiTargeting|CoMeTa|Cupid|DIANA|ElMMo3|MBStar|microrna.org|MirAncesTar|miRcode|mirCoX|miRDB|MirMAP|MirTar|miRTar2GO|Mirza-G|MultiMiTar|PACCMIT|RepTar|TargetRank|TargetScan
CDC37L1	Q7L3B6		hsa-miR-497-5p	0.837126	19	Very High	BCmicrO|BiTargeting|CoMeTa|Cupid|DIANA|ElMMo3|microrna.org|MirAncesTar|miRcode|miRDB|MirMAP|MirSNP|MirTar|miRTar2GO|Mirza-G|PACCMIT|RepTar|TargetRank|TargetScan
RAP1GDS1	P52306		hsa-miR-29c-3p	0.837001	17	Very High	BCmicrO|CoMeTa|Cupid|DIANA|ElMMo3|MBStar|microrna.org|MirAncesTar|miRDB|MirMAP|MirTar|Mirza-G|PACCMIT|PicTar|RepTar|RNAhybrid|TargetScan
SIAH1	Q8IUQ4		hsa-miR-497-5p	0.836685	20	Very High	BCmicrO|BiTargeting|CoMeTa|Cupid|DIANA|ElMMo3|MBStar|MAMI|microrna.org|MirAncesTar|mirbase|miRcode|miRDB|MirMAP|MirTar|miRTar2GO|Mirza-G|PACCMIT|RNAhybrid|TargetScan
SLC4A4	Q9Y6R1		hsa-miR-375	0.836528	18	Very High	BCmicrO|CoMeTa|Cupid|DIANA|ElMMo3|MBStar|MAMI|MirAncesTar|miRcode|MirMAP|miRTar2GO|Mirza-G|PicTar|RepTar|RNAhybrid|TargetRank|TargetScan|TargetSpy
SECISBP2L	Q93073		hsa-miR-143-3p	0.836318	20	Very High	BCmicrO|CoMeTa|Cupid|DIANA|ElMMo3|MBStar|MAMI|microrna.org|MirAncesTar|miRcode|mirCoX|miRDB|MirMAP|miRTar2GO|Mirza-G|MultiMiTar|RepTar|RNAhybrid|TargetRank|TargetScan
TAF5	Q15542		hsa-miR-29c-3p	0.836291	17	Very High	BCmicrO|CoMeTa|Cupid|DIANA|ElMMo3|GenMir++|MAMI|microrna.org|MirAncesTar|miRDB|MirMAP|Mirza-G|MultiMiTar|RepTar|RNAhybrid|TargetRank|TargetScan
PRRC2C	Q9Y520		hsa-miR-497-5p	0.836215	20	Very High	BCmicrO|CoMeTa|Cupid|DIANA|ElMMo3|MBStar|microrna.org|MirAncesTar|miRcode|miRDB|MirMAP|MirTar|miRTar2GO|Mirza-G|PACCMIT|RepTar|RNA22|RNAhybrid|TargetRank|TargetScan
CDYL	Q9Y232		hsa-miR-200b-3p	0.836184	17	Very High	BCmicrO|CoMeTa|Cupid|DIANA|ElMMo3|MBStar|MAMI|microrna.org|MirAncesTar|miRDB|MirMAP|MirSNP|Mirza-G|PACCMIT|RNAhybrid|TargetRank|TargetScan
PHTF2	Q8N3S3		hsa-miR-200b-3p	0.836104	19	Very High	BCmicrO|BiTargeting|CoMeTa|Cupid|DIANA|ElMMo3|MBStar|MAMI|microrna.org|MirAncesTar|miRDB|MirMAP|MirTar|miRTar2GO|Mirza-G|RepTar|RNAhybrid|TargetRank|TargetScan
RCC2	Q9P258		hsa-miR-196b-5p	0.83604	20	Very High	BiTargeting|DIANA|ElMMo3|MBStar|MAMI|microrna.org|MirAncesTar|mirbase|mirCoX|miRDB|MirMAP|MirTar|miRTar2GO|Mirza-G|MultiMiTar|PACCMIT|RNA22|RNAhybrid|TargetRank|TargetScan
ANK3	Q12955		hsa-miR-200b-3p	0.835517	18	Very High	BCmicrO|Cupid|DIANA|ElMMo3|GenMir++|MBStar|MAMI|microrna.org|MirAncesTar|mirbase|miRDB|MirMAP|MirTar|miRTar2GO|PACCMIT|RepTar|RNAhybrid|TargetScan
PPM1E	Q8WY54		hsa-miR-143-3p	0.835427	17	Very High	BCmicrO|CoMeTa|Cupid|ElMMo3|MBStar|MAMI|microrna.org|MirAncesTar|miRcode|mirCoX|miRDB|Mirza-G|MultiMiTar|PicTar|RepTar|TargetRank|TargetScan
RSBN1	Q5VWQ0		hsa-miR-497-5p	0.835015	22	Very High	BCmicrO|BiTargeting|CoMeTa|Cupid|DIANA|ElMMo3|MBStar|microrna.org|MirAncesTar|mirbase|miRcode|miRDB|MirMAP|MirSNP|MirTar|miRTar2GO|Mirza-G|PACCMIT|RepTar|RNA22|TargetRank|TargetScan
ZFPM2	Q8WW38		hsa-miR-375	0.834923	17	Very High	BCmicrO|CoMeTa|Cupid|DIANA|ElMMo3|MBStar|MAMI|microrna.org|MirAncesTar|mirbase|miRcode|MirMAP|Mirza-G|PicTar|RepTar|RNAhybrid|TargetScan
ETS1	P14921		hsa-miR-200b-3p	0.834914	18	Very High	BCmicrO|CoMeTa|Cupid|DIANA|ElMMo3|MBStar|MAMI|microrna.org|MirAncesTar|miRDB|MirMAP|MirTar|miRTar2GO|Mirza-G|PACCMIT|RNAhybrid|TargetRank|TargetScan
PRKACB	P22694		hsa-miR-200b-3p	0.834712	18	Very High	BCmicrO|BiTargeting|CoMeTa|Cupid|DIANA|ElMMo3|MBStar|MAMI|microrna.org|MirAncesTar|miRDB|MirMAP|MirTar|Mirza-G|PACCMIT|RNAhybrid|TargetRank|TargetScan
SESN1	Q9Y6P5		hsa-miR-200b-3p	0.834695	17	Very High	BCmicrO|CoMeTa|DIANA|ElMMo3|MBStar|MAMI|microrna.org|MirAncesTar|mirbase|miRDB|MirMAP|MirTar|Mirza-G|RepTar|RNAhybrid|TargetRank|TargetScan
GDI2	P50395		hsa-miR-200b-3p	0.834666	17	Very High	BCmicrO|CoMeTa|Cupid|DIANA|ElMMo3|GenMir++|MAMI|microrna.org|MirAncesTar|mirbase|miRDB|MirMAP|Mirza-G|PACCMIT|RepTar|RNAhybrid|TargetScan
C16orf72	Q14CZ0		hsa-miR-200b-3p	0.834656	16	Very High	BCmicrO|CoMeTa|DIANA|ElMMo3|MBStar|MAMI|microrna.org|MirAncesTar|miRDB|MirMAP|MirTar|Mirza-G|PACCMIT|RepTar|TargetRank|TargetScan
HECW1	Q76N89		hsa-miR-29c-3p	0.834621	17	Very High	BCmicrO|CoMeTa|Cupid|DIANA|ElMMo3|MAMI|microrna.org|MirAncesTar|miRDB|MirMAP|Mirza-G|MultiMiTar|PACCMIT|PicTar|RepTar|RNAhybrid|TargetScan
HAS2	Q92819		hsa-miR-497-5p	0.834593	21	Very High	BCmicrO|BiTargeting|CoMeTa|Cupid|DIANA|ElMMo3|MBStar|MAMI|microrna.org|MirAncesTar|mirbase|miRcode|miRDB|MirMAP|MirTar|miRTar2GO|Mirza-G|PACCMIT|RepTar|RNAhybrid|TargetScan
CAV2	P51636		hsa-miR-29c-3p	0.83441	16	Very High	BCmicrO|CoMeTa|Cupid|DIANA|ElMMo3|MAMI|microrna.org|MirAncesTar|miRDB|MirMAP|miRTar2GO|Mirza-G|PACCMIT|RepTar|RNAhybrid|TargetScan
MYO6	Q9UM54		hsa-miR-143-3p	0.834398	20	Very High	BCmicrO|CoMeTa|DIANA|ElMMo3|MBStar|MAMI|microrna.org|MirAncesTar|miRcode|mirCoX|miRDB|MirMAP|MirTar|Mirza-G|MultiMiTar|PACCMIT|RepTar|RNAhybrid|TargetRank|TargetScan
ZNF207	O43670		hsa-miR-224-5p	0.834204	19	Very High	BCmicrO|Cupid|DIANA|ElMMo3|MBStar|MAMI|microrna.org|MirAncesTar|mirbase|miRDB|MirMAP|MirTar|miRTar2GO|Mirza-G|PACCMIT|RepTar|RNAhybrid|TargetRank|TargetScan
SYDE1	Q6ZW31		hsa-miR-200b-3p	0.833903	18	Very High	BCmicrO|BiTargeting|CoMeTa|Cupid|DIANA|ElMMo3|MAMI|microrna.org|MirAncesTar|miRDB|MirMAP|MirTar|miRTar2GO|Mirza-G|PACCMIT|RepTar|TargetRank|TargetScan
CDK17	Q00537		hsa-miR-497-5p	0.833886	20	Very High	BCmicrO|CoMeTa|Cupid|DIANA|ElMMo3|MBStar|microrna.org|MirAncesTar|miRcode|miRDB|MirMAP|MirSNP|MirTar|miRTar2GO|Mirza-G|PACCMIT|RepTar|RNAhybrid|TargetRank|TargetScan
NUAK2	Q9H093		hsa-miR-143-3p	0.833844	23	Very High	BCmicrO|BiTargeting|Cupid|DIANA|ElMMo3|MAMI|microrna.org|MirAncesTar|mirbase|miRcode|mirCoX|miRDB|MirMAP|MirSNP|miRTar2GO|Mirza-G|MultiMiTar|PACCMIT|RepTar|RNA22|RNAhybrid|TargetRank|TargetScan
YTHDC1	Q96MU7		hsa-miR-497-5p	0.833806	19	Very High	BCmicrO|CoMeTa|Cupid|DIANA|ElMMo3|MBStar|microrna.org|MirAncesTar|miRcode|miRDB|MirMAP|MirTar|miRTar2GO|Mirza-G|PACCMIT|RepTar|RNAhybrid|TargetRank|TargetScan
ABRAXAS2	Q15018		hsa-miR-140-5p	0.83378	20	Very High	BCmicrO|CoMeTa|DIANA|ElMMo3|GenMir++|MBStar|MAMI|microrna.org|MirAncesTar|miRcode|mirCoX|miRDB|MirMAP|MirTar|Mirza-G|PACCMIT|RepTar|RNAhybrid|TargetRank|TargetScan
BCL11A	Q9H165		hsa-miR-140-5p	0.833677	22	Very High	BCmicrO|BiTargeting|CoMeTa|Cupid|DIANA|ElMMo3|MBStar|microrna.org|MirAncesTar|miRcode|mirCoX|miRDB|MirMAP|MirSNP|MirTar|miRTar2GO|Mirza-G|MultiMiTar|PicTar|RepTar|RNAhybrid|TargetRank
AQP4	P55087		hsa-miR-196b-5p	0.833528	17	Very High	BiTargeting|CoMeTa|DIANA|ElMMo3|MBStar|MAMI|microrna.org|MirAncesTar|mirCoX|miRDB|MirMAP|MirTar|Mirza-G|PicTar|RNAhybrid|TargetRank|TargetScan
SMARCD2	Q92925		hsa-miR-143-3p	0.833525	19	Very High	BCmicrO|BiTargeting|CoMeTa|Cupid|DIANA|ElMMo3|GenMir++|MAMI|microrna.org|MirAncesTar|miRcode|mirCoX|miRDB|MirMAP|MultiMiTar|PACCMIT|RepTar|RNAhybrid|TargetScan
SCHIP1	Q9P0W5		hsa-miR-196b-5p	0.833508	18	Very High	CoMeTa|Cupid|DIANA|ElMMo3|MBStar|MAMI|microrna.org|MirAncesTar|mirCoX|miRDB|MirMAP|MirTar|Mirza-G|PACCMIT|PicTar|RepTar|RNAhybrid|TargetScan
COPS8	Q99627		hsa-miR-200b-3p	0.833393	19	Very High	BCmicrO|CoMeTa|Cupid|DIANA|ElMMo3|MBStar|MAMI|microrna.org|MirAncesTar|mirbase|miRDB|MirMAP|MirTar|Mirza-G|PACCMIT|RepTar|RNAhybrid|TargetRank|TargetScan
MAFB	Q9Y5Q3		hsa-miR-29c-3p	0.833138	15	Very High	BCmicrO|BiTargeting|CoMeTa|DIANA|ElMMo3|microrna.org|MirAncesTar|miRDB|MirMAP|miRTar2GO|Mirza-G|PicTar|RepTar|TargetRank|TargetScan
XPO7	Q9UIA9		hsa-miR-497-5p	0.833136	18	Very High	BCmicrO|BiTargeting|CoMeTa|Cupid|DIANA|ElMMo3|microrna.org|MirAncesTar|miRcode|miRDB|MirMAP|MirTar|miRTar2GO|Mirza-G|PACCMIT|RNAhybrid|TargetRank|TargetScan
BCL11A	Q9H165		hsa-miR-29c-3p	0.833079	18	Very High	BCmicrO|BiTargeting|CoMeTa|Cupid|DIANA|ElMMo3|MBStar|microrna.org|MirAncesTar|miRDB|MirMAP|MirTar|Mirza-G|MultiMiTar|PicTar|RepTar|RNAhybrid|TargetRank
RPS6KA3	P51812		hsa-miR-497-5p	0.832897	17	Very High	BCmicrO|BiTargeting|CoMeTa|Cupid|DIANA|ElMMo3|microrna.org|MirAncesTar|miRcode|miRDB|MirMAP|MirTar|miRTar2GO|Mirza-G|RepTar|TargetRank|TargetScan
SACS	Q9NZJ4		hsa-miR-199a-5p	0.832785	21	Very High	BCmicrO|CoMeTa|Cupid|DIANA|ElMMo3|MBStar|MAMI|microrna.org|MirAncesTar|miRDB|MirMAP|MirTar|miRTar2GO|Mirza-G|MultiMiTar|PACCMIT|RepTar|RNAhybrid|TargetRank|TargetScan|TargetSpy
KMT5C	Q86Y97		hsa-miR-29c-3p	0.832696	18	Very High	BCmicrO|BiTargeting|Cupid|DIANA|ElMMo3|microrna.org|MirAncesTar|mirbase|miRDB|MirMAP|MirTar|miRTar2GO|Mirza-G|MultiMiTar|RepTar|RNAhybrid|TargetRank|TargetScan
KIF5C	O60282		hsa-miR-497-5p	0.832682	19	Very High	BCmicrO|BiTargeting|CoMeTa|Cupid|DIANA|ElMMo3|MBStar|microrna.org|MirAncesTar|miRcode|miRDB|MirMAP|MirTar|Mirza-G|PACCMIT|RepTar|RNAhybrid|TargetRank|TargetScan
WIPI2	Q9Y4P8		hsa-miR-497-5p	0.832581	19	Very High	BCmicrO|CoMeTa|DIANA|ElMMo3|MBStar|MAMI|microrna.org|MirAncesTar|miRcode|miRDB|MirMAP|MirSNP|MirTar|miRTar2GO|Mirza-G|RepTar|RNAhybrid|TargetRank|TargetScan
SYT1	P21579		hsa-miR-200b-3p	0.832443	17	Very High	BCmicrO|CoMeTa|Cupid|DIANA|ElMMo3|MBStar|MAMI|microrna.org|MirAncesTar|mirbase|miRDB|MirMAP|Mirza-G|PACCMIT|RNAhybrid|TargetRank|TargetScan
DYNLT1	P63172		hsa-miR-29c-3p	0.832325	15	Very High	BCmicrO|CoMeTa|Cupid|DIANA|ElMMo3|MAMI|microrna.org|mirbase|MirMAP|miRTar2GO|Mirza-G|PicTar|RepTar|RNAhybrid|TargetScan
TBL1XR1	Q9BZK7		hsa-miR-497-5p	0.832183	17	Very High	BCmicrO|BiTargeting|CoMeTa|Cupid|DIANA|ElMMo3|MBStar|microrna.org|MirAncesTar|miRcode|miRDB|MirMAP|MirTar|miRTar2GO|Mirza-G|RepTar|TargetScan
FOS	P01100		hsa-miR-29c-3p	0.832052	16	Very High	BCmicrO|CoMeTa|Cupid|DIANA|ElMMo3|MAMI|microrna.org|MirAncesTar|mirbase|miRDB|MirMAP|Mirza-G|PACCMIT|PicTar|RNAhybrid|TargetScan
GAB1	Q13480		hsa-miR-29c-3p	0.832028	21	Very High	BCmicrO|BiTargeting|CoMeTa|DIANA|ElMMo3|GenMir++|MBStar|MAMI|MirAncesTar|mirbase|miRDB|MirMAP|MirSNP|MirTar|miRTar2GO|Mirza-G|MultiMiTar|PACCMIT|RepTar|RNAhybrid|TargetScan
RUNX1T1	Q06455		hsa-miR-497-5p	0.831719	21	Very High	BCmicrO|BiTargeting|CoMeTa|Cupid|DIANA|ElMMo3|MBStar|microrna.org|MirAncesTar|miRcode|miRDB|MirMAP|MirSNP|MirTar|miRTar2GO|Mirza-G|PACCMIT|RepTar|RNAhybrid|TargetRank|TargetScan
FMR1	Q06787		hsa-miR-200b-3p	0.831657	18	Very High	BCmicrO|CoMeTa|Cupid|DIANA|ElMMo3|GenMir++|MBStar|MAMI|microrna.org|MirAncesTar|mirbase|miRDB|MirMAP|MirTar|Mirza-G|PACCMIT|RNAhybrid|TargetScan
FBXW7	Q969H0		hsa-miR-497-5p	0.831439	19	Very High	BCmicrO|CoMeTa|Cupid|DIANA|ElMMo3|MBStar|microrna.org|MirAncesTar|miRcode|miRDB|MirMAP|MirTar|miRTar2GO|Mirza-G|PACCMIT|RepTar|RNAhybrid|TargetRank|TargetScan
CAND1	Q86VP6		hsa-miR-140-5p	0.8314	23	Very High	BCmicrO|BiTargeting|CoMeTa|Cupid|DIANA|ElMMo3|MBStar|MAMI|microrna.org|MirAncesTar|mirbase|miRcode|mirCoX|miRDB|MirMAP|MirTar|miRTar2GO|Mirza-G|MultiMiTar|RepTar|RNAhybrid|TargetRank|TargetScan
EDA	Q92838		hsa-miR-497-5p	0.831314	21	Very High	BCmicrO|BiTargeting|CoMeTa|Cupid|DIANA|ElMMo3|MBStar|MAMI|microrna.org|MirAncesTar|mirbase|miRcode|miRDB|MirMAP|MirSNP|MirTar|Mirza-G|PACCMIT|RepTar|RNAhybrid|TargetRank
RNF2	Q99496		hsa-miR-149-5p	0.831236	20	Very High	BCmicrO|BiTargeting|CoMeTa|DIANA|ElMMo3|MAMI|microrna.org|MirAncesTar|mirCoX|miRDB|MirMAP|MirTar|miRTar2GO|Mirza-G|PACCMIT|PITA|RNA22|RNAhybrid|TargetRank|TargetScan
TSPAN12	O95859		hsa-miR-140-5p	0.831203	22	Very High	BCmicrO|CoMeTa|Cupid|DIANA|ElMMo3|MBStar|MAMI|microrna.org|MirAncesTar|miRcode|mirCoX|miRDB|MirMAP|MirTar|miRTar2GO|Mirza-G|MultiMiTar|PACCMIT|RNAhybrid|TargetRank|TargetScan|TargetSpy
AHR	P35869		hsa-miR-29c-3p	0.83115	17	Very High	BCmicrO|CoMeTa|Cupid|DIANA|ElMMo3|GenMir++|MBStar|microrna.org|MirAncesTar|miRDB|MirMAP|MirTar|Mirza-G|MultiMiTar|RepTar|TargetRank|TargetScan
HMBOX1	Q6NT76		hsa-miR-200b-3p	0.830975	19	Very High	BCmicrO|CoMeTa|Cupid|DIANA|ElMMo3|MBStar|MAMI|microrna.org|MirAncesTar|mirbase|MirMAP|MirTar|miRTar2GO|Mirza-G|PACCMIT|RepTar|RNAhybrid|TargetRank|TargetScan
FOXJ2	Q9P0K8		hsa-miR-29c-3p	0.830417	20	Very High	BCmicrO|BiTargeting|CoMeTa|Cupid|DIANA|ElMMo3|MBStar|MAMI|microrna.org|MirAncesTar|mirbase|miRDB|MirMAP|MirTar|miRTar2GO|Mirza-G|RepTar|RNAhybrid|TargetRank|TargetScan
KDELC1	Q6UW63		hsa-miR-29c-3p	0.830387	19	Very High	BCmicrO|CoMeTa|Cupid|DIANA|ElMMo3|MAMI|microrna.org|MirAncesTar|mirbase|miRDB|MirMAP|MirTar|miRTar2GO|MultiMiTar|PACCMIT|RepTar|RNAhybrid|TargetRank|TargetScan
PXYLP1	Q8TE99		hsa-miR-29c-3p	0.830302	19	Very High	BCmicrO|BiTargeting|Cupid|DIANA|ElMMo3|MBStar|MAMI|microrna.org|MirAncesTar|miRDB|MirMAP|MirTar|miRTar2GO|Mirza-G|MultiMiTar|RepTar|RNAhybrid|TargetRank|TargetScan
RYBP	Q8N488		hsa-miR-29c-3p	0.83028	15	Very High	BCmicrO|CoMeTa|Cupid|DIANA|ElMMo3|microrna.org|MirAncesTar|miRDB|MirMAP|miRTar2GO|Mirza-G|PACCMIT|PicTar|RepTar|TargetScan
ANKRD13B	Q86YJ7		hsa-miR-29c-3p	0.830256	20	Very High	BCmicrO|BiTargeting|Cupid|DIANA|ElMMo3|MAMI|microrna.org|MirAncesTar|mirbase|miRDB|MirMAP|MirSNP|MirTar|miRTar2GO|Mirza-G|PACCMIT|RepTar|RNAhybrid|TargetRank|TargetScan
NPC1	O15118		hsa-miR-200b-3p	0.830186	17	Very High	BCmicrO|CoMeTa|Cupid|ElMMo3|GenMir++|MBStar|MAMI|microrna.org|MirAncesTar|mirbase|MirMAP|MirSNP|Mirza-G|PACCMIT|RepTar|RNAhybrid|TargetScan
PDE4D	Q08499		hsa-miR-199a-5p	0.829951	19	Very High	BCmicrO|CoMeTa|DIANA|ElMMo3|MBStar|MAMI|microrna.org|MirAncesTar|miRDB|MirMAP|miRTar2GO|Mirza-G|MultiMiTar|PACCMIT|PicTar|RepTar|RNAhybrid|TargetScan|TargetSpy
ELL2	O00472		hsa-miR-200b-3p	0.829923	16	Very High	BCmicrO|CoMeTa|Cupid|DIANA|ElMMo3|MBStar|microrna.org|MirAncesTar|miRDB|MirMAP|MirSNP|MirTar|Mirza-G|RNAhybrid|TargetRank|TargetScan
LAMC1	P11047		hsa-miR-497-5p	0.829894	19	Very High	BCmicrO|CoMeTa|Cupid|DIANA|ElMMo3|MBStar|MAMI|microrna.org|MirAncesTar|miRcode|miRDB|MirMAP|MirTar|miRTar2GO|Mirza-G|PACCMIT|RepTar|RNA22|TargetScan
ELN	P15502		hsa-miR-29c-3p	0.829886	17	Very High	BCmicrO|BiTargeting|CoMeTa|Cupid|DIANA|ElMMo3|MBStar|microrna.org|MirAncesTar|miRDB|MirMAP|MirTar|miRTar2GO|RepTar|RNAhybrid|TargetRank|TargetScan
SGMS1	Q86VZ5		hsa-miR-150-5p	0.829855	18	Very High	BCmicrO|CoMeTa|Cupid|DIANA|ElMMo3|MAMI|microrna.org|MirAncesTar|miRcode|mirCoX|miRDB|MirMAP|miRTar2GO|Mirza-G|PACCMIT|RNAhybrid|TargetRank|TargetScan
DAG1	Q14118		hsa-miR-29c-3p	0.82972	16	Very High	BCmicrO|CoMeTa|Cupid|DIANA|ElMMo3|GenMir++|MBStar|MAMI|MirAncesTar|miRDB|MirMAP|MultiMiTar|PACCMIT|RepTar|RNAhybrid|TargetRank
CPEB2	Q7Z5Q1		hsa-miR-143-3p	0.82971	18	Very High	BCmicrO|Cupid|DIANA|ElMMo3|MBStar|MAMI|MirAncesTar|miRcode|mirCoX|MirMAP|miRTar2GO|Mirza-G|MultiMiTar|PicTar|RepTar|RNAhybrid|TargetRank|TargetScan
COL19A1	Q14993		hsa-miR-29c-3p	0.829092	18	Very High	BCmicrO|CoMeTa|Cupid|DIANA|ElMMo3|MBStar|microrna.org|MirAncesTar|miRDB|MirMAP|MirTar|Mirza-G|MultiMiTar|PACCMIT|RepTar|RNAhybrid|TargetRank|TargetScan
ARHGAP5	Q13017		hsa-miR-497-5p	0.829085	19	Very High	BCmicrO|BiTargeting|CoMeTa|Cupid|DIANA|ElMMo3|MBStar|MirAncesTar|miRcode|miRDB|MirMAP|MirTar|miRTar2GO|Mirza-G|PACCMIT|RepTar|RNAhybrid|TargetRank|TargetScan
ATXN7	O15265		hsa-miR-199a-5p	0.829073	20	Very High	BCmicrO|BiTargeting|CoMeTa|DIANA|ElMMo3|MBStar|MAMI|microrna.org|MirAncesTar|miRDB|MirMAP|MirTar|Mirza-G|MultiMiTar|PACCMIT|PicTar|RepTar|RNAhybrid|TargetRank|TargetScan
NPR3	P17342		hsa-miR-143-3p	0.828923	21	Very High	BCmicrO|BiTargeting|CoMeTa|DIANA|ElMMo3|MBStar|MAMI|microrna.org|MirAncesTar|miRcode|mirCoX|miRDB|MirMAP|miRTar2GO|Mirza-G|MultiMiTar|PACCMIT|RepTar|RNAhybrid|TargetRank|TargetScan
FERMT2	Q96AC1		hsa-miR-200b-3p	0.828877	17	Very High	BCmicrO|CoMeTa|Cupid|DIANA|ElMMo3|GenMir++|MBStar|MAMI|microrna.org|MirAncesTar|miRDB|MirMAP|MirTar|Mirza-G|RNAhybrid|TargetRank|TargetScan
ENSA	O43768		hsa-miR-150-5p	0.82884	22	Very High	BCmicrO|CoMeTa|DIANA|ElMMo3|MBStar|MAMI|microrna.org|MirAncesTar|mirbase|miRcode|mirCoX|miRDB|MirMAP|MirSNP|MirTar|miRTar2GO|Mirza-G|RepTar|RNA22|RNAhybrid|TargetRank|TargetScan
UBN2	Q6ZU65		hsa-miR-497-5p	0.828805	18	Very High	BCmicrO|BiTargeting|DIANA|ElMMo3|MBStar|MirAncesTar|miRcode|miRDB|MirMAP|MirTar|miRTar2GO|Mirza-G|PACCMIT|PITA|RepTar|RNAhybrid|TargetRank|TargetScan
SLC16A2	P36021		hsa-miR-375	0.828756	19	Very High	BCmicrO|CoMeTa|DIANA|ElMMo3|MBStar|MAMI|microrna.org|MirAncesTar|mirbase|miRcode|MirMAP|MirSNP|MirTar|Mirza-G|RepTar|RNAhybrid|TargetRank|TargetScan|TargetSpy
ASH1L	Q9NR48		hsa-miR-497-5p	0.828703	19	Very High	BCmicrO|CoMeTa|DIANA|ElMMo3|MBStar|microrna.org|MirAncesTar|miRcode|miRDB|MirMAP|MirTar|miRTar2GO|Mirza-G|PACCMIT|RepTar|RNA22|RNAhybrid|TargetRank|TargetScan
CCNT2	O60583		hsa-miR-497-5p	0.828682	18	Very High	BCmicrO|CoMeTa|DIANA|ElMMo3|MBStar|microrna.org|MirAncesTar|miRcode|miRDB|MirMAP|MirTar|miRTar2GO|Mirza-G|PACCMIT|RepTar|RNAhybrid|TargetRank|TargetScan
PLEKHA1	Q9HB21		hsa-miR-29c-3p	0.828576	18	Very High	BCmicrO|BiTargeting|CoMeTa|Cupid|DIANA|ElMMo3|MBStar|microrna.org|MirAncesTar|miRDB|MirMAP|miRTar2GO|Mirza-G|PACCMIT|PicTar|RepTar|RNAhybrid|TargetScan
ELAVL4	P26378		hsa-miR-375	0.828568	18	Very High	BCmicrO|CoMeTa|Cupid|DIANA|ElMMo3|MBStar|MAMI|microrna.org|MirAncesTar|mirbase|miRcode|MirMAP|MirTar|PACCMIT|RNA22|RNAhybrid|TargetRank|TargetScan
SCAF8	Q9UPN6		hsa-miR-143-3p	0.828555	19	Very High	BCmicrO|CoMeTa|Cupid|DIANA|ElMMo3|MBStar|microrna.org|MirAncesTar|miRcode|mirCoX|miRDB|MirMAP|MirTar|miRTar2GO|MultiMiTar|PicTar|RepTar|RNAhybrid|TargetScan
GORASP2	Q9H8Y8		hsa-miR-497-5p	0.828524	20	Very High	BCmicrO|BiTargeting|CoMeTa|Cupid|DIANA|ElMMo3|MBStar|MAMI|microrna.org|MirAncesTar|miRcode|miRDB|MirMAP|MirTar|Mirza-G|PACCMIT|RepTar|RNAhybrid|TargetRank|TargetScan
ETV6	P41212		hsa-miR-143-3p	0.828417	18	Very High	BCmicrO|CoMeTa|ElMMo3|MBStar|MAMI|microrna.org|MirAncesTar|mirCoX|miRDB|MirTar|Mirza-G|MultiMiTar|PACCMIT|PicTar|RepTar|RNAhybrid|TargetRank|TargetScan
HS2ST1	Q7LGA3		hsa-miR-140-5p	0.828355	25	Very High	BCmicrO|BiTargeting|CoMeTa|Cupid|DIANA|ElMMo3|MBStar|microrna.org|MirAncesTar|miRcode|mirCoX|miRDB|MirMAP|MirTar|miRTar2GO|Mirza-G|MultiMiTar|PACCMIT|PITA|RepTar|RNA22|RNAhybrid|TargetRank|TargetScan|TargetSpy
MTMR4	Q9NYA4		hsa-miR-29c-3p	0.828281	16	Very High	BCmicrO|CoMeTa|Cupid|DIANA|ElMMo3|microrna.org|MirAncesTar|miRDB|MirMAP|Mirza-G|PACCMIT|PicTar|RepTar|RNAhybrid|TargetRank|TargetScan
BASP1	P80723		hsa-miR-200b-3p	0.828259	17	Very High	BCmicrO|BiTargeting|CoMeTa|DIANA|ElMMo3|MBStar|MAMI|microrna.org|mirbase|miRDB|MirMAP|miRTar2GO|Mirza-G|PACCMIT|RepTar|TargetRank|TargetScan
TBK1	Q9UHD2		hsa-miR-200b-3p	0.828202	17	Very High	BCmicrO|CoMeTa|Cupid|DIANA|ElMMo3|MAMI|microrna.org|MirAncesTar|mirbase|miRDB|MirMAP|MirTar|Mirza-G|PACCMIT|RNAhybrid|TargetRank|TargetScan
NUMB	P49757		hsa-miR-143-3p	0.828166	20	Very High	BCmicrO|CoMeTa|Cupid|DIANA|ElMMo3|GenMir++|MBStar|MAMI|microrna.org|MirAncesTar|miRcode|mirCoX|MirMAP|MirTar|miRTar2GO|Mirza-G|MultiMiTar|RepTar|RNAhybrid|TargetRank
GIT2	Q14161		hsa-miR-200b-3p	0.828096	17	Very High	BCmicrO|CoMeTa|Cupid|DIANA|ElMMo3|MBStar|MAMI|microrna.org|MirAncesTar|miRDB|MirMAP|MirTar|Mirza-G|PACCMIT|RNAhybrid|TargetRank|TargetScan
NAA25	Q14CX7		hsa-miR-497-5p	0.827956	18	Very High	BCmicrO|BiTargeting|Cupid|DIANA|ElMMo3|MBStar|microrna.org|MirAncesTar|miRcode|miRDB|MirMAP|MirSNP|miRTar2GO|Mirza-G|PACCMIT|RepTar|TargetRank|TargetScan
BCL2L2	Q92843		hsa-miR-497-5p	0.827786	18	Very High	BCmicrO|BiTargeting|CoMeTa|DIANA|ElMMo3|microrna.org|MirAncesTar|miRcode|miRDB|MirMAP|MirTar|miRTar2GO|Mirza-G|PACCMIT|RepTar|RNAhybrid|TargetRank|TargetScan
REEP1	Q9H902		hsa-miR-200b-3p	0.827461	17	Very High	BCmicrO|CoMeTa|Cupid|DIANA|ElMMo3|MBStar|MAMI|microrna.org|MirAncesTar|miRDB|MirMAP|MirTar|Mirza-G|PACCMIT|RNAhybrid|TargetRank|TargetScan
ANKRD13C	Q8N6S4		hsa-miR-29c-3p	0.827456	20	Very High	BCmicrO|BiTargeting|Cupid|DIANA|ElMMo3|MBStar|microrna.org|MirAncesTar|mirbase|miRDB|MirMAP|MirTar|miRTar2GO|Mirza-G|MultiMiTar|PicTar|RepTar|RNAhybrid|TargetRank|TargetScan
FGF1	P05230		hsa-miR-143-3p	0.827406	20	Very High	BCmicrO|CoMeTa|DIANA|ElMMo3|GenMir++|MBStar|MAMI|microrna.org|MirAncesTar|miRcode|mirCoX|miRDB|MirMAP|Mirza-G|MultiMiTar|PACCMIT|RepTar|RNAhybrid|TargetRank|TargetScan
ZBTB5	O15062		hsa-miR-29c-3p	0.827405	19	Very High	BCmicrO|BiTargeting|CoMeTa|Cupid|DIANA|ElMMo3|MAMI|microrna.org|MirAncesTar|mirbase|miRDB|MirMAP|MirSNP|Mirza-G|MultiMiTar|PACCMIT|RepTar|TargetRank|TargetScan
TRIM9	Q9C026		hsa-miR-224-5p	0.827297	20	Very High	BCmicrO|CoMeTa|Cupid|DIANA|ElMMo3|MBStar|MAMI|microrna.org|MirAncesTar|mirbase|miRDB|MirMAP|MirSNP|MirTar|Mirza-G|MultiMiTar|RepTar|RNAhybrid|TargetRank|TargetScan
ATP2B1	P20020		hsa-miR-29c-3p	0.827114	18	Very High	BCmicrO|CoMeTa|Cupid|DIANA|ElMMo3|GenMir++|MBStar|microrna.org|MirAncesTar|miRDB|MirMAP|miRTar2GO|Mirza-G|MultiMiTar|PACCMIT|RepTar|RNAhybrid|TargetRank
CCNL1	Q9UK58		hsa-miR-199a-5p	0.82697	19	Very High	BCmicrO|CoMeTa|Cupid|DIANA|ElMMo3|MBStar|MAMI|microrna.org|MirAncesTar|mirbase|MirMAP|MirTar|Mirza-G|MultiMiTar|PACCMIT|RNAhybrid|TargetRank|TargetScan|TargetSpy
PCGF3	Q3KNV8		hsa-miR-29c-3p	0.826961	17	Very High	BCmicrO|BiTargeting|CoMeTa|Cupid|DIANA|ElMMo3|microrna.org|MirAncesTar|miRDB|MirMAP|miRTar2GO|Mirza-G|PicTar|RepTar|RNAhybrid|TargetRank|TargetScan
AFTPH	Q6ULP2		hsa-miR-199a-5p	0.82688	19	Very High	BCmicrO|CoMeTa|Cupid|DIANA|ElMMo3|MBStar|microrna.org|MirAncesTar|miRDB|MirMAP|miRTar2GO|Mirza-G|MultiMiTar|PACCMIT|PicTar|RNAhybrid|TargetRank|TargetScan|TargetSpy
ELF2	Q15723		hsa-miR-200b-3p	0.826839	18	Very High	BCmicrO|CoMeTa|Cupid|DIANA|ElMMo3|MBStar|MAMI|microrna.org|MirAncesTar|miRDB|MirMAP|MirTar|Mirza-G|PACCMIT|RepTar|RNAhybrid|TargetRank|TargetScan
KCNJ2	P63252		hsa-miR-497-5p	0.82673	19	Very High	BCmicrO|BiTargeting|CoMeTa|Cupid|DIANA|ElMMo3|MBStar|MAMI|microrna.org|MirAncesTar|miRcode|miRDB|MirMAP|MirSNP|MirTar|Mirza-G|PACCMIT|RepTar|TargetScan
SMURF1	Q9HCE7		hsa-miR-497-5p	0.826688	17	Very High	BCmicrO|BiTargeting|CoMeTa|DIANA|ElMMo3|MBStar|microrna.org|MirAncesTar|miRcode|miRDB|MirMAP|MirTar|miRTar2GO|Mirza-G|RepTar|TargetRank|TargetScan
WNK3	Q9BYP7		hsa-miR-497-5p	0.826475	19	Very High	BCmicrO|BiTargeting|Cupid|DIANA|ElMMo3|MBStar|MAMI|microrna.org|MirAncesTar|miRcode|miRDB|MirMAP|MirTar|miRTar2GO|Mirza-G|PACCMIT|RepTar|TargetRank|TargetScan
MOB4	Q9Y3A3		hsa-miR-497-5p	0.826448	18	Very High	BCmicrO|CoMeTa|Cupid|DIANA|ElMMo3|MBStar|microrna.org|MirAncesTar|miRcode|miRDB|MirMAP|MirTar|miRTar2GO|Mirza-G|PACCMIT|RNAhybrid|TargetRank|TargetScan
LCORL	Q8N3X6		hsa-miR-196b-5p	0.826339	16	Very High	BiTargeting|Cupid|ElMMo3|MBStar|MAMI|microrna.org|MirAncesTar|mirCoX|MirMAP|miRTar2GO|Mirza-G|MultiMiTar|PicTar|RNAhybrid|TargetRank|TargetScan
MBOAT2	Q6ZWT7		hsa-miR-143-3p	0.826254	18	Very High	BCmicrO|CoMeTa|Cupid|DIANA|ElMMo3|MBStar|MAMI|microrna.org|MirAncesTar|miRcode|mirCoX|MirMAP|Mirza-G|MultiMiTar|PicTar|RNAhybrid|TargetRank|TargetScan
DR1	Q01658		hsa-miR-224-5p	0.826245	20	Very High	BCmicrO|BiTargeting|CoMeTa|Cupid|DIANA|ElMMo3|MBStar|MAMI|microrna.org|MirAncesTar|miRDB|MirMAP|MirTar|Mirza-G|MultiMiTar|PACCMIT|RepTar|RNAhybrid|TargetRank|TargetScan
CALU	O43852		hsa-miR-497-5p	0.825985	20	Very High	BCmicrO|BiTargeting|CoMeTa|Cupid|DIANA|ElMMo3|MBStar|MAMI|microrna.org|MirAncesTar|miRcode|miRDB|MirMAP|MirTar|miRTar2GO|Mirza-G|PITA|RepTar|RNAhybrid|TargetScan
MIEF1	L0R8F8		hsa-miR-200b-3p	0.825978	18	Very High	BCmicrO|CoMeTa|DIANA|ElMMo3|MBStar|microrna.org|MirAncesTar|mirbase|miRDB|MirMAP|MirSNP|MirTar|Mirza-G|PACCMIT|RepTar|RNAhybrid|TargetRank|TargetScan
BRD2	P25440		hsa-miR-143-3p	0.82553	21	Very High	BCmicrO|BiTargeting|CoMeTa|DIANA|ElMMo3|MBStar|MAMI|microrna.org|MirAncesTar|mirbase|miRcode|mirCoX|miRDB|MirMAP|miRTar2GO|Mirza-G|PACCMIT|PITA|RepTar|RNAhybrid|TargetScan
TSC22D2	O75157		hsa-miR-200b-3p	0.825482	17	Very High	BCmicrO|CoMeTa|Cupid|DIANA|ElMMo3|MBStar|MAMI|microrna.org|MirAncesTar|MirMAP|MirTar|Mirza-G|PACCMIT|RepTar|RNAhybrid|TargetRank|TargetScan
EGR2	P11161		hsa-miR-150-5p	0.825468	19	Very High	BCmicrO|BiTargeting|CoMeTa|Cupid|DIANA|ElMMo3|MAMI|microrna.org|MirAncesTar|mirbase|miRcode|mirCoX|miRDB|MirMAP|MirTar|Mirza-G|RNAhybrid|TargetRank|TargetScan
HLF	Q16534		hsa-miR-199a-5p	0.825466	19	Very High	BCmicrO|BiTargeting|CoMeTa|DIANA|ElMMo3|MBStar|MAMI|microrna.org|MirAncesTar|miRDB|MirMAP|Mirza-G|MultiMiTar|PACCMIT|PicTar|RepTar|RNAhybrid|TargetRank|TargetScan
BACH1	O14867		hsa-miR-196b-5p	0.82519	18	Very High	CoMeTa|DIANA|ElMMo3|MBStar|microrna.org|MirAncesTar|mirCoX|miRDB|MirMAP|miRTar2GO|Mirza-G|MultiMiTar|PACCMIT|PicTar|RepTar|RNAhybrid|TargetRank|TargetScan
CSMD3	Q7Z407		hsa-miR-200b-3p	0.825184	17	Very High	BCmicrO|Cupid|DIANA|ElMMo3|MBStar|MAMI|microrna.org|MirAncesTar|miRDB|MirMAP|MirTar|Mirza-G|PACCMIT|RepTar|RNAhybrid|TargetRank|TargetScan
MAP2	P11137		hsa-miR-200b-3p	0.825174	18	Very High	BCmicrO|CoMeTa|Cupid|DIANA|ElMMo3|MBStar|microrna.org|MirAncesTar|miRDB|MirMAP|MirSNP|MirTar|Mirza-G|PACCMIT|RepTar|RNAhybrid|TargetRank|TargetScan
RAD23B	P54727		hsa-miR-497-5p	0.825058	19	Very High	BCmicrO|CoMeTa|DIANA|ElMMo3|MBStar|MAMI|microrna.org|MirAncesTar|miRcode|miRDB|MirMAP|MirTar|miRTar2GO|Mirza-G|PACCMIT|RepTar|RNAhybrid|TargetRank|TargetScan
CBFA2T3	O75081		hsa-miR-196b-5p	0.825035	18	Very High	CoMeTa|Cupid|DIANA|ElMMo3|MBStar|MAMI|microrna.org|MirAncesTar|mirCoX|miRDB|MirMAP|MultiMiTar|PACCMIT|PicTar|RepTar|RNAhybrid|TargetRank|TargetScan
TASP1	Q9H6P5		hsa-miR-497-5p	0.824853	21	Very High	BCmicrO|BiTargeting|CoMeTa|Cupid|DIANA|ElMMo3|MAMI|microrna.org|MirAncesTar|mirbase|miRcode|miRDB|MirMAP|MirSNP|MirTar|miRTar2GO|Mirza-G|PACCMIT|RepTar|RNAhybrid|TargetScan
ARFGAP2	Q8N6H7		hsa-miR-497-5p	0.824846	19	Very High	BCmicrO|BiTargeting|CoMeTa|DIANA|ElMMo3|microrna.org|MirAncesTar|miRcode|miRDB|MirMAP|MirTar|miRTar2GO|Mirza-G|PACCMIT|PITA|RepTar|RNAhybrid|TargetRank|TargetScan
MTMR3	Q13615		hsa-miR-497-5p	0.824787	19	Very High	BCmicrO|BiTargeting|CoMeTa|DIANA|ElMMo3|MBStar|microrna.org|MirAncesTar|miRcode|miRDB|MirMAP|MirTar|miRTar2GO|Mirza-G|PACCMIT|RepTar|RNAhybrid|TargetRank|TargetScan
PPM1A	P35813		hsa-miR-497-5p	0.824698	19	Very High	BCmicrO|BiTargeting|CoMeTa|Cupid|DIANA|ElMMo3|MBStar|microrna.org|MirAncesTar|miRcode|miRDB|MirMAP|MirSNP|MirTar|miRTar2GO|Mirza-G|RepTar|RNAhybrid|TargetScan
EGR3	Q06889		hsa-miR-200b-3p	0.82469	17	Very High	BCmicrO|CoMeTa|Cupid|ElMMo3|GenMir++|MBStar|MAMI|microrna.org|MirAncesTar|miRDB|MirMAP|MirTar|Mirza-G|PACCMIT|RNAhybrid|TargetRank|TargetScan
PAN2	Q504Q3		hsa-miR-29c-3p	0.824666	21	Very High	BCmicrO|BiTargeting|CoMeTa|Cupid|DIANA|ElMMo3|MBStar|MAMI|microrna.org|MirAncesTar|mirbase|miRDB|MirMAP|MirTar|Mirza-G|MultiMiTar|PACCMIT|RepTar|RNAhybrid|TargetRank|TargetScan
BMP2	P12643		hsa-miR-140-5p	0.824599	21	Very High	BCmicrO|CoMeTa|Cupid|DIANA|ElMMo3|MBStar|microrna.org|MirAncesTar|miRcode|mirCoX|miRDB|MirMAP|MirTar|Mirza-G|MultiMiTar|PACCMIT|RepTar|RNAhybrid|TargetRank|TargetScan|TargetSpy
ZBTB44	Q8NCP5		hsa-miR-143-3p	0.824596	22	Very High	BCmicrO|BiTargeting|CoMeTa|DIANA|ElMMo3|MBStar|MAMI|microrna.org|MirAncesTar|miRcode|mirCoX|miRDB|MirMAP|MirSNP|MirTar|miRTar2GO|Mirza-G|MultiMiTar|PACCMIT|RepTar|RNAhybrid|TargetScan
SH3KBP1	Q96B97		hsa-miR-224-5p	0.824592	21	Very High	BCmicrO|BiTargeting|Cupid|DIANA|ElMMo3|MBStar|MAMI|microrna.org|MirAncesTar|mirbase|miRDB|MirMAP|MirTar|miRTar2GO|Mirza-G|MultiMiTar|PACCMIT|RepTar|RNAhybrid|TargetRank|TargetScan
DOLPP1	Q86YN1		hsa-miR-497-5p	0.824439	19	Very High	BCmicrO|BiTargeting|CoMeTa|DIANA|ElMMo3|MAMI|microrna.org|MirAncesTar|mirbase|miRcode|miRDB|MirMAP|MirTar|miRTar2GO|Mirza-G|PACCMIT|RepTar|RNAhybrid|TargetScan
RIC1	Q4ADV7		hsa-miR-200b-3p	0.824353	19	Very High	BCmicrO|BiTargeting|Cupid|DIANA|ElMMo3|MBStar|microrna.org|MirAncesTar|mirbase|miRDB|MirMAP|MirSNP|MirTar|miRTar2GO|Mirza-G|PACCMIT|RepTar|RNAhybrid|TargetScan
TTC14	Q96N46		hsa-miR-497-5p	0.824335	19	Very High	BCmicrO|BiTargeting|Cupid|DIANA|ElMMo3|MBStar|microrna.org|MirAncesTar|mirbase|miRcode|miRDB|MirMAP|MirTar|miRTar2GO|Mirza-G|RepTar|RNAhybrid|TargetRank|TargetScan
SEPT2	Q15019		hsa-miR-140-5p	0.823885	22	Very High	BCmicrO|CoMeTa|Cupid|DIANA|ElMMo3|MBStar|microrna.org|MirAncesTar|miRcode|mirCoX|miRDB|MirMAP|MirSNP|MirTar|Mirza-G|MultiMiTar|PACCMIT|RepTar|RNAhybrid|TargetRank|TargetScan|TargetSpy
ZBTB34	Q8NCN2		hsa-miR-29c-3p	0.823784	17	Very High	BCmicrO|BiTargeting|Cupid|DIANA|ElMMo3|MAMI|microrna.org|MirAncesTar|miRDB|MirMAP|MirTar|miRTar2GO|Mirza-G|PACCMIT|RepTar|TargetRank|TargetScan
KCTD20	Q7Z5Y7		hsa-miR-29c-3p	0.823681	19	Very High	BCmicrO|BiTargeting|CoMeTa|Cupid|DIANA|ElMMo3|MBStar|MAMI|microrna.org|MirAncesTar|miRDB|MirMAP|MirSNP|miRTar2GO|Mirza-G|PACCMIT|RepTar|RNAhybrid|TargetScan
USP15	Q9Y4E8		hsa-miR-196b-5p	0.823513	20	Very High	BiTargeting|CoMeTa|Cupid|DIANA|ElMMo3|MBStar|MAMI|microrna.org|MirAncesTar|mirCoX|miRDB|MirMAP|miRTar2GO|Mirza-G|MultiMiTar|PACCMIT|PicTar|RepTar|RNAhybrid|TargetScan
SULF1	Q8IWU6		hsa-miR-140-5p	0.82334	19	Very High	BCmicrO|CoMeTa|Cupid|DIANA|ElMMo3|MBStar|microrna.org|MirAncesTar|miRcode|mirCoX|miRDB|MirMAP|Mirza-G|PACCMIT|PicTar|RNAhybrid|TargetRank|TargetScan|TargetSpy
PAIP2	Q9BPZ3		hsa-miR-200b-3p	0.823206	19	Very High	BCmicrO|BiTargeting|CoMeTa|Cupid|DIANA|ElMMo3|MBStar|MAMI|microrna.org|MirAncesTar|mirbase|miRDB|MirMAP|miRTar2GO|Mirza-G|RepTar|RNAhybrid|TargetRank|TargetScan
TSPAN6	O43657		hsa-miR-199a-5p	0.82299	19	Very High	BCmicrO|CoMeTa|DIANA|ElMMo3|MBStar|MAMI|microrna.org|MirAncesTar|miRDB|MirMAP|MirTar|Mirza-G|MultiMiTar|PACCMIT|RepTar|RNAhybrid|TargetRank|TargetScan|TargetSpy
UBE2E2	Q96LR5		hsa-miR-375	0.822974	15	Very High	BCmicrO|Cupid|DIANA|ElMMo3|MBStar|MAMI|microrna.org|MirAncesTar|miRcode|MirMAP|Mirza-G|PicTar|RNAhybrid|TargetRank|TargetScan
QKI	Q96PU8		hsa-miR-497-5p	0.822845	18	Very High	BCmicrO|BiTargeting|CoMeTa|DIANA|ElMMo3|MBStar|microrna.org|MirAncesTar|miRcode|miRDB|MirMAP|MirTar|miRTar2GO|PACCMIT|RepTar|RNAhybrid|TargetRank|TargetScan
PC	P11498		hsa-miR-143-3p	0.822829	19	Very High	BCmicrO|CoMeTa|DIANA|ElMMo3|MAMI|microrna.org|MirAncesTar|mirbase|miRcode|mirCoX|MirMAP|MirTar|miRTar2GO|Mirza-G|MultiMiTar|PACCMIT|RepTar|RNAhybrid|TargetScan
BNC2	Q6ZN30		hsa-miR-200b-3p	0.822549	19	Very High	BCmicrO|BiTargeting|CoMeTa|Cupid|DIANA|ElMMo3|MBStar|MirAncesTar|MirMAP|MirSNP|MirTar|miRTar2GO|Mirza-G|MultiMiTar|PACCMIT|RepTar|RNAhybrid|TargetRank|TargetScan
HS3ST1	O14792		hsa-miR-200b-3p	0.822451	15	Very High	BCmicrO|CoMeTa|DIANA|ElMMo3|MBStar|MAMI|microrna.org|mirbase|miRDB|MirMAP|MirTar|Mirza-G|PACCMIT|TargetRank|TargetScan
SMURF2	Q9HAU4		hsa-miR-200b-3p	0.822324	19	Very High	BCmicrO|BiTargeting|CoMeTa|Cupid|DIANA|ElMMo3|MBStar|MAMI|microrna.org|MirAncesTar|mirbase|miRDB|MirMAP|MirTar|miRTar2GO|Mirza-G|PACCMIT|RNAhybrid|TargetScan
IP6K1	Q92551		hsa-miR-497-5p	0.822314	19	Very High	BCmicrO|BiTargeting|CoMeTa|DIANA|ElMMo3|MBStar|MAMI|MirAncesTar|miRcode|miRDB|MirMAP|MirTar|miRTar2GO|Mirza-G|PACCMIT|RepTar|RNAhybrid|TargetRank|TargetScan
GOLGA7	Q7Z5G4		hsa-miR-29c-3p	0.82222	15	Very High	BCmicrO|CoMeTa|Cupid|DIANA|ElMMo3|MBStar|microrna.org|MirAncesTar|MirMAP|miRTar2GO|Mirza-G|PicTar|RepTar|RNAhybrid|TargetScan
CREB5	Q02930		hsa-miR-29c-3p	0.82217	17	Very High	BCmicrO|CoMeTa|Cupid|DIANA|ElMMo3|GenMir++|MBStar|MirAncesTar|miRDB|MirMAP|Mirza-G|MultiMiTar|PACCMIT|RepTar|RNAhybrid|TargetRank|TargetScan
RAB11FIP2	Q7L804		hsa-miR-200b-3p	0.822091	16	Very High	BCmicrO|CoMeTa|DIANA|ElMMo3|MBStar|MAMI|microrna.org|MirAncesTar|miRDB|MirMAP|MirTar|miRTar2GO|Mirza-G|RepTar|TargetRank|TargetScan
RECK	O95980		hsa-miR-497-5p	0.821865	19	Very High	BCmicrO|BiTargeting|CoMeTa|DIANA|ElMMo3|microrna.org|MirAncesTar|miRcode|miRDB|MirMAP|MirTar|miRTar2GO|Mirza-G|PACCMIT|PITA|RepTar|RNAhybrid|TargetRank|TargetScan
DLC1	Q96QB1		hsa-miR-200b-3p	0.8218	18	Very High	BCmicrO|CoMeTa|Cupid|DIANA|ElMMo3|MBStar|MAMI|microrna.org|MirAncesTar|miRDB|MirMAP|MirTar|Mirza-G|PACCMIT|RepTar|RNAhybrid|TargetRank|TargetScan
NFIA	Q12857		hsa-miR-200b-3p	0.821618	18	Very High	BCmicrO|Cupid|DIANA|ElMMo3|MBStar|MAMI|microrna.org|MirAncesTar|miRDB|MirMAP|MirSNP|MirTar|miRTar2GO|Mirza-G|PACCMIT|RNA22|RNAhybrid|TargetScan
USP3	Q9Y6I4		hsa-miR-497-5p	0.821565	19	Very High	BCmicrO|BiTargeting|CoMeTa|Cupid|DIANA|ElMMo3|MBStar|microrna.org|MirAncesTar|miRcode|miRDB|MirMAP|MirTar|miRTar2GO|Mirza-G|RepTar|RNAhybrid|TargetRank|TargetScan
UBE2V1	Q13404		hsa-miR-497-5p	0.821548	18	Very High	BCmicrO|BiTargeting|CoMeTa|Cupid|ElMMo3|MBStar|microrna.org|MirAncesTar|miRcode|miRDB|MirMAP|MirTar|miRTar2GO|Mirza-G|RepTar|RNAhybrid|TargetRank|TargetScan
SLC12A2	P55011		hsa-miR-497-5p	0.821492	18	Very High	BCmicrO|CoMeTa|Cupid|DIANA|ElMMo3|MBStar|MAMI|microrna.org|MirAncesTar|miRcode|miRDB|MirMAP|MirTar|Mirza-G|RepTar|RNAhybrid|TargetRank|TargetScan
NPR3	P17342		hsa-miR-140-5p	0.821486	17	Very High	BCmicrO|CoMeTa|DIANA|ElMMo3|MBStar|microrna.org|MirAncesTar|miRcode|mirCoX|miRDB|MirMAP|Mirza-G|MultiMiTar|PicTar|RNAhybrid|TargetRank|TargetScan
RSRC2	Q7L4I2		hsa-miR-143-3p	0.821294	19	Very High	BCmicrO|BiTargeting|Cupid|DIANA|ElMMo3|MAMI|microrna.org|MirAncesTar|mirbase|miRcode|mirCoX|miRDB|MirMAP|Mirza-G|PACCMIT|RepTar|RNAhybrid|TargetRank|TargetScan
TMEM169	Q96HH4		hsa-miR-29c-3p	0.821112	17	Very High	BCmicrO|BiTargeting|Cupid|DIANA|ElMMo3|MBStar|microrna.org|MirAncesTar|miRDB|MirMAP|MirTar|Mirza-G|PACCMIT|RepTar|RNAhybrid|TargetRank|TargetScan
PDGFRA	P16234		hsa-miR-143-3p	0.821048	17	Very High	BCmicrO|CoMeTa|Cupid|DIANA|ElMMo3|MAMI|microrna.org|MirAncesTar|miRcode|mirCoX|MirMAP|Mirza-G|MultiMiTar|PicTar|RepTar|RNAhybrid|TargetScan
PTHLH	P12272		hsa-miR-497-5p	0.820711	16	Very High	BCmicrO|BiTargeting|CoMeTa|Cupid|ElMMo3|MAMI|microrna.org|MirAncesTar|miRcode|MirMAP|MirTar|miRTar2GO|Mirza-G|RepTar|RNAhybrid|TargetScan
KIF26B	Q2KJY2		hsa-miR-29c-3p	0.820553	20	Very High	BCmicrO|BiTargeting|CoMeTa|Cupid|DIANA|ElMMo3|MBStar|MAMI|microrna.org|MirAncesTar|mirbase|miRDB|MirMAP|MirTar|PACCMIT|RepTar|RNA22|RNAhybrid|TargetRank|TargetScan
RBM39	Q14498		hsa-miR-140-5p	0.820499	18	Very High	BCmicrO|BiTargeting|CoMeTa|DIANA|ElMMo3|MBStar|microrna.org|MirAncesTar|miRcode|mirCoX|miRDB|MirMAP|miRTar2GO|MultiMiTar|PACCMIT|PicTar|RNAhybrid|TargetScan
ZBTB40	Q9NUA8		hsa-miR-29c-3p	0.820418	17	Very High	BCmicrO|BiTargeting|CoMeTa|Cupid|DIANA|ElMMo3|MAMI|microrna.org|MirAncesTar|miRDB|MirMAP|MultiMiTar|PACCMIT|PicTar|RepTar|RNA22|TargetScan
ZC3H6	P61129		hsa-miR-200b-3p	0.82005	16	Very High	BCmicrO|DIANA|ElMMo3|MBStar|MAMI|microrna.org|MirAncesTar|miRDB|MirMAP|MirTar|Mirza-G|MultiMiTar|PACCMIT|RepTar|TargetRank|TargetScan
DTNA	Q9Y4J8		hsa-miR-143-3p	0.820036	22	Very High	BCmicrO|CoMeTa|Cupid|DIANA|ElMMo3|GenMir++|MBStar|MAMI|microrna.org|MirAncesTar|miRcode|mirCoX|miRDB|MirMAP|MirSNP|miRTar2GO|Mirza-G|MultiMiTar|PACCMIT|RepTar|RNAhybrid|TargetRank
OXR1	Q8N573		hsa-miR-200b-3p	0.820014	20	Very High	BCmicrO|CoMeTa|Cupid|DIANA|ElMMo3|MBStar|microrna.org|MirAncesTar|mirbase|miRDB|MirMAP|MirSNP|MirTar|miRTar2GO|Mirza-G|PACCMIT|RepTar|RNAhybrid|TargetRank|TargetScan
LATS2	Q9NRM7		hsa-miR-497-5p	0.820011	19	Very High	BCmicrO|BiTargeting|Cupid|DIANA|ElMMo3|MBStar|microrna.org|MirAncesTar|miRcode|miRDB|MirMAP|MirTar|miRTar2GO|Mirza-G|PACCMIT|RepTar|RNAhybrid|TargetRank|TargetScan
VEZF1	Q14119		hsa-miR-140-5p	0.819909	21	Very High	BCmicrO|CoMeTa|DIANA|ElMMo3|MBStar|microrna.org|MirAncesTar|miRcode|mirCoX|miRDB|MirMAP|miRTar2GO|Mirza-G|MultiMiTar|PACCMIT|PITA|RepTar|RNAhybrid|TargetRank|TargetScan|TargetSpy
CD2AP	Q9Y5K6		hsa-miR-497-5p	0.819864	19	Very High	BCmicrO|BiTargeting|CoMeTa|Cupid|DIANA|ElMMo3|MBStar|microrna.org|MirAncesTar|miRcode|miRDB|MirMAP|MirTar|miRTar2GO|Mirza-G|PACCMIT|RepTar|TargetRank|TargetScan
SLC6A1	P30531		hsa-miR-200b-3p	0.819853	16	Very High	BCmicrO|CoMeTa|Cupid|DIANA|ElMMo3|MBStar|MAMI|microrna.org|MirAncesTar|miRDB|MirMAP|MirTar|Mirza-G|PACCMIT|TargetRank|TargetScan
ZNF609	O15014		hsa-miR-497-5p	0.819749	18	Very High	BCmicrO|BiTargeting|CoMeTa|Cupid|DIANA|ElMMo3|microrna.org|MirAncesTar|miRcode|miRDB|MirMAP|MirTar|miRTar2GO|Mirza-G|PACCMIT|RepTar|TargetRank|TargetScan
SPTSSA	Q969W0		hsa-miR-200b-3p	0.81972	16	Very High	BCmicrO|CoMeTa|Cupid|DIANA|ElMMo3|MBStar|MAMI|microrna.org|MirAncesTar|miRDB|MirMAP|MirTar|Mirza-G|PACCMIT|TargetRank|TargetScan
CNR1	P21554		hsa-miR-29c-3p	0.819702	18	Very High	BCmicrO|BiTargeting|CoMeTa|Cupid|DIANA|ElMMo3|MBStar|microrna.org|MirAncesTar|miRDB|MirMAP|MultiMiTar|PACCMIT|PicTar|RepTar|RNAhybrid|TargetRank|TargetScan
TSPAN12	O95859		hsa-miR-196b-5p	0.819312	20	Very High	BiTargeting|CoMeTa|Cupid|DIANA|ElMMo3|MAMI|microrna.org|MirAncesTar|mirbase|mirCoX|miRDB|MirMAP|MirTar|Mirza-G|MultiMiTar|PACCMIT|RepTar|RNAhybrid|TargetRank|TargetScan
ZNF217	O75362		hsa-miR-200b-3p	0.819159	17	Very High	BCmicrO|CoMeTa|Cupid|DIANA|ElMMo3|MAMI|microrna.org|MirAncesTar|miRDB|MirMAP|miRTar2GO|Mirza-G|PACCMIT|RepTar|RNAhybrid|TargetRank|TargetScan
RHOA	P61586		hsa-miR-200b-3p	0.819034	17	Very High	BCmicrO|BiTargeting|CoMeTa|Cupid|DIANA|ElMMo3|MAMI|microrna.org|MirAncesTar|mirbase|miRDB|MirMAP|Mirza-G|PACCMIT|RepTar|RNAhybrid|TargetScan
PRDM4	Q9UKN5		hsa-miR-497-5p	0.819008	19	Very High	BCmicrO|CoMeTa|Cupid|DIANA|ElMMo3|MBStar|microrna.org|MirAncesTar|miRcode|miRDB|MirMAP|MirTar|miRTar2GO|Mirza-G|PACCMIT|RepTar|RNAhybrid|TargetRank|TargetScan
OTUD4	Q01804		hsa-miR-29c-3p	0.818938	20	Very High	BCmicrO|BiTargeting|CoMeTa|Cupid|DIANA|ElMMo3|MBStar|microrna.org|MirAncesTar|mirbase|miRDB|MirMAP|miRTar2GO|Mirza-G|MultiMiTar|PACCMIT|RepTar|RNAhybrid|TargetRank|TargetScan
PPP1R2	P41236		hsa-miR-199a-5p	0.818931	19	Very High	BCmicrO|CoMeTa|DIANA|ElMMo3|MBStar|MAMI|microrna.org|MirAncesTar|miRDB|MirMAP|MirTar|Mirza-G|MultiMiTar|PACCMIT|RepTar|RNAhybrid|TargetRank|TargetScan|TargetSpy
MAP1B	P46821		hsa-miR-224-5p	0.818899	19	Very High	BCmicrO|CoMeTa|Cupid|DIANA|ElMMo3|MBStar|MAMI|microrna.org|MirAncesTar|miRDB|MirMAP|MirTar|miRTar2GO|Mirza-G|MultiMiTar|RepTar|RNAhybrid|TargetRank|TargetScan
MCL1	Q07820		hsa-miR-29c-3p	0.818885	16	Very High	BCmicrO|CoMeTa|Cupid|DIANA|ElMMo3|MBStar|MAMI|microrna.org|MirAncesTar|miRDB|MirMAP|miRTar2GO|Mirza-G|PACCMIT|TargetRank|TargetScan
ZNF282	Q9UDV7		hsa-miR-29c-3p	0.81888	17	Very High	BCmicrO|BiTargeting|CoMeTa|DIANA|ElMMo3|MAMI|microrna.org|MirAncesTar|miRDB|MirMAP|MirTar|miRTar2GO|Mirza-G|MultiMiTar|RepTar|TargetRank|TargetScan
SETDB1	Q15047		hsa-miR-29c-3p	0.818877	20	Very High	BCmicrO|BiTargeting|CoMeTa|Cupid|DIANA|ElMMo3|GenMir++|MAMI|microrna.org|MirAncesTar|mirbase|miRDB|MirMAP|miRTar2GO|Mirza-G|PACCMIT|RepTar|RNA22|RNAhybrid|TargetScan
SYNJ1	O43426		hsa-miR-497-5p	0.81887	20	Very High	BCmicrO|CoMeTa|Cupid|DIANA|ElMMo3|MBStar|microrna.org|MirAncesTar|miRcode|miRDB|MirMAP|MirSNP|MirTar|miRTar2GO|Mirza-G|PACCMIT|RepTar|RNAhybrid|TargetRank|TargetScan
SLC16A1	P53985		hsa-miR-29c-3p	0.81873	15	Very High	BCmicrO|CoMeTa|Cupid|DIANA|ElMMo3|MAMI|microrna.org|MirAncesTar|miRDB|MirMAP|MirTar|miRTar2GO|Mirza-G|PACCMIT|TargetScan
ZCCHC24	Q8N2G6		hsa-miR-200b-3p	0.818647	17	Very High	BCmicrO|CoMeTa|Cupid|DIANA|ElMMo3|MBStar|MAMI|microrna.org|MirAncesTar|miRDB|MirMAP|miRTar2GO|Mirza-G|PACCMIT|RNAhybrid|TargetRank|TargetScan
ACSL4	O60488		hsa-miR-224-5p	0.818491	19	Very High	BCmicrO|CoMeTa|Cupid|DIANA|ElMMo3|MBStar|MAMI|microrna.org|MirAncesTar|miRDB|MirMAP|MirTar|miRTar2GO|Mirza-G|MultiMiTar|PACCMIT|RepTar|RNAhybrid|TargetRank
DCLK1	O15075		hsa-miR-497-5p	0.818456	19	Very High	BCmicrO|BiTargeting|CoMeTa|Cupid|DIANA|ElMMo3|MBStar|microrna.org|MirAncesTar|miRcode|miRDB|MirMAP|MirSNP|MirTar|Mirza-G|PACCMIT|RepTar|RNAhybrid|TargetRank
PHF6	Q8IWS0		hsa-miR-200b-3p	0.818388	17	Very High	BCmicrO|Cupid|DIANA|ElMMo3|MBStar|MAMI|microrna.org|MirAncesTar|miRDB|MirMAP|MirSNP|MirTar|miRTar2GO|Mirza-G|RNAhybrid|TargetRank|TargetScan
CTGF	P29279		hsa-miR-143-3p	0.818336	16	Very High	BCmicrO|CoMeTa|DIANA|ElMMo3|MBStar|MAMI|microrna.org|miRcode|mirCoX|MirMAP|miRTar2GO|Mirza-G|MultiMiTar|PicTar|RNAhybrid|TargetScan
SLMAP	Q14BN4		hsa-miR-224-5p	0.81829	17	Very High	BCmicrO|Cupid|ElMMo3|MBStar|MAMI|microrna.org|MirAncesTar|miRDB|MirMAP|MirTar|miRTar2GO|Mirza-G|MultiMiTar|PACCMIT|RepTar|RNAhybrid|TargetRank
MYBL1	P10243		hsa-miR-497-5p	0.817997	16	Very High	BCmicrO|BiTargeting|CoMeTa|Cupid|DIANA|ElMMo3|MBStar|microrna.org|MirAncesTar|miRcode|miRDB|MirMAP|PACCMIT|RepTar|TargetRank|TargetScan
WWP1	Q9H0M0		hsa-miR-497-5p	0.817974	18	Very High	BCmicrO|CoMeTa|Cupid|DIANA|ElMMo3|microrna.org|MirAncesTar|miRcode|miRDB|MirMAP|MirTar|miRTar2GO|Mirza-G|PACCMIT|RepTar|RNAhybrid|TargetRank|TargetScan
GLUD1	P00367		hsa-miR-497-5p	0.817968	17	Very High	BCmicrO|CoMeTa|Cupid|DIANA|ElMMo3|MAMI|microrna.org|MirAncesTar|miRcode|miRDB|MirMAP|MirTar|miRTar2GO|Mirza-G|RepTar|TargetRank|TargetScan
PPP6R2	O75170		hsa-miR-196b-5p	0.817825	22	Very High	BiTargeting|CoMeTa|Cupid|DIANA|ElMMo3|MBStar|MAMI|microrna.org|MirAncesTar|mirbase|mirCoX|miRDB|MirMAP|MirTar|miRTar2GO|Mirza-G|MultiMiTar|PACCMIT|RepTar|RNAhybrid|TargetRank|TargetScan
LITAF	Q99732		hsa-miR-497-5p	0.817579	20	Very High	BCmicrO|BiTargeting|CoMeTa|Cupid|DIANA|ElMMo3|MBStar|microrna.org|MirAncesTar|miRcode|miRDB|MirMAP|MirSNP|MirTar|miRTar2GO|Mirza-G|PACCMIT|RepTar|RNAhybrid|TargetScan
ATG9A	Q7Z3C6		hsa-miR-497-5p	0.817432	19	Very High	BCmicrO|BiTargeting|CoMeTa|Cupid|DIANA|ElMMo3|MAMI|microrna.org|MirAncesTar|mirbase|miRcode|miRDB|MirMAP|MirTar|miRTar2GO|Mirza-G|RepTar|RNAhybrid|TargetScan
FAM49B	Q9NUQ9		hsa-miR-224-5p	0.817233	20	Very High	BCmicrO|CoMeTa|Cupid|DIANA|ElMMo3|MBStar|microrna.org|MirAncesTar|mirbase|miRDB|MirMAP|MirTar|miRTar2GO|Mirza-G|MultiMiTar|PACCMIT|RepTar|RNAhybrid|TargetRank|TargetScan
HS2ST1	Q7LGA3		hsa-miR-200b-3p	0.817101	18	Very High	BCmicrO|CoMeTa|Cupid|DIANA|ElMMo3|MBStar|MAMI|microrna.org|MirAncesTar|miRDB|MirMAP|miRTar2GO|Mirza-G|PACCMIT|RepTar|RNAhybrid|TargetRank|TargetScan
AXIN2	Q9Y2T1		hsa-miR-497-5p	0.817014	18	Very High	BCmicrO|Cupid|DIANA|ElMMo3|MBStar|microrna.org|MirAncesTar|miRcode|miRDB|MirMAP|MirTar|miRTar2GO|Mirza-G|PACCMIT|RepTar|RNAhybrid|TargetRank|TargetScan
GOLGA7	Q7Z5G4		hsa-miR-200b-3p	0.816959	17	Very High	BCmicrO|Cupid|DIANA|ElMMo3|MBStar|MAMI|microrna.org|MirAncesTar|miRDB|MirMAP|MirSNP|MirTar|Mirza-G|RepTar|RNAhybrid|TargetRank|TargetScan
PLPP3	O14495		hsa-miR-200b-3p	0.816558	19	Very High	BCmicrO|CoMeTa|Cupid|DIANA|ElMMo3|MBStar|MAMI|microrna.org|MirAncesTar|miRDB|MirMAP|MirTar|miRTar2GO|Mirza-G|PACCMIT|RepTar|RNAhybrid|TargetRank|TargetScan
ST8SIA4	Q92187		hsa-miR-143-3p	0.81652	21	Very High	BCmicrO|BiTargeting|CoMeTa|ElMMo3|GenMir++|MBStar|MAMI|microrna.org|MirAncesTar|miRcode|mirCoX|miRDB|MirSNP|Mirza-G|MultiMiTar|PACCMIT|PITA|RepTar|RNAhybrid|TargetRank|TargetScan
SLMAP	Q14BN4		hsa-miR-140-5p	0.816314	20	Very High	BCmicrO|BiTargeting|Cupid|ElMMo3|MAMI|microrna.org|MirAncesTar|miRcode|mirCoX|miRDB|MirMAP|MirTar|miRTar2GO|Mirza-G|MultiMiTar|PACCMIT|RepTar|RNAhybrid|TargetScan|TargetSpy
BDNF	P23560		hsa-miR-497-5p	0.816233	21	Very High	BCmicrO|BiTargeting|CoMeTa|Cupid|DIANA|ElMMo3|MBStar|microrna.org|MirAncesTar|miRcode|miRDB|MirMAP|MirSNP|MirTar|miRTar2GO|Mirza-G|PACCMIT|PITA|RepTar|TargetRank|TargetScan
SRSF1	Q07955		hsa-miR-200b-3p	0.816009	18	Very High	BCmicrO|CoMeTa|DIANA|ElMMo3|MBStar|MAMI|microrna.org|MirAncesTar|mirbase|miRDB|MirMAP|MirTar|miRTar2GO|Mirza-G|PACCMIT|RepTar|RNAhybrid|TargetScan
CPD	O75976		hsa-miR-196b-5p	0.815719	20	Very High	BiTargeting|CoMeTa|Cupid|DIANA|ElMMo3|MBStar|MAMI|microrna.org|MirAncesTar|mirCoX|miRDB|MirMAP|miRTar2GO|Mirza-G|MultiMiTar|PACCMIT|RepTar|RNAhybrid|TargetRank|TargetScan
MAP4K4	O95819		hsa-miR-200b-3p	0.815551	17	Very High	BCmicrO|CoMeTa|Cupid|ElMMo3|MBStar|MAMI|microrna.org|MirAncesTar|miRDB|MirSNP|MirTar|Mirza-G|PACCMIT|RepTar|RNAhybrid|TargetRank|TargetScan
PPM1D	O15297		hsa-miR-497-5p	0.815517	20	Very High	BCmicrO|BiTargeting|CoMeTa|Cupid|DIANA|ElMMo3|MBStar|microrna.org|MirAncesTar|miRcode|miRDB|MirMAP|MirSNP|MirTar|miRTar2GO|Mirza-G|PACCMIT|RNAhybrid|TargetRank|TargetScan
EIF2S1	P05198		hsa-miR-200b-3p	0.815485	16	Very High	BCmicrO|CoMeTa|DIANA|ElMMo3|GenMir++|MBStar|MAMI|microrna.org|MirAncesTar|miRDB|MirMAP|MirTar|Mirza-G|PACCMIT|RNAhybrid|TargetScan
PPP1R13B	Q96KQ4		hsa-miR-29c-3p	0.815314	20	Very High	BCmicrO|CoMeTa|Cupid|DIANA|ElMMo3|MBStar|MAMI|microrna.org|MirAncesTar|mirbase|miRDB|MirMAP|MirTar|miRTar2GO|Mirza-G|PACCMIT|PicTar|RepTar|RNAhybrid|TargetScan
TMEM260	Q9NX78		hsa-miR-140-5p	0.815305	22	Very High	BCmicrO|BiTargeting|CoMeTa|DIANA|ElMMo3|MBStar|MAMI|microrna.org|MirAncesTar|miRcode|mirCoX|miRDB|MirMAP|MirTar|Mirza-G|MultiMiTar|PACCMIT|PITA|RepTar|RNAhybrid|TargetRank|TargetScan
CCND3	P30281		hsa-miR-497-5p	0.815148	20	Very High	BCmicrO|BiTargeting|CoMeTa|Cupid|DIANA|ElMMo3|MBStar|MAMI|microrna.org|MirAncesTar|miRcode|miRDB|MirMAP|MirTar|miRTar2GO|Mirza-G|RepTar|RNAhybrid|TargetRank|TargetScan
PCDHA6	Q9UN73		hsa-miR-29c-3p	0.81511	16	Very High	BCmicrO|BiTargeting|CoMeTa|DIANA|ElMMo3|MAMI|microrna.org|MirAncesTar|miRDB|MirMAP|MirTar|miRTar2GO|MultiMiTar|RepTar|RNAhybrid|TargetScan
SPRED1	Q7Z699		hsa-miR-497-5p	0.815093	17	Very High	BCmicrO|Cupid|DIANA|ElMMo3|microrna.org|MirAncesTar|miRcode|miRDB|MirMAP|MirTar|miRTar2GO|Mirza-G|PACCMIT|PITA|RepTar|TargetRank|TargetScan
LYSMD1	Q96S90		hsa-miR-29c-3p	0.815061	18	Very High	BCmicrO|BiTargeting|DIANA|ElMMo3|MAMI|microrna.org|MirAncesTar|mirbase|miRDB|MirMAP|MirTar|miRTar2GO|Mirza-G|RepTar|RNA22|RNAhybrid|TargetRank|TargetScan
CDK5R1	Q15078		hsa-miR-497-5p	0.814997	19	Very High	BCmicrO|BiTargeting|CoMeTa|Cupid|DIANA|ElMMo3|MBStar|microrna.org|MirAncesTar|miRcode|miRDB|MirMAP|miRTar2GO|Mirza-G|PACCMIT|RepTar|RNAhybrid|TargetRank|TargetScan
NCOA6	Q14686		hsa-miR-224-5p	0.814965	18	Very High	BCmicrO|CoMeTa|Cupid|DIANA|ElMMo3|MBStar|MAMI|microrna.org|MirAncesTar|mirbase|miRDB|MirMAP|MirTar|Mirza-G|PACCMIT|RepTar|RNAhybrid|TargetRank
TOGARAM1	Q9Y4F4		hsa-miR-200b-3p	0.814652	18	Very High	BCmicrO|BiTargeting|CoMeTa|Cupid|DIANA|ElMMo3|MAMI|microrna.org|MirAncesTar|mirbase|miRDB|MirMAP|Mirza-G|PACCMIT|RepTar|RNAhybrid|TargetRank|TargetScan
HOXA5	P20719		hsa-miR-143-3p	0.814445	20	Very High	BCmicrO|CoMeTa|Cupid|DIANA|ElMMo3|MAMI|microrna.org|MirAncesTar|mirbase|miRcode|mirCoX|miRDB|MirMAP|miRTar2GO|Mirza-G|MultiMiTar|PACCMIT|RepTar|RNAhybrid|TargetRank
ANLN	Q9NQW6		hsa-miR-200b-3p	0.81426	17	Very High	BCmicrO|Cupid|DIANA|ElMMo3|MBStar|MAMI|microrna.org|MirAncesTar|mirbase|miRDB|MirMAP|miRTar2GO|Mirza-G|PACCMIT|RepTar|RNAhybrid|TargetScan
SOCS6	O14544		hsa-miR-497-5p	0.81417	21	Very High	BCmicrO|BiTargeting|CoMeTa|Cupid|DIANA|ElMMo3|MBStar|microrna.org|MirAncesTar|miRcode|miRDB|MirMAP|MirTar|miRTar2GO|Mirza-G|PACCMIT|PITA|RepTar|RNAhybrid|TargetRank|TargetScan
EP300	Q09472		hsa-miR-200b-3p	0.814089	16	Very High	BCmicrO|CoMeTa|Cupid|DIANA|ElMMo3|GenMir++|MAMI|microrna.org|MirAncesTar|MirMAP|miRTar2GO|Mirza-G|RepTar|RNAhybrid|TargetRank|TargetScan
LRP6	O75581		hsa-miR-29c-3p	0.814049	20	Very High	BCmicrO|CoMeTa|Cupid|DIANA|ElMMo3|MBStar|microrna.org|MirAncesTar|miRDB|MirMAP|MirSNP|MirTar|miRTar2GO|Mirza-G|MultiMiTar|PACCMIT|RepTar|RNAhybrid|TargetRank|TargetScan
TMCC1	O94876		hsa-miR-497-5p	0.814019	18	Very High	BCmicrO|BiTargeting|CoMeTa|DIANA|ElMMo3|MBStar|microrna.org|MirAncesTar|miRcode|miRDB|MirMAP|miRTar2GO|Mirza-G|PACCMIT|PITA|RepTar|TargetRank|TargetScan
LIN7C	Q9NUP9		hsa-miR-199a-5p	0.814018	19	Very High	BCmicrO|BiTargeting|CoMeTa|Cupid|DIANA|ElMMo3|MBStar|MAMI|microrna.org|MirAncesTar|miRDB|MirMAP|miRTar2GO|Mirza-G|MultiMiTar|PACCMIT|RepTar|TargetRank|TargetScan
ARIH2	O95376		hsa-miR-200b-3p	0.814016	19	Very High	BCmicrO|CoMeTa|Cupid|DIANA|ElMMo3|MBStar|MAMI|microrna.org|MirAncesTar|mirbase|miRDB|MirMAP|MirTar|miRTar2GO|Mirza-G|PACCMIT|RNAhybrid|TargetRank|TargetScan
DDX3X	O00571		hsa-miR-497-5p	0.813929	19	Very High	BCmicrO|CoMeTa|Cupid|DIANA|ElMMo3|MBStar|microrna.org|MirAncesTar|miRcode|miRDB|MirMAP|MirTar|miRTar2GO|Mirza-G|PACCMIT|RepTar|RNAhybrid|TargetRank|TargetScan
EFNB2	P52799		hsa-miR-200b-3p	0.813914	15	Very High	BCmicrO|CoMeTa|Cupid|DIANA|ElMMo3|MBStar|MAMI|microrna.org|MirAncesTar|miRDB|MirMAP|miRTar2GO|Mirza-G|PACCMIT|TargetScan
DNAJB4	Q9UDY4		hsa-miR-497-5p	0.813891	19	Very High	BCmicrO|BiTargeting|CoMeTa|Cupid|DIANA|ElMMo3|MBStar|microrna.org|MirAncesTar|miRcode|MirMAP|MirTar|miRTar2GO|Mirza-G|RepTar|RNA22|RNAhybrid|TargetRank|TargetScan
KDM7A	Q6ZMT4		hsa-miR-200b-3p	0.813861	16	Very High	BCmicrO|CoMeTa|Cupid|DIANA|ElMMo3|microrna.org|MirAncesTar|miRDB|MirMAP|MirTar|Mirza-G|MultiMiTar|PACCMIT|RepTar|TargetRank|TargetScan
PRKAR2B	P31323		hsa-miR-200b-3p	0.813589	18	Very High	BCmicrO|CoMeTa|Cupid|DIANA|ElMMo3|MBStar|MAMI|microrna.org|MirAncesTar|miRDB|MirMAP|MirSNP|MirTar|Mirza-G|PACCMIT|RepTar|TargetRank|TargetScan
GCNT2	Q8N0V5		hsa-miR-199a-5p	0.813554	22	Very High	BCmicrO|BiTargeting|CoMeTa|DIANA|ElMMo3|MBStar|MAMI|microrna.org|MirAncesTar|miRDB|MirMAP|MirSNP|MirTar|miRTar2GO|Mirza-G|MultiMiTar|PACCMIT|RepTar|RNAhybrid|TargetRank|TargetScan|TargetSpy
YOD1	Q5VVQ6		hsa-miR-140-5p	0.813372	21	Very High	BCmicrO|CoMeTa|Cupid|DIANA|ElMMo3|MBStar|microrna.org|MirAncesTar|miRcode|mirCoX|miRDB|MirMAP|MirTar|miRTar2GO|Mirza-G|MultiMiTar|RepTar|RNA22|TargetRank|TargetScan|TargetSpy
MED26	O95402		hsa-miR-497-5p	0.813325	19	Very High	BCmicrO|CoMeTa|Cupid|DIANA|ElMMo3|MBStar|microrna.org|MirAncesTar|miRcode|miRDB|MirMAP|MirTar|miRTar2GO|Mirza-G|PACCMIT|RepTar|RNAhybrid|TargetRank|TargetScan
ARID4B	Q4LE39		hsa-miR-200b-3p	0.813292	17	Very High	BCmicrO|CoMeTa|Cupid|DIANA|ElMMo3|MAMI|microrna.org|MirAncesTar|miRDB|MirMAP|MirTar|Mirza-G|PACCMIT|RNA22|RNAhybrid|TargetRank|TargetScan
CASR	P41180		hsa-miR-200b-3p	0.813248	19	Very High	BCmicrO|BiTargeting|CoMeTa|Cupid|DIANA|ElMMo3|GenMir++|MBStar|MAMI|microrna.org|MirAncesTar|mirbase|miRDB|MirMAP|Mirza-G|PACCMIT|RepTar|RNAhybrid|TargetScan
UBR5	O95071		hsa-miR-140-5p	0.813147	19	Very High	BCmicrO|CoMeTa|Cupid|DIANA|ElMMo3|MBStar|microrna.org|MirAncesTar|miRcode|mirCoX|miRDB|MirMAP|MirTar|miRTar2GO|Mirza-G|MultiMiTar|RepTar|RNAhybrid|TargetScan
VASH2	Q86V25		hsa-miR-200b-3p	0.813069	16	Very High	BCmicrO|CoMeTa|DIANA|ElMMo3|MBStar|microrna.org|MirAncesTar|MirMAP|MirSNP|MirTar|Mirza-G|PACCMIT|RepTar|RNAhybrid|TargetRank|TargetScan
LAMC1	P11047		hsa-miR-29c-3p	0.813036	17	Very High	BCmicrO|CoMeTa|Cupid|DIANA|ElMMo3|MBStar|microrna.org|MirAncesTar|miRDB|MirMAP|MirTar|Mirza-G|PACCMIT|RepTar|RNA22|TargetRank|TargetScan
LRP4	O75096		hsa-miR-140-5p	0.812909	19	Very High	BCmicrO|CoMeTa|DIANA|ElMMo3|MBStar|microrna.org|MirAncesTar|miRcode|mirCoX|miRDB|MirMAP|MirTar|Mirza-G|MultiMiTar|PACCMIT|RepTar|TargetRank|TargetScan|TargetSpy
CUL2	Q13617		hsa-miR-497-5p	0.812822	18	Very High	BCmicrO|CoMeTa|Cupid|DIANA|ElMMo3|microrna.org|MirAncesTar|mirbase|miRcode|miRDB|MirMAP|MirTar|miRTar2GO|Mirza-G|PACCMIT|RepTar|RNAhybrid|TargetScan
ADIPOR2	Q86V24		hsa-miR-150-5p	0.812759	19	Very High	BCmicrO|BiTargeting|CoMeTa|DIANA|ElMMo3|MBStar|microrna.org|MirAncesTar|miRcode|mirCoX|miRDB|MirMAP|MirTar|miRTar2GO|Mirza-G|PACCMIT|RepTar|TargetRank|TargetScan
XIAP	P98170		hsa-miR-200b-3p	0.81273	18	Very High	BCmicrO|BiTargeting|CoMeTa|Cupid|DIANA|ElMMo3|GenMir++|MBStar|MAMI|microrna.org|MirAncesTar|miRDB|MirMAP|Mirza-G|MultiMiTar|PACCMIT|TargetRank|TargetScan
PPP1R11	O60927		hsa-miR-497-5p	0.812576	18	Very High	BCmicrO|CoMeTa|Cupid|DIANA|ElMMo3|MAMI|microrna.org|MirAncesTar|miRcode|miRDB|MirMAP|MirTar|miRTar2GO|Mirza-G|PACCMIT|RepTar|RNAhybrid|TargetScan
LRP12	Q9Y561		hsa-miR-143-3p	0.812345	19	Very High	BCmicrO|CoMeTa|Cupid|DIANA|ElMMo3|MBStar|MAMI|microrna.org|MirAncesTar|miRcode|mirCoX|miRDB|MirMAP|miRTar2GO|Mirza-G|MultiMiTar|RNAhybrid|TargetRank|TargetScan
DGKD	Q16760		hsa-miR-29c-3p	0.812246	19	Very High	BCmicrO|BiTargeting|CoMeTa|DIANA|ElMMo3|GenMir++|MBStar|MAMI|microrna.org|MirAncesTar|miRDB|MirMAP|miRTar2GO|Mirza-G|PACCMIT|RepTar|RNAhybrid|TargetRank|TargetScan
CSNK1G3	Q9Y6M4		hsa-miR-200b-3p	0.812209	16	Very High	BCmicrO|CoMeTa|Cupid|DIANA|ElMMo3|MBStar|microrna.org|MirAncesTar|miRDB|MirMAP|MirTar|Mirza-G|PACCMIT|RNAhybrid|TargetRank|TargetScan
ZBTB34	Q8NCN2		hsa-miR-497-5p	0.811881	16	Very High	BCmicrO|BiTargeting|DIANA|ElMMo3|microrna.org|MirAncesTar|miRcode|miRDB|MirMAP|MirTar|miRTar2GO|Mirza-G|PACCMIT|RepTar|TargetRank|TargetScan
DDX19B	Q9UMR2		hsa-miR-196b-5p	0.811809	20	Very High	CoMeTa|Cupid|DIANA|ElMMo3|MBStar|MAMI|microrna.org|MirAncesTar|mirbase|mirCoX|miRDB|MirMAP|MirSNP|Mirza-G|MultiMiTar|PACCMIT|RepTar|RNAhybrid|TargetRank|TargetScan
CASK	O14936		hsa-miR-196b-5p	0.811683	19	Very High	CoMeTa|DIANA|ElMMo3|MBStar|MAMI|microrna.org|MirAncesTar|mirbase|mirCoX|miRDB|MirMAP|MirTar|miRTar2GO|Mirza-G|MultiMiTar|PACCMIT|RNAhybrid|TargetRank|TargetScan
MEST	Q5EB52		hsa-miR-29c-3p	0.811556	21	Very High	BCmicrO|BiTargeting|CoMeTa|Cupid|DIANA|ElMMo3|MBStar|MAMI|microrna.org|MirAncesTar|mirbase|miRDB|MirMAP|MirTar|Mirza-G|MultiMiTar|PACCMIT|RepTar|RNAhybrid|TargetRank|TargetScan
CCDC28A	Q8IWP9		hsa-miR-497-5p	0.811368	21	Very High	BCmicrO|BiTargeting|CoMeTa|Cupid|DIANA|ElMMo3|MAMI|microrna.org|MirAncesTar|mirbase|miRcode|miRDB|MirMAP|MirSNP|MirTar|miRTar2GO|Mirza-G|PACCMIT|RepTar|RNAhybrid|TargetScan
TRANK1	O15050		hsa-miR-497-5p	0.811353	18	Very High	BCmicrO|BiTargeting|CoMeTa|DIANA|ElMMo3|MAMI|microrna.org|MirAncesTar|miRcode|miRDB|MirMAP|MirSNP|MirTar|Mirza-G|PACCMIT|RepTar|TargetRank|TargetScan
PHLPP2	Q6ZVD8		hsa-miR-149-5p	0.81135	21	Very High	BCmicrO|CoMeTa|DIANA|ElMMo3|MBStar|microrna.org|MirAncesTar|mirCoX|miRDB|MirMAP|MirSNP|MirTar|miRTar2GO|Mirza-G|MultiMiTar|PACCMIT|PITA|RepTar|RNAhybrid|TargetRank|TargetScan
DDX3X	O00571		hsa-miR-200b-3p	0.811279	17	Very High	BCmicrO|CoMeTa|Cupid|DIANA|ElMMo3|GenMir++|MBStar|MAMI|microrna.org|MirAncesTar|miRDB|MirMAP|MirTar|Mirza-G|PACCMIT|RNAhybrid|TargetScan
ZNF622	Q969S3		hsa-miR-497-5p	0.811257	17	Very High	BCmicrO|DIANA|ElMMo3|MAMI|microrna.org|MirAncesTar|mirbase|miRcode|miRDB|MirMAP|MirTar|miRTar2GO|PACCMIT|PITA|RepTar|TargetRank|TargetScan
LRP1B	Q9NZR2		hsa-miR-497-5p	0.811255	19	Very High	BCmicrO|CoMeTa|Cupid|DIANA|ElMMo3|MBStar|microrna.org|MirAncesTar|mirbase|miRcode|miRDB|MirMAP|MirTar|Mirza-G|PACCMIT|RepTar|RNAhybrid|TargetRank|TargetScan
UBE2Q1	Q7Z7E8		hsa-miR-497-5p	0.811076	20	Very High	BCmicrO|CoMeTa|DIANA|ElMMo3|MBStar|MAMI|microrna.org|MirAncesTar|mirbase|miRcode|miRDB|MirMAP|MirTar|miRTar2GO|Mirza-G|RepTar|RNA22|RNAhybrid|TargetRank|TargetScan
HAND1	O96004		hsa-miR-196b-5p	0.810939	17	Very High	CoMeTa|DIANA|ElMMo3|MBStar|MAMI|microrna.org|MirAncesTar|mirbase|mirCoX|miRDB|MirMAP|miRTar2GO|Mirza-G|MultiMiTar|PACCMIT|TargetRank|TargetScan
EVI5	O60447		hsa-miR-200b-3p	0.810606	16	Very High	BCmicrO|CoMeTa|Cupid|DIANA|ElMMo3|MBStar|MAMI|microrna.org|MirAncesTar|miRDB|MirMAP|MirTar|miRTar2GO|Mirza-G|RepTar|TargetScan
HOXD10	P28358		hsa-miR-224-5p	0.810593	18	Very High	BCmicrO|CoMeTa|Cupid|DIANA|ElMMo3|microrna.org|MirAncesTar|mirbase|miRDB|MirMAP|MirSNP|MirTar|Mirza-G|PACCMIT|RepTar|RNAhybrid|TargetRank|TargetScan
ACVR2B	Q13705		hsa-miR-497-5p	0.81059	17	Very High	BCmicrO|BiTargeting|CoMeTa|Cupid|DIANA|ElMMo3|MBStar|MirAncesTar|miRcode|miRDB|MirMAP|MirTar|miRTar2GO|Mirza-G|RepTar|TargetRank|TargetScan
FXR2	P51116		hsa-miR-200b-3p	0.810582	14	Very High	BCmicrO|CoMeTa|DIANA|ElMMo3|GenMir++|MAMI|microrna.org|MirAncesTar|mirbase|miRDB|MirMAP|MirTar|PACCMIT|TargetScan
CCNJL	Q8IV13		hsa-miR-497-5p	0.810574	19	Very High	BCmicrO|BiTargeting|CoMeTa|Cupid|DIANA|ElMMo3|MBStar|microrna.org|MirAncesTar|miRcode|MirMAP|miRTar2GO|Mirza-G|PACCMIT|PITA|RepTar|RNAhybrid|TargetRank|TargetScan
WASF3	Q9UPY6		hsa-miR-200b-3p	0.81021	16	Very High	BCmicrO|CoMeTa|Cupid|DIANA|ElMMo3|MBStar|microrna.org|MirAncesTar|miRDB|MirMAP|MirSNP|MirTar|Mirza-G|RepTar|TargetRank|TargetScan
PAPD5	Q8NDF8		hsa-miR-200b-3p	0.810116	17	Very High	BCmicrO|Cupid|DIANA|ElMMo3|MBStar|microrna.org|MirAncesTar|miRDB|MirMAP|MirTar|miRTar2GO|Mirza-G|MultiMiTar|PACCMIT|RNAhybrid|TargetRank|TargetScan
SORCS1	Q8WY21		hsa-miR-196b-5p	0.810054	18	Very High	Cupid|DIANA|ElMMo3|MBStar|MAMI|microrna.org|MirAncesTar|mirCoX|miRDB|MirMAP|MirTar|Mirza-G|MultiMiTar|PicTar|RepTar|RNAhybrid|TargetRank|TargetScan
LAMC1	P11047		hsa-miR-200b-3p	0.809905	15	Very High	BCmicrO|CoMeTa|DIANA|ElMMo3|MBStar|MAMI|microrna.org|MirAncesTar|miRDB|MirMAP|MirTar|PACCMIT|RNA22|TargetRank|TargetScan
RBM6	P78332		hsa-miR-497-5p	0.809894	18	Very High	BCmicrO|CoMeTa|Cupid|DIANA|ElMMo3|MBStar|microrna.org|MirAncesTar|mirbase|miRcode|miRDB|MirMAP|MirTar|miRTar2GO|PACCMIT|RNAhybrid|TargetRank|TargetScan
AKAP6	Q13023		hsa-miR-143-3p	0.809853	19	Very High	BCmicrO|CoMeTa|ElMMo3|GenMir++|MBStar|MAMI|microrna.org|MirAncesTar|miRcode|mirCoX|miRDB|MirMAP|MirTar|Mirza-G|MultiMiTar|PACCMIT|RepTar|RNAhybrid|TargetRank
ERBIN	Q96RT1		hsa-miR-140-5p	0.809747	23	Very High	BCmicrO|BiTargeting|CoMeTa|Cupid|DIANA|ElMMo3|MBStar|microrna.org|MirAncesTar|mirbase|miRcode|mirCoX|miRDB|MirMAP|MirSNP|MirTar|miRTar2GO|Mirza-G|MultiMiTar|PACCMIT|RepTar|RNAhybrid|TargetScan
HIGD1A	Q9Y241		hsa-miR-497-5p	0.809721	21	Very High	BCmicrO|BiTargeting|CoMeTa|Cupid|DIANA|ElMMo3|MBStar|microrna.org|MirAncesTar|mirbase|miRcode|miRDB|MirMAP|MirTar|miRTar2GO|Mirza-G|PACCMIT|RepTar|RNAhybrid|TargetRank|TargetScan
TLE4	Q04727		hsa-miR-497-5p	0.8097	19	Very High	BCmicrO|BiTargeting|CoMeTa|Cupid|ElMMo3|MBStar|microrna.org|MirAncesTar|mirbase|miRcode|miRDB|MirMAP|miRTar2GO|Mirza-G|PACCMIT|RepTar|RNAhybrid|TargetRank|TargetScan
SH3PXD2A	Q5TCZ1		hsa-miR-29c-3p	0.809565	18	Very High	BCmicrO|BiTargeting|CoMeTa|Cupid|DIANA|ElMMo3|MBStar|MirAncesTar|miRDB|MirMAP|MirTar|miRTar2GO|Mirza-G|PACCMIT|RepTar|RNAhybrid|TargetRank|TargetScan
ADAMTS17	Q8TE56		hsa-miR-29c-3p	0.809512	19	Very High	BCmicrO|BiTargeting|Cupid|DIANA|ElMMo3|MBStar|MAMI|microrna.org|MirAncesTar|miRDB|MirMAP|MirTar|Mirza-G|MultiMiTar|PACCMIT|RepTar|RNAhybrid|TargetRank|TargetScan
YPEL2	Q96QA6		hsa-miR-29c-3p	0.809455	18	Very High	BCmicrO|Cupid|DIANA|ElMMo3|MBStar|microrna.org|MirAncesTar|miRDB|MirMAP|MirTar|miRTar2GO|Mirza-G|MultiMiTar|PACCMIT|RepTar|RNAhybrid|TargetRank|TargetScan
RHOT1	Q8IXI2		hsa-miR-200b-3p	0.80937	17	Very High	BCmicrO|CoMeTa|Cupid|DIANA|ElMMo3|MBStar|MAMI|microrna.org|MirAncesTar|mirbase|miRDB|MirMAP|Mirza-G|PACCMIT|RepTar|RNAhybrid|TargetScan
CCDC6	Q16204		hsa-miR-497-5p	0.80928	19	Very High	BCmicrO|CoMeTa|Cupid|DIANA|ElMMo3|MBStar|microrna.org|MirAncesTar|miRcode|miRDB|MirMAP|MirSNP|MirTar|miRTar2GO|Mirza-G|PACCMIT|RepTar|TargetRank|TargetScan
ZDHHC17	Q8IUH5		hsa-miR-200b-3p	0.809206	16	Very High	BCmicrO|CoMeTa|Cupid|DIANA|ElMMo3|MBStar|MAMI|microrna.org|MirAncesTar|MirMAP|MirTar|Mirza-G|RepTar|RNAhybrid|TargetRank|TargetScan
RNF138	Q8WVD3		hsa-miR-497-5p	0.80898	18	Very High	BCmicrO|CoMeTa|Cupid|DIANA|ElMMo3|MBStar|microrna.org|MirAncesTar|miRcode|miRDB|MirMAP|MirTar|miRTar2GO|Mirza-G|PACCMIT|RepTar|TargetRank|TargetScan
CFAP45	Q9UL16		hsa-miR-497-5p	0.808889	20	Very High	BCmicrO|BiTargeting|CoMeTa|Cupid|DIANA|ElMMo3|MAMI|microrna.org|MirAncesTar|miRcode|miRDB|MirMAP|MirTar|miRTar2GO|PACCMIT|RepTar|RNA22|RNAhybrid|TargetRank|TargetScan
FUBP3	Q96I24		hsa-miR-200b-3p	0.808822	16	Very High	BCmicrO|CoMeTa|Cupid|DIANA|ElMMo3|MBStar|microrna.org|MirAncesTar|mirbase|miRDB|MirMAP|MirTar|Mirza-G|RNAhybrid|TargetRank|TargetScan
PHACTR3	Q96KR7		hsa-miR-200b-3p	0.8088	18	Very High	BCmicrO|Cupid|DIANA|ElMMo3|MBStar|MAMI|microrna.org|MirAncesTar|mirbase|miRDB|MirMAP|MirTar|Mirza-G|PACCMIT|RepTar|RNAhybrid|TargetRank|TargetScan
CORO1C	Q9ULV4		hsa-miR-200b-3p	0.808743	18	Very High	BCmicrO|CoMeTa|Cupid|DIANA|ElMMo3|MBStar|MAMI|microrna.org|MirAncesTar|miRDB|MirMAP|MirTar|miRTar2GO|Mirza-G|PACCMIT|RepTar|RNAhybrid|TargetScan
RAD23B	P54727		hsa-miR-150-5p	0.808673	20	Very High	BCmicrO|CoMeTa|DIANA|ElMMo3|MBStar|MAMI|microrna.org|MirAncesTar|mirbase|miRcode|mirCoX|miRDB|MirMAP|miRTar2GO|PACCMIT|PITA|RepTar|RNAhybrid|TargetRank|TargetScan
SP1	P08047		hsa-miR-29c-3p	0.80863	16	Very High	BCmicrO|CoMeTa|DIANA|ElMMo3|GenMir++|MBStar|MirAncesTar|miRDB|MirMAP|MirSNP|miRTar2GO|MultiMiTar|PACCMIT|RepTar|TargetRank|TargetScan
MEX3C	Q5U5Q3		hsa-miR-143-3p	0.808551	21	Very High	BCmicrO|BiTargeting|CoMeTa|Cupid|DIANA|ElMMo3|MBStar|MAMI|microrna.org|MirAncesTar|miRcode|mirCoX|miRDB|MirMAP|MirSNP|miRTar2GO|Mirza-G|MultiMiTar|PACCMIT|RepTar|RNAhybrid
RDH10	Q8IZV5		hsa-miR-200b-3p	0.808452	17	Very High	BCmicrO|BiTargeting|Cupid|DIANA|ElMMo3|MBStar|MAMI|microrna.org|MirAncesTar|miRDB|MirMAP|MirTar|miRTar2GO|Mirza-G|PACCMIT|RNAhybrid|TargetScan
NFE2L2	Q16236		hsa-miR-140-5p	0.808103	21	Very High	BCmicrO|CoMeTa|Cupid|DIANA|ElMMo3|MBStar|microrna.org|MirAncesTar|miRcode|mirCoX|miRDB|MirMAP|MirSNP|MirTar|miRTar2GO|Mirza-G|MultiMiTar|RNAhybrid|TargetRank|TargetScan|TargetSpy
CPEB3	Q8NE35		hsa-miR-196b-5p	0.808097	17	Very High	BiTargeting|CoMeTa|Cupid|DIANA|ElMMo3|MBStar|MAMI|microrna.org|MirAncesTar|mirCoX|MirMAP|miRTar2GO|Mirza-G|MultiMiTar|PicTar|RepTar|TargetScan
SEMA3F	Q13275		hsa-miR-200b-3p	0.80809	16	Very High	BCmicrO|CoMeTa|Cupid|DIANA|ElMMo3|GenMir++|MAMI|microrna.org|MirAncesTar|miRDB|MirMAP|MirTar|Mirza-G|PACCMIT|RNAhybrid|TargetScan
KMT2C	Q8NEZ4		hsa-miR-497-5p	0.808084	19	Very High	BCmicrO|BiTargeting|Cupid|DIANA|ElMMo3|microrna.org|MirAncesTar|miRcode|miRDB|MirMAP|MirTar|miRTar2GO|Mirza-G|PACCMIT|PITA|RepTar|RNAhybrid|TargetRank|TargetScan
ZMYM2	Q9UBW7		hsa-miR-497-5p	0.807893	17	Very High	BCmicrO|BiTargeting|CoMeTa|DIANA|ElMMo3|MBStar|microrna.org|MirAncesTar|miRcode|miRDB|MirMAP|MirTar|miRTar2GO|Mirza-G|RNAhybrid|TargetRank|TargetScan
CLCN5	P51795		hsa-miR-497-5p	0.80784	19	Very High	BCmicrO|BiTargeting|CoMeTa|DIANA|ElMMo3|MBStar|microrna.org|MirAncesTar|miRcode|miRDB|MirMAP|MirTar|miRTar2GO|Mirza-G|PACCMIT|RepTar|RNAhybrid|TargetRank|TargetScan
CCNT2	O60583		hsa-miR-29c-3p	0.807758	17	Very High	BCmicrO|BiTargeting|CoMeTa|Cupid|DIANA|ElMMo3|microrna.org|MirAncesTar|miRDB|MirMAP|MirTar|Mirza-G|PACCMIT|RepTar|RNAhybrid|TargetRank|TargetScan
TRPS1	Q9UHF7		hsa-miR-375	0.807606	15	Very High	BCmicrO|CoMeTa|Cupid|DIANA|ElMMo3|MAMI|MirAncesTar|miRcode|MirMAP|miRTar2GO|Mirza-G|PicTar|RepTar|RNAhybrid|TargetScan
CEP350	Q5VT06		hsa-miR-200b-3p	0.807589	18	Very High	BCmicrO|CoMeTa|Cupid|DIANA|ElMMo3|MBStar|MAMI|microrna.org|MirAncesTar|miRDB|MirMAP|MirTar|Mirza-G|PACCMIT|RepTar|RNAhybrid|TargetRank|TargetScan
NRBP1	Q9UHY1		hsa-miR-200b-3p	0.807522	16	Very High	BCmicrO|CoMeTa|Cupid|DIANA|ElMMo3|MAMI|microrna.org|MirAncesTar|mirbase|MirMAP|MirTar|Mirza-G|PACCMIT|RepTar|RNAhybrid|TargetScan
PCMTD1	Q96MG8		hsa-miR-200b-3p	0.807479	16	Very High	BCmicrO|DIANA|ElMMo3|MBStar|MAMI|microrna.org|MirAncesTar|miRDB|MirMAP|MirTar|miRTar2GO|Mirza-G|PACCMIT|RNAhybrid|TargetRank|TargetScan
TET1	Q8NFU7		hsa-miR-143-3p	0.807414	18	Very High	BCmicrO|Cupid|DIANA|ElMMo3|MBStar|microrna.org|MirAncesTar|miRcode|mirCoX|miRDB|MirMAP|MirTar|miRTar2GO|Mirza-G|MultiMiTar|RepTar|TargetRank|TargetScan
AMER1	Q5JTC6		hsa-miR-497-5p	0.807355	18	Very High	BCmicrO|BiTargeting|Cupid|DIANA|ElMMo3|MBStar|microrna.org|MirAncesTar|miRcode|miRDB|MirMAP|MirTar|miRTar2GO|Mirza-G|RepTar|RNAhybrid|TargetRank|TargetScan
G0S2	P27469		hsa-miR-497-5p	0.807345	19	Very High	BCmicrO|BiTargeting|CoMeTa|Cupid|DIANA|ElMMo3|MAMI|microrna.org|MirAncesTar|mirbase|miRcode|miRDB|MirMAP|MirTar|Mirza-G|PACCMIT|RepTar|RNAhybrid|TargetScan
CDH11	P55287		hsa-miR-200b-3p	0.807278	15	Very High	BCmicrO|CoMeTa|Cupid|DIANA|ElMMo3|MAMI|microrna.org|MirAncesTar|MirMAP|MirTar|Mirza-G|PACCMIT|RNAhybrid|TargetRank|TargetScan
MIPOL1	Q8TD10		hsa-miR-497-5p	0.807187	19	Very High	BCmicrO|BiTargeting|Cupid|ElMMo3|MBStar|microrna.org|MirAncesTar|mirbase|miRcode|miRDB|MirMAP|MirTar|Mirza-G|PACCMIT|PITA|RepTar|RNAhybrid|TargetRank|TargetScan
BTG2	P78543		hsa-miR-497-5p	0.807107	23	Very High	BCmicrO|BiTargeting|CoMeTa|Cupid|DIANA|ElMMo3|MBStar|microrna.org|MirAncesTar|miRcode|miRDB|MirMAP|MirSNP|MirTar|miRTar2GO|Mirza-G|PACCMIT|PITA|RepTar|RNA22|RNAhybrid|TargetRank|TargetScan
HNF1B	P35680		hsa-miR-375	0.807104	18	Very High	BCmicrO|CoMeTa|DIANA|ElMMo3|MAMI|microrna.org|MirAncesTar|mirbase|miRcode|miRDB|MirMAP|MirTar|Mirza-G|RepTar|RNAhybrid|TargetRank|TargetScan|TargetSpy
HOXA3	O43365		hsa-miR-375	0.807103	16	Very High	BCmicrO|CoMeTa|DIANA|ElMMo3|MBStar|MAMI|microrna.org|MirAncesTar|miRcode|MirMAP|miRTar2GO|Mirza-G|PicTar|RepTar|RNAhybrid|TargetScan
WAPL	Q7Z5K2		hsa-miR-497-5p	0.806955	18	Very High	BCmicrO|BiTargeting|CoMeTa|Cupid|DIANA|ElMMo3|MAMI|microrna.org|MirAncesTar|mirbase|miRcode|miRDB|MirMAP|MirTar|Mirza-G|RepTar|RNAhybrid|TargetScan
TAF9B	Q9HBM6		hsa-miR-140-5p	0.806748	19	Very High	BCmicrO|BiTargeting|CoMeTa|Cupid|DIANA|ElMMo3|MBStar|MAMI|microrna.org|MirAncesTar|miRcode|mirCoX|miRDB|MirMAP|miRTar2GO|Mirza-G|PACCMIT|RepTar|TargetScan
EFNA1	P20827		hsa-miR-200b-3p	0.806713	16	Very High	BCmicrO|BiTargeting|CoMeTa|DIANA|ElMMo3|MAMI|microrna.org|MirAncesTar|mirbase|miRDB|MirMAP|MirTar|RepTar|RNAhybrid|TargetRank|TargetScan
VAPB	O95292		hsa-miR-497-5p	0.806684	19	Very High	BCmicrO|BiTargeting|CoMeTa|DIANA|ElMMo3|MBStar|MAMI|MirAncesTar|miRcode|miRDB|MirMAP|MirSNP|MirTar|miRTar2GO|Mirza-G|PACCMIT|RepTar|RNAhybrid|TargetScan
STAG2	Q8N3U4		hsa-miR-29c-3p	0.806539	17	Very High	BCmicrO|CoMeTa|Cupid|DIANA|ElMMo3|microrna.org|MirAncesTar|miRDB|MirMAP|MirTar|miRTar2GO|Mirza-G|PACCMIT|RepTar|RNAhybrid|TargetRank|TargetScan
TFEC	O14948		hsa-miR-29c-3p	0.806422	17	Very High	BCmicrO|CoMeTa|Cupid|DIANA|ElMMo3|MBStar|MAMI|microrna.org|MirAncesTar|miRDB|MirMAP|MirTar|PACCMIT|RepTar|RNAhybrid|TargetRank|TargetScan
HIF3A	Q9Y2N7		hsa-miR-29c-3p	0.806245	20	Very High	BCmicrO|BiTargeting|CoMeTa|Cupid|DIANA|ElMMo3|MAMI|microrna.org|MirAncesTar|mirbase|miRDB|MirMAP|MirTar|Mirza-G|MultiMiTar|PACCMIT|RepTar|RNAhybrid|TargetRank|TargetScan
LIFR	P42702		hsa-miR-143-3p	0.805988	17	Very High	BCmicrO|CoMeTa|DIANA|ElMMo3|GenMir++|MBStar|MAMI|MirAncesTar|miRcode|mirCoX|MirMAP|miRTar2GO|MultiMiTar|RepTar|RNAhybrid|TargetRank|TargetScan
CAPRIN1	Q14444		hsa-miR-497-5p	0.805968	19	Very High	BCmicrO|CoMeTa|Cupid|DIANA|ElMMo3|MBStar|microrna.org|MirAncesTar|miRcode|miRDB|MirMAP|MirSNP|miRTar2GO|Mirza-G|PACCMIT|RepTar|RNAhybrid|TargetRank|TargetScan
EIF4G2	P78344		hsa-miR-140-5p	0.805871	19	Very High	BCmicrO|CoMeTa|Cupid|DIANA|ElMMo3|microrna.org|MirAncesTar|miRcode|mirCoX|miRDB|MirMAP|MirTar|miRTar2GO|Mirza-G|MultiMiTar|PACCMIT|RNAhybrid|TargetScan|TargetSpy
BORCS6	Q96GS4		hsa-miR-497-5p	0.805852	21	Very High	BCmicrO|BiTargeting|CoMeTa|Cupid|DIANA|ElMMo3|MBStar|MAMI|microrna.org|MirAncesTar|mirbase|miRcode|miRDB|MirMAP|MirTar|PACCMIT|PITA|RepTar|RNAhybrid|TargetRank|TargetScan
KLF4	O43474		hsa-miR-375	0.805828	15	Very High	BCmicrO|CoMeTa|DIANA|ElMMo3|MBStar|MAMI|microrna.org|miRcode|MirMAP|Mirza-G|PicTar|RepTar|RNAhybrid|TargetScan|TargetSpy
GALNT7	Q86SF2		hsa-miR-497-5p	0.805822	19	Very High	BCmicrO|BiTargeting|CoMeTa|Cupid|DIANA|ElMMo3|MBStar|microrna.org|MirAncesTar|miRcode|miRDB|MirMAP|MirTar|miRTar2GO|Mirza-G|RepTar|RNAhybrid|TargetRank|TargetScan
PCDHAC1	Q9H158		hsa-miR-29c-3p	0.805803	15	Very High	BCmicrO|BiTargeting|Cupid|ElMMo3|MAMI|microrna.org|MirAncesTar|miRDB|MirMAP|MirTar|miRTar2GO|MultiMiTar|RepTar|RNAhybrid|TargetScan
ITM2B	Q9Y287		hsa-miR-224-5p	0.80574	21	Very High	BCmicrO|BiTargeting|CoMeTa|Cupid|DIANA|ElMMo3|MAMI|microrna.org|MirAncesTar|mirbase|miRDB|MirMAP|MirTar|Mirza-G|MultiMiTar|PACCMIT|PITA|RepTar|RNAhybrid|TargetRank|TargetScan
CAV1	Q03135		hsa-miR-199a-5p	0.805701	18	Very High	BCmicrO|CoMeTa|DIANA|ElMMo3|MBStar|MAMI|microrna.org|MirAncesTar|miRDB|MirMAP|MirSNP|MirTar|Mirza-G|MultiMiTar|PACCMIT|PicTar|RNAhybrid|TargetScan
FHL1	Q13642		hsa-miR-200b-3p	0.805684	15	Very High	BCmicrO|CoMeTa|DIANA|ElMMo3|GenMir++|MBStar|MAMI|microrna.org|MirAncesTar|miRDB|MirMAP|MirTar|Mirza-G|RNAhybrid|TargetRank
TNFRSF11B	O00300		hsa-miR-200b-3p	0.805676	17	Very High	BCmicrO|CoMeTa|Cupid|DIANA|ElMMo3|GenMir++|MAMI|microrna.org|MirAncesTar|mirbase|miRDB|MirMAP|MirTar|Mirza-G|PACCMIT|RNAhybrid|TargetRank
SLC31A1	O15431		hsa-miR-29c-3p	0.805582	15	Very High	BCmicrO|CoMeTa|Cupid|DIANA|ElMMo3|GenMir++|MBStar|microrna.org|MirAncesTar|miRDB|MirMAP|miRTar2GO|PACCMIT|RepTar|TargetScan
DNAJB5	O75953		hsa-miR-200b-3p	0.805443	16	Very High	BCmicrO|CoMeTa|Cupid|DIANA|ElMMo3|MBStar|MAMI|microrna.org|MirAncesTar|miRDB|MirMAP|MirTar|PACCMIT|RNAhybrid|TargetRank|TargetScan
PIKFYVE	Q9Y2I7		hsa-miR-200b-3p	0.805402	19	Very High	BCmicrO|CoMeTa|Cupid|DIANA|ElMMo3|MBStar|MAMI|microrna.org|MirAncesTar|miRDB|MirMAP|MirTar|miRTar2GO|Mirza-G|PACCMIT|RepTar|RNAhybrid|TargetRank|TargetScan
PURG	Q9UJV8		hsa-miR-29c-3p	0.805307	17	Very High	BCmicrO|CoMeTa|Cupid|ElMMo3|MAMI|microrna.org|MirAncesTar|mirbase|MirMAP|MirSNP|MirTar|Mirza-G|MultiMiTar|PACCMIT|RepTar|RNAhybrid|TargetRank
CCNL2	Q96S94		hsa-miR-29c-3p	0.80525	18	Very High	BCmicrO|CoMeTa|Cupid|DIANA|ElMMo3|MAMI|MirAncesTar|mirbase|miRDB|MirMAP|miRTar2GO|MultiMiTar|PACCMIT|RepTar|RNA22|RNAhybrid|TargetRank|TargetScan
DICER1	Q9UPY3		hsa-miR-497-5p	0.805212	20	Very High	BCmicrO|BiTargeting|CoMeTa|Cupid|DIANA|ElMMo3|MBStar|microrna.org|MirAncesTar|miRcode|miRDB|MirMAP|MirTar|miRTar2GO|Mirza-G|PITA|RepTar|RNAhybrid|TargetRank|TargetScan
RAPGEF2	Q9Y4G8		hsa-miR-200b-3p	0.805135	17	Very High	BCmicrO|CoMeTa|Cupid|DIANA|ElMMo3|MBStar|microrna.org|MirAncesTar|miRDB|MirMAP|MirTar|Mirza-G|PACCMIT|RepTar|RNAhybrid|TargetRank|TargetScan
SCD	O00767		hsa-miR-200b-3p	0.805091	17	Very High	BCmicrO|CoMeTa|Cupid|DIANA|ElMMo3|MBStar|MAMI|microrna.org|MirAncesTar|miRDB|MirMAP|MirTar|miRTar2GO|Mirza-G|MultiMiTar|RepTar|TargetScan
PCSK2	P16519		hsa-miR-200b-3p	0.804928	16	Very High	BCmicrO|CoMeTa|Cupid|DIANA|ElMMo3|MBStar|MAMI|microrna.org|MirAncesTar|miRDB|MirMAP|MirTar|Mirza-G|RepTar|TargetRank|TargetScan
HLF	Q16534		hsa-miR-200b-3p	0.804727	17	Very High	BCmicrO|CoMeTa|Cupid|DIANA|ElMMo3|MBStar|MAMI|microrna.org|MirAncesTar|miRDB|MirMAP|MirTar|Mirza-G|PACCMIT|RNAhybrid|TargetRank|TargetScan
SHPRH	Q149N8		hsa-miR-29c-3p	0.804087	17	Very High	BCmicrO|CoMeTa|Cupid|ElMMo3|MBStar|microrna.org|MirAncesTar|miRDB|MirMAP|miRTar2GO|Mirza-G|MultiMiTar|PACCMIT|RepTar|RNAhybrid|TargetRank|TargetScan
TPM1	P09493		hsa-miR-29c-3p	0.803963	17	Very High	BCmicrO|BiTargeting|CoMeTa|Cupid|DIANA|ElMMo3|MAMI|microrna.org|MirAncesTar|mirbase|MirMAP|Mirza-G|PACCMIT|RepTar|RNAhybrid|TargetRank|TargetScan
PLEKHA1	Q9HB21		hsa-miR-497-5p	0.80388	19	Very High	BCmicrO|BiTargeting|CoMeTa|Cupid|DIANA|ElMMo3|MBStar|microrna.org|MirAncesTar|miRcode|miRDB|MirMAP|MirTar|miRTar2GO|Mirza-G|RepTar|RNAhybrid|TargetRank|TargetScan
ATXN2	Q99700		hsa-miR-497-5p	0.80383	19	Very High	BCmicrO|BiTargeting|CoMeTa|Cupid|DIANA|ElMMo3|MBStar|microrna.org|MirAncesTar|miRcode|miRDB|MirMAP|MirSNP|MirTar|PACCMIT|RepTar|RNAhybrid|TargetRank|TargetScan
ADIPOR2	Q86V24		hsa-miR-200b-3p	0.803289	14	Very High	BCmicrO|CoMeTa|DIANA|ElMMo3|MAMI|microrna.org|MirAncesTar|miRDB|MirMAP|MirTar|Mirza-G|PACCMIT|TargetRank|TargetScan
UBE3A	Q05086		hsa-miR-375	0.803183	15	Very High	BCmicrO|CoMeTa|DIANA|ElMMo3|MBStar|MAMI|microrna.org|MirAncesTar|miRcode|MirMAP|Mirza-G|PicTar|RepTar|RNAhybrid|TargetScan
MYH9	P35579		hsa-miR-199a-5p	0.803143	16	Very High	BCmicrO|CoMeTa|DIANA|ElMMo3|MAMI|microrna.org|MirAncesTar|miRDB|MirMAP|Mirza-G|MultiMiTar|PACCMIT|PicTar|RNAhybrid|TargetRank|TargetScan
U2SURP	O15042		hsa-miR-224-5p	0.803072	19	Very High	BCmicrO|BiTargeting|CoMeTa|DIANA|ElMMo3|MBStar|microrna.org|MirAncesTar|miRDB|MirMAP|MirTar|miRTar2GO|Mirza-G|PACCMIT|PITA|RepTar|RNAhybrid|TargetRank|TargetScan
SCAMP1	O15126		hsa-miR-200b-3p	0.802997	16	Very High	BCmicrO|CoMeTa|ElMMo3|MBStar|MAMI|microrna.org|MirAncesTar|miRDB|MirSNP|MirTar|Mirza-G|MultiMiTar|PACCMIT|RNAhybrid|TargetRank|TargetScan
MAP4K4	O95819		hsa-miR-29c-3p	0.80283	19	Very High	BCmicrO|BiTargeting|CoMeTa|Cupid|DIANA|ElMMo3|MBStar|MAMI|MirAncesTar|miRDB|MirMAP|miRTar2GO|Mirza-G|MultiMiTar|PACCMIT|RepTar|RNAhybrid|TargetRank|TargetScan
PTCH1	Q13635		hsa-miR-497-5p	0.802775	18	Very High	BCmicrO|BiTargeting|CoMeTa|DIANA|ElMMo3|MBStar|microrna.org|MirAncesTar|miRcode|miRDB|MirMAP|MirTar|Mirza-G|PACCMIT|RepTar|RNAhybrid|TargetRank|TargetScan
TRIM9	Q9C026		hsa-miR-29c-3p	0.802768	14	Very High	BCmicrO|CoMeTa|Cupid|DIANA|ElMMo3|MBStar|microrna.org|MirAncesTar|MirMAP|Mirza-G|PicTar|RepTar|RNAhybrid|TargetScan
VLDLR	P98155		hsa-miR-200b-3p	0.802438	17	Very High	BCmicrO|CoMeTa|Cupid|DIANA|ElMMo3|MAMI|microrna.org|MirAncesTar|mirbase|miRDB|MirMAP|MirTar|miRTar2GO|Mirza-G|PACCMIT|RNAhybrid|TargetScan
CALU	O43852		hsa-miR-200b-3p	0.802324	17	Very High	BCmicrO|CoMeTa|Cupid|DIANA|ElMMo3|MBStar|MAMI|microrna.org|MirAncesTar|miRDB|MirMAP|miRTar2GO|Mirza-G|PACCMIT|RepTar|RNAhybrid|TargetScan
PDGFB	P01127		hsa-miR-29c-3p	0.802169	13	Very High	BCmicrO|CoMeTa|Cupid|DIANA|ElMMo3|MAMI|MirAncesTar|miRDB|MirMAP|PACCMIT|PicTar|RNAhybrid|TargetScan
TSPAN5	P62079		hsa-miR-199a-5p	0.802138	16	Very High	BCmicrO|CoMeTa|DIANA|ElMMo3|MBStar|MAMI|microrna.org|MirAncesTar|mirbase|miRDB|MirMAP|PACCMIT|PicTar|RepTar|RNAhybrid|TargetScan
CLIP1	P30622		hsa-miR-200b-3p	0.802047	18	Very High	BCmicrO|CoMeTa|Cupid|DIANA|ElMMo3|MBStar|MAMI|microrna.org|MirAncesTar|miRDB|MirMAP|MirSNP|Mirza-G|PACCMIT|RepTar|RNAhybrid|TargetRank|TargetScan
MTF2	Q9Y483		hsa-miR-200b-3p	0.801975	17	Very High	BCmicrO|BiTargeting|CoMeTa|Cupid|DIANA|ElMMo3|MBStar|microrna.org|MirAncesTar|miRDB|MirMAP|MirTar|miRTar2GO|Mirza-G|RNA22|RNAhybrid|TargetScan
KLHL28	Q9NXS3		hsa-miR-29c-3p	0.80193	19	Very High	BCmicrO|BiTargeting|CoMeTa|Cupid|DIANA|ElMMo3|MBStar|microrna.org|MirAncesTar|miRDB|MirMAP|MirTar|Mirza-G|MultiMiTar|PACCMIT|RepTar|RNAhybrid|TargetRank|TargetScan
TMCC1	O94876		hsa-miR-200b-3p	0.801918	17	Very High	BCmicrO|CoMeTa|Cupid|DIANA|ElMMo3|MBStar|MAMI|microrna.org|MirAncesTar|miRDB|MirMAP|MirTar|Mirza-G|PACCMIT|RepTar|TargetRank|TargetScan
ZBTB46	Q86UZ6		hsa-miR-497-5p	0.801918	17	Very High	BCmicrO|BiTargeting|DIANA|ElMMo3|MAMI|microrna.org|MirAncesTar|mirbase|miRcode|miRDB|MirMAP|Mirza-G|PACCMIT|PITA|RepTar|TargetRank|TargetScan
E2F3	O00716		hsa-miR-497-5p	0.801808	18	Very High	BCmicrO|BiTargeting|CoMeTa|Cupid|DIANA|ElMMo3|MBStar|microrna.org|MirAncesTar|miRcode|miRDB|MirMAP|miRTar2GO|Mirza-G|PACCMIT|RepTar|TargetRank|TargetScan
KIF23	Q02241		hsa-miR-497-5p	0.801807	17	Very High	BCmicrO|CoMeTa|Cupid|ElMMo3|microrna.org|MirAncesTar|miRcode|miRDB|MirMAP|MirTar|miRTar2GO|Mirza-G|PACCMIT|RepTar|RNAhybrid|TargetRank|TargetScan
SEH1L	Q96EE3		hsa-miR-497-5p	0.801787	17	Very High	BCmicrO|CoMeTa|DIANA|ElMMo3|MBStar|microrna.org|MirAncesTar|miRcode|miRDB|MirMAP|MirSNP|MirTar|miRTar2GO|Mirza-G|RNAhybrid|TargetRank|TargetScan
ADGRL2	O95490		hsa-miR-140-5p	0.801684	19	Very High	BCmicrO|CoMeTa|Cupid|DIANA|ElMMo3|MBStar|microrna.org|MirAncesTar|miRcode|mirCoX|MirMAP|miRTar2GO|Mirza-G|MultiMiTar|RNA22|RNAhybrid|TargetRank|TargetScan|TargetSpy
KCND2	Q9NZV8		hsa-miR-200b-3p	0.801669	17	Very High	BCmicrO|CoMeTa|Cupid|DIANA|ElMMo3|MBStar|MAMI|microrna.org|MirAncesTar|mirbase|miRDB|MirMAP|Mirza-G|PACCMIT|RepTar|TargetRank|TargetScan
DPYSL2	Q16555		hsa-miR-224-5p	0.801598	21	Very High	BCmicrO|BiTargeting|CoMeTa|Cupid|DIANA|ElMMo3|MBStar|microrna.org|MirAncesTar|mirbase|miRDB|MirMAP|MirTar|miRTar2GO|Mirza-G|MultiMiTar|PACCMIT|RepTar|RNAhybrid|TargetRank|TargetScan
DYNC1LI2	O43237		hsa-miR-497-5p	0.801561	18	Very High	BCmicrO|CoMeTa|Cupid|DIANA|ElMMo3|microrna.org|MirAncesTar|miRcode|miRDB|MirMAP|MirTar|miRTar2GO|Mirza-G|PACCMIT|RepTar|RNAhybrid|TargetRank|TargetScan
ISG20L2	Q9H9L3		hsa-miR-29c-3p	0.801461	21	Very High	BCmicrO|BiTargeting|CoMeTa|Cupid|DIANA|ElMMo3|MAMI|microrna.org|MirAncesTar|mirbase|miRDB|MirMAP|MirTar|miRTar2GO|Mirza-G|MultiMiTar|RepTar|RNA22|RNAhybrid|TargetRank|TargetScan
WDFY3	Q8IZQ1		hsa-miR-200b-3p	0.801264	17	Very High	BCmicrO|CoMeTa|Cupid|DIANA|ElMMo3|MBStar|MAMI|microrna.org|MirAncesTar|miRDB|MirMAP|MirTar|miRTar2GO|Mirza-G|PACCMIT|RepTar|TargetScan
FOXF1	Q12946		hsa-miR-200b-3p	0.801231	16	Very High	BCmicrO|CoMeTa|Cupid|DIANA|ElMMo3|microrna.org|MirAncesTar|miRDB|MirMAP|MirTar|miRTar2GO|Mirza-G|PACCMIT|RepTar|TargetRank|TargetScan
HIPK1	Q86Z02		hsa-miR-200b-3p	0.801215	20	Very High	BCmicrO|CoMeTa|DIANA|ElMMo3|MBStar|MAMI|microrna.org|MirAncesTar|mirbase|miRDB|MirMAP|MirSNP|MirTar|miRTar2GO|Mirza-G|PACCMIT|RNA22|RNAhybrid|TargetRank|TargetScan
HOXA5	P20719		hsa-miR-224-5p	0.801111	19	Very High	BCmicrO|CoMeTa|Cupid|DIANA|ElMMo3|MBStar|MAMI|microrna.org|MirAncesTar|mirbase|miRDB|MirMAP|MirTar|miRTar2GO|Mirza-G|PACCMIT|RepTar|RNAhybrid|TargetScan
GHR	P10912		hsa-miR-497-5p	0.800932	19	Very High	BCmicrO|BiTargeting|CoMeTa|Cupid|DIANA|ElMMo3|MBStar|microrna.org|MirAncesTar|miRcode|miRDB|MirMAP|MirTar|Mirza-G|PACCMIT|RepTar|RNAhybrid|TargetRank|TargetScan
TMEM255A	Q5JRV8		hsa-miR-497-5p	0.800673	17	Very High	BCmicrO|CoMeTa|Cupid|DIANA|ElMMo3|MBStar|microrna.org|MirAncesTar|miRcode|miRDB|MirMAP|MirTar|Mirza-G|PACCMIT|RepTar|TargetRank|TargetScan
ABCA1	O95477		hsa-miR-140-5p	0.800653	19	Very High	BCmicrO|CoMeTa|DIANA|ElMMo3|MBStar|microrna.org|MirAncesTar|miRcode|mirCoX|miRDB|MirMAP|miRTar2GO|Mirza-G|MultiMiTar|PicTar|PITA|RepTar|RNAhybrid|TargetScan
GCC2	Q8IWJ2		hsa-miR-497-5p	0.80064	20	Very High	BCmicrO|CoMeTa|Cupid|DIANA|ElMMo3|MBStar|MAMI|microrna.org|MirAncesTar|miRcode|miRDB|MirMAP|MirSNP|MirTar|miRTar2GO|Mirza-G|RepTar|RNAhybrid|TargetRank|TargetScan
PPM1E	Q8WY54		hsa-miR-29c-3p	0.800636	15	Very High	BCmicrO|BiTargeting|CoMeTa|Cupid|ElMMo3|MBStar|microrna.org|MirAncesTar|miRDB|Mirza-G|MultiMiTar|PicTar|RepTar|TargetRank|TargetScan
POLK	Q9UBT6		hsa-miR-200b-3p	0.800426	17	Very High	BCmicrO|DIANA|ElMMo3|MBStar|MAMI|microrna.org|MirAncesTar|mirbase|MirMAP|MirSNP|MirTar|Mirza-G|PACCMIT|RepTar|RNAhybrid|TargetRank|TargetScan
GJC1	P36383		hsa-miR-200b-3p	0.800323	18	Very High	BCmicrO|CoMeTa|DIANA|ElMMo3|MBStar|microrna.org|MirAncesTar|mirbase|miRDB|MirMAP|MirSNP|MirTar|Mirza-G|PACCMIT|RepTar|RNAhybrid|TargetRank|TargetScan
DYRK2	Q92630		hsa-miR-200b-3p	0.800217	16	Very High	BCmicrO|CoMeTa|Cupid|DIANA|ElMMo3|GenMir++|MBStar|MAMI|microrna.org|MirAncesTar|miRDB|MirMAP|Mirza-G|PACCMIT|TargetRank|TargetScan
CCND2	P30279		hsa-miR-497-5p	0.800124	18	Very High	BCmicrO|CoMeTa|Cupid|DIANA|ElMMo3|MBStar|microrna.org|MirAncesTar|miRcode|miRDB|MirMAP|miRTar2GO|Mirza-G|PACCMIT|PITA|RepTar|TargetRank|TargetScan
TUBB2B	Q9BVA1		hsa-miR-29c-3p	0.800048	18	Very High	BCmicrO|CoMeTa|Cupid|DIANA|ElMMo3|MAMI|microrna.org|MirAncesTar|mirbase|miRDB|MirMAP|Mirza-G|MultiMiTar|PACCMIT|PicTar|RepTar|RNAhybrid|TargetScan
E2F7	Q96AV8		hsa-miR-497-5p	0.800022	17	Very High	BCmicrO|Cupid|DIANA|ElMMo3|microrna.org|MirAncesTar|miRcode|miRDB|MirMAP|MirTar|miRTar2GO|Mirza-G|PACCMIT|RepTar|RNAhybrid|TargetRank|TargetScan
PTPRM	P28827		hsa-miR-497-5p	0.799918	20	Very High	BCmicrO|BiTargeting|CoMeTa|Cupid|DIANA|ElMMo3|MBStar|MAMI|microrna.org|MirAncesTar|mirbase|miRcode|miRDB|MirMAP|miRTar2GO|Mirza-G|PACCMIT|RepTar|RNAhybrid|TargetScan
WDFY3	Q8IZQ1		hsa-miR-140-5p	0.799847	19	Very High	BCmicrO|CoMeTa|Cupid|DIANA|ElMMo3|MBStar|microrna.org|MirAncesTar|miRcode|mirCoX|miRDB|MirMAP|MirTar|miRTar2GO|Mirza-G|MultiMiTar|RepTar|TargetScan|TargetSpy
IGF1	P05019		hsa-miR-29c-3p	0.799767	19	Very High	BCmicrO|BiTargeting|CoMeTa|Cupid|DIANA|ElMMo3|MBStar|microrna.org|MirAncesTar|miRDB|MirMAP|MirSNP|MirTar|Mirza-G|MultiMiTar|PACCMIT|RepTar|RNAhybrid|TargetScan
TNRC6B	Q9UPQ9		hsa-miR-497-5p	0.799695	18	Very High	BCmicrO|BiTargeting|CoMeTa|DIANA|ElMMo3|MBStar|MirAncesTar|miRcode|miRDB|MirMAP|MirSNP|MirTar|miRTar2GO|Mirza-G|PACCMIT|RepTar|RNAhybrid|TargetScan
WDFY3	Q8IZQ1		hsa-miR-29c-3p	0.799674	15	Very High	BCmicrO|CoMeTa|Cupid|DIANA|ElMMo3|MirAncesTar|miRDB|MirMAP|miRTar2GO|Mirza-G|MultiMiTar|PACCMIT|PicTar|RepTar|TargetScan
CTDSPL2	Q05D32		hsa-miR-200b-3p	0.799672	15	Very High	BCmicrO|Cupid|DIANA|ElMMo3|MAMI|microrna.org|MirAncesTar|miRDB|MirMAP|MirTar|Mirza-G|PACCMIT|RNAhybrid|TargetRank|TargetScan
MXD1	Q05195		hsa-miR-29c-3p	0.799649	19	Very High	BCmicrO|BiTargeting|CoMeTa|Cupid|DIANA|ElMMo3|MBStar|microrna.org|MirAncesTar|miRDB|MirMAP|MirSNP|MirTar|Mirza-G|PACCMIT|RepTar|RNAhybrid|TargetRank|TargetScan
ATG9A	Q7Z3C6		hsa-miR-29c-3p	0.799598	17	Very High	BCmicrO|BiTargeting|CoMeTa|Cupid|DIANA|ElMMo3|MAMI|microrna.org|MirAncesTar|miRDB|MirMAP|miRTar2GO|MultiMiTar|PACCMIT|RepTar|RNAhybrid|TargetScan
DOCK4	Q8N1I0		hsa-miR-200b-3p	0.79957	20	Very High	BCmicrO|CoMeTa|Cupid|DIANA|ElMMo3|MBStar|MAMI|microrna.org|MirAncesTar|mirbase|miRDB|MirMAP|MirTar|miRTar2GO|Mirza-G|PACCMIT|RepTar|RNAhybrid|TargetRank|TargetScan
LBR	Q14739		hsa-miR-200b-3p	0.799366	16	Very High	BCmicrO|CoMeTa|Cupid|DIANA|ElMMo3|microrna.org|MirAncesTar|miRDB|MirMAP|MirSNP|MirTar|Mirza-G|RNA22|RNAhybrid|TargetRank|TargetScan
AMMECR1L	Q6DCA0		hsa-miR-29c-3p	0.799168	15	Very High	BCmicrO|Cupid|DIANA|ElMMo3|microrna.org|MirAncesTar|miRDB|MirMAP|miRTar2GO|Mirza-G|MultiMiTar|PACCMIT|RepTar|TargetRank|TargetScan
PPP6R3	Q5H9R7		hsa-miR-200b-3p	0.79915	16	Very High	BCmicrO|CoMeTa|Cupid|DIANA|ElMMo3|MBStar|MAMI|microrna.org|MirAncesTar|miRDB|MirMAP|Mirza-G|PACCMIT|RNAhybrid|TargetRank|TargetScan
KAT6A	Q92794		hsa-miR-224-5p	0.79901	18	Very High	BCmicrO|CoMeTa|Cupid|DIANA|ElMMo3|MBStar|microrna.org|MirAncesTar|miRDB|MirMAP|MirTar|miRTar2GO|Mirza-G|MultiMiTar|PACCMIT|RepTar|RNAhybrid|TargetScan
DACT1	Q9NYF0		hsa-miR-200b-3p	0.798832	19	Very High	BCmicrO|CoMeTa|Cupid|DIANA|ElMMo3|MBStar|MAMI|microrna.org|MirAncesTar|mirbase|miRDB|MirMAP|MirSNP|MirTar|Mirza-G|PACCMIT|RNAhybrid|TargetRank|TargetScan
EGR2	P11161		hsa-miR-140-5p	0.798825	19	Very High	BCmicrO|CoMeTa|Cupid|DIANA|ElMMo3|MAMI|microrna.org|MirAncesTar|mirbase|miRcode|mirCoX|miRDB|MirMAP|MirTar|Mirza-G|MultiMiTar|RNAhybrid|TargetRank|TargetScan
PTPN3	P26045		hsa-miR-497-5p	0.798778	18	Very High	BCmicrO|BiTargeting|CoMeTa|DIANA|ElMMo3|MBStar|microrna.org|MirAncesTar|miRcode|miRDB|MirMAP|MirTar|miRTar2GO|Mirza-G|PACCMIT|RepTar|TargetRank|TargetScan
SEPT2	Q15019		hsa-miR-497-5p	0.798676	20	Very High	BCmicrO|BiTargeting|CoMeTa|Cupid|DIANA|ElMMo3|MBStar|microrna.org|MirAncesTar|miRcode|miRDB|MirMAP|MirTar|Mirza-G|PACCMIT|PITA|RepTar|RNAhybrid|TargetRank|TargetScan
RAB21	Q9UL25		hsa-miR-200b-3p	0.798662	14	Very High	BCmicrO|CoMeTa|Cupid|DIANA|ElMMo3|MAMI|microrna.org|MirAncesTar|miRDB|MirMAP|MirTar|Mirza-G|PACCMIT|TargetScan
DCAF6	Q58WW2		hsa-miR-150-5p	0.798645	20	Very High	BCmicrO|BiTargeting|CoMeTa|Cupid|ElMMo3|MBStar|microrna.org|MirAncesTar|mirbase|miRcode|mirCoX|miRDB|MirMAP|MirTar|miRTar2GO|Mirza-G|RNA22|RNAhybrid|TargetRank|TargetScan
SLITRK1	Q96PX8		hsa-miR-200b-3p	0.798582	14	Very High	BCmicrO|Cupid|DIANA|ElMMo3|MBStar|MAMI|microrna.org|MirAncesTar|miRDB|MirMAP|MirTar|Mirza-G|TargetRank|TargetScan
LARP4	Q71RC2		hsa-miR-143-3p	0.79857	21	Very High	BCmicrO|CoMeTa|Cupid|DIANA|ElMMo3|MBStar|MAMI|microrna.org|MirAncesTar|miRcode|mirCoX|miRDB|MirMAP|MirTar|miRTar2GO|Mirza-G|MultiMiTar|PACCMIT|RepTar|RNAhybrid|TargetRank
ESRRG	P62508		hsa-miR-200b-3p	0.798538	18	Very High	BCmicrO|CoMeTa|Cupid|DIANA|ElMMo3|MBStar|MAMI|microrna.org|MirAncesTar|miRDB|MirMAP|Mirza-G|PACCMIT|RepTar|RNA22|RNAhybrid|TargetRank|TargetScan
EGLN1	Q9GZT9		hsa-miR-200b-3p	0.798432	15	Very High	BCmicrO|CoMeTa|DIANA|ElMMo3|MBStar|MAMI|microrna.org|MirAncesTar|miRDB|MirMAP|MirSNP|MirTar|Mirza-G|TargetRank|TargetScan
PLS3	P13797		hsa-miR-200b-3p	0.79843	17	Very High	BCmicrO|CoMeTa|Cupid|ElMMo3|MBStar|MAMI|microrna.org|MirAncesTar|miRDB|MirMAP|MirTar|Mirza-G|PACCMIT|RepTar|RNAhybrid|TargetRank|TargetScan
SFPQ	P23246		hsa-miR-29c-3p	0.798017	15	Very High	BCmicrO|CoMeTa|DIANA|ElMMo3|GenMir++|MBStar|MAMI|microrna.org|MirAncesTar|MirMAP|miRTar2GO|Mirza-G|PACCMIT|RNAhybrid|TargetRank
PLK2	Q9NYY3		hsa-miR-200b-3p	0.797988	17	Very High	BCmicrO|BiTargeting|CoMeTa|DIANA|ElMMo3|MAMI|microrna.org|MirAncesTar|mirbase|miRDB|MirMAP|MirTar|Mirza-G|PACCMIT|RepTar|RNAhybrid|TargetScan
EGLN1	Q9GZT9		hsa-miR-143-3p	0.797912	20	Very High	BCmicrO|BiTargeting|CoMeTa|Cupid|DIANA|ElMMo3|MBStar|MAMI|microrna.org|MirAncesTar|miRcode|mirCoX|miRDB|MirMAP|miRTar2GO|Mirza-G|RepTar|RNA22|TargetRank|TargetScan
RALBP1	Q15311		hsa-miR-143-3p	0.797833	18	Very High	BCmicrO|CoMeTa|DIANA|ElMMo3|GenMir++|MBStar|MAMI|microrna.org|MirAncesTar|miRcode|mirCoX|miRDB|MirMAP|miRTar2GO|Mirza-G|PITA|RepTar|TargetRank
EYA1	Q99502		hsa-miR-497-5p	0.797784	19	Very High	BCmicrO|BiTargeting|CoMeTa|Cupid|DIANA|ElMMo3|MBStar|microrna.org|MirAncesTar|miRcode|miRDB|MirMAP|miRTar2GO|Mirza-G|PACCMIT|PITA|RNAhybrid|TargetRank|TargetScan
RASSF8	Q8NHQ8		hsa-miR-200b-3p	0.797636	17	Very High	BCmicrO|BiTargeting|CoMeTa|Cupid|DIANA|ElMMo3|MBStar|microrna.org|MirAncesTar|miRDB|MirMAP|MirTar|miRTar2GO|Mirza-G|PACCMIT|RNAhybrid|TargetScan
PDGFC	Q9NRA1		hsa-miR-29c-3p	0.797606	19	Very High	BCmicrO|BiTargeting|CoMeTa|Cupid|DIANA|ElMMo3|MAMI|microrna.org|MirAncesTar|mirbase|miRDB|MirMAP|MirSNP|Mirza-G|PACCMIT|RepTar|RNAhybrid|TargetRank|TargetScan
APOO	Q9BUR5		hsa-miR-200b-3p	0.797458	17	Very High	BCmicrO|CoMeTa|ElMMo3|MBStar|MAMI|microrna.org|MirAncesTar|mirbase|miRDB|MirMAP|MirTar|Mirza-G|PACCMIT|RepTar|RNAhybrid|TargetRank|TargetScan
MCFD2	Q8NI22		hsa-miR-200b-3p	0.797374	18	Very High	BCmicrO|CoMeTa|DIANA|ElMMo3|MBStar|microrna.org|MirAncesTar|miRDB|MirMAP|MirSNP|MirTar|miRTar2GO|Mirza-G|PACCMIT|RepTar|RNAhybrid|TargetRank|TargetScan
N4BP2L1	Q5TBK1		hsa-miR-29c-3p	0.797313	16	Very High	BCmicrO|CoMeTa|Cupid|DIANA|ElMMo3|microrna.org|MirAncesTar|miRDB|MirMAP|MirTar|miRTar2GO|Mirza-G|RepTar|RNAhybrid|TargetRank|TargetScan
GAB1	Q13480		hsa-miR-200b-3p	0.79727	17	Very High	BCmicrO|CoMeTa|DIANA|ElMMo3|MBStar|MAMI|microrna.org|MirAncesTar|miRDB|MirMAP|MirSNP|MirTar|miRTar2GO|Mirza-G|RepTar|RNAhybrid|TargetScan
TET2	Q6N021		hsa-miR-29c-3p	0.797216	15	Very High	BCmicrO|BiTargeting|Cupid|DIANA|ElMMo3|MAMI|microrna.org|MirAncesTar|miRDB|MirMAP|MirTar|miRTar2GO|Mirza-G|RNAhybrid|TargetScan
RAP1B	P61224		hsa-miR-149-5p	0.796809	19	Very High	BCmicrO|BiTargeting|CoMeTa|Cupid|DIANA|ElMMo3|MBStar|MAMI|microrna.org|MirAncesTar|mirCoX|miRDB|MirMAP|MirSNP|miRTar2GO|MultiMiTar|PACCMIT|RNAhybrid|TargetScan
LARP4B	Q92615		hsa-miR-29c-3p	0.796683	20	Very High	BCmicrO|BiTargeting|CoMeTa|Cupid|DIANA|ElMMo3|MBStar|MAMI|microrna.org|MirAncesTar|mirbase|miRDB|MirMAP|MirTar|Mirza-G|MultiMiTar|PACCMIT|RepTar|RNAhybrid|TargetScan
KIAA0355	O15063		hsa-miR-29c-3p	0.796564	16	Very High	BCmicrO|Cupid|DIANA|ElMMo3|MAMI|microrna.org|MirAncesTar|miRDB|MirMAP|miRTar2GO|Mirza-G|MultiMiTar|PACCMIT|RepTar|TargetRank|TargetScan
CECR2	Q9BXF3		hsa-miR-200b-3p	0.796512	15	Very High	BCmicrO|Cupid|DIANA|ElMMo3|microrna.org|MirAncesTar|miRDB|MirMAP|MirTar|Mirza-G|PACCMIT|RepTar|RNAhybrid|TargetRank|TargetScan
NUP153	P49790		hsa-miR-224-5p	0.796482	19	Very High	BCmicrO|BiTargeting|CoMeTa|Cupid|DIANA|ElMMo3|MBStar|MAMI|microrna.org|MirAncesTar|mirbase|miRDB|MirMAP|miRTar2GO|Mirza-G|MultiMiTar|RepTar|RNAhybrid|TargetScan
TNFRSF1A	P19438		hsa-miR-29c-3p	0.796476	16	Very High	BCmicrO|CoMeTa|DIANA|ElMMo3|MAMI|microrna.org|MirAncesTar|mirbase|miRDB|MirMAP|miRTar2GO|PACCMIT|RepTar|RNAhybrid|TargetRank|TargetScan
GTF2E1	P29083		hsa-miR-200b-3p	0.796379	18	Very High	BCmicrO|CoMeTa|DIANA|ElMMo3|MBStar|MAMI|microrna.org|MirAncesTar|mirbase|miRDB|MirMAP|MirSNP|MirTar|Mirza-G|RepTar|RNAhybrid|TargetRank|TargetScan
SHOX2	O60902		hsa-miR-375	0.796355	19	Very High	BCmicrO|CoMeTa|DIANA|ElMMo3|MBStar|MAMI|microrna.org|MirAncesTar|miRcode|miRDB|MirMAP|MirTar|Mirza-G|PACCMIT|RepTar|RNAhybrid|TargetRank|TargetScan|TargetSpy
FERMT2	Q96AC1		hsa-miR-497-5p	0.796247	17	Very High	BCmicrO|CoMeTa|DIANA|ElMMo3|MBStar|microrna.org|MirAncesTar|miRcode|miRDB|MirMAP|MirTar|Mirza-G|PACCMIT|RepTar|RNAhybrid|TargetRank|TargetScan
SMAD2	Q15796		hsa-miR-200b-3p	0.796178	17	Very High	BCmicrO|BiTargeting|CoMeTa|Cupid|DIANA|ElMMo3|MBStar|MAMI|MirAncesTar|miRDB|MirMAP|Mirza-G|MultiMiTar|RepTar|RNAhybrid|TargetRank|TargetScan
PCDH8	O95206		hsa-miR-200b-3p	0.796095	16	Very High	BCmicrO|BiTargeting|CoMeTa|Cupid|DIANA|ElMMo3|MBStar|MAMI|microrna.org|MirAncesTar|mirbase|miRDB|MirMAP|Mirza-G|RNAhybrid|TargetScan
SHMT2	P34897		hsa-miR-149-5p	0.796052	22	Very High	BCmicrO|BiTargeting|CoMeTa|DIANA|ElMMo3|MBStar|MAMI|microrna.org|MirAncesTar|mirbase|mirCoX|miRDB|MirMAP|MirSNP|MirTar|miRTar2GO|Mirza-G|PITA|RepTar|RNAhybrid|TargetRank|TargetScan
ZCCHC2	Q9C0B9		hsa-miR-497-5p	0.79603	20	Very High	BCmicrO|BiTargeting|CoMeTa|Cupid|DIANA|ElMMo3|MBStar|microrna.org|MirAncesTar|miRcode|miRDB|MirMAP|MirTar|miRTar2GO|Mirza-G|PACCMIT|RepTar|RNAhybrid|TargetRank|TargetScan
SCOC	Q9UIL1		hsa-miR-497-5p	0.796029	17	Very High	BCmicrO|DIANA|ElMMo3|MBStar|MAMI|microrna.org|MirAncesTar|mirbase|miRcode|miRDB|MirMAP|MirTar|miRTar2GO|PACCMIT|RNAhybrid|TargetRank|TargetScan
UHMK1	Q8TAS1		hsa-miR-497-5p	0.796027	17	Very High	BCmicrO|BiTargeting|Cupid|DIANA|ElMMo3|MBStar|MAMI|microrna.org|MirAncesTar|miRcode|miRDB|MirMAP|MirTar|miRTar2GO|RepTar|TargetRank|TargetScan
PNISR	Q8TF01		hsa-miR-497-5p	0.795881	17	Very High	BCmicrO|CoMeTa|Cupid|DIANA|ElMMo3|MBStar|microrna.org|MirAncesTar|miRcode|MirMAP|MirTar|miRTar2GO|Mirza-G|RepTar|RNAhybrid|TargetRank|TargetScan
C1QL3	Q5VWW1		hsa-miR-497-5p	0.795793	15	Very High	BCmicrO|Cupid|DIANA|ElMMo3|microrna.org|MirAncesTar|miRcode|miRDB|MirMAP|MirTar|Mirza-G|RepTar|RNAhybrid|TargetRank|TargetScan
SLC20A2	Q08357		hsa-miR-497-5p	0.795393	20	Very High	BCmicrO|BiTargeting|Cupid|DIANA|ElMMo3|MBStar|microrna.org|MirAncesTar|miRcode|miRDB|MirMAP|MirTar|miRTar2GO|Mirza-G|PACCMIT|PITA|RepTar|RNAhybrid|TargetRank|TargetScan
BMT2	Q1RMZ1		hsa-miR-29c-3p	0.795361	17	Very High	BCmicrO|Cupid|DIANA|ElMMo3|MBStar|microrna.org|MirAncesTar|miRDB|MirMAP|MirTar|miRTar2GO|Mirza-G|PACCMIT|RepTar|RNAhybrid|TargetRank|TargetScan
PCDHA11	Q9Y5I1		hsa-miR-29c-3p	0.7952	15	Very High	BCmicrO|BiTargeting|DIANA|ElMMo3|MBStar|MAMI|microrna.org|MirAncesTar|miRDB|MirMAP|MirTar|miRTar2GO|MultiMiTar|RepTar|TargetScan
KIAA0355	O15063		hsa-miR-199a-5p	0.795184	17	Very High	BCmicrO|BiTargeting|DIANA|ElMMo3|MBStar|MAMI|microrna.org|MirAncesTar|mirbase|miRDB|MirMAP|Mirza-G|MultiMiTar|PACCMIT|PicTar|RepTar|TargetScan
WDR82	Q6UXN9		hsa-miR-200b-3p	0.795156	16	Very High	BCmicrO|CoMeTa|Cupid|DIANA|ElMMo3|MBStar|microrna.org|MirAncesTar|miRDB|MirMAP|miRTar2GO|Mirza-G|PACCMIT|RepTar|TargetRank|TargetScan
PFN2	P35080		hsa-miR-150-5p	0.795035	21	Very High	BCmicrO|BiTargeting|CoMeTa|Cupid|DIANA|ElMMo3|MBStar|MAMI|microrna.org|MirAncesTar|miRcode|mirCoX|miRDB|MirMAP|MirTar|miRTar2GO|Mirza-G|PACCMIT|RepTar|RNAhybrid|TargetScan
SRPRA	P08240		hsa-miR-497-5p	0.794948	17	Very High	BCmicrO|CoMeTa|Cupid|DIANA|ElMMo3|microrna.org|MirAncesTar|miRcode|miRDB|MirMAP|MirTar|miRTar2GO|Mirza-G|RepTar|RNAhybrid|TargetRank|TargetScan
NLGN4X	Q8N0W4		hsa-miR-200b-3p	0.794946	16	Very High	BCmicrO|CoMeTa|Cupid|DIANA|ElMMo3|MBStar|microrna.org|MirAncesTar|mirbase|miRDB|MirMAP|MirTar|Mirza-G|RNAhybrid|TargetRank|TargetScan
GYS1	P13807		hsa-miR-140-5p	0.794866	21	Very High	BCmicrO|BiTargeting|CoMeTa|DIANA|ElMMo3|MBStar|MAMI|microrna.org|MirAncesTar|mirbase|miRcode|mirCoX|miRDB|MirMAP|miRTar2GO|Mirza-G|MultiMiTar|PACCMIT|RepTar|RNAhybrid|TargetRank
PCNP	Q8WW12		hsa-miR-200b-3p	0.79476	17	Very High	BCmicrO|CoMeTa|Cupid|DIANA|ElMMo3|MBStar|MAMI|microrna.org|MirAncesTar|miRDB|MirMAP|MirTar|miRTar2GO|Mirza-G|RNAhybrid|TargetRank|TargetScan
CBX4	O00257		hsa-miR-497-5p	0.794746	19	Very High	BCmicrO|BiTargeting|CoMeTa|Cupid|DIANA|ElMMo3|microrna.org|MirAncesTar|miRcode|miRDB|MirMAP|MirTar|miRTar2GO|Mirza-G|PACCMIT|RepTar|RNAhybrid|TargetRank|TargetScan
MAB21L1	Q13394		hsa-miR-143-3p	0.794637	18	Very High	BCmicrO|CoMeTa|Cupid|DIANA|ElMMo3|MBStar|MAMI|microrna.org|MirAncesTar|miRcode|mirCoX|miRDB|MirMAP|MirSNP|MultiMiTar|PACCMIT|TargetRank|TargetScan
CHAC1	Q9BUX1		hsa-miR-497-5p	0.794531	19	Very High	BCmicrO|BiTargeting|CoMeTa|Cupid|DIANA|ElMMo3|microrna.org|MirAncesTar|mirbase|miRcode|miRDB|MirMAP|miRTar2GO|PACCMIT|PITA|RepTar|RNAhybrid|TargetRank|TargetScan
C2orf42	Q9NWW7		hsa-miR-497-5p	0.794523	19	Very High	BCmicrO|BiTargeting|CoMeTa|Cupid|DIANA|ElMMo3|microrna.org|MirAncesTar|mirbase|miRcode|miRDB|MirMAP|MirTar|miRTar2GO|Mirza-G|RepTar|RNAhybrid|TargetRank|TargetScan
PHC1	P78364		hsa-miR-29c-3p	0.79439	16	Very High	BCmicrO|BiTargeting|CoMeTa|Cupid|ElMMo3|microrna.org|MirAncesTar|miRDB|MirMAP|Mirza-G|MultiMiTar|PACCMIT|PicTar|RepTar|RNAhybrid|TargetScan
LRIG1	Q96JA1		hsa-miR-497-5p	0.794383	18	Very High	BCmicrO|BiTargeting|CoMeTa|Cupid|DIANA|ElMMo3|MBStar|microrna.org|MirAncesTar|miRcode|miRDB|MirMAP|miRTar2GO|Mirza-G|RepTar|RNAhybrid|TargetRank|TargetScan
TSC22D3	Q99576		hsa-miR-29c-3p	0.794306	18	Very High	BCmicrO|BiTargeting|CoMeTa|Cupid|DIANA|ElMMo3|MBStar|MAMI|microrna.org|MirAncesTar|miRDB|MirMAP|miRTar2GO|Mirza-G|PACCMIT|RepTar|RNAhybrid|TargetScan
APLN	Q9ULZ1		hsa-miR-497-5p	0.794197	17	Very High	BCmicrO|BiTargeting|DIANA|ElMMo3|MBStar|microrna.org|MirAncesTar|miRcode|miRDB|MirMAP|MirSNP|MirTar|Mirza-G|PACCMIT|RepTar|TargetRank|TargetScan
PRKAR2A	P13861		hsa-miR-497-5p	0.794092	19	Very High	BCmicrO|CoMeTa|Cupid|DIANA|ElMMo3|MBStar|microrna.org|MirAncesTar|miRcode|miRDB|MirMAP|MirTar|miRTar2GO|Mirza-G|PACCMIT|RepTar|RNAhybrid|TargetRank|TargetScan
NAB1	Q13506		hsa-miR-200b-3p	0.794062	18	Very High	BCmicrO|CoMeTa|Cupid|DIANA|ElMMo3|MBStar|MAMI|microrna.org|MirAncesTar|miRDB|MirMAP|miRTar2GO|Mirza-G|PACCMIT|RepTar|RNAhybrid|TargetRank|TargetScan
PEX13	Q92968		hsa-miR-497-5p	0.794058	17	Very High	BCmicrO|CoMeTa|DIANA|ElMMo3|MAMI|microrna.org|MirAncesTar|mirbase|miRcode|miRDB|MirMAP|MirTar|miRTar2GO|Mirza-G|RNAhybrid|TargetRank|TargetScan
CLASP1	Q7Z460		hsa-miR-200b-3p	0.794019	17	Very High	BCmicrO|CoMeTa|Cupid|DIANA|ElMMo3|MBStar|MAMI|microrna.org|MirAncesTar|mirbase|miRDB|MirMAP|Mirza-G|PACCMIT|RepTar|RNAhybrid|TargetScan
WIF1	Q9Y5W5		hsa-miR-497-5p	0.794004	16	Very High	BCmicrO|CoMeTa|Cupid|DIANA|ElMMo3|MBStar|MAMI|microrna.org|MirAncesTar|mirbase|miRcode|miRDB|MirMAP|RepTar|RNAhybrid|TargetScan
PURA	Q00577		hsa-miR-29c-3p	0.793829	16	Very High	BCmicrO|CoMeTa|Cupid|DIANA|ElMMo3|MBStar|microrna.org|MirAncesTar|miRDB|MirMAP|miRTar2GO|Mirza-G|PACCMIT|RepTar|TargetRank|TargetScan
NR2C2	P49116		hsa-miR-200b-3p	0.793696	16	Very High	BCmicrO|CoMeTa|DIANA|ElMMo3|GenMir++|MBStar|MAMI|MirAncesTar|miRDB|MirMAP|Mirza-G|PACCMIT|RepTar|RNAhybrid|TargetRank|TargetScan
RERE	Q9P2R6		hsa-miR-29c-3p	0.79361	14	Very High	BCmicrO|CoMeTa|Cupid|DIANA|ElMMo3|MirAncesTar|MirMAP|miRTar2GO|Mirza-G|PicTar|RepTar|RNA22|RNAhybrid|TargetScan
AREL1	O15033		hsa-miR-497-5p	0.793414	19	Very High	BCmicrO|BiTargeting|Cupid|DIANA|ElMMo3|MBStar|microrna.org|MirAncesTar|miRcode|miRDB|MirMAP|MirTar|miRTar2GO|Mirza-G|PACCMIT|RepTar|RNAhybrid|TargetRank|TargetScan
MTMR4	Q9NYA4		hsa-miR-497-5p	0.793241	18	Very High	BCmicrO|BiTargeting|CoMeTa|Cupid|DIANA|ElMMo3|MBStar|microrna.org|MirAncesTar|miRcode|miRDB|MirMAP|miRTar2GO|Mirza-G|PACCMIT|RepTar|RNAhybrid|TargetScan
LOX	P28300		hsa-miR-200b-3p	0.793232	18	Very High	BCmicrO|CoMeTa|Cupid|DIANA|ElMMo3|MBStar|microrna.org|MirAncesTar|mirbase|miRDB|MirMAP|MirSNP|MirTar|Mirza-G|RepTar|RNAhybrid|TargetRank|TargetScan
SETD3	Q86TU7		hsa-miR-497-5p	0.793155	16	Very High	BCmicrO|CoMeTa|Cupid|ElMMo3|microrna.org|MirAncesTar|miRcode|miRDB|MirMAP|MirTar|miRTar2GO|Mirza-G|RepTar|RNAhybrid|TargetRank|TargetScan
PLA2G15	Q8NCC3		hsa-miR-497-5p	0.793045	19	Very High	BCmicrO|BiTargeting|CoMeTa|DIANA|ElMMo3|MAMI|microrna.org|MirAncesTar|miRcode|miRDB|MirMAP|MirTar|miRTar2GO|Mirza-G|PACCMIT|RepTar|RNAhybrid|TargetRank|TargetScan
SLC38A2	Q96QD8		hsa-miR-200b-3p	0.79294	17	Very High	BCmicrO|CoMeTa|Cupid|DIANA|ElMMo3|MBStar|microrna.org|MirAncesTar|miRDB|MirMAP|MirTar|miRTar2GO|Mirza-G|PACCMIT|RNAhybrid|TargetRank|TargetScan
ATF2	P15336		hsa-miR-224-5p	0.79277	18	Very High	BCmicrO|BiTargeting|CoMeTa|Cupid|DIANA|ElMMo3|MBStar|MAMI|microrna.org|MirAncesTar|mirbase|miRDB|MirMAP|MirTar|MultiMiTar|PACCMIT|RepTar|RNAhybrid
CHSY1	Q86X52		hsa-miR-29c-3p	0.792637	17	Very High	BCmicrO|CoMeTa|Cupid|DIANA|ElMMo3|MBStar|microrna.org|MirAncesTar|miRDB|MirMAP|MirTar|miRTar2GO|Mirza-G|MultiMiTar|PACCMIT|RepTar|TargetScan
FBXW7	Q969H0		hsa-miR-29c-3p	0.792606	18	Very High	BCmicrO|CoMeTa|Cupid|DIANA|ElMMo3|MBStar|microrna.org|MirAncesTar|miRDB|MirMAP|MirSNP|miRTar2GO|Mirza-G|PACCMIT|RepTar|RNAhybrid|TargetRank|TargetScan
RLF	Q13129		hsa-miR-200b-3p	0.792575	16	Very High	BCmicrO|CoMeTa|Cupid|DIANA|ElMMo3|MAMI|microrna.org|MirAncesTar|mirbase|miRDB|MirMAP|miRTar2GO|Mirza-G|PACCMIT|RepTar|TargetScan
MBNL2	Q5VZF2		hsa-miR-497-5p	0.792529	19	Very High	BCmicrO|CoMeTa|Cupid|DIANA|ElMMo3|MBStar|microrna.org|MirAncesTar|miRcode|miRDB|MirMAP|MirTar|miRTar2GO|Mirza-G|PITA|RepTar|RNAhybrid|TargetRank|TargetScan
DDX3X	O00571		hsa-miR-199a-5p	0.792355	17	Very High	BCmicrO|CoMeTa|DIANA|ElMMo3|MAMI|microrna.org|MirAncesTar|miRDB|MirMAP|MirTar|miRTar2GO|Mirza-G|MultiMiTar|PACCMIT|RNAhybrid|TargetScan|TargetSpy
RAP1A	P62834		hsa-miR-149-5p	0.792334	17	Very High	BCmicrO|CoMeTa|Cupid|DIANA|ElMMo3|MAMI|microrna.org|MirAncesTar|mirCoX|miRDB|MirMAP|MultiMiTar|PACCMIT|RNA22|RNAhybrid|TargetRank|TargetScan
BIRC6	Q9NR09		hsa-miR-196b-5p	0.792311	20	Very High	BiTargeting|Cupid|DIANA|ElMMo3|MBStar|MAMI|microrna.org|MirAncesTar|mirbase|mirCoX|miRDB|MirMAP|MirTar|miRTar2GO|Mirza-G|MultiMiTar|PACCMIT|RNAhybrid|TargetRank|TargetScan
MYT1	Q01538		hsa-miR-200b-3p	0.792242	16	Very High	BCmicrO|CoMeTa|Cupid|DIANA|ElMMo3|GenMir++|MBStar|MAMI|microrna.org|MirAncesTar|miRDB|MirMAP|Mirza-G|RNAhybrid|TargetRank|TargetScan
PPP2R1A	P30153		hsa-miR-497-5p	0.792197	18	Very High	BCmicrO|BiTargeting|CoMeTa|Cupid|DIANA|ElMMo3|MAMI|microrna.org|MirAncesTar|mirbase|miRcode|miRDB|MirMAP|miRTar2GO|PACCMIT|RepTar|RNAhybrid|TargetScan
OSTM1	Q86WC4		hsa-miR-140-5p	0.792182	21	Very High	BCmicrO|CoMeTa|DIANA|ElMMo3|MBStar|MAMI|microrna.org|MirAncesTar|miRcode|mirCoX|miRDB|MirMAP|MirTar|miRTar2GO|Mirza-G|MultiMiTar|PACCMIT|RepTar|TargetRank|TargetScan|TargetSpy
AP1G1	O43747		hsa-miR-199a-5p	0.792076	19	Very High	BCmicrO|CoMeTa|DIANA|ElMMo3|MBStar|MAMI|microrna.org|MirAncesTar|miRDB|MirMAP|MirTar|Mirza-G|MultiMiTar|PACCMIT|RepTar|RNAhybrid|TargetRank|TargetScan|TargetSpy
ADAMTS5	Q9UNA0		hsa-miR-140-5p	0.79203	21	Very High	BCmicrO|CoMeTa|DIANA|ElMMo3|MBStar|MAMI|microrna.org|MirAncesTar|miRcode|mirCoX|miRDB|MirMAP|MirTar|miRTar2GO|Mirza-G|MultiMiTar|PACCMIT|RepTar|TargetRank|TargetScan|TargetSpy
RIMKLB	Q9ULI2		hsa-miR-200b-3p	0.791974	15	Very High	BCmicrO|Cupid|DIANA|ElMMo3|MBStar|microrna.org|MirAncesTar|miRDB|MirMAP|MirTar|miRTar2GO|Mirza-G|RNAhybrid|TargetRank|TargetScan
CCNJ	Q5T5M9		hsa-miR-199a-5p	0.7919	19	Very High	BCmicrO|CoMeTa|Cupid|DIANA|ElMMo3|MBStar|MAMI|microrna.org|MirAncesTar|miRDB|MirMAP|MirTar|miRTar2GO|Mirza-G|MultiMiTar|RepTar|RNAhybrid|TargetRank|TargetScan
PLEKHA5	Q9HAU0		hsa-miR-497-5p	0.791808	20	Very High	BCmicrO|BiTargeting|CoMeTa|Cupid|DIANA|ElMMo3|MBStar|microrna.org|MirAncesTar|mirbase|miRcode|miRDB|MirMAP|MirSNP|MirTar|Mirza-G|RepTar|RNAhybrid|TargetRank|TargetScan
RAB10	P61026		hsa-miR-497-5p	0.791729	17	Very High	BCmicrO|Cupid|DIANA|ElMMo3|MBStar|microrna.org|MirAncesTar|miRcode|miRDB|MirMAP|MirTar|miRTar2GO|Mirza-G|PACCMIT|RepTar|TargetRank|TargetScan
PRDM1	O75626		hsa-miR-140-5p	0.791678	22	Very High	BCmicrO|BiTargeting|CoMeTa|Cupid|DIANA|ElMMo3|MBStar|microrna.org|MirAncesTar|mirbase|miRcode|mirCoX|miRDB|MirMAP|MirTar|miRTar2GO|Mirza-G|MultiMiTar|PACCMIT|PITA|RepTar|TargetRank
UBR3	Q6ZT12		hsa-miR-497-5p	0.791673	16	Very High	BCmicrO|DIANA|ElMMo3|MBStar|microrna.org|MirAncesTar|miRcode|miRDB|MirMAP|MirTar|miRTar2GO|Mirza-G|PACCMIT|RNAhybrid|TargetRank|TargetScan
CLOCK	O15516		hsa-miR-497-5p	0.791457	21	Very High	BCmicrO|BiTargeting|CoMeTa|Cupid|DIANA|ElMMo3|MBStar|MAMI|microrna.org|MirAncesTar|miRcode|miRDB|MirMAP|MirTar|miRTar2GO|Mirza-G|PACCMIT|RepTar|RNAhybrid|TargetRank|TargetScan
SMARCAD1	Q9H4L7		hsa-miR-200b-3p	0.791412	16	Very High	BCmicrO|Cupid|DIANA|ElMMo3|MBStar|MAMI|microrna.org|MirAncesTar|miRDB|MirMAP|MirTar|Mirza-G|PACCMIT|RNAhybrid|TargetRank|TargetScan
PDIK1L	Q8N165		hsa-miR-497-5p	0.791403	20	Very High	BCmicrO|BiTargeting|Cupid|DIANA|ElMMo3|MBStar|microrna.org|MirAncesTar|miRcode|miRDB|MirMAP|MirTar|miRTar2GO|PACCMIT|PITA|RepTar|RNA22|RNAhybrid|TargetRank|TargetScan
ZBTB10	Q96DT7		hsa-miR-140-5p	0.791317	19	Very High	BCmicrO|CoMeTa|Cupid|DIANA|ElMMo3|MBStar|MAMI|microrna.org|MirAncesTar|miRcode|mirCoX|miRDB|MirMAP|miRTar2GO|Mirza-G|MultiMiTar|RNAhybrid|TargetRank|TargetScan
STRN3	Q13033		hsa-miR-29c-3p	0.791276	15	Very High	BCmicrO|CoMeTa|Cupid|DIANA|ElMMo3|MBStar|microrna.org|MirAncesTar|miRDB|MirMAP|Mirza-G|PicTar|RepTar|RNAhybrid|TargetScan
ARL2	P36404		hsa-miR-497-5p	0.791224	18	Very High	BCmicrO|BiTargeting|CoMeTa|DIANA|ElMMo3|microrna.org|MirAncesTar|miRcode|miRDB|MirMAP|MirSNP|MirTar|miRTar2GO|Mirza-G|RepTar|RNAhybrid|TargetRank|TargetScan
BCL11B	Q9C0K0		hsa-miR-200b-3p	0.7909	17	Very High	BCmicrO|CoMeTa|Cupid|DIANA|ElMMo3|MBStar|MAMI|microrna.org|MirAncesTar|miRDB|MirMAP|MirTar|Mirza-G|PACCMIT|RNAhybrid|TargetRank|TargetScan
JAZF1	Q86VZ6		hsa-miR-200b-3p	0.790824	17	Very High	BCmicrO|Cupid|DIANA|ElMMo3|MBStar|microrna.org|MirAncesTar|miRDB|MirMAP|MirSNP|MirTar|miRTar2GO|Mirza-G|PACCMIT|RNAhybrid|TargetRank|TargetScan
TUBA1A	Q71U36		hsa-miR-497-5p	0.790804	19	Very High	BCmicrO|BiTargeting|CoMeTa|Cupid|DIANA|ElMMo3|MBStar|microrna.org|MirAncesTar|mirbase|miRcode|miRDB|MirMAP|MirSNP|miRTar2GO|PACCMIT|RepTar|RNAhybrid|TargetScan
HNRNPU	Q00839		hsa-miR-224-5p	0.790729	18	Very High	BCmicrO|CoMeTa|Cupid|DIANA|ElMMo3|MBStar|microrna.org|MirAncesTar|miRDB|MirMAP|MirTar|miRTar2GO|Mirza-G|MultiMiTar|PACCMIT|RNAhybrid|TargetRank|TargetScan
SIAH1	Q8IUQ4		hsa-miR-200b-3p	0.790673	18	Very High	BCmicrO|CoMeTa|Cupid|DIANA|ElMMo3|MBStar|MAMI|microrna.org|MirAncesTar|mirbase|miRDB|MirMAP|Mirza-G|PACCMIT|RepTar|RNAhybrid|TargetRank|TargetScan
ATXN7L3	Q14CW9		hsa-miR-497-5p	0.790636	16	Very High	BCmicrO|Cupid|DIANA|ElMMo3|microrna.org|MirAncesTar|miRcode|miRDB|MirMAP|MirSNP|MirTar|miRTar2GO|PACCMIT|RepTar|TargetRank|TargetScan
BHLHE41	Q9C0J9		hsa-miR-497-5p	0.79055	17	Very High	BCmicrO|BiTargeting|CoMeTa|Cupid|DIANA|ElMMo3|MBStar|microrna.org|MirAncesTar|miRcode|miRDB|MirMAP|Mirza-G|PACCMIT|RepTar|TargetRank|TargetScan
SMARCD2	Q92925		hsa-miR-497-5p	0.790456	20	Very High	BCmicrO|BiTargeting|CoMeTa|Cupid|DIANA|ElMMo3|MAMI|microrna.org|MirAncesTar|mirbase|miRcode|miRDB|MirMAP|MirTar|miRTar2GO|Mirza-G|PACCMIT|RepTar|RNAhybrid|TargetRank
COL24A1	Q17RW2		hsa-miR-196b-5p	0.790402	17	Very High	Cupid|DIANA|ElMMo3|MAMI|microrna.org|MirAncesTar|mirCoX|miRDB|MirMAP|Mirza-G|MultiMiTar|PACCMIT|PicTar|RepTar|RNA22|RNAhybrid|TargetScan
DNAJB9	Q9UBS3		hsa-miR-200b-3p	0.790363	17	Very High	BCmicrO|CoMeTa|Cupid|DIANA|ElMMo3|MBStar|MAMI|microrna.org|MirAncesTar|mirbase|miRDB|MirMAP|MirTar|Mirza-G|RNAhybrid|TargetRank|TargetScan
THRB	P10828		hsa-miR-143-3p	0.790337	22	Very High	BCmicrO|BiTargeting|CoMeTa|DIANA|ElMMo3|MBStar|microrna.org|MirAncesTar|miRcode|mirCoX|miRDB|MirMAP|MirSNP|MirTar|miRTar2GO|Mirza-G|MultiMiTar|PITA|RepTar|RNAhybrid|TargetRank|TargetScan
PEX5	P50542		hsa-miR-29c-3p	0.790084	18	Very High	BCmicrO|BiTargeting|CoMeTa|Cupid|DIANA|ElMMo3|MBStar|MAMI|microrna.org|MirAncesTar|miRDB|MirMAP|Mirza-G|MultiMiTar|PACCMIT|RepTar|RNAhybrid|TargetScan
RORB	Q92753		hsa-miR-199a-5p	0.789784	16	Very High	BCmicrO|CoMeTa|Cupid|DIANA|ElMMo3|MAMI|microrna.org|MirAncesTar|miRDB|MirMAP|Mirza-G|PicTar|RepTar|RNAhybrid|TargetScan|TargetSpy
CPNE8	Q86YQ8		hsa-miR-224-5p	0.789751	19	Very High	BCmicrO|BiTargeting|Cupid|DIANA|ElMMo3|MBStar|microrna.org|MirAncesTar|miRDB|MirMAP|MirSNP|MirTar|Mirza-G|MultiMiTar|PACCMIT|RepTar|RNAhybrid|TargetRank|TargetScan
PAN3	Q58A45		hsa-miR-143-3p	0.789522	19	Very High	BCmicrO|Cupid|DIANA|ElMMo3|MBStar|microrna.org|MirAncesTar|mirbase|miRcode|mirCoX|miRDB|MirMAP|MirTar|miRTar2GO|Mirza-G|MultiMiTar|RepTar|TargetRank|TargetScan
ZFHX4	Q86UP3		hsa-miR-497-5p	0.789515	18	Very High	BCmicrO|CoMeTa|DIANA|ElMMo3|MBStar|microrna.org|MirAncesTar|miRcode|miRDB|MirMAP|MirTar|miRTar2GO|Mirza-G|PACCMIT|RepTar|RNAhybrid|TargetRank|TargetScan
MGAT4B	Q9UQ53		hsa-miR-199a-5p	0.78934	19	Very High	BCmicrO|CoMeTa|Cupid|DIANA|ElMMo3|MAMI|microrna.org|MirAncesTar|mirbase|miRDB|MirMAP|MirTar|Mirza-G|MultiMiTar|PACCMIT|RepTar|RNAhybrid|TargetRank|TargetScan
HMGCS1	Q01581		hsa-miR-29c-3p	0.789016	18	Very High	BCmicrO|CoMeTa|Cupid|DIANA|ElMMo3|MBStar|microrna.org|MirAncesTar|miRDB|MirMAP|MirTar|miRTar2GO|Mirza-G|PACCMIT|RepTar|RNAhybrid|TargetRank|TargetScan
SYPL1	Q16563		hsa-miR-497-5p	0.788896	20	Very High	BCmicrO|BiTargeting|CoMeTa|Cupid|DIANA|ElMMo3|MBStar|microrna.org|MirAncesTar|miRcode|miRDB|MirMAP|MirTar|miRTar2GO|Mirza-G|PACCMIT|RepTar|RNAhybrid|TargetRank|TargetScan
ZDHHC5	Q9C0B5		hsa-miR-29c-3p	0.788804	18	Very High	BCmicrO|Cupid|DIANA|ElMMo3|MAMI|microrna.org|MirAncesTar|mirbase|miRDB|MirMAP|MirTar|Mirza-G|MultiMiTar|PACCMIT|RepTar|RNAhybrid|TargetRank|TargetScan
MFAP5	Q13361		hsa-miR-200b-3p	0.788708	16	Very High	BCmicrO|CoMeTa|DIANA|ElMMo3|MBStar|MAMI|microrna.org|MirAncesTar|miRDB|MirMAP|MirTar|Mirza-G|PACCMIT|RNAhybrid|TargetRank|TargetScan
CSNK1G3	Q9Y6M4		hsa-miR-143-3p	0.788432	20	Very High	BCmicrO|CoMeTa|DIANA|ElMMo3|MBStar|MAMI|microrna.org|MirAncesTar|miRcode|mirCoX|miRDB|MirMAP|MirTar|miRTar2GO|Mirza-G|MultiMiTar|PACCMIT|PITA|RNAhybrid|TargetScan
NPAS4	Q8IUM7		hsa-miR-224-5p	0.788152	15	Very High	BCmicrO|DIANA|ElMMo3|MBStar|MAMI|microrna.org|MirAncesTar|mirbase|miRDB|MirMAP|MirSNP|RepTar|RNAhybrid|TargetRank|TargetScan
KLHL14	Q9P2G3		hsa-miR-200b-3p	0.788102	15	Very High	BCmicrO|Cupid|DIANA|ElMMo3|MBStar|microrna.org|MirAncesTar|miRDB|MirMAP|MirTar|Mirza-G|RepTar|RNAhybrid|TargetRank|TargetScan
ADD3	Q9UEY8		hsa-miR-200b-3p	0.788053	16	Very High	BCmicrO|CoMeTa|DIANA|ElMMo3|MBStar|microrna.org|MirAncesTar|miRDB|MirMAP|MirSNP|MirTar|miRTar2GO|Mirza-G|RNAhybrid|TargetRank|TargetScan
ABI2	Q9NYB9		hsa-miR-200b-3p	0.788033	21	Very High	BCmicrO|BiTargeting|CoMeTa|Cupid|DIANA|ElMMo3|MBStar|MAMI|microrna.org|MirAncesTar|mirbase|miRDB|MirMAP|MirSNP|MirTar|miRTar2GO|Mirza-G|RepTar|RNAhybrid|TargetRank|TargetScan
LRP1	Q07954		hsa-miR-200b-3p	0.787968	16	Very High	BCmicrO|CoMeTa|Cupid|ElMMo3|GenMir++|MAMI|microrna.org|MirAncesTar|miRDB|MirMAP|Mirza-G|PACCMIT|RepTar|RNAhybrid|TargetRank|TargetScan
KIF26A	Q9ULI4		hsa-miR-29c-3p	0.787945	18	Very High	BCmicrO|BiTargeting|Cupid|DIANA|ElMMo3|MAMI|microrna.org|MirAncesTar|miRDB|MirMAP|MirTar|miRTar2GO|Mirza-G|PACCMIT|RepTar|RNAhybrid|TargetRank|TargetScan
TAF4	O00268		hsa-miR-200b-3p	0.787592	17	Very High	BCmicrO|CoMeTa|Cupid|DIANA|ElMMo3|MAMI|microrna.org|MirAncesTar|miRDB|MirMAP|MirTar|miRTar2GO|Mirza-G|PACCMIT|RNAhybrid|TargetRank|TargetScan
PTPN12	Q05209		hsa-miR-200b-3p	0.787478	15	Very High	BCmicrO|CoMeTa|Cupid|DIANA|ElMMo3|MBStar|MAMI|microrna.org|MirAncesTar|MirMAP|Mirza-G|RepTar|RNAhybrid|TargetRank|TargetScan
RMND5A	Q9H871		hsa-miR-143-3p	0.787242	19	Very High	BCmicrO|CoMeTa|Cupid|DIANA|ElMMo3|MBStar|MAMI|microrna.org|MirAncesTar|miRcode|mirCoX|miRDB|MirMAP|miRTar2GO|Mirza-G|MultiMiTar|RepTar|TargetRank|TargetScan
PKP4	Q99569		hsa-miR-150-5p	0.787189	18	Very High	BCmicrO|CoMeTa|DIANA|ElMMo3|MAMI|microrna.org|MirAncesTar|mirbase|miRcode|mirCoX|miRDB|MirMAP|MirTar|Mirza-G|PACCMIT|RNAhybrid|TargetRank|TargetScan
ABCB6	Q9NP58		hsa-miR-29c-3p	0.787178	18	Very High	BCmicrO|BiTargeting|CoMeTa|Cupid|DIANA|ElMMo3|MAMI|microrna.org|MirAncesTar|mirbase|miRDB|MirMAP|miRTar2GO|Mirza-G|RepTar|RNAhybrid|TargetRank|TargetScan
AHCYL2	Q96HN2		hsa-miR-497-5p	0.787075	20	Very High	BCmicrO|BiTargeting|CoMeTa|DIANA|ElMMo3|MBStar|microrna.org|MirAncesTar|miRcode|miRDB|MirMAP|MirSNP|MirTar|Mirza-G|PACCMIT|PITA|RepTar|RNAhybrid|TargetRank|TargetScan
SOX2	P48431		hsa-miR-200b-3p	0.787031	16	Very High	BCmicrO|CoMeTa|Cupid|DIANA|ElMMo3|MAMI|microrna.org|MirAncesTar|miRDB|MirMAP|MirSNP|MirTar|Mirza-G|PACCMIT|TargetRank|TargetScan
UBE2V1	Q13404		hsa-miR-140-5p	0.787023	20	Very High	BCmicrO|CoMeTa|Cupid|ElMMo3|MBStar|microrna.org|MirAncesTar|miRcode|mirCoX|miRDB|MirMAP|MirSNP|miRTar2GO|Mirza-G|MultiMiTar|RepTar|RNAhybrid|TargetRank|TargetScan|TargetSpy
NRIP1	P48552		hsa-miR-143-3p	0.786977	15	Very High	BCmicrO|CoMeTa|DIANA|ElMMo3|GenMir++|MBStar|MAMI|MirAncesTar|miRcode|mirCoX|MirMAP|Mirza-G|MultiMiTar|RepTar|TargetRank
MBTD1	Q05BQ5		hsa-miR-29c-3p	0.786964	17	Very High	BCmicrO|CoMeTa|Cupid|DIANA|ElMMo3|MBStar|microrna.org|MirAncesTar|miRDB|MirMAP|MirTar|miRTar2GO|Mirza-G|PACCMIT|RepTar|RNAhybrid|TargetScan
BMI1	P35226		hsa-miR-200b-3p	0.786845	16	Very High	BCmicrO|CoMeTa|Cupid|DIANA|ElMMo3|MBStar|MAMI|microrna.org|MirAncesTar|miRDB|MirMAP|miRTar2GO|Mirza-G|RNAhybrid|TargetRank|TargetScan
PTHLH	P12272		hsa-miR-200b-3p	0.786651	16	Very High	BCmicrO|CoMeTa|Cupid|DIANA|ElMMo3|MBStar|MAMI|microrna.org|MirAncesTar|MirMAP|MirSNP|MirTar|Mirza-G|RNAhybrid|TargetRank|TargetScan
RAB7A	P51149		hsa-miR-143-3p	0.786648	21	Very High	BCmicrO|BiTargeting|CoMeTa|DIANA|ElMMo3|MBStar|MAMI|microrna.org|MirAncesTar|miRcode|mirCoX|miRDB|MirMAP|miRTar2GO|Mirza-G|MultiMiTar|PACCMIT|RepTar|RNAhybrid|TargetRank|TargetScan
ATP5G1	P05496		hsa-miR-29c-3p	0.786585	16	Very High	BCmicrO|CoMeTa|Cupid|DIANA|ElMMo3|GenMir++|MAMI|microrna.org|MirAncesTar|mirbase|miRDB|MirMAP|miRTar2GO|PACCMIT|RepTar|RNAhybrid
RELN	P78509		hsa-miR-497-5p	0.78652	18	Very High	BCmicrO|CoMeTa|Cupid|DIANA|ElMMo3|microrna.org|MirAncesTar|mirbase|miRcode|miRDB|MirMAP|MirTar|Mirza-G|PACCMIT|RepTar|RNAhybrid|TargetRank|TargetScan
PRICKLE2	Q7Z3G6		hsa-miR-29c-3p	0.786401	17	Very High	BCmicrO|Cupid|DIANA|ElMMo3|MBStar|microrna.org|MirAncesTar|miRDB|MirMAP|MirSNP|Mirza-G|MultiMiTar|PACCMIT|PicTar|RepTar|RNAhybrid|TargetScan
QKI	Q96PU8		hsa-miR-224-5p	0.786252	19	Very High	BCmicrO|CoMeTa|Cupid|DIANA|ElMMo3|MBStar|microrna.org|MirAncesTar|mirbase|miRDB|MirMAP|MirTar|miRTar2GO|MultiMiTar|PACCMIT|RepTar|RNAhybrid|TargetRank|TargetScan
FRAS1	Q86XX4		hsa-miR-29c-3p	0.78622	19	Very High	BCmicrO|BiTargeting|CoMeTa|Cupid|DIANA|ElMMo3|MBStar|microrna.org|MirAncesTar|miRDB|MirMAP|miRTar2GO|Mirza-G|MultiMiTar|PACCMIT|RepTar|RNAhybrid|TargetRank|TargetScan
CELF2	O95319		hsa-miR-196b-5p	0.786103	17	Very High	BiTargeting|CoMeTa|DIANA|ElMMo3|MBStar|MAMI|microrna.org|MirAncesTar|mirCoX|MirMAP|miRTar2GO|Mirza-G|MultiMiTar|PicTar|RepTar|RNAhybrid|TargetScan
ST5	P78524		hsa-miR-140-5p	0.785948	16	Very High	BCmicrO|CoMeTa|DIANA|ElMMo3|microrna.org|MirAncesTar|miRcode|mirCoX|miRDB|MirMAP|miRTar2GO|Mirza-G|PACCMIT|PicTar|RNAhybrid|TargetScan
AP2B1	P63010		hsa-miR-143-3p	0.785876	20	Very High	BCmicrO|BiTargeting|CoMeTa|DIANA|ElMMo3|GenMir++|MBStar|MAMI|microrna.org|MirAncesTar|miRcode|mirCoX|miRDB|MirMAP|miRTar2GO|Mirza-G|MultiMiTar|RepTar|RNAhybrid|TargetScan
KLF9	Q13886		hsa-miR-200b-3p	0.785772	15	Very High	BCmicrO|CoMeTa|Cupid|DIANA|ElMMo3|MBStar|MAMI|microrna.org|MirAncesTar|miRDB|MirMAP|Mirza-G|PACCMIT|TargetRank|TargetScan
HMCN1	Q96RW7		hsa-miR-199a-5p	0.785748	18	Very High	BCmicrO|Cupid|DIANA|ElMMo3|MBStar|MAMI|microrna.org|MirAncesTar|miRDB|MirMAP|MirTar|Mirza-G|MultiMiTar|PACCMIT|RNA22|TargetRank|TargetScan|TargetSpy
ATP11C	Q8NB49		hsa-miR-200b-3p	0.785701	18	Very High	BCmicrO|BiTargeting|Cupid|DIANA|ElMMo3|MBStar|microrna.org|MirAncesTar|MirMAP|MirSNP|MirTar|miRTar2GO|Mirza-G|MultiMiTar|PACCMIT|RepTar|TargetRank|TargetScan
TARDBP	Q13148		hsa-miR-200b-3p	0.785607	16	Very High	BCmicrO|CoMeTa|Cupid|DIANA|ElMMo3|MAMI|microrna.org|MirAncesTar|miRDB|MirMAP|miRTar2GO|Mirza-G|PACCMIT|RepTar|RNAhybrid|TargetScan
TBPL1	P62380		hsa-miR-196b-5p	0.785561	18	Very High	CoMeTa|Cupid|DIANA|ElMMo3|MBStar|MAMI|microrna.org|MirAncesTar|mirbase|mirCoX|miRDB|MirMAP|MirSNP|miRTar2GO|Mirza-G|MultiMiTar|RNAhybrid|TargetScan
COL24A1	Q17RW2		hsa-miR-497-5p	0.785552	19	Very High	BCmicrO|BiTargeting|Cupid|DIANA|ElMMo3|MBStar|microrna.org|MirAncesTar|miRcode|miRDB|MirMAP|MirTar|Mirza-G|PACCMIT|RepTar|RNA22|RNAhybrid|TargetRank|TargetScan
STAC	Q99469		hsa-miR-143-3p	0.785527	19	Very High	BCmicrO|CoMeTa|Cupid|DIANA|ElMMo3|MAMI|microrna.org|MirAncesTar|miRcode|mirCoX|MirMAP|MirTar|Mirza-G|MultiMiTar|PITA|RepTar|RNAhybrid|TargetRank|TargetScan
IER5	Q5VY09		hsa-miR-200b-3p	0.785524	16	Very High	BCmicrO|CoMeTa|Cupid|DIANA|ElMMo3|MBStar|MAMI|microrna.org|MirAncesTar|miRDB|MirMAP|miRTar2GO|Mirza-G|PACCMIT|TargetRank|TargetScan
AMFR	Q9UKV5		hsa-miR-200b-3p	0.785457	16	Very High	BCmicrO|CoMeTa|Cupid|DIANA|ElMMo3|MBStar|MAMI|microrna.org|MirAncesTar|miRDB|MirMAP|MirTar|Mirza-G|PACCMIT|TargetRank|TargetScan
MAPK7	Q13164		hsa-miR-143-3p	0.785448	18	Very High	BCmicrO|BiTargeting|CoMeTa|ElMMo3|MAMI|microrna.org|MirAncesTar|mirbase|miRcode|mirCoX|miRDB|MirMAP|Mirza-G|PACCMIT|RepTar|RNAhybrid|TargetRank|TargetScan
GABARAPL1	Q9H0R8		hsa-miR-143-3p	0.785357	20	Very High	BCmicrO|CoMeTa|DIANA|ElMMo3|MBStar|MAMI|microrna.org|MirAncesTar|miRcode|mirCoX|miRDB|MirMAP|miRTar2GO|Mirza-G|MultiMiTar|PACCMIT|RepTar|RNAhybrid|TargetRank|TargetScan
COBLL1	Q53SF7		hsa-miR-497-5p	0.785236	18	Very High	BCmicrO|BiTargeting|CoMeTa|Cupid|DIANA|ElMMo3|MBStar|microrna.org|MirAncesTar|miRcode|miRDB|MirMAP|Mirza-G|PACCMIT|RepTar|RNAhybrid|TargetRank|TargetScan
NFAT5	O94916		hsa-miR-29c-3p	0.785109	19	Very High	BCmicrO|BiTargeting|CoMeTa|Cupid|DIANA|ElMMo3|MBStar|MirAncesTar|miRDB|MirMAP|MirSNP|miRTar2GO|Mirza-G|MultiMiTar|PACCMIT|RepTar|RNAhybrid|TargetRank|TargetScan
LRP4	O75096		hsa-miR-200b-3p	0.78508	16	Very High	BCmicrO|CoMeTa|Cupid|DIANA|ElMMo3|MBStar|MAMI|microrna.org|MirAncesTar|miRDB|MirMAP|MirSNP|Mirza-G|PACCMIT|RepTar|TargetScan
WASF1	Q92558		hsa-miR-200b-3p	0.785041	15	Very High	BCmicrO|CoMeTa|Cupid|DIANA|ElMMo3|GenMir++|MBStar|MAMI|microrna.org|MirAncesTar|MirMAP|Mirza-G|RepTar|RNAhybrid|TargetScan
DENND1B	Q6P3S1		hsa-miR-29c-3p	0.784855	18	Very High	BCmicrO|BiTargeting|CoMeTa|Cupid|DIANA|ElMMo3|MBStar|MirAncesTar|miRDB|MirMAP|miRTar2GO|Mirza-G|MultiMiTar|PACCMIT|PicTar|RepTar|RNAhybrid|TargetRank
ADAM10	O14672		hsa-miR-140-5p	0.784828	18	Very High	BCmicrO|CoMeTa|Cupid|DIANA|ElMMo3|MBStar|microrna.org|MirAncesTar|miRcode|mirCoX|miRDB|MirMAP|MirTar|Mirza-G|PACCMIT|RNAhybrid|TargetRank|TargetScan
PTP4A1	Q93096		hsa-miR-29c-3p	0.784791	19	Very High	BCmicrO|BiTargeting|CoMeTa|Cupid|DIANA|ElMMo3|MBStar|microrna.org|MirAncesTar|miRDB|MirMAP|MirTar|miRTar2GO|Mirza-G|PACCMIT|RepTar|RNAhybrid|TargetRank|TargetScan
GABPA	Q06546		hsa-miR-200b-3p	0.784662	17	Very High	BCmicrO|CoMeTa|Cupid|DIANA|ElMMo3|MBStar|MAMI|microrna.org|MirAncesTar|miRDB|MirMAP|MirTar|Mirza-G|PACCMIT|RepTar|TargetRank|TargetScan
SVIL	O95425		hsa-miR-29c-3p	0.784594	15	Very High	BCmicrO|CoMeTa|Cupid|DIANA|ElMMo3|MBStar|microrna.org|MirAncesTar|MirMAP|Mirza-G|MultiMiTar|PicTar|RepTar|RNAhybrid|TargetScan
GPX7	Q96SL4		hsa-miR-29c-3p	0.784215	19	Very High	BCmicrO|CoMeTa|Cupid|DIANA|ElMMo3|MAMI|microrna.org|MirAncesTar|mirbase|miRDB|MirMAP|miRTar2GO|Mirza-G|MultiMiTar|PACCMIT|RepTar|RNA22|RNAhybrid|TargetScan
SLC14A1	Q13336		hsa-miR-200b-3p	0.784205	18	Very High	BCmicrO|CoMeTa|Cupid|DIANA|ElMMo3|MBStar|MAMI|microrna.org|MirAncesTar|mirbase|miRDB|MirMAP|MirTar|Mirza-G|PACCMIT|RNAhybrid|TargetRank|TargetScan
FAM104A	Q969W3		hsa-miR-149-5p	0.784028	20	Very High	BCmicrO|BiTargeting|Cupid|DIANA|ElMMo3|MAMI|microrna.org|MirAncesTar|mirCoX|miRDB|MirMAP|MirTar|miRTar2GO|Mirza-G|MultiMiTar|PACCMIT|PITA|RepTar|RNAhybrid|TargetRank
USP9X	Q93008		hsa-miR-497-5p	0.783902	18	Very High	BCmicrO|BiTargeting|CoMeTa|Cupid|DIANA|ElMMo3|MBStar|microrna.org|MirAncesTar|miRcode|miRDB|MirTar|miRTar2GO|Mirza-G|PACCMIT|RepTar|RNAhybrid|TargetRank
COL3A1	P02461		hsa-miR-196b-5p	0.783741	16	Very High	CoMeTa|Cupid|DIANA|ElMMo3|microrna.org|MirAncesTar|mirCoX|miRDB|MirMAP|MirTar|Mirza-G|PACCMIT|PicTar|RepTar|RNAhybrid|TargetScan
HTR2A	P28223		hsa-miR-497-5p	0.783737	18	Very High	BCmicrO|CoMeTa|Cupid|DIANA|ElMMo3|MBStar|microrna.org|MirAncesTar|miRcode|miRDB|MirMAP|MirSNP|MirTar|Mirza-G|RepTar|RNAhybrid|TargetRank|TargetScan
S100PBP	Q96BU1		hsa-miR-200b-3p	0.7837	19	Very High	BCmicrO|CoMeTa|DIANA|ElMMo3|MBStar|MAMI|microrna.org|MirAncesTar|mirbase|miRDB|MirMAP|MirTar|miRTar2GO|Mirza-G|PACCMIT|RepTar|RNA22|RNAhybrid|TargetScan
HAND2	P61296		hsa-miR-140-5p	0.783613	18	Very High	BCmicrO|CoMeTa|Cupid|DIANA|ElMMo3|microrna.org|MirAncesTar|miRcode|mirCoX|miRDB|MirMAP|MirTar|Mirza-G|PACCMIT|RNAhybrid|TargetRank|TargetScan|TargetSpy
E2F7	Q96AV8		hsa-miR-29c-3p	0.783593	15	Very High	BCmicrO|Cupid|DIANA|ElMMo3|MBStar|microrna.org|MirAncesTar|MirMAP|miRTar2GO|Mirza-G|MultiMiTar|PicTar|RepTar|RNAhybrid|TargetScan
CDV3	Q9UKY7		hsa-miR-196b-5p	0.78356	17	Very High	BiTargeting|CoMeTa|Cupid|DIANA|ElMMo3|MBStar|microrna.org|MirAncesTar|mirCoX|miRDB|MirMAP|miRTar2GO|Mirza-G|PACCMIT|PicTar|RNAhybrid|TargetScan
CLCN3	P51790		hsa-miR-497-5p	0.783304	18	Very High	BCmicrO|BiTargeting|CoMeTa|Cupid|DIANA|ElMMo3|MBStar|microrna.org|MirAncesTar|miRcode|miRDB|MirMAP|MirTar|miRTar2GO|RepTar|RNAhybrid|TargetRank|TargetScan
CDK6	Q00534		hsa-miR-29c-3p	0.783192	15	Very High	BCmicrO|CoMeTa|Cupid|DIANA|ElMMo3|MirAncesTar|miRDB|MirMAP|miRTar2GO|Mirza-G|MultiMiTar|PACCMIT|RepTar|TargetRank|TargetScan
RBMS1	P29558		hsa-miR-497-5p	0.783121	16	Very High	BCmicrO|BiTargeting|Cupid|DIANA|ElMMo3|MBStar|microrna.org|MirAncesTar|miRcode|miRDB|MirMAP|MirSNP|miRTar2GO|Mirza-G|RNAhybrid|TargetScan
PRDM16	Q9HAZ2		hsa-miR-200b-3p	0.783103	16	Very High	BCmicrO|CoMeTa|Cupid|DIANA|ElMMo3|MBStar|microrna.org|MirAncesTar|miRDB|MirMAP|MirTar|Mirza-G|PACCMIT|RNAhybrid|TargetRank|TargetScan
PCDHAC2	Q9Y5I4		hsa-miR-29c-3p	0.783088	13	Very High	BCmicrO|BiTargeting|ElMMo3|MAMI|microrna.org|MirAncesTar|miRDB|MirMAP|MirTar|miRTar2GO|MultiMiTar|RepTar|TargetScan
CASK	O14936		hsa-miR-497-5p	0.783083	15	Very High	BCmicrO|BiTargeting|DIANA|ElMMo3|MBStar|microrna.org|MirAncesTar|miRcode|miRDB|MirMAP|MirTar|Mirza-G|PACCMIT|RNAhybrid|TargetScan
ZMIZ1	Q9ULJ6		hsa-miR-29c-3p	0.782975	13	Very High	BCmicrO|CoMeTa|Cupid|DIANA|ElMMo3|MirAncesTar|MirMAP|miRTar2GO|Mirza-G|PicTar|RepTar|RNAhybrid|TargetScan
ACSL4	O60488		hsa-miR-497-5p	0.782877	18	Very High	BCmicrO|BiTargeting|CoMeTa|DIANA|ElMMo3|MBStar|MAMI|microrna.org|MirAncesTar|miRcode|miRDB|MirMAP|miRTar2GO|Mirza-G|PACCMIT|RNAhybrid|TargetRank|TargetScan
ZMYM4	Q5VZL5		hsa-miR-200b-3p	0.782864	14	Very High	BCmicrO|CoMeTa|Cupid|DIANA|ElMMo3|MAMI|microrna.org|MirAncesTar|miRDB|MirMAP|Mirza-G|PACCMIT|TargetRank|TargetScan
NEDD1	Q8NHV4		hsa-miR-200b-3p	0.782852	17	Very High	BCmicrO|DIANA|ElMMo3|MBStar|MAMI|microrna.org|MirAncesTar|mirbase|miRDB|MirMAP|MirSNP|MirTar|miRTar2GO|Mirza-G|PACCMIT|RNAhybrid|TargetScan
MBNL1	Q9NR56		hsa-miR-200b-3p	0.78263	16	Very High	BCmicrO|CoMeTa|Cupid|DIANA|ElMMo3|MBStar|MAMI|microrna.org|MirAncesTar|MirMAP|miRTar2GO|Mirza-G|RepTar|RNAhybrid|TargetRank|TargetScan
CREBRF	Q8IUR6		hsa-miR-497-5p	0.782605	15	Very High	BCmicrO|Cupid|DIANA|ElMMo3|MBStar|microrna.org|MirAncesTar|miRcode|miRDB|MirMAP|miRTar2GO|Mirza-G|PACCMIT|RNAhybrid|TargetScan
SIRT1	Q96EB6		hsa-miR-29c-3p	0.782566	19	Very High	BCmicrO|CoMeTa|Cupid|DIANA|ElMMo3|MBStar|microrna.org|MirAncesTar|miRDB|MirMAP|MirTar|miRTar2GO|Mirza-G|MultiMiTar|PACCMIT|RepTar|RNAhybrid|TargetRank|TargetScan
KIF21A	Q7Z4S6		hsa-miR-497-5p	0.782523	16	Very High	BCmicrO|Cupid|ElMMo3|microrna.org|MirAncesTar|miRcode|miRDB|MirMAP|MirTar|miRTar2GO|Mirza-G|PACCMIT|RepTar|RNAhybrid|TargetRank|TargetScan
RSPO3	Q9BXY4		hsa-miR-497-5p	0.782449	17	Very High	BCmicrO|BiTargeting|Cupid|DIANA|ElMMo3|MBStar|microrna.org|MirAncesTar|miRcode|miRDB|MirMAP|MirTar|miRTar2GO|RepTar|RNAhybrid|TargetRank|TargetScan
CCNYL1	Q8N7R7		hsa-miR-200b-3p	0.782407	18	Very High	BCmicrO|Cupid|DIANA|ElMMo3|MBStar|MAMI|microrna.org|MirAncesTar|mirbase|miRDB|MirMAP|MirTar|Mirza-G|PACCMIT|RepTar|RNAhybrid|TargetRank|TargetScan
PRRC2C	Q9Y520		hsa-miR-29c-3p	0.7824	22	Very High	BCmicrO|BiTargeting|CoMeTa|Cupid|DIANA|ElMMo3|MBStar|MAMI|microrna.org|MirAncesTar|mirbase|miRDB|MirMAP|MirSNP|MirTar|Mirza-G|MultiMiTar|PACCMIT|RepTar|RNA22|RNAhybrid|TargetScan
TMEM100	Q9NV29		hsa-miR-497-5p	0.782295	18	Very High	BCmicrO|CoMeTa|Cupid|DIANA|ElMMo3|MBStar|microrna.org|MirAncesTar|miRcode|miRDB|MirMAP|MirTar|miRTar2GO|Mirza-G|RepTar|RNAhybrid|TargetRank|TargetScan
SYPL2	Q5VXT5		hsa-miR-29c-3p	0.782181	16	Very High	BCmicrO|BiTargeting|Cupid|DIANA|ElMMo3|MAMI|microrna.org|MirAncesTar|miRDB|MirMAP|Mirza-G|MultiMiTar|RepTar|RNA22|TargetRank|TargetScan
DNMT3B	Q9UBC3		hsa-miR-29c-3p	0.78218	17	Very High	BCmicrO|CoMeTa|Cupid|DIANA|ElMMo3|MBStar|microrna.org|MirAncesTar|miRDB|MirMAP|MirTar|Mirza-G|MultiMiTar|RepTar|RNAhybrid|TargetRank|TargetScan
DYRK1B	Q9Y463		hsa-miR-497-5p	0.782178	19	Very High	BCmicrO|CoMeTa|Cupid|DIANA|ElMMo3|MBStar|microrna.org|MirAncesTar|mirbase|miRcode|miRDB|MirMAP|miRTar2GO|Mirza-G|PACCMIT|RepTar|RNAhybrid|TargetRank|TargetScan
ZCCHC2	Q9C0B9		hsa-miR-199a-5p	0.781973	19	Very High	BCmicrO|CoMeTa|Cupid|ElMMo3|MBStar|MAMI|microrna.org|MirAncesTar|miRDB|MirMAP|MirTar|miRTar2GO|Mirza-G|MultiMiTar|PACCMIT|RNAhybrid|TargetRank|TargetScan|TargetSpy
KLF12	Q9Y4X4		hsa-miR-200b-3p	0.781865	16	Very High	BCmicrO|CoMeTa|Cupid|DIANA|ElMMo3|MBStar|MAMI|MirAncesTar|miRDB|MirMAP|MirSNP|miRTar2GO|MultiMiTar|PACCMIT|TargetRank|TargetScan
NUAK1	O60285		hsa-miR-224-5p	0.781857	18	Very High	BCmicrO|CoMeTa|Cupid|DIANA|ElMMo3|MBStar|microrna.org|MirAncesTar|miRDB|MirMAP|MirTar|miRTar2GO|Mirza-G|MultiMiTar|PACCMIT|RepTar|TargetRank|TargetScan
KCNN4	O15554		hsa-miR-497-5p	0.781849	20	Very High	BCmicrO|CoMeTa|DIANA|ElMMo3|MAMI|microrna.org|MirAncesTar|mirbase|miRcode|miRDB|MirMAP|MirTar|miRTar2GO|Mirza-G|PACCMIT|PITA|RepTar|RNAhybrid|TargetRank|TargetScan
ELOVL4	Q9GZR5		hsa-miR-29c-3p	0.781829	19	Very High	BCmicrO|BiTargeting|CoMeTa|Cupid|DIANA|ElMMo3|MBStar|microrna.org|MirAncesTar|mirbase|miRDB|MirMAP|Mirza-G|MultiMiTar|PACCMIT|RepTar|RNAhybrid|TargetRank|TargetScan
IL1RAP	Q9NPH3		hsa-miR-29c-3p	0.781778	18	Very High	BCmicrO|CoMeTa|Cupid|DIANA|ElMMo3|MAMI|microrna.org|MirAncesTar|miRDB|MirMAP|miRTar2GO|Mirza-G|MultiMiTar|PACCMIT|RepTar|RNAhybrid|TargetRank|TargetScan
GNG12	Q9UBI6		hsa-miR-29c-3p	0.781744	16	Very High	BCmicrO|CoMeTa|Cupid|DIANA|ElMMo3|microrna.org|MirAncesTar|miRDB|MirMAP|miRTar2GO|Mirza-G|MultiMiTar|PACCMIT|RepTar|TargetRank|TargetScan
SH3GL2	Q99962		hsa-miR-497-5p	0.781688	16	Very High	BCmicrO|BiTargeting|CoMeTa|DIANA|ElMMo3|MBStar|microrna.org|MirAncesTar|miRcode|miRDB|MirMAP|Mirza-G|PACCMIT|RepTar|TargetRank|TargetScan
ZNF512B	Q96KM6		hsa-miR-29c-3p	0.781651	17	Very High	BCmicrO|BiTargeting|CoMeTa|Cupid|DIANA|ElMMo3|microrna.org|MirAncesTar|miRDB|MirMAP|MirSNP|miRTar2GO|Mirza-G|PACCMIT|RepTar|TargetRank|TargetScan
ZBTB18	Q99592		hsa-miR-362-3p	0.781622	17	Very High	BCmicrO|CoMeTa|Cupid|DIANA|ElMMo3|MBStar|microrna.org|MirAncesTar|miRDB|MirMAP|MirTar|miRTar2GO|Mirza-G|RNA22|TargetRank|TargetScan|TargetSpy
ABL2	P42684		hsa-miR-143-3p	0.781559	19	Very High	BCmicrO|CoMeTa|DIANA|ElMMo3|MBStar|MirAncesTar|miRcode|mirCoX|miRDB|MirMAP|MirSNP|MirTar|miRTar2GO|Mirza-G|PITA|RepTar|RNA22|RNAhybrid|TargetScan
AFF3	P51826		hsa-miR-224-5p	0.781538	20	Very High	BCmicrO|BiTargeting|CoMeTa|Cupid|DIANA|ElMMo3|MBStar|microrna.org|MirAncesTar|miRDB|MirMAP|MirSNP|MirTar|Mirza-G|MultiMiTar|PACCMIT|RepTar|RNAhybrid|TargetRank|TargetScan
HMGB3	O15347		hsa-miR-200b-3p	0.781487	15	Very High	BCmicrO|CoMeTa|DIANA|ElMMo3|MBStar|MAMI|microrna.org|MirAncesTar|miRDB|MirMAP|MirTar|Mirza-G|PACCMIT|TargetRank|TargetScan
RAB11FIP2	Q7L804		hsa-miR-497-5p	0.781449	17	Very High	BCmicrO|BiTargeting|CoMeTa|DIANA|ElMMo3|MBStar|microrna.org|MirAncesTar|miRcode|miRDB|MirMAP|MirTar|miRTar2GO|Mirza-G|RepTar|TargetRank|TargetScan
RAB10	P61026		hsa-miR-140-5p	0.781406	18	Very High	BCmicrO|Cupid|DIANA|ElMMo3|MBStar|microrna.org|MirAncesTar|miRcode|mirCoX|miRDB|MirMAP|MirTar|miRTar2GO|Mirza-G|MultiMiTar|TargetRank|TargetScan|TargetSpy
PJA2	O43164		hsa-miR-224-5p	0.781083	18	Very High	BCmicrO|BiTargeting|CoMeTa|Cupid|DIANA|ElMMo3|MBStar|microrna.org|MirAncesTar|miRDB|MirMAP|MirTar|miRTar2GO|Mirza-G|MultiMiTar|RepTar|TargetRank|TargetScan
CRIM1	Q9NZV1		hsa-miR-497-5p	0.781052	19	Very High	BCmicrO|BiTargeting|CoMeTa|DIANA|ElMMo3|MBStar|microrna.org|MirAncesTar|miRcode|miRDB|MirMAP|MirSNP|MirTar|miRTar2GO|Mirza-G|PACCMIT|RepTar|RNAhybrid|TargetScan
SMG8	Q8ND04		hsa-miR-200b-3p	0.781044	16	Very High	BCmicrO|CoMeTa|Cupid|DIANA|ElMMo3|MAMI|microrna.org|MirAncesTar|mirbase|miRDB|MirMAP|Mirza-G|RepTar|RNAhybrid|TargetRank|TargetScan
NCOA1	Q15788		hsa-miR-140-5p	0.780869	19	Very High	BCmicrO|CoMeTa|Cupid|DIANA|ElMMo3|microrna.org|MirAncesTar|miRcode|mirCoX|miRDB|MirMAP|miRTar2GO|Mirza-G|MultiMiTar|PACCMIT|RNAhybrid|TargetRank|TargetScan|TargetSpy
ADGRL1	O94910		hsa-miR-497-5p	0.780867	19	Very High	BCmicrO|BiTargeting|CoMeTa|Cupid|DIANA|ElMMo3|MBStar|microrna.org|MirAncesTar|miRcode|miRDB|MirMAP|miRTar2GO|Mirza-G|PACCMIT|RepTar|RNAhybrid|TargetRank|TargetScan
UBE2I	P63279		hsa-miR-200b-3p	0.780553	16	Very High	BCmicrO|CoMeTa|Cupid|DIANA|ElMMo3|MBStar|MAMI|microrna.org|MirAncesTar|mirbase|miRDB|MirMAP|MirTar|Mirza-G|RNAhybrid|TargetScan
TUBB2A	Q13885		hsa-miR-29c-3p	0.78054	15	Very High	BCmicrO|CoMeTa|Cupid|DIANA|ElMMo3|microrna.org|MirAncesTar|mirbase|miRDB|MirMAP|MirTar|Mirza-G|PACCMIT|RepTar|TargetScan
SLC4A4	Q9Y6R1		hsa-miR-497-5p	0.780471	18	Very High	BCmicrO|BiTargeting|CoMeTa|Cupid|DIANA|ElMMo3|MBStar|microrna.org|MirAncesTar|miRcode|miRDB|MirMAP|MirTar|Mirza-G|RepTar|RNAhybrid|TargetRank|TargetScan
SLC35G1	Q2M3R5		hsa-miR-497-5p	0.780425	17	Very High	BCmicrO|Cupid|DIANA|ElMMo3|microrna.org|MirAncesTar|miRcode|miRDB|MirMAP|MirTar|miRTar2GO|Mirza-G|PACCMIT|RepTar|RNAhybrid|TargetRank|TargetScan
LAMC1	P11047		hsa-miR-140-5p	0.780416	20	Very High	BCmicrO|CoMeTa|DIANA|ElMMo3|MBStar|microrna.org|MirAncesTar|miRcode|mirCoX|miRDB|MirMAP|MirTar|miRTar2GO|Mirza-G|PACCMIT|RepTar|RNA22|TargetRank|TargetScan|TargetSpy
VSNL1	P62760		hsa-miR-196b-5p	0.780282	19	Very High	CoMeTa|Cupid|DIANA|ElMMo3|MBStar|MAMI|microrna.org|MirAncesTar|mirbase|mirCoX|miRDB|MirMAP|MirTar|Mirza-G|MultiMiTar|PACCMIT|RNAhybrid|TargetRank|TargetScan
NBR1	Q14596		hsa-miR-200b-3p	0.779867	18	Very High	BCmicrO|CoMeTa|Cupid|DIANA|ElMMo3|MBStar|microrna.org|MirAncesTar|miRDB|MirMAP|MirTar|miRTar2GO|Mirza-G|PACCMIT|RepTar|RNAhybrid|TargetRank|TargetScan
MOGS	Q13724		hsa-miR-143-3p	0.779828	17	Very High	BCmicrO|CoMeTa|DIANA|ElMMo3|MAMI|microrna.org|MirAncesTar|mirbase|miRcode|mirCoX|miRDB|MirMAP|MirTar|Mirza-G|PACCMIT|RNAhybrid|TargetScan
RSBN1L	Q6PCB5		hsa-miR-149-5p	0.77975	19	Very High	BCmicrO|BiTargeting|Cupid|DIANA|ElMMo3|MBStar|MAMI|microrna.org|MirAncesTar|mirCoX|miRDB|MirMAP|MirTar|miRTar2GO|Mirza-G|PACCMIT|RNAhybrid|TargetRank|TargetScan
ZNF281	Q9Y2X9		hsa-miR-196b-5p	0.779749	16	Very High	CoMeTa|Cupid|DIANA|ElMMo3|MBStar|MAMI|microrna.org|MirAncesTar|mirCoX|miRTar2GO|Mirza-G|MultiMiTar|PicTar|RNA22|RNAhybrid|TargetScan
ANKIB1	Q9P2G1		hsa-miR-497-5p	0.779681	18	Very High	BCmicrO|Cupid|DIANA|ElMMo3|MBStar|microrna.org|MirAncesTar|miRcode|miRDB|MirMAP|MirTar|miRTar2GO|Mirza-G|PACCMIT|RepTar|RNAhybrid|TargetRank|TargetScan
PCDHA12	Q9UN75		hsa-miR-29c-3p	0.779599	14	Very High	BCmicrO|BiTargeting|ElMMo3|MBStar|MAMI|microrna.org|MirAncesTar|miRDB|MirMAP|MirTar|miRTar2GO|MultiMiTar|RepTar|TargetScan
MIPOL1	Q8TD10		hsa-miR-143-3p	0.779479	22	Very High	BCmicrO|BiTargeting|DIANA|ElMMo3|MBStar|MAMI|microrna.org|MirAncesTar|miRcode|mirCoX|miRDB|MirMAP|MirTar|miRTar2GO|Mirza-G|MultiMiTar|PACCMIT|PITA|RepTar|RNAhybrid|TargetRank|TargetScan
PIK3R1	P27986		hsa-miR-29c-3p	0.779464	18	Very High	BCmicrO|BiTargeting|CoMeTa|Cupid|DIANA|ElMMo3|MBStar|microrna.org|MirAncesTar|miRDB|MirMAP|miRTar2GO|Mirza-G|MultiMiTar|PACCMIT|RepTar|RNAhybrid|TargetScan
ADGRL2	O95490		hsa-miR-497-5p	0.779462	19	Very High	BCmicrO|CoMeTa|Cupid|DIANA|ElMMo3|MBStar|microrna.org|MirAncesTar|mirbase|miRcode|MirMAP|MirTar|miRTar2GO|Mirza-G|PACCMIT|RepTar|RNA22|RNAhybrid|TargetScan
RNF2	Q99496		hsa-miR-200b-3p	0.779306	17	Very High	BCmicrO|CoMeTa|Cupid|DIANA|ElMMo3|MBStar|microrna.org|MirAncesTar|miRDB|MirMAP|MirSNP|MirTar|Mirza-G|PACCMIT|RNAhybrid|TargetRank|TargetScan
SOX12	O15370		hsa-miR-29c-3p	0.779265	18	Very High	BCmicrO|BiTargeting|CoMeTa|Cupid|DIANA|ElMMo3|MBStar|microrna.org|MirAncesTar|miRDB|MirMAP|miRTar2GO|Mirza-G|MultiMiTar|PACCMIT|RepTar|TargetRank|TargetScan
FLI1	Q01543		hsa-miR-200b-3p	0.779239	16	Very High	BCmicrO|CoMeTa|Cupid|DIANA|ElMMo3|MBStar|microrna.org|MirAncesTar|miRDB|MirMAP|MirTar|Mirza-G|PACCMIT|RepTar|TargetRank|TargetScan
APP	P05067		hsa-miR-497-5p	0.7791	19	Very High	BCmicrO|BiTargeting|CoMeTa|Cupid|DIANA|ElMMo3|MBStar|microrna.org|MirAncesTar|miRcode|miRDB|MirMAP|miRTar2GO|Mirza-G|PACCMIT|RepTar|RNAhybrid|TargetRank|TargetScan
PRPF19	Q9UMS4		hsa-miR-143-3p	0.778912	19	Very High	BCmicrO|BiTargeting|CoMeTa|DIANA|ElMMo3|MAMI|microrna.org|MirAncesTar|mirbase|miRcode|mirCoX|miRDB|MirMAP|miRTar2GO|MultiMiTar|PACCMIT|RepTar|RNAhybrid|TargetScan
EIF5B	O60841		hsa-miR-200b-3p	0.778815	17	Very High	BCmicrO|BiTargeting|CoMeTa|Cupid|DIANA|ElMMo3|MAMI|microrna.org|MirAncesTar|mirbase|miRDB|MirMAP|Mirza-G|PACCMIT|RepTar|RNAhybrid|TargetScan
CCND1	P24385		hsa-miR-497-5p	0.778723	20	Very High	BCmicrO|BiTargeting|CoMeTa|Cupid|DIANA|ElMMo3|MBStar|microrna.org|MirAncesTar|miRcode|miRDB|MirMAP|miRTar2GO|Mirza-G|PACCMIT|PITA|RepTar|RNAhybrid|TargetRank|TargetScan
RBFOX2	O43251		hsa-miR-200b-3p	0.77872	18	Very High	BCmicrO|CoMeTa|Cupid|DIANA|ElMMo3|MBStar|microrna.org|MirAncesTar|miRDB|MirMAP|MirSNP|MirTar|Mirza-G|PACCMIT|RepTar|RNAhybrid|TargetRank|TargetScan
PAK3	O75914		hsa-miR-149-5p	0.778647	17	Very High	BCmicrO|CoMeTa|Cupid|DIANA|ElMMo3|MAMI|microrna.org|MirAncesTar|mirbase|mirCoX|MirMAP|MirTar|Mirza-G|PACCMIT|RepTar|RNAhybrid|TargetScan
PDGFRA	P16234		hsa-miR-149-5p	0.778622	19	Very High	BCmicrO|CoMeTa|Cupid|DIANA|ElMMo3|MBStar|MAMI|microrna.org|MirAncesTar|mirCoX|miRDB|MirMAP|Mirza-G|MultiMiTar|PACCMIT|RepTar|RNAhybrid|TargetRank|TargetScan
BAZ2B	Q9UIF8		hsa-miR-200b-3p	0.778312	16	Very High	BCmicrO|CoMeTa|Cupid|DIANA|ElMMo3|MBStar|MAMI|microrna.org|MirAncesTar|miRDB|MirMAP|MirTar|Mirza-G|PACCMIT|RNAhybrid|TargetScan
COL4A3	Q01955		hsa-miR-29c-3p	0.778268	17	Very High	BCmicrO|BiTargeting|CoMeTa|Cupid|DIANA|ElMMo3|microrna.org|MirAncesTar|miRDB|MirMAP|MirTar|Mirza-G|PACCMIT|RepTar|RNAhybrid|TargetRank|TargetScan
STK33	Q9BYT3		hsa-miR-497-5p	0.778213	17	Very High	BCmicrO|BiTargeting|Cupid|DIANA|ElMMo3|MBStar|microrna.org|MirAncesTar|miRcode|miRDB|MirMAP|MirTar|miRTar2GO|PACCMIT|RNAhybrid|TargetRank|TargetScan
ARHGAP20	Q9P2F6		hsa-miR-497-5p	0.778043	18	Very High	BCmicrO|Cupid|DIANA|ElMMo3|MBStar|microrna.org|MirAncesTar|miRcode|miRDB|MirMAP|MirTar|miRTar2GO|Mirza-G|PACCMIT|RepTar|RNAhybrid|TargetRank|TargetScan
KBTBD8	Q8NFY9		hsa-miR-29c-3p	0.777892	14	Very High	BCmicrO|Cupid|ElMMo3|microrna.org|MirAncesTar|miRDB|MirMAP|miRTar2GO|Mirza-G|PACCMIT|PicTar|RepTar|TargetRank|TargetScan
IGFBP5	P24593		hsa-miR-149-5p	0.777888	18	Very High	BCmicrO|BiTargeting|CoMeTa|DIANA|ElMMo3|MBStar|MAMI|MirAncesTar|mirCoX|miRDB|MirMAP|MirSNP|MultiMiTar|PACCMIT|PITA|RepTar|TargetRank|TargetScan
METAP2	P50579		hsa-miR-29c-3p	0.77777	21	Very High	BCmicrO|BiTargeting|CoMeTa|Cupid|DIANA|ElMMo3|MBStar|microrna.org|MirAncesTar|mirbase|miRDB|MirMAP|MirTar|miRTar2GO|Mirza-G|MultiMiTar|PACCMIT|RepTar|RNAhybrid|TargetRank|TargetScan
SMAD6	O43541		hsa-miR-196b-5p	0.777756	15	Very High	CoMeTa|Cupid|DIANA|ElMMo3|MAMI|microrna.org|MirAncesTar|mirCoX|MirMAP|Mirza-G|MultiMiTar|PicTar|RepTar|RNAhybrid|TargetScan
HSPA13	P48723		hsa-miR-140-5p	0.777717	19	Very High	BCmicrO|CoMeTa|DIANA|ElMMo3|MBStar|MAMI|microrna.org|MirAncesTar|miRcode|mirCoX|miRDB|MirMAP|miRTar2GO|Mirza-G|MultiMiTar|PACCMIT|TargetRank|TargetScan|TargetSpy
DNMT3A	Q9Y6K1		hsa-miR-143-3p	0.777644	18	Very High	BCmicrO|CoMeTa|Cupid|DIANA|ElMMo3|MAMI|microrna.org|MirAncesTar|miRcode|mirCoX|miRDB|MirMAP|Mirza-G|MultiMiTar|PACCMIT|RepTar|RNAhybrid|TargetScan
SEL1L	Q9UBV2		hsa-miR-140-5p	0.777554	20	Very High	BCmicrO|CoMeTa|DIANA|ElMMo3|MBStar|microrna.org|MirAncesTar|miRcode|mirCoX|miRDB|MirMAP|MirSNP|miRTar2GO|Mirza-G|MultiMiTar|RepTar|RNAhybrid|TargetRank|TargetScan|TargetSpy
ELL	P55199		hsa-miR-497-5p	0.777507	17	Very High	BCmicrO|BiTargeting|CoMeTa|DIANA|ElMMo3|microrna.org|MirAncesTar|miRcode|miRDB|MirMAP|MirTar|miRTar2GO|Mirza-G|PACCMIT|RepTar|TargetRank|TargetScan
CLIC4	Q9Y696		hsa-miR-200b-3p	0.777126	18	Very High	BCmicrO|CoMeTa|DIANA|ElMMo3|MBStar|MAMI|microrna.org|MirAncesTar|miRDB|MirMAP|MirTar|miRTar2GO|Mirza-G|PACCMIT|RepTar|RNA22|RNAhybrid|TargetScan
PARG	Q86W56		hsa-miR-29c-3p	0.777101	17	Very High	BCmicrO|BiTargeting|CoMeTa|DIANA|ElMMo3|GenMir++|microrna.org|MirAncesTar|mirbase|miRDB|MirMAP|MirTar|miRTar2GO|Mirza-G|RepTar|RNAhybrid|TargetScan
MINK1	Q8N4C8		hsa-miR-497-5p	0.777092	17	Very High	BCmicrO|BiTargeting|CoMeTa|Cupid|DIANA|ElMMo3|MAMI|MirAncesTar|miRcode|miRDB|MirMAP|miRTar2GO|Mirza-G|PACCMIT|RepTar|RNAhybrid|TargetScan
PER3	P56645		hsa-miR-29c-3p	0.777023	20	Very High	BCmicrO|BiTargeting|CoMeTa|Cupid|DIANA|ElMMo3|MAMI|microrna.org|MirAncesTar|mirbase|miRDB|MirMAP|miRTar2GO|Mirza-G|PACCMIT|RepTar|RNA22|RNAhybrid|TargetRank|TargetScan
TCF4	P15884		hsa-miR-200b-3p	0.776957	19	Very High	BCmicrO|CoMeTa|Cupid|DIANA|ElMMo3|MBStar|microrna.org|MirAncesTar|mirbase|miRDB|MirMAP|miRTar2GO|Mirza-G|MultiMiTar|PACCMIT|RepTar|RNAhybrid|TargetRank|TargetScan
TFEB	P19484		hsa-miR-29c-3p	0.776938	16	Very High	BCmicrO|CoMeTa|DIANA|ElMMo3|microrna.org|MirAncesTar|mirbase|miRDB|MirMAP|MirTar|miRTar2GO|PACCMIT|RepTar|RNAhybrid|TargetRank|TargetScan
MGAT4A	Q9UM21		hsa-miR-497-5p	0.776609	17	Very High	BCmicrO|CoMeTa|DIANA|ElMMo3|MBStar|microrna.org|MirAncesTar|miRcode|miRDB|MirMAP|MirTar|miRTar2GO|Mirza-G|PACCMIT|RepTar|RNAhybrid|TargetScan
CACNA1G	O43497		hsa-miR-150-5p	0.776549	17	Very High	BCmicrO|CoMeTa|DIANA|ElMMo3|MAMI|microrna.org|MirAncesTar|mirbase|miRcode|mirCoX|miRDB|MirMAP|Mirza-G|PACCMIT|RNAhybrid|TargetRank|TargetScan
OSTM1	Q86WC4		hsa-miR-200b-3p	0.776288	16	Very High	BCmicrO|CoMeTa|DIANA|ElMMo3|MBStar|microrna.org|MirAncesTar|miRDB|MirMAP|MirSNP|MirTar|miRTar2GO|Mirza-G|RepTar|TargetRank|TargetScan
RBM26	Q5T8P6		hsa-miR-196b-5p	0.776129	18	Very High	CoMeTa|Cupid|DIANA|ElMMo3|MBStar|MAMI|microrna.org|MirAncesTar|mirbase|mirCoX|miRDB|MirMAP|MirTar|miRTar2GO|Mirza-G|MultiMiTar|RNAhybrid|TargetRank
RSPO2	Q6UXX9		hsa-miR-196b-5p	0.776047	19	Very High	BiTargeting|Cupid|DIANA|ElMMo3|MBStar|MAMI|microrna.org|MirAncesTar|mirCoX|miRDB|MirMAP|MirSNP|Mirza-G|MultiMiTar|PACCMIT|RepTar|RNAhybrid|TargetRank|TargetScan
EPHA7	Q15375		hsa-miR-497-5p	0.776006	18	Very High	BCmicrO|BiTargeting|CoMeTa|Cupid|DIANA|ElMMo3|MBStar|microrna.org|MirAncesTar|miRcode|miRDB|MirMAP|miRTar2GO|Mirza-G|RepTar|RNAhybrid|TargetRank|TargetScan
EPB41L4B	Q9H329		hsa-miR-497-5p	0.775981	17	Very High	BCmicrO|BiTargeting|CoMeTa|Cupid|DIANA|ElMMo3|MBStar|microrna.org|MirAncesTar|miRcode|miRDB|MirMAP|miRTar2GO|Mirza-G|RepTar|TargetRank|TargetScan
RAF1	P04049		hsa-miR-497-5p	0.77597	16	Very High	BCmicrO|CoMeTa|Cupid|DIANA|ElMMo3|microrna.org|MirAncesTar|miRcode|miRDB|MirMAP|miRTar2GO|Mirza-G|PACCMIT|RNAhybrid|TargetRank|TargetScan
EPB41L1	Q9H4G0		hsa-miR-199a-5p	0.775963	20	Very High	BCmicrO|BiTargeting|CoMeTa|DIANA|ElMMo3|MBStar|MAMI|microrna.org|MirAncesTar|mirbase|miRDB|MirMAP|MirTar|miRTar2GO|Mirza-G|PACCMIT|RepTar|RNAhybrid|TargetRank|TargetScan
SCHIP1	Q9P0W5		hsa-miR-29c-3p	0.775921	13	Very High	BCmicrO|CoMeTa|Cupid|DIANA|ElMMo3|microrna.org|MirAncesTar|MirMAP|Mirza-G|PicTar|RepTar|RNAhybrid|TargetScan
FCHO2	Q0JRZ9		hsa-miR-140-5p	0.775858	20	Very High	BCmicrO|Cupid|DIANA|ElMMo3|MBStar|microrna.org|MirAncesTar|miRcode|mirCoX|miRDB|MirMAP|MirTar|miRTar2GO|Mirza-G|MultiMiTar|RepTar|RNAhybrid|TargetRank|TargetScan|TargetSpy
CHD2	O14647		hsa-miR-497-5p	0.775839	18	Very High	BCmicrO|BiTargeting|CoMeTa|Cupid|DIANA|ElMMo3|MBStar|microrna.org|MirAncesTar|miRcode|miRDB|MirMAP|MirTar|Mirza-G|RepTar|RNAhybrid|TargetRank|TargetScan
TRMT61B	Q9BVS5		hsa-miR-140-5p	0.775802	19	Very High	BCmicrO|CoMeTa|DIANA|ElMMo3|MBStar|MAMI|microrna.org|MirAncesTar|miRcode|mirCoX|miRDB|MirMAP|miRTar2GO|Mirza-G|MultiMiTar|RNAhybrid|TargetRank|TargetScan|TargetSpy
MARCH7	Q9H992		hsa-miR-199a-5p	0.775612	17	Very High	BCmicrO|CoMeTa|DIANA|ElMMo3|MBStar|MAMI|microrna.org|MirAncesTar|miRDB|MirMAP|Mirza-G|MultiMiTar|PACCMIT|RNAhybrid|TargetRank|TargetScan|TargetSpy
FRYL	O94915		hsa-miR-497-5p	0.775562	19	Very High	BCmicrO|CoMeTa|Cupid|DIANA|ElMMo3|MBStar|microrna.org|MirAncesTar|miRcode|miRDB|MirMAP|MirSNP|miRTar2GO|Mirza-G|PACCMIT|RepTar|RNAhybrid|TargetRank|TargetScan
PPP2R5C	Q13362		hsa-miR-497-5p	0.775476	18	Very High	BCmicrO|BiTargeting|CoMeTa|Cupid|DIANA|ElMMo3|MBStar|microrna.org|MirAncesTar|miRcode|miRDB|MirMAP|Mirza-G|PACCMIT|RepTar|RNAhybrid|TargetRank|TargetScan
PCDHA13	Q9Y5I0		hsa-miR-29c-3p	0.775311	13	Very High	BCmicrO|BiTargeting|ElMMo3|MAMI|microrna.org|MirAncesTar|miRDB|MirMAP|MirTar|miRTar2GO|MultiMiTar|RepTar|TargetScan
DCAF8	Q5TAQ9		hsa-miR-497-5p	0.775298	20	Very High	BCmicrO|BiTargeting|CoMeTa|DIANA|ElMMo3|MBStar|microrna.org|MirAncesTar|miRcode|miRDB|MirMAP|MirTar|miRTar2GO|Mirza-G|PACCMIT|RepTar|RNA22|RNAhybrid|TargetRank|TargetScan
OMG	P23515		hsa-miR-497-5p	0.775222	16	Very High	BCmicrO|CoMeTa|Cupid|DIANA|ElMMo3|microrna.org|MirAncesTar|mirbase|miRcode|miRDB|MirMAP|Mirza-G|PACCMIT|RepTar|TargetRank|TargetScan
SNIP1	Q8TAD8		hsa-miR-29c-3p	0.775167	18	Very High	BCmicrO|BiTargeting|CoMeTa|Cupid|DIANA|ElMMo3|MBStar|MAMI|microrna.org|MirAncesTar|mirbase|miRDB|MirMAP|miRTar2GO|MultiMiTar|RepTar|TargetRank|TargetScan
RASSF8	Q8NHQ8		hsa-miR-497-5p	0.774904	17	Very High	BCmicrO|CoMeTa|Cupid|DIANA|ElMMo3|MBStar|microrna.org|MirAncesTar|miRcode|miRDB|MirMAP|MirTar|Mirza-G|PACCMIT|PITA|RNAhybrid|TargetScan
CHD9	Q3L8U1		hsa-miR-200b-3p	0.77486	18	Very High	BCmicrO|CoMeTa|Cupid|DIANA|ElMMo3|MBStar|MAMI|microrna.org|MirAncesTar|miRDB|MirMAP|miRTar2GO|Mirza-G|PACCMIT|RepTar|RNAhybrid|TargetRank|TargetScan
SNRK	Q9NRH2		hsa-miR-497-5p	0.774718	17	Very High	BCmicrO|CoMeTa|Cupid|DIANA|ElMMo3|MBStar|microrna.org|MirAncesTar|miRcode|miRDB|MirMAP|miRTar2GO|Mirza-G|PACCMIT|RNAhybrid|TargetRank|TargetScan
VEGFA	P15692		hsa-miR-497-5p	0.774643	16	Very High	BCmicrO|CoMeTa|DIANA|ElMMo3|MBStar|microrna.org|MirAncesTar|miRcode|miRDB|MirMAP|miRTar2GO|Mirza-G|PACCMIT|RNAhybrid|TargetRank|TargetScan
B3GNT2	Q9NY97		hsa-miR-200b-3p	0.774522	17	Very High	BCmicrO|CoMeTa|Cupid|DIANA|ElMMo3|MBStar|MAMI|microrna.org|MirAncesTar|miRDB|MirMAP|MirTar|Mirza-G|RepTar|RNAhybrid|TargetRank|TargetScan
PPIP5K1	Q6PFW1		hsa-miR-149-5p	0.774431	21	Very High	BCmicrO|BiTargeting|CoMeTa|DIANA|ElMMo3|MBStar|MAMI|microrna.org|MirAncesTar|mirCoX|miRDB|MirMAP|MirSNP|MirTar|miRTar2GO|Mirza-G|MultiMiTar|PACCMIT|RepTar|RNAhybrid|TargetRank
SMAD5	Q99717		hsa-miR-224-5p	0.774287	20	Very High	BCmicrO|BiTargeting|CoMeTa|Cupid|DIANA|ElMMo3|MBStar|microrna.org|MirAncesTar|miRDB|MirMAP|MirSNP|miRTar2GO|Mirza-G|MultiMiTar|PACCMIT|RepTar|RNAhybrid|TargetRank|TargetScan
ADAMTS6	Q9UKP5		hsa-miR-29c-3p	0.774269	15	Very High	BCmicrO|BiTargeting|CoMeTa|DIANA|ElMMo3|MBStar|microrna.org|MirAncesTar|mirbase|miRDB|MirMAP|Mirza-G|PicTar|RepTar|TargetRank
GPR161	Q8N6U8		hsa-miR-140-5p	0.774202	23	Very High	BCmicrO|BiTargeting|CoMeTa|Cupid|DIANA|ElMMo3|MBStar|MAMI|microrna.org|MirAncesTar|mirbase|miRcode|mirCoX|miRDB|MirMAP|MirTar|Mirza-G|PITA|RepTar|RNA22|RNAhybrid|TargetRank|TargetScan
SMAD4	Q13485		hsa-miR-224-5p	0.774167	19	Very High	BCmicrO|CoMeTa|Cupid|DIANA|ElMMo3|MBStar|microrna.org|MirAncesTar|miRDB|MirMAP|MirSNP|MirTar|miRTar2GO|Mirza-G|MultiMiTar|PACCMIT|RepTar|RNAhybrid|TargetRank
ADAMTS6	Q9UKP5		hsa-miR-140-5p	0.77416	18	Very High	BCmicrO|CoMeTa|Cupid|DIANA|ElMMo3|MBStar|microrna.org|MirAncesTar|mirbase|miRcode|mirCoX|miRDB|MirMAP|MirTar|Mirza-G|MultiMiTar|PicTar|TargetSpy
PAPOLA	P51003		hsa-miR-200b-3p	0.774131	16	Very High	BCmicrO|CoMeTa|Cupid|DIANA|ElMMo3|GenMir++|MBStar|MAMI|microrna.org|MirAncesTar|miRDB|MirMAP|MirTar|Mirza-G|PACCMIT|RNAhybrid
RFX7	Q2KHR2		hsa-miR-140-5p	0.774107	19	Very High	BCmicrO|CoMeTa|Cupid|DIANA|ElMMo3|microrna.org|MirAncesTar|miRcode|mirCoX|miRDB|MirMAP|miRTar2GO|Mirza-G|MultiMiTar|PACCMIT|RepTar|RNAhybrid|TargetScan|TargetSpy
ARGLU1	Q9NWB6		hsa-miR-200b-3p	0.7741	17	Very High	BCmicrO|CoMeTa|Cupid|DIANA|ElMMo3|MBStar|MAMI|microrna.org|MirAncesTar|mirbase|miRDB|MirMAP|Mirza-G|RepTar|RNAhybrid|TargetRank|TargetScan
CPEB3	Q8NE35		hsa-miR-497-5p	0.774089	16	Very High	BCmicrO|CoMeTa|DIANA|ElMMo3|MBStar|microrna.org|MirAncesTar|miRcode|miRDB|MirMAP|MirTar|miRTar2GO|Mirza-G|RepTar|TargetRank|TargetScan
EPHB3	P54753		hsa-miR-149-5p	0.774079	17	Very High	BCmicrO|BiTargeting|CoMeTa|DIANA|ElMMo3|MAMI|microrna.org|MirAncesTar|mirCoX|miRDB|MirMAP|MirTar|Mirza-G|PACCMIT|RepTar|TargetRank|TargetScan
GALNT1	Q10472		hsa-miR-497-5p	0.774075	18	Very High	BCmicrO|CoMeTa|Cupid|DIANA|ElMMo3|MBStar|microrna.org|MirAncesTar|miRcode|miRDB|MirMAP|MirTar|miRTar2GO|Mirza-G|PACCMIT|RepTar|RNAhybrid|TargetScan
MYCN	P04198		hsa-miR-200b-3p	0.77403	17	Very High	BCmicrO|CoMeTa|Cupid|DIANA|ElMMo3|MBStar|MAMI|microrna.org|MirAncesTar|mirbase|miRDB|MirMAP|Mirza-G|PACCMIT|RNAhybrid|TargetRank|TargetScan
GALNT7	Q86SF2		hsa-miR-143-3p	0.773969	20	Very High	BCmicrO|CoMeTa|Cupid|DIANA|ElMMo3|MBStar|MAMI|microrna.org|MirAncesTar|miRcode|mirCoX|miRDB|MirMAP|miRTar2GO|Mirza-G|MultiMiTar|PACCMIT|RepTar|RNAhybrid|TargetRank
TBP	P20226		hsa-miR-200b-3p	0.773892	17	Very High	BCmicrO|CoMeTa|Cupid|DIANA|ElMMo3|MBStar|MAMI|microrna.org|MirAncesTar|mirbase|miRDB|MirMAP|miRTar2GO|Mirza-G|PACCMIT|RNAhybrid|TargetScan
ARHGDIA	P52565		hsa-miR-497-5p	0.773844	17	Very High	BCmicrO|BiTargeting|CoMeTa|DIANA|ElMMo3|microrna.org|MirAncesTar|mirbase|miRcode|miRDB|MirMAP|MirSNP|PACCMIT|RepTar|RNAhybrid|TargetRank|TargetScan
VASH1	Q7L8A9		hsa-miR-143-3p	0.773841	21	Very High	BCmicrO|BiTargeting|CoMeTa|Cupid|DIANA|ElMMo3|MBStar|microrna.org|MirAncesTar|miRcode|mirCoX|miRDB|MirMAP|MirTar|Mirza-G|MultiMiTar|PACCMIT|RepTar|RNAhybrid|TargetRank|TargetScan
CBX4	O00257		hsa-miR-200b-3p	0.773638	17	Very High	BCmicrO|CoMeTa|Cupid|DIANA|ElMMo3|MBStar|MAMI|microrna.org|MirAncesTar|miRDB|MirMAP|miRTar2GO|Mirza-G|PACCMIT|RepTar|RNAhybrid|TargetScan
PRDM1	O75626		hsa-miR-200b-3p	0.773515	16	Very High	BCmicrO|CoMeTa|Cupid|DIANA|ElMMo3|MBStar|MAMI|microrna.org|MirAncesTar|miRDB|MirMAP|Mirza-G|PACCMIT|RepTar|TargetRank|TargetScan
CHD6	Q8TD26		hsa-miR-497-5p	0.773504	17	Very High	BCmicrO|Cupid|DIANA|ElMMo3|microrna.org|MirAncesTar|miRcode|miRDB|MirMAP|MirTar|miRTar2GO|Mirza-G|PACCMIT|RepTar|RNAhybrid|TargetRank|TargetScan
FOXO3	O43524		hsa-miR-29c-3p	0.77329	18	Very High	BCmicrO|BiTargeting|CoMeTa|Cupid|DIANA|ElMMo3|MBStar|microrna.org|MirAncesTar|miRDB|MirMAP|miRTar2GO|Mirza-G|MultiMiTar|RepTar|RNAhybrid|TargetRank|TargetScan
HMGA2	P52926		hsa-miR-497-5p	0.773054	18	Very High	BCmicrO|BiTargeting|CoMeTa|Cupid|DIANA|ElMMo3|MBStar|microrna.org|MirAncesTar|miRcode|miRDB|MirMAP|MirTar|miRTar2GO|RepTar|RNAhybrid|TargetRank|TargetScan
HMGCR	P04035		hsa-miR-224-5p	0.773009	19	Very High	BCmicrO|CoMeTa|Cupid|DIANA|ElMMo3|MBStar|microrna.org|MirAncesTar|miRDB|MirMAP|MirSNP|MirTar|Mirza-G|MultiMiTar|PACCMIT|RepTar|RNAhybrid|TargetRank|TargetScan
AQP11	Q8NBQ7		hsa-miR-497-5p	0.772674	18	Very High	BCmicrO|Cupid|DIANA|ElMMo3|microrna.org|MirAncesTar|mirbase|miRcode|miRDB|MirMAP|MirTar|miRTar2GO|Mirza-G|PACCMIT|RepTar|RNAhybrid|TargetRank|TargetScan
GRM7	Q14831		hsa-miR-497-5p	0.772517	16	Very High	BCmicrO|CoMeTa|Cupid|DIANA|ElMMo3|microrna.org|MirAncesTar|miRcode|miRDB|MirMAP|Mirza-G|PACCMIT|RepTar|RNAhybrid|TargetRank|TargetScan
FGD1	P98174		hsa-miR-200b-3p	0.772286	15	Very High	BCmicrO|CoMeTa|Cupid|DIANA|ElMMo3|GenMir++|MBStar|MAMI|microrna.org|MirAncesTar|miRDB|MirMAP|PACCMIT|RepTar|TargetScan
CCNYL1	Q8N7R7		hsa-miR-29c-3p	0.772016	17	Very High	BCmicrO|Cupid|DIANA|ElMMo3|microrna.org|MirAncesTar|mirbase|miRDB|MirMAP|MirTar|miRTar2GO|Mirza-G|MultiMiTar|PACCMIT|RepTar|RNAhybrid|TargetScan
ZBTB4	Q9P1Z0		hsa-miR-150-5p	0.771995	16	Very High	BCmicrO|DIANA|ElMMo3|MBStar|microrna.org|MirAncesTar|miRcode|mirCoX|miRDB|MirMAP|MirTar|miRTar2GO|Mirza-G|PACCMIT|TargetRank|TargetScan
RGL2	O15211		hsa-miR-196b-5p	0.771899	17	Very High	CoMeTa|Cupid|DIANA|ElMMo3|MBStar|MAMI|microrna.org|MirAncesTar|mirbase|mirCoX|miRDB|MirMAP|MirTar|miRTar2GO|RepTar|RNAhybrid|TargetScan
WDR91	A4D1P6		hsa-miR-200b-3p	0.771869	15	Very High	BCmicrO|CoMeTa|Cupid|DIANA|ElMMo3|MBStar|MAMI|microrna.org|MirAncesTar|miRDB|MirMAP|MirTar|Mirza-G|TargetRank|TargetScan
UBE2B	P63146		hsa-miR-200b-3p	0.771865	18	Very High	BCmicrO|CoMeTa|Cupid|DIANA|ElMMo3|MBStar|MAMI|microrna.org|MirAncesTar|miRDB|MirMAP|MirTar|Mirza-G|PACCMIT|RepTar|RNAhybrid|TargetRank|TargetScan
SPTLC1	O15269		hsa-miR-497-5p	0.771687	14	Very High	BCmicrO|CoMeTa|Cupid|ElMMo3|MBStar|microrna.org|MirAncesTar|miRcode|miRDB|miRTar2GO|Mirza-G|RepTar|TargetRank|TargetScan
HOXA10	P31260		hsa-miR-497-5p	0.771674	15	Very High	BCmicrO|CoMeTa|Cupid|ElMMo3|microrna.org|MirAncesTar|miRcode|miRDB|MirMAP|MirTar|miRTar2GO|Mirza-G|RepTar|RNAhybrid|TargetScan
TMTC3	Q6ZXV5		hsa-miR-29c-3p	0.771658	17	Very High	BCmicrO|Cupid|DIANA|ElMMo3|MAMI|microrna.org|MirAncesTar|mirbase|miRDB|MirMAP|miRTar2GO|Mirza-G|MultiMiTar|PACCMIT|RepTar|RNAhybrid|TargetScan
MORF4L1	Q9UBU8		hsa-miR-29c-3p	0.771625	17	Very High	BCmicrO|CoMeTa|Cupid|DIANA|ElMMo3|microrna.org|MirAncesTar|miRDB|MirMAP|MirTar|miRTar2GO|Mirza-G|MultiMiTar|PACCMIT|RepTar|RNAhybrid|TargetScan
BIRC6	Q9NR09		hsa-miR-140-5p	0.771607	20	Very High	BCmicrO|Cupid|DIANA|ElMMo3|MBStar|microrna.org|MirAncesTar|mirbase|miRcode|mirCoX|miRDB|MirMAP|MirTar|miRTar2GO|Mirza-G|MultiMiTar|PACCMIT|RNAhybrid|TargetScan|TargetSpy
NTNG1	Q9Y2I2		hsa-miR-199a-5p	0.771515	18	Very High	BCmicrO|CoMeTa|Cupid|ElMMo3|MBStar|MAMI|microrna.org|MirAncesTar|mirbase|miRDB|MirMAP|MirTar|MultiMiTar|RepTar|RNA22|RNAhybrid|TargetRank|TargetScan
ETNK1	Q9HBU6		hsa-miR-497-5p	0.771339	17	Very High	BCmicrO|CoMeTa|Cupid|ElMMo3|MBStar|microrna.org|MirAncesTar|miRDB|MirSNP|MirTar|miRTar2GO|Mirza-G|PACCMIT|RepTar|RNAhybrid|TargetRank|TargetScan
KLHL18	O94889		hsa-miR-497-5p	0.77122	18	Very High	BCmicrO|BiTargeting|CoMeTa|Cupid|DIANA|ElMMo3|MBStar|microrna.org|MirAncesTar|miRcode|miRDB|MirMAP|MirTar|Mirza-G|PACCMIT|RepTar|TargetRank|TargetScan
ATP2A2	P16615		hsa-miR-149-5p	0.77121	17	Very High	BCmicrO|CoMeTa|DIANA|ElMMo3|microrna.org|MirAncesTar|mirCoX|miRDB|MirMAP|MirSNP|MirTar|miRTar2GO|Mirza-G|MultiMiTar|PACCMIT|RNAhybrid|TargetScan
NEXMIF			hsa-miR-29c-3p	0.771176	16	Very High	BCmicrO|BiTargeting|Cupid|DIANA|ElMMo3|MBStar|microrna.org|MirAncesTar|miRDB|MirMAP|MirTar|Mirza-G|PACCMIT|RepTar|RNAhybrid|TargetScan
BMF	Q96LC9		hsa-miR-29c-3p	0.771131	16	Very High	BCmicrO|Cupid|DIANA|ElMMo3|microrna.org|MirAncesTar|miRDB|MirMAP|MirTar|miRTar2GO|MultiMiTar|PACCMIT|RepTar|RNAhybrid|TargetRank|TargetScan
NCKAP5	O14513		hsa-miR-29c-3p	0.77096	16	Very High	BCmicrO|Cupid|ElMMo3|MBStar|MAMI|microrna.org|MirAncesTar|miRDB|MirMAP|MirTar|Mirza-G|PACCMIT|RepTar|RNAhybrid|TargetRank|TargetScan
BACE1	P56817		hsa-miR-497-5p	0.77093	19	Very High	BCmicrO|BiTargeting|CoMeTa|Cupid|DIANA|ElMMo3|MBStar|MirAncesTar|miRcode|miRDB|MirMAP|MirSNP|MirTar|miRTar2GO|Mirza-G|PACCMIT|RepTar|RNAhybrid|TargetScan
TBC1D9	Q6ZT07		hsa-miR-497-5p	0.770862	19	Very High	BCmicrO|BiTargeting|CoMeTa|Cupid|DIANA|ElMMo3|MBStar|microrna.org|MirAncesTar|miRcode|miRDB|MirMAP|MirTar|miRTar2GO|Mirza-G|RepTar|RNAhybrid|TargetRank|TargetScan
RASSF5	Q8WWW0		hsa-miR-497-5p	0.770837	18	Very High	BCmicrO|BiTargeting|Cupid|DIANA|ElMMo3|microrna.org|MirAncesTar|miRcode|miRDB|MirMAP|miRTar2GO|Mirza-G|PITA|RepTar|RNA22|RNAhybrid|TargetRank|TargetScan
CCDC117	Q8IWD4		hsa-miR-29c-3p	0.770784	17	Very High	BCmicrO|BiTargeting|Cupid|DIANA|ElMMo3|microrna.org|MirAncesTar|mirbase|miRDB|MirMAP|miRTar2GO|Mirza-G|MultiMiTar|PACCMIT|RepTar|RNAhybrid|TargetScan
C4orf32	Q8N8J7		hsa-miR-29c-3p	0.770648	17	Very High	BCmicrO|BiTargeting|Cupid|DIANA|ElMMo3|MBStar|microrna.org|MirAncesTar|miRDB|MirMAP|MirTar|miRTar2GO|Mirza-G|MultiMiTar|RepTar|TargetRank|TargetScan
LASP1	Q14847		hsa-miR-143-3p	0.770632	22	Very High	BCmicrO|BiTargeting|CoMeTa|Cupid|DIANA|ElMMo3|MAMI|microrna.org|MirAncesTar|miRcode|mirCoX|miRDB|MirMAP|MirSNP|miRTar2GO|Mirza-G|MultiMiTar|PACCMIT|PITA|RepTar|RNAhybrid|TargetScan
NPAS3	Q8IXF0		hsa-miR-29c-3p	0.770505	16	Very High	BCmicrO|BiTargeting|Cupid|DIANA|ElMMo3|MBStar|microrna.org|MirAncesTar|mirbase|miRDB|MirMAP|MirTar|Mirza-G|PACCMIT|RNAhybrid|TargetScan
SOBP	A7XYQ1		hsa-miR-497-5p	0.770474	19	Very High	BCmicrO|BiTargeting|CoMeTa|DIANA|ElMMo3|MBStar|microrna.org|MirAncesTar|miRcode|miRDB|MirMAP|MirSNP|Mirza-G|PACCMIT|PITA|RepTar|RNAhybrid|TargetRank|TargetScan
CPEB2	Q7Z5Q1		hsa-miR-224-5p	0.770443	17	Very High	BCmicrO|Cupid|DIANA|ElMMo3|MBStar|MAMI|microrna.org|MirAncesTar|miRDB|MirMAP|miRTar2GO|Mirza-G|MultiMiTar|PACCMIT|RepTar|RNAhybrid|TargetRank
EYA4	O95677		hsa-miR-224-5p	0.770409	18	Very High	BCmicrO|CoMeTa|Cupid|DIANA|ElMMo3|MBStar|microrna.org|MirAncesTar|miRDB|MirMAP|miRTar2GO|Mirza-G|MultiMiTar|PACCMIT|RepTar|RNAhybrid|TargetRank|TargetScan
FRAT2	O75474		hsa-miR-29c-3p	0.770322	19	Very High	BCmicrO|BiTargeting|CoMeTa|Cupid|DIANA|ElMMo3|MAMI|microrna.org|MirAncesTar|mirbase|miRDB|MirMAP|miRTar2GO|Mirza-G|PACCMIT|RepTar|RNAhybrid|TargetRank|TargetScan
CACHD1	Q5VU97		hsa-miR-149-5p	0.770238	20	Very High	BCmicrO|Cupid|DIANA|ElMMo3|MBStar|microrna.org|MirAncesTar|mirCoX|miRDB|MirMAP|MirTar|miRTar2GO|Mirza-G|MultiMiTar|PITA|RepTar|RNA22|RNAhybrid|TargetRank|TargetScan
BPTF	Q12830		hsa-miR-200b-3p	0.770227	17	Very High	BCmicrO|CoMeTa|Cupid|DIANA|ElMMo3|MBStar|MAMI|microrna.org|MirAncesTar|miRDB|MirMAP|Mirza-G|PACCMIT|RepTar|RNAhybrid|TargetRank|TargetScan
SMAD3	P84022		hsa-miR-497-5p	0.770137	18	Very High	BCmicrO|BiTargeting|CoMeTa|DIANA|ElMMo3|MBStar|microrna.org|MirAncesTar|miRcode|miRDB|MirMAP|MirTar|miRTar2GO|Mirza-G|RepTar|RNAhybrid|TargetRank|TargetScan
MBOAT2	Q6ZWT7		hsa-miR-200b-3p	0.77012	15	Very High	BCmicrO|CoMeTa|DIANA|ElMMo3|MBStar|MAMI|microrna.org|MirAncesTar|miRDB|MirMAP|MirTar|Mirza-G|PACCMIT|RNAhybrid|TargetScan
KIF5A	Q12840		hsa-miR-497-5p	0.770048	17	Very High	BCmicrO|CoMeTa|DIANA|ElMMo3|MBStar|microrna.org|MirAncesTar|miRcode|miRDB|MirMAP|MirTar|Mirza-G|PACCMIT|RepTar|RNAhybrid|TargetRank|TargetScan
PPP4R2	Q9NY27		hsa-miR-200b-3p	0.769938	16	Very High	BCmicrO|CoMeTa|Cupid|DIANA|ElMMo3|MBStar|MAMI|microrna.org|MirAncesTar|mirbase|miRDB|MirMAP|PACCMIT|RepTar|RNAhybrid|TargetScan
PTBP3	O95758		hsa-miR-143-3p	0.769815	22	Very High	BCmicrO|BiTargeting|CoMeTa|Cupid|DIANA|ElMMo3|MBStar|microrna.org|MirAncesTar|miRcode|mirCoX|miRDB|MirMAP|MirSNP|miRTar2GO|Mirza-G|MultiMiTar|PACCMIT|RepTar|RNAhybrid|TargetRank|TargetScan
USP6NL	Q92738		hsa-miR-200b-3p	0.769757	19	Very High	BCmicrO|BiTargeting|CoMeTa|Cupid|DIANA|ElMMo3|MBStar|MAMI|microrna.org|MirAncesTar|mirbase|miRDB|MirMAP|MirTar|Mirza-G|PACCMIT|RepTar|RNAhybrid|TargetScan
RLF	Q13129		hsa-miR-375	0.769723	19	Very High	BCmicrO|BiTargeting|CoMeTa|Cupid|DIANA|ElMMo3|MAMI|microrna.org|MirAncesTar|mirbase|miRcode|miRDB|MirMAP|MirTar|Mirza-G|RepTar|RNA22|TargetRank|TargetSpy
USP25	Q9UHP3		hsa-miR-200b-3p	0.769689	17	Very High	BCmicrO|CoMeTa|Cupid|DIANA|ElMMo3|MBStar|microrna.org|MirAncesTar|miRDB|MirMAP|MirTar|miRTar2GO|Mirza-G|RepTar|RNAhybrid|TargetRank|TargetScan
MAP4K5	Q9Y4K4		hsa-miR-200b-3p	0.769649	17	Very High	BCmicrO|CoMeTa|Cupid|DIANA|ElMMo3|MBStar|microrna.org|MirAncesTar|miRDB|MirMAP|MirTar|miRTar2GO|Mirza-G|MultiMiTar|RepTar|RNAhybrid|TargetRank
UBE2E1	P51965		hsa-miR-143-3p	0.769622	18	Very High	BCmicrO|CoMeTa|Cupid|DIANA|ElMMo3|microrna.org|MirAncesTar|mirbase|miRcode|mirCoX|miRDB|MirMAP|MirTar|Mirza-G|RepTar|RNAhybrid|TargetRank|TargetScan
CCNI	Q14094		hsa-miR-149-5p	0.769569	18	Very High	BCmicrO|CoMeTa|DIANA|ElMMo3|MBStar|MAMI|microrna.org|MirAncesTar|mirCoX|miRDB|MirMAP|MirSNP|MirTar|Mirza-G|PACCMIT|RNAhybrid|TargetRank|TargetScan
KLF4	O43474		hsa-miR-200b-3p	0.769366	15	Very High	BCmicrO|CoMeTa|Cupid|DIANA|ElMMo3|MBStar|MAMI|microrna.org|MirAncesTar|miRDB|MirMAP|MirTar|PACCMIT|RNAhybrid|TargetScan
CALU	O43852		hsa-miR-29c-3p	0.769347	18	Very High	BCmicrO|BiTargeting|CoMeTa|Cupid|ElMMo3|MBStar|MAMI|microrna.org|MirAncesTar|miRDB|MirMAP|MirSNP|miRTar2GO|Mirza-G|MultiMiTar|RepTar|RNAhybrid|TargetScan
SIPA1L2	Q9P2F8		hsa-miR-497-5p	0.769278	18	Very High	BCmicrO|BiTargeting|DIANA|ElMMo3|MBStar|microrna.org|MirAncesTar|miRcode|miRDB|MirMAP|MirSNP|MirTar|miRTar2GO|Mirza-G|RNA22|RNAhybrid|TargetRank|TargetScan
FASN	P49327		hsa-miR-497-5p	0.769211	17	Very High	BCmicrO|CoMeTa|DIANA|ElMMo3|microrna.org|MirAncesTar|miRcode|miRDB|MirMAP|MirTar|miRTar2GO|Mirza-G|PACCMIT|RepTar|RNAhybrid|TargetRank|TargetScan
ZNF346	Q9UL40		hsa-miR-29c-3p	0.769132	16	Very High	BCmicrO|BiTargeting|Cupid|ElMMo3|MAMI|microrna.org|MirAncesTar|miRDB|MirMAP|MirSNP|miRTar2GO|MultiMiTar|PACCMIT|RepTar|RNAhybrid|TargetRank
TOP1	P11387		hsa-miR-149-5p	0.768995	19	Very High	BCmicrO|CoMeTa|Cupid|DIANA|ElMMo3|microrna.org|MirAncesTar|mirCoX|miRDB|MirMAP|miRTar2GO|Mirza-G|MultiMiTar|PACCMIT|PITA|RepTar|RNAhybrid|TargetRank|TargetScan
KCTD5	Q9NXV2		hsa-miR-29c-3p	0.768926	15	Very High	BCmicrO|CoMeTa|DIANA|ElMMo3|microrna.org|MirAncesTar|miRDB|MirMAP|MirTar|miRTar2GO|PACCMIT|RepTar|RNAhybrid|TargetRank|TargetScan
B4GAT1	O43505		hsa-miR-200b-3p	0.768873	15	Very High	BCmicrO|CoMeTa|Cupid|DIANA|ElMMo3|MAMI|microrna.org|MirAncesTar|miRDB|MirMAP|MirTar|RepTar|RNAhybrid|TargetRank|TargetScan
WASF1	Q92558		hsa-miR-140-5p	0.768869	19	Very High	BCmicrO|CoMeTa|Cupid|DIANA|ElMMo3|MBStar|microrna.org|MirAncesTar|miRcode|mirCoX|miRDB|MirMAP|MirTar|Mirza-G|MultiMiTar|RNAhybrid|TargetRank|TargetScan|TargetSpy
TAOK3	Q9H2K8		hsa-miR-200b-3p	0.768865	17	Very High	BCmicrO|CoMeTa|Cupid|DIANA|ElMMo3|MBStar|microrna.org|MirAncesTar|mirbase|miRDB|MirMAP|MirTar|Mirza-G|RepTar|RNAhybrid|TargetRank|TargetScan
MSL2	Q9HCI7		hsa-miR-200b-3p	0.768813	17	Very High	BCmicrO|CoMeTa|DIANA|ElMMo3|MBStar|MAMI|microrna.org|MirAncesTar|miRDB|MirMAP|MirTar|Mirza-G|PACCMIT|RepTar|RNAhybrid|TargetRank|TargetScan
PDHX	O00330		hsa-miR-29c-3p	0.768648	17	Very High	BCmicrO|CoMeTa|Cupid|DIANA|ElMMo3|MBStar|MAMI|microrna.org|MirAncesTar|mirbase|miRDB|MirMAP|Mirza-G|MultiMiTar|PACCMIT|RNAhybrid|TargetScan
MYBL2	P10244		hsa-miR-29c-3p	0.768568	14	Very High	BCmicrO|CoMeTa|Cupid|DIANA|ElMMo3|MAMI|microrna.org|MirAncesTar|mirbase|miRDB|MirMAP|RepTar|RNAhybrid|TargetScan
UHRF2	Q96PU4		hsa-miR-196b-5p	0.768534	15	Very High	Cupid|DIANA|ElMMo3|MBStar|microrna.org|MirAncesTar|mirCoX|miRDB|MirMAP|Mirza-G|MultiMiTar|PicTar|RNAhybrid|TargetRank|TargetScan
PDCD4	Q53EL6		hsa-miR-150-5p	0.768381	18	Very High	BCmicrO|BiTargeting|CoMeTa|DIANA|ElMMo3|MBStar|microrna.org|MirAncesTar|miRcode|mirCoX|miRDB|MirMAP|MirTar|Mirza-G|RepTar|RNAhybrid|TargetRank|TargetScan
YAP1	P46937		hsa-miR-497-5p	0.768355	19	Very High	BCmicrO|BiTargeting|CoMeTa|Cupid|DIANA|ElMMo3|MBStar|microrna.org|MirAncesTar|miRcode|miRDB|MirMAP|MirTar|miRTar2GO|Mirza-G|RepTar|RNAhybrid|TargetRank|TargetScan
EML5	Q05BV3		hsa-miR-29c-3p	0.768308	16	Very High	BCmicrO|BiTargeting|Cupid|DIANA|ElMMo3|MBStar|MAMI|microrna.org|MirAncesTar|mirbase|miRDB|MirMAP|miRTar2GO|PACCMIT|RepTar|TargetScan
RBM47	A0AV96		hsa-miR-199a-5p	0.768299	19	Very High	BCmicrO|BiTargeting|CoMeTa|DIANA|ElMMo3|MBStar|MAMI|microrna.org|MirAncesTar|miRDB|MirMAP|MirTar|miRTar2GO|Mirza-G|MultiMiTar|PACCMIT|RepTar|RNAhybrid|TargetScan
RETREG2	Q8NC44		hsa-miR-497-5p	0.768223	18	Very High	BCmicrO|BiTargeting|CoMeTa|DIANA|ElMMo3|microrna.org|MirAncesTar|miRcode|miRDB|MirMAP|MirSNP|MirTar|miRTar2GO|Mirza-G|PACCMIT|RepTar|RNAhybrid|TargetScan
LAMP2	P13473		hsa-miR-140-5p	0.768217	18	Very High	BCmicrO|CoMeTa|Cupid|DIANA|ElMMo3|MBStar|microrna.org|MirAncesTar|miRcode|mirCoX|MirMAP|miRTar2GO|Mirza-G|MultiMiTar|RepTar|RNAhybrid|TargetRank|TargetScan
TLL1	O43897		hsa-miR-497-5p	0.76816	18	Very High	BCmicrO|BiTargeting|CoMeTa|Cupid|DIANA|ElMMo3|MBStar|microrna.org|MirAncesTar|miRcode|MirMAP|miRTar2GO|Mirza-G|PACCMIT|RepTar|RNAhybrid|TargetRank|TargetScan
DACH1	Q9UI36		hsa-miR-200b-3p	0.768148	14	Very High	BCmicrO|CoMeTa|Cupid|DIANA|ElMMo3|MBStar|MAMI|microrna.org|MirAncesTar|miRDB|MirMAP|Mirza-G|TargetRank|TargetScan
BASP1	P80723		hsa-miR-150-5p	0.768129	18	Very High	BCmicrO|BiTargeting|CoMeTa|DIANA|ElMMo3|MAMI|microrna.org|mirbase|miRcode|mirCoX|miRDB|MirMAP|MirTar|Mirza-G|PACCMIT|RepTar|TargetRank|TargetScan
RNF138	Q8WVD3		hsa-miR-29c-3p	0.768072	16	Very High	BCmicrO|CoMeTa|Cupid|DIANA|ElMMo3|MBStar|microrna.org|MirAncesTar|miRDB|MirMAP|miRTar2GO|Mirza-G|PACCMIT|RepTar|TargetRank|TargetScan
NKRF	O15226		hsa-miR-29c-3p	0.768068	19	Very High	BCmicrO|CoMeTa|Cupid|DIANA|ElMMo3|MBStar|MAMI|microrna.org|MirAncesTar|mirbase|miRDB|MirMAP|MirTar|Mirza-G|MultiMiTar|PACCMIT|RepTar|RNAhybrid|TargetScan
BLCAP	P62952		hsa-miR-362-3p	0.768062	20	Very High	BCmicrO|CoMeTa|DIANA|ElMMo3|MBStar|microrna.org|MirAncesTar|mirbase|miRDB|MirMAP|MirSNP|MirTar|miRTar2GO|Mirza-G|PACCMIT|RepTar|RNAhybrid|TargetRank|TargetScan|TargetSpy
ZBTB39	O15060		hsa-miR-497-5p	0.768054	17	Very High	BCmicrO|CoMeTa|DIANA|ElMMo3|MBStar|microrna.org|MirAncesTar|miRcode|miRDB|MirMAP|MirTar|miRTar2GO|Mirza-G|PACCMIT|RepTar|TargetRank|TargetScan
CELF2	O95319		hsa-miR-29c-3p	0.768038	19	Very High	BCmicrO|BiTargeting|CoMeTa|Cupid|DIANA|ElMMo3|MBStar|microrna.org|MirAncesTar|miRDB|MirMAP|miRTar2GO|Mirza-G|MultiMiTar|PACCMIT|RepTar|RNAhybrid|TargetRank|TargetScan
SPPL3	Q8TCT6		hsa-miR-224-5p	0.76803	16	Very High	BCmicrO|Cupid|DIANA|ElMMo3|microrna.org|MirAncesTar|miRDB|MirMAP|MirSNP|MirTar|Mirza-G|MultiMiTar|PACCMIT|RepTar|TargetRank|TargetScan
SECISBP2L	Q93073		hsa-miR-200b-3p	0.76801	15	Very High	BCmicrO|CoMeTa|Cupid|DIANA|ElMMo3|MBStar|microrna.org|MirAncesTar|miRDB|MirMAP|miRTar2GO|Mirza-G|RNAhybrid|TargetRank|TargetScan
USP42	Q9H9J4		hsa-miR-497-5p	0.767914	16	Very High	BCmicrO|Cupid|DIANA|ElMMo3|microrna.org|MirAncesTar|miRcode|miRDB|MirMAP|MirTar|miRTar2GO|Mirza-G|PACCMIT|RepTar|RNAhybrid|TargetScan
PPP2CB	P62714		hsa-miR-150-5p	0.767834	17	Very High	BCmicrO|CoMeTa|Cupid|DIANA|ElMMo3|MBStar|MAMI|microrna.org|MirAncesTar|miRcode|mirCoX|miRDB|MirMAP|miRTar2GO|Mirza-G|RNAhybrid|TargetScan
FXR1	P51114		hsa-miR-200b-3p	0.767813	15	Very High	BCmicrO|CoMeTa|Cupid|DIANA|ElMMo3|MBStar|microrna.org|MirAncesTar|miRDB|MirMAP|Mirza-G|PACCMIT|RNAhybrid|TargetRank|TargetScan
SLC16A2	P36021		hsa-miR-143-3p	0.76777	20	Very High	BCmicrO|BiTargeting|CoMeTa|DIANA|ElMMo3|MBStar|MAMI|microrna.org|MirAncesTar|miRcode|mirCoX|MirMAP|MirTar|Mirza-G|MultiMiTar|PACCMIT|RepTar|RNAhybrid|TargetRank|TargetScan
RBM12	Q9NTZ6		hsa-miR-497-5p	0.767727	16	Very High	BCmicrO|CoMeTa|DIANA|ElMMo3|MBStar|microrna.org|MirAncesTar|mirbase|miRcode|miRDB|MirMAP|MirTar|Mirza-G|RepTar|TargetRank|TargetScan
TMEM65	Q6PI78		hsa-miR-29c-3p	0.767677	16	Very High	BCmicrO|Cupid|DIANA|ElMMo3|MBStar|microrna.org|MirAncesTar|miRDB|MirMAP|miRTar2GO|Mirza-G|MultiMiTar|PACCMIT|RepTar|TargetRank|TargetScan
SLC25A15	Q9Y619		hsa-miR-143-3p	0.767209	22	Very High	BCmicrO|BiTargeting|CoMeTa|DIANA|ElMMo3|MBStar|MAMI|microrna.org|MirAncesTar|mirbase|miRcode|mirCoX|miRDB|MirMAP|MirSNP|MirTar|Mirza-G|MultiMiTar|RepTar|RNAhybrid|TargetRank|TargetScan
ABCC5	O15440		hsa-miR-199a-5p	0.767086	17	Very High	BCmicrO|BiTargeting|CoMeTa|DIANA|ElMMo3|MAMI|microrna.org|MirAncesTar|miRDB|MirMAP|miRTar2GO|Mirza-G|PACCMIT|PicTar|RepTar|RNAhybrid|TargetScan
PRKAB2	O43741		hsa-miR-29c-3p	0.766899	17	Very High	BCmicrO|BiTargeting|CoMeTa|Cupid|DIANA|ElMMo3|MBStar|microrna.org|MirAncesTar|miRDB|MirMAP|MirTar|Mirza-G|MultiMiTar|RepTar|TargetRank|TargetScan
PCLAF	Q15004		hsa-miR-200b-3p	0.766824	17	Very High	BCmicrO|CoMeTa|Cupid|DIANA|ElMMo3|MBStar|microrna.org|MirAncesTar|miRDB|MirMAP|MirTar|miRTar2GO|Mirza-G|RepTar|RNAhybrid|TargetRank|TargetScan
ZNF654	Q8IZM8		hsa-miR-199a-5p	0.766665	20	Very High	BCmicrO|BiTargeting|CoMeTa|Cupid|DIANA|ElMMo3|MBStar|microrna.org|MirAncesTar|miRDB|MirMAP|MirTar|miRTar2GO|Mirza-G|MultiMiTar|PACCMIT|RepTar|TargetRank|TargetScan|TargetSpy
PPP1R12A	O14974		hsa-miR-140-5p	0.766663	18	Very High	BCmicrO|CoMeTa|Cupid|DIANA|ElMMo3|MBStar|microrna.org|MirAncesTar|miRcode|mirCoX|MirMAP|miRTar2GO|Mirza-G|MultiMiTar|RNAhybrid|TargetRank|TargetScan|TargetSpy
ZNF362	Q5T0B9		hsa-miR-29c-3p	0.766482	19	Very High	BCmicrO|CoMeTa|Cupid|DIANA|ElMMo3|microrna.org|MirAncesTar|miRDB|MirMAP|MirTar|miRTar2GO|Mirza-G|MultiMiTar|PACCMIT|RepTar|RNA22|RNAhybrid|TargetRank|TargetScan
CYP26B1	Q9NR63		hsa-miR-497-5p	0.766471	17	Very High	BCmicrO|BiTargeting|CoMeTa|DIANA|ElMMo3|microrna.org|MirAncesTar|miRcode|miRDB|MirMAP|MirTar|miRTar2GO|Mirza-G|PITA|RepTar|TargetRank|TargetScan
KPNA4	O00629		hsa-miR-497-5p	0.766436	17	Very High	BCmicrO|BiTargeting|CoMeTa|Cupid|DIANA|ElMMo3|MBStar|MAMI|microrna.org|MirAncesTar|miRcode|miRDB|MirMAP|Mirza-G|PACCMIT|RepTar|TargetScan
SLK	Q9H2G2		hsa-miR-200b-3p	0.766063	14	Very High	BCmicrO|CoMeTa|Cupid|DIANA|ElMMo3|MBStar|MAMI|microrna.org|MirAncesTar|MirMAP|miRTar2GO|Mirza-G|TargetRank|TargetScan
KIAA1024	Q9UPX6		hsa-miR-29c-3p	0.766056	13	Very High	BCmicrO|CoMeTa|Cupid|DIANA|ElMMo3|microrna.org|MirAncesTar|MirMAP|Mirza-G|PACCMIT|RepTar|TargetRank|TargetScan
TBC1D12	O60347		hsa-miR-200b-3p	0.765971	15	Very High	BCmicrO|CoMeTa|Cupid|DIANA|ElMMo3|MBStar|microrna.org|MirAncesTar|mirbase|miRDB|MirMAP|MirTar|Mirza-G|TargetRank|TargetScan
SLC16A14	Q7RTX9		hsa-miR-29c-3p	0.765751	16	Very High	BCmicrO|Cupid|DIANA|ElMMo3|microrna.org|MirAncesTar|mirbase|miRDB|MirMAP|MirTar|miRTar2GO|Mirza-G|PACCMIT|RepTar|TargetRank|TargetScan
ADRB2	P07550		hsa-miR-497-5p	0.765594	18	Very High	BCmicrO|CoMeTa|Cupid|DIANA|ElMMo3|MBStar|microrna.org|MirAncesTar|mirbase|miRcode|miRDB|MirMAP|MirTar|Mirza-G|PACCMIT|RepTar|RNAhybrid|TargetScan
AMOT	Q4VCS5		hsa-miR-29c-3p	0.765572	19	Very High	BCmicrO|BiTargeting|CoMeTa|DIANA|ElMMo3|MAMI|microrna.org|MirAncesTar|mirbase|miRDB|MirMAP|miRTar2GO|Mirza-G|MultiMiTar|PACCMIT|RepTar|RNAhybrid|TargetRank|TargetScan
HK2	P52789		hsa-miR-143-3p	0.765493	19	Very High	BCmicrO|CoMeTa|Cupid|DIANA|ElMMo3|MBStar|microrna.org|MirAncesTar|miRcode|mirCoX|miRDB|MirMAP|MirTar|Mirza-G|MultiMiTar|PACCMIT|RepTar|TargetRank|TargetScan
RGL1	Q9NZL6		hsa-miR-200b-3p	0.765476	15	Very High	BCmicrO|CoMeTa|Cupid|DIANA|ElMMo3|MAMI|microrna.org|MirAncesTar|miRDB|MirMAP|MirSNP|miRTar2GO|Mirza-G|TargetRank|TargetScan
RND3	P61587		hsa-miR-29c-3p	0.765224	19	Very High	BCmicrO|BiTargeting|CoMeTa|Cupid|DIANA|ElMMo3|MAMI|microrna.org|MirAncesTar|mirbase|miRDB|MirMAP|miRTar2GO|Mirza-G|MultiMiTar|PACCMIT|RepTar|RNAhybrid|TargetRank
BTRC	Q9Y297		hsa-miR-199a-5p	0.765207	20	Very High	BCmicrO|BiTargeting|CoMeTa|DIANA|ElMMo3|MBStar|MAMI|microrna.org|MirAncesTar|miRDB|MirMAP|MirTar|miRTar2GO|Mirza-G|MultiMiTar|PACCMIT|RepTar|TargetRank|TargetScan|TargetSpy
FNDC3B	Q53EP0		hsa-miR-143-3p	0.765197	18	Very High	BCmicrO|CoMeTa|DIANA|ElMMo3|MBStar|MAMI|microrna.org|MirAncesTar|miRcode|mirCoX|miRDB|MirMAP|miRTar2GO|MultiMiTar|PACCMIT|RepTar|RNAhybrid|TargetScan
KMT2A	Q03164		hsa-miR-150-5p	0.765168	21	Very High	BCmicrO|BiTargeting|CoMeTa|Cupid|DIANA|ElMMo3|MBStar|microrna.org|MirAncesTar|miRcode|mirCoX|miRDB|MirMAP|MirSNP|MirTar|miRTar2GO|Mirza-G|PACCMIT|RepTar|RNAhybrid|TargetRank
CDH2	P19022		hsa-miR-199a-5p	0.765071	18	Very High	BCmicrO|CoMeTa|DIANA|ElMMo3|MBStar|microrna.org|MirAncesTar|mirbase|miRDB|MirMAP|MirSNP|Mirza-G|MultiMiTar|PicTar|RepTar|RNAhybrid|TargetRank|TargetScan
KDR	P35968		hsa-miR-200b-3p	0.765046	15	Very High	BCmicrO|CoMeTa|Cupid|DIANA|ElMMo3|MBStar|microrna.org|MirAncesTar|miRDB|MirMAP|MirTar|miRTar2GO|Mirza-G|TargetRank|TargetScan
UBFD1	O14562		hsa-miR-149-5p	0.765021	20	Very High	BCmicrO|BiTargeting|CoMeTa|Cupid|DIANA|ElMMo3|MBStar|microrna.org|MirAncesTar|mirCoX|miRDB|MirMAP|MirTar|Mirza-G|MultiMiTar|PITA|RepTar|RNAhybrid|TargetRank|TargetScan
MARCKSL1	P49006		hsa-miR-149-5p	0.764915	17	Very High	BCmicrO|CoMeTa|DIANA|ElMMo3|MAMI|microrna.org|MirAncesTar|mirCoX|miRDB|MirMAP|miRTar2GO|Mirza-G|PACCMIT|RNA22|RNAhybrid|TargetRank|TargetScan
MPRIP	Q6WCQ1		hsa-miR-200b-3p	0.764901	17	Very High	BCmicrO|CoMeTa|Cupid|DIANA|ElMMo3|MBStar|MAMI|microrna.org|MirAncesTar|miRDB|MirMAP|MirSNP|MirTar|Mirza-G|PACCMIT|RNAhybrid|TargetScan
RIC1	Q4ADV7		hsa-miR-497-5p	0.764884	17	Very High	BCmicrO|BiTargeting|DIANA|ElMMo3|MBStar|microrna.org|MirAncesTar|mirbase|miRcode|miRDB|MirMAP|MirTar|miRTar2GO|Mirza-G|PACCMIT|RNAhybrid|TargetScan
GRIP1	Q9Y3R0		hsa-miR-29c-3p	0.764872	14	Very High	Cupid|DIANA|ElMMo3|MBStar|MAMI|microrna.org|MirAncesTar|mirbase|MirMAP|MirSNP|MirTar|miRTar2GO|RNAhybrid|TargetScan
SLC4A4	Q9Y6R1		hsa-miR-200b-3p	0.764679	18	Very High	BCmicrO|BiTargeting|CoMeTa|Cupid|DIANA|ElMMo3|MBStar|MAMI|microrna.org|MirAncesTar|mirbase|miRDB|MirMAP|Mirza-G|RepTar|RNAhybrid|TargetRank|TargetScan
HMGCR	P04035		hsa-miR-29c-3p	0.764661	20	Very High	BCmicrO|BiTargeting|CoMeTa|Cupid|DIANA|ElMMo3|MBStar|MAMI|microrna.org|MirAncesTar|mirbase|miRDB|MirMAP|MirTar|Mirza-G|MultiMiTar|PACCMIT|RepTar|RNAhybrid|TargetScan
ATL2	Q8NHH9		hsa-miR-200b-3p	0.764578	15	Very High	BCmicrO|CoMeTa|Cupid|ElMMo3|MBStar|microrna.org|MirAncesTar|miRDB|MirMAP|MirTar|miRTar2GO|Mirza-G|PACCMIT|RNAhybrid|TargetScan
KIAA0355	O15063		hsa-miR-200b-3p	0.76449	14	Very High	BCmicrO|Cupid|DIANA|ElMMo3|microrna.org|MirAncesTar|miRDB|MirMAP|MirTar|miRTar2GO|Mirza-G|PACCMIT|TargetRank|TargetScan
PCGF5	Q86SE9		hsa-miR-497-5p	0.764354	16	Very High	BCmicrO|BiTargeting|DIANA|ElMMo3|MBStar|microrna.org|MirAncesTar|miRcode|miRDB|MirMAP|MirTar|miRTar2GO|Mirza-G|RepTar|TargetRank|TargetScan
IPO9	Q96P70		hsa-miR-497-5p	0.764325	18	Very High	BCmicrO|BiTargeting|CoMeTa|Cupid|DIANA|ElMMo3|MBStar|MirAncesTar|miRcode|miRDB|MirMAP|miRTar2GO|Mirza-G|PACCMIT|RepTar|RNA22|TargetRank|TargetScan
FAM117A	Q9C073		hsa-miR-143-3p	0.764296	21	Very High	BCmicrO|CoMeTa|DIANA|ElMMo3|MBStar|MAMI|microrna.org|MirAncesTar|mirbase|miRcode|mirCoX|miRDB|MirMAP|MirTar|miRTar2GO|Mirza-G|MultiMiTar|PACCMIT|RepTar|RNAhybrid|TargetScan
PRKG1	Q13976		hsa-miR-29c-3p	0.764237	14	Very High	BCmicrO|CoMeTa|Cupid|DIANA|ElMMo3|MBStar|microrna.org|MirAncesTar|MirMAP|Mirza-G|PicTar|RepTar|RNAhybrid|TargetScan
PTPRR	Q15256		hsa-miR-497-5p	0.764234	16	Very High	BCmicrO|CoMeTa|DIANA|ElMMo3|MBStar|microrna.org|MirAncesTar|miRcode|miRDB|MirMAP|MirTar|Mirza-G|PACCMIT|RNAhybrid|TargetRank|TargetScan
WDR82	Q6UXN9		hsa-miR-497-5p	0.764037	16	Very High	BCmicrO|CoMeTa|DIANA|ElMMo3|MAMI|microrna.org|MirAncesTar|miRcode|miRDB|MirMAP|miRTar2GO|Mirza-G|PACCMIT|RepTar|TargetRank|TargetScan
MBD6	Q96DN6		hsa-miR-150-5p	0.763962	19	Very High	BCmicrO|BiTargeting|DIANA|ElMMo3|microrna.org|MirAncesTar|mirbase|miRcode|mirCoX|miRDB|MirMAP|MirSNP|MirTar|miRTar2GO|Mirza-G|PACCMIT|RNAhybrid|TargetRank|TargetScan
CHORDC1	Q9UHD1		hsa-miR-497-5p	0.763918	20	Very High	BCmicrO|BiTargeting|CoMeTa|Cupid|DIANA|ElMMo3|MBStar|MAMI|microrna.org|MirAncesTar|miRcode|miRDB|MirMAP|MirTar|Mirza-G|PACCMIT|RepTar|RNAhybrid|TargetRank|TargetScan
ASAP1	Q9ULH1		hsa-miR-200b-3p	0.763744	17	Very High	BCmicrO|CoMeTa|Cupid|DIANA|ElMMo3|MBStar|MAMI|microrna.org|MirAncesTar|miRDB|MirMAP|miRTar2GO|Mirza-G|PACCMIT|RepTar|RNAhybrid|TargetScan
PPM1E	Q8WY54		hsa-miR-497-5p	0.763652	13	Very High	BCmicrO|CoMeTa|Cupid|DIANA|ElMMo3|MBStar|microrna.org|MirAncesTar|miRcode|miRDB|RepTar|TargetRank|TargetScan
OCLN	Q16625		hsa-miR-200b-3p	0.76352	17	Very High	BCmicrO|CoMeTa|Cupid|DIANA|ElMMo3|MBStar|MAMI|microrna.org|MirAncesTar|mirbase|miRDB|MirMAP|MirSNP|Mirza-G|RepTar|RNAhybrid|TargetScan
FAM118B	Q9BPY3		hsa-miR-200b-3p	0.763489	15	Very High	BCmicrO|Cupid|DIANA|ElMMo3|MAMI|microrna.org|MirAncesTar|mirbase|miRDB|MirMAP|MirTar|Mirza-G|PACCMIT|RNAhybrid|TargetScan
NCS1	P62166		hsa-miR-497-5p	0.763474	16	Very High	BCmicrO|BiTargeting|CoMeTa|DIANA|ElMMo3|MBStar|MAMI|MirAncesTar|miRcode|miRDB|MirMAP|MirTar|Mirza-G|RepTar|TargetRank|TargetScan
C11orf57	Q6ZUT1		hsa-miR-29c-3p	0.763393	16	Very High	BCmicrO|CoMeTa|Cupid|DIANA|ElMMo3|MBStar|microrna.org|MirAncesTar|miRDB|MirMAP|Mirza-G|PACCMIT|RepTar|RNAhybrid|TargetRank|TargetScan
TSC22D3	Q99576		hsa-miR-497-5p	0.763363	18	Very High	BCmicrO|BiTargeting|CoMeTa|Cupid|DIANA|ElMMo3|MBStar|MAMI|microrna.org|MirAncesTar|miRcode|miRDB|MirMAP|Mirza-G|PACCMIT|RepTar|RNAhybrid|TargetScan
PTPRK	Q15262		hsa-miR-29c-3p	0.763291	18	Very High	BCmicrO|CoMeTa|Cupid|ElMMo3|MBStar|MAMI|microrna.org|MirAncesTar|miRDB|MirMAP|MirTar|miRTar2GO|Mirza-G|MultiMiTar|PACCMIT|RepTar|RNAhybrid|TargetScan
ARF5	P84085		hsa-miR-29c-3p	0.763285	17	Very High	BCmicrO|BiTargeting|CoMeTa|Cupid|DIANA|ElMMo3|MAMI|microrna.org|MirAncesTar|mirbase|miRDB|MirMAP|Mirza-G|PACCMIT|RepTar|TargetRank|TargetScan
CX3CL1	P78423		hsa-miR-29c-3p	0.763119	13	Very High	BCmicrO|CoMeTa|DIANA|ElMMo3|GenMir++|microrna.org|MirAncesTar|MirMAP|MultiMiTar|RepTar|RNAhybrid|TargetRank|TargetScan
API5	Q9BZZ5		hsa-miR-224-5p	0.763096	18	Very High	BCmicrO|BiTargeting|CoMeTa|Cupid|DIANA|ElMMo3|MBStar|microrna.org|MirAncesTar|miRDB|MirMAP|MirTar|Mirza-G|MultiMiTar|PACCMIT|RepTar|RNAhybrid|TargetRank
SNCG	O76070		hsa-miR-497-5p	0.762937	20	Very High	BCmicrO|BiTargeting|CoMeTa|Cupid|DIANA|ElMMo3|MAMI|microrna.org|MirAncesTar|mirbase|miRcode|MirMAP|MirSNP|MirTar|miRTar2GO|Mirza-G|PACCMIT|RepTar|RNAhybrid|TargetScan
PTGS2	P35354		hsa-miR-143-3p	0.762888	18	Very High	BCmicrO|CoMeTa|DIANA|ElMMo3|GenMir++|MBStar|MAMI|MirAncesTar|miRcode|mirCoX|MirMAP|miRTar2GO|Mirza-G|MultiMiTar|RepTar|RNA22|RNAhybrid|TargetScan
SIX4	Q9UIU6		hsa-miR-143-3p	0.762856	18	Very High	BCmicrO|Cupid|DIANA|ElMMo3|MBStar|microrna.org|MirAncesTar|miRcode|mirCoX|miRDB|MirMAP|MirTar|miRTar2GO|Mirza-G|MultiMiTar|PACCMIT|RepTar|TargetScan
ABL2	P42684		hsa-miR-497-5p	0.762781	17	Very High	BCmicrO|BiTargeting|CoMeTa|DIANA|ElMMo3|MBStar|MirAncesTar|miRcode|miRDB|MirMAP|MirTar|miRTar2GO|Mirza-G|RepTar|RNA22|RNAhybrid|TargetScan
UST	Q9Y2C2		hsa-miR-150-5p	0.76276	18	Very High	BCmicrO|BiTargeting|CoMeTa|Cupid|DIANA|ElMMo3|MBStar|microrna.org|MirAncesTar|miRcode|mirCoX|miRDB|MirMAP|miRTar2GO|Mirza-G|PACCMIT|TargetRank|TargetScan
DDX3Y	O15523		hsa-miR-199a-5p	0.762671	19	Very High	BCmicrO|CoMeTa|DIANA|ElMMo3|MBStar|MAMI|microrna.org|MirAncesTar|miRDB|MirMAP|MirTar|miRTar2GO|Mirza-G|MultiMiTar|PACCMIT|RNAhybrid|TargetRank|TargetScan|TargetSpy
ZNF423	Q2M1K9		hsa-miR-200b-3p	0.76254	16	Very High	BCmicrO|CoMeTa|Cupid|DIANA|ElMMo3|MAMI|microrna.org|MirAncesTar|mirbase|miRDB|MirMAP|miRTar2GO|Mirza-G|RNAhybrid|TargetRank|TargetScan
SUCO	Q9UBS9		hsa-miR-497-5p	0.762527	18	Very High	BCmicrO|CoMeTa|Cupid|DIANA|ElMMo3|MBStar|microrna.org|MirAncesTar|miRcode|miRDB|MirMAP|MirTar|Mirza-G|PACCMIT|RepTar|RNA22|RNAhybrid|TargetScan
CNIH2	Q6PI25		hsa-miR-497-5p	0.762311	17	Very High	BCmicrO|BiTargeting|Cupid|DIANA|ElMMo3|MAMI|microrna.org|MirAncesTar|mirbase|miRcode|miRDB|MirMAP|MirSNP|miRTar2GO|PACCMIT|RNAhybrid|TargetScan
CC2D1B	Q5T0F9		hsa-miR-497-5p	0.762143	18	Very High	BCmicrO|DIANA|ElMMo3|microrna.org|MirAncesTar|miRcode|miRDB|MirMAP|MirSNP|MirTar|miRTar2GO|Mirza-G|PACCMIT|PITA|RepTar|RNA22|RNAhybrid|TargetScan
HIPK1	Q86Z02		hsa-miR-362-3p	0.762058	21	Very High	BCmicrO|BiTargeting|CoMeTa|Cupid|DIANA|ElMMo3|MBStar|microrna.org|MirAncesTar|miRDB|MirMAP|MirSNP|MirTar|miRTar2GO|Mirza-G|PACCMIT|RepTar|RNA22|RNAhybrid|TargetRank|TargetScan
FAT3	Q8TDW7		hsa-miR-200b-3p	0.761881	17	Very High	BCmicrO|BiTargeting|Cupid|DIANA|ElMMo3|MBStar|microrna.org|MirAncesTar|mirbase|miRDB|MirMAP|MirSNP|MirTar|Mirza-G|PACCMIT|RepTar|TargetScan
FZD4	Q9ULV1		hsa-miR-199a-5p	0.761806	18	Very High	BCmicrO|CoMeTa|DIANA|ElMMo3|MBStar|MAMI|microrna.org|MirAncesTar|miRDB|MirMAP|MirTar|Mirza-G|MultiMiTar|PACCMIT|RepTar|TargetRank|TargetScan|TargetSpy
C16orf72	Q14CZ0		hsa-miR-497-5p	0.761787	16	Very High	BCmicrO|BiTargeting|CoMeTa|Cupid|DIANA|ElMMo3|MBStar|microrna.org|MirAncesTar|miRcode|miRDB|MirMAP|miRTar2GO|PACCMIT|RepTar|TargetScan
NRBF2	Q96F24		hsa-miR-200b-3p	0.761781	17	Very High	BCmicrO|BiTargeting|CoMeTa|Cupid|DIANA|ElMMo3|MAMI|microrna.org|MirAncesTar|mirbase|miRDB|MirMAP|miRTar2GO|PACCMIT|RepTar|RNAhybrid|TargetScan
DDX52	Q9Y2R4		hsa-miR-224-5p	0.761762	21	Very High	BCmicrO|BiTargeting|CoMeTa|DIANA|ElMMo3|MBStar|microrna.org|MirAncesTar|mirbase|miRDB|MirMAP|MirSNP|MirTar|miRTar2GO|Mirza-G|MultiMiTar|PITA|RepTar|RNAhybrid|TargetRank|TargetScan
NUDT4	Q9NZJ9		hsa-miR-200b-3p	0.76168	17	Very High	BCmicrO|CoMeTa|DIANA|ElMMo3|MBStar|MAMI|microrna.org|MirAncesTar|miRDB|MirMAP|MirSNP|MirTar|Mirza-G|PACCMIT|RNAhybrid|TargetRank|TargetScan
FAM133B	Q5BKY9		hsa-miR-497-5p	0.761638	15	Very High	BCmicrO|Cupid|DIANA|ElMMo3|MBStar|microrna.org|MirAncesTar|miRcode|miRDB|MirMAP|Mirza-G|RepTar|RNAhybrid|TargetRank|TargetScan
GNAI3	P08754		hsa-miR-497-5p	0.76159	19	Very High	BCmicrO|BiTargeting|CoMeTa|Cupid|DIANA|ElMMo3|MBStar|microrna.org|MirAncesTar|miRcode|miRDB|MirMAP|miRTar2GO|Mirza-G|PITA|RepTar|RNA22|TargetRank|TargetScan
NOL4L	Q96MY1		hsa-miR-497-5p	0.761464	15	Very High	BCmicrO|BiTargeting|Cupid|DIANA|ElMMo3|MBStar|microrna.org|MirAncesTar|miRcode|miRDB|MirMAP|miRTar2GO|Mirza-G|RNAhybrid|TargetScan
CCNJ	Q5T5M9		hsa-miR-29c-3p	0.761343	16	Very High	BCmicrO|CoMeTa|Cupid|DIANA|ElMMo3|microrna.org|MirAncesTar|miRDB|MirMAP|MirTar|miRTar2GO|Mirza-G|RepTar|RNAhybrid|TargetRank|TargetScan
SHROOM3	Q8TF72		hsa-miR-140-5p	0.761316	19	Very High	BCmicrO|DIANA|ElMMo3|MBStar|microrna.org|MirAncesTar|mirbase|miRcode|mirCoX|miRDB|MirMAP|MirSNP|MirTar|miRTar2GO|Mirza-G|MultiMiTar|RepTar|TargetRank|TargetScan
POU2F1	P14859		hsa-miR-497-5p	0.761301	17	Very High	BCmicrO|BiTargeting|DIANA|ElMMo3|MBStar|microrna.org|MirAncesTar|miRcode|miRDB|MirMAP|MirTar|miRTar2GO|Mirza-G|PACCMIT|RNA22|RNAhybrid|TargetScan
FAM60A	Q9NP50		hsa-miR-143-3p	0.761058	18	Very High	BCmicrO|CoMeTa|Cupid|DIANA|ElMMo3|MBStar|microrna.org|MirAncesTar|miRcode|mirCoX|MirMAP|miRTar2GO|Mirza-G|PACCMIT|RepTar|RNAhybrid|TargetRank|TargetScan
EIF4E	P06730		hsa-miR-150-5p	0.761049	16	Very High	BCmicrO|CoMeTa|Cupid|DIANA|ElMMo3|MAMI|microrna.org|MirAncesTar|miRcode|mirCoX|miRDB|MirMAP|MirTar|Mirza-G|RNAhybrid|TargetScan
AKIRIN2	Q53H80		hsa-miR-140-5p	0.761018	15	Very High	BCmicrO|CoMeTa|DIANA|ElMMo3|microrna.org|MirAncesTar|mirbase|miRcode|mirCoX|miRDB|MirMAP|Mirza-G|PACCMIT|PicTar|TargetScan
SON	P18583		hsa-miR-497-5p	0.760888	18	Very High	BCmicrO|CoMeTa|Cupid|DIANA|ElMMo3|MBStar|microrna.org|MirAncesTar|mirbase|miRcode|MirMAP|MirTar|miRTar2GO|Mirza-G|PACCMIT|RepTar|RNAhybrid|TargetRank
EIF4E2	O60573		hsa-miR-29c-3p	0.760864	15	Very High	BCmicrO|CoMeTa|Cupid|ElMMo3|MAMI|microrna.org|MirAncesTar|mirbase|MirMAP|miRTar2GO|MultiMiTar|RepTar|RNAhybrid|TargetRank|TargetScan
MBD2	Q9UBB5		hsa-miR-224-5p	0.760847	17	Very High	BCmicrO|BiTargeting|CoMeTa|Cupid|DIANA|ElMMo3|MBStar|microrna.org|MirAncesTar|miRDB|MirMAP|MirTar|Mirza-G|RepTar|RNAhybrid|TargetRank|TargetScan
PEA15	Q15121		hsa-miR-149-5p	0.760837	18	Very High	BCmicrO|CoMeTa|DIANA|ElMMo3|MAMI|microrna.org|MirAncesTar|mirCoX|miRDB|MirMAP|Mirza-G|MultiMiTar|PACCMIT|RepTar|RNA22|RNAhybrid|TargetRank|TargetScan
WDFY1	Q8IWB7		hsa-miR-29c-3p	0.760757	14	Very High	BCmicrO|Cupid|DIANA|ElMMo3|microrna.org|MirAncesTar|miRDB|MirMAP|miRTar2GO|Mirza-G|PACCMIT|RepTar|TargetRank|TargetScan
DZIP1	Q86YF9		hsa-miR-200b-3p	0.760691	17	Very High	BCmicrO|BiTargeting|CoMeTa|DIANA|ElMMo3|MBStar|microrna.org|MirAncesTar|miRDB|MirMAP|MirSNP|MirTar|Mirza-G|MultiMiTar|RepTar|RNAhybrid|TargetScan
DAB2IP	Q5VWQ8		hsa-miR-29c-3p	0.760662	14	Very High	BCmicrO|Cupid|DIANA|ElMMo3|MBStar|MirAncesTar|MirMAP|miRTar2GO|Mirza-G|PACCMIT|PicTar|RepTar|RNAhybrid|TargetScan
HILPDA	Q9Y5L2		hsa-miR-150-5p	0.760654	21	Very High	BCmicrO|CoMeTa|DIANA|ElMMo3|MBStar|MAMI|microrna.org|MirAncesTar|mirbase|miRcode|mirCoX|miRDB|MirMAP|MirSNP|MirTar|miRTar2GO|Mirza-G|PACCMIT|RepTar|RNAhybrid|TargetScan
ZNF148	Q9UQR1		hsa-miR-143-3p	0.760624	21	Very High	BCmicrO|CoMeTa|DIANA|ElMMo3|MBStar|microrna.org|MirAncesTar|miRcode|mirCoX|miRDB|MirMAP|MirSNP|miRTar2GO|Mirza-G|MultiMiTar|PACCMIT|PITA|RepTar|RNAhybrid|TargetRank|TargetScan
GLI3	P10071		hsa-miR-200b-3p	0.760526	18	Very High	BCmicrO|CoMeTa|Cupid|DIANA|ElMMo3|MBStar|MAMI|microrna.org|MirAncesTar|mirbase|miRDB|MirMAP|MirTar|Mirza-G|PACCMIT|RepTar|RNAhybrid|TargetScan
NR4A3	Q92570		hsa-miR-224-5p	0.760409	17	Very High	BCmicrO|BiTargeting|CoMeTa|Cupid|DIANA|ElMMo3|MBStar|MAMI|microrna.org|MirAncesTar|miRDB|MirMAP|Mirza-G|MultiMiTar|RepTar|TargetRank|TargetScan
EZH1	Q92800		hsa-miR-497-5p	0.760329	18	Very High	BCmicrO|BiTargeting|CoMeTa|DIANA|ElMMo3|microrna.org|MirAncesTar|miRcode|miRDB|MirMAP|MirTar|miRTar2GO|Mirza-G|PACCMIT|RepTar|RNAhybrid|TargetRank|TargetScan
AFF4	Q9UHB7		hsa-miR-497-5p	0.760251	19	Very High	BCmicrO|BiTargeting|CoMeTa|Cupid|DIANA|ElMMo3|MBStar|microrna.org|MirAncesTar|miRcode|miRDB|MirMAP|miRTar2GO|Mirza-G|PACCMIT|RepTar|RNAhybrid|TargetRank|TargetScan
GATA4	P43694		hsa-miR-200b-3p	0.760116	14	Very High	BCmicrO|CoMeTa|Cupid|DIANA|ElMMo3|MAMI|microrna.org|MirAncesTar|miRDB|MirMAP|MirTar|PACCMIT|RNAhybrid|TargetScan
UBFD1	O14562		hsa-miR-497-5p	0.76011	18	Very High	BCmicrO|BiTargeting|CoMeTa|DIANA|ElMMo3|MBStar|microrna.org|MirAncesTar|miRcode|miRDB|MirMAP|MirSNP|miRTar2GO|PACCMIT|RepTar|RNAhybrid|TargetRank|TargetScan
DPYSL2	Q16555		hsa-miR-140-5p	0.76001	20	Very High	BCmicrO|CoMeTa|DIANA|ElMMo3|MBStar|microrna.org|MirAncesTar|miRcode|mirCoX|miRDB|MirMAP|MirSNP|miRTar2GO|Mirza-G|MultiMiTar|PACCMIT|RNAhybrid|TargetRank|TargetScan|TargetSpy
GXYLT1	Q4G148		hsa-miR-143-3p	0.759943	17	Very High	BCmicrO|BiTargeting|Cupid|DIANA|ElMMo3|MBStar|microrna.org|MirAncesTar|miRcode|mirCoX|miRDB|MirMAP|MirTar|miRTar2GO|Mirza-G|RepTar|TargetScan
ATP6V1B2	P21281		hsa-miR-497-5p	0.759832	17	Very High	BCmicrO|CoMeTa|Cupid|DIANA|ElMMo3|MAMI|microrna.org|MirAncesTar|mirbase|miRcode|miRDB|MirMAP|Mirza-G|RepTar|RNAhybrid|TargetRank|TargetScan
SLC13A3	Q8WWT9		hsa-miR-497-5p	0.759764	19	Very High	BCmicrO|BiTargeting|CoMeTa|DIANA|ElMMo3|MBStar|MAMI|microrna.org|MirAncesTar|miRcode|miRDB|MirMAP|MirSNP|MirTar|Mirza-G|PACCMIT|RepTar|RNAhybrid|TargetRank
GGNBP2	Q9H3C7		hsa-miR-224-5p	0.759619	17	Very High	BCmicrO|CoMeTa|Cupid|DIANA|ElMMo3|MBStar|microrna.org|MirAncesTar|mirbase|miRDB|MirMAP|MirTar|Mirza-G|RepTar|RNAhybrid|TargetRank|TargetScan
TENM2	Q9NT68		hsa-miR-497-5p	0.759617	15	Very High	BCmicrO|CoMeTa|Cupid|DIANA|ElMMo3|microrna.org|MirAncesTar|miRcode|miRDB|MirMAP|MirTar|PACCMIT|RNAhybrid|TargetRank|TargetScan
NXPH1	P58417		hsa-miR-200b-3p	0.759595	17	Very High	BCmicrO|Cupid|DIANA|ElMMo3|MBStar|MAMI|microrna.org|MirAncesTar|mirbase|miRDB|MirMAP|MirTar|Mirza-G|PACCMIT|RNAhybrid|TargetRank|TargetScan
SH3PXD2A	Q5TCZ1		hsa-miR-200b-3p	0.759593	17	Very High	BCmicrO|CoMeTa|Cupid|DIANA|ElMMo3|MBStar|MAMI|MirAncesTar|miRDB|MirMAP|miRTar2GO|Mirza-G|PACCMIT|RepTar|RNAhybrid|TargetRank|TargetScan
WAPL	Q7Z5K2		hsa-miR-362-3p	0.759503	16	Very High	BCmicrO|CoMeTa|Cupid|DIANA|ElMMo3|microrna.org|MirAncesTar|miRDB|MirMAP|miRTar2GO|Mirza-G|RepTar|RNAhybrid|TargetRank|TargetScan|TargetSpy
PAM	P19021		hsa-miR-200b-3p	0.759466	16	Very High	BCmicrO|CoMeTa|Cupid|DIANA|ElMMo3|MBStar|MAMI|microrna.org|MirAncesTar|mirbase|miRDB|MirMAP|Mirza-G|PACCMIT|RNAhybrid|TargetScan
ZNF423	Q2M1K9		hsa-miR-224-5p	0.759451	18	Very High	BCmicrO|BiTargeting|CoMeTa|Cupid|DIANA|ElMMo3|MBStar|microrna.org|MirAncesTar|miRDB|MirMAP|MirTar|MultiMiTar|PACCMIT|RepTar|RNAhybrid|TargetRank|TargetScan
RARB	P10826		hsa-miR-497-5p	0.759438	16	Very High	BCmicrO|CoMeTa|Cupid|DIANA|ElMMo3|microrna.org|MirAncesTar|miRcode|miRDB|MirMAP|MirSNP|Mirza-G|PACCMIT|RepTar|RNAhybrid|TargetScan
MYB	P10242		hsa-miR-200b-3p	0.759363	16	Very High	BCmicrO|CoMeTa|Cupid|DIANA|ElMMo3|MBStar|microrna.org|MirAncesTar|miRDB|MirMAP|Mirza-G|PACCMIT|RepTar|RNAhybrid|TargetRank|TargetScan
NCKAP1	Q9Y2A7		hsa-miR-140-5p	0.759358	18	Very High	BCmicrO|BiTargeting|CoMeTa|Cupid|DIANA|ElMMo3|MBStar|microrna.org|MirAncesTar|miRcode|mirCoX|miRDB|MirMAP|MirTar|Mirza-G|MultiMiTar|RNAhybrid|TargetScan
KIF3B	O15066		hsa-miR-29c-3p	0.759257	14	Very High	BCmicrO|CoMeTa|Cupid|DIANA|ElMMo3|GenMir++|MBStar|microrna.org|MirAncesTar|miRDB|MirMAP|MultiMiTar|RepTar|TargetScan
GABBR2	O75899		hsa-miR-200b-3p	0.759248	15	Very High	BCmicrO|CoMeTa|Cupid|DIANA|ElMMo3|MBStar|MAMI|microrna.org|MirAncesTar|miRDB|MirMAP|Mirza-G|PACCMIT|TargetRank|TargetScan
TJP1	Q07157		hsa-miR-140-5p	0.75924	19	Very High	BCmicrO|BiTargeting|CoMeTa|Cupid|DIANA|ElMMo3|MBStar|microrna.org|MirAncesTar|miRcode|mirCoX|MirMAP|miRTar2GO|Mirza-G|MultiMiTar|PACCMIT|RNAhybrid|TargetRank|TargetScan
PHACTR2	O75167		hsa-miR-140-5p	0.759109	21	Very High	BCmicrO|BiTargeting|CoMeTa|Cupid|DIANA|ElMMo3|MBStar|MirAncesTar|miRcode|mirCoX|miRDB|MirMAP|miRTar2GO|Mirza-G|MultiMiTar|PACCMIT|PITA|RepTar|RNAhybrid|TargetRank|TargetScan
BZW1	Q7L1Q6		hsa-miR-497-5p	0.759086	17	Very High	BCmicrO|CoMeTa|Cupid|DIANA|ElMMo3|MBStar|microrna.org|MirAncesTar|miRcode|miRDB|MirMAP|miRTar2GO|Mirza-G|RepTar|RNAhybrid|TargetRank|TargetScan
ZBTB38	Q8NAP3		hsa-miR-200b-3p	0.759014	17	Very High	BCmicrO|CoMeTa|Cupid|DIANA|ElMMo3|MBStar|microrna.org|MirAncesTar|miRDB|MirMAP|miRTar2GO|Mirza-G|PACCMIT|RepTar|RNAhybrid|TargetRank|TargetScan
ZFP36L2	P47974		hsa-miR-375	0.758973	17	Very High	BCmicrO|CoMeTa|Cupid|DIANA|ElMMo3|MBStar|MAMI|microrna.org|MirAncesTar|miRcode|MirMAP|Mirza-G|RepTar|RNAhybrid|TargetRank|TargetScan|TargetSpy
FXR1	P51114		hsa-miR-140-5p	0.758904	18	Very High	BCmicrO|CoMeTa|DIANA|ElMMo3|MBStar|microrna.org|MirAncesTar|miRcode|mirCoX|miRDB|MirMAP|MirSNP|miRTar2GO|Mirza-G|PACCMIT|RepTar|RNAhybrid|TargetScan
HDHD2	Q9H0R4		hsa-miR-200b-3p	0.758813	17	Very High	BCmicrO|DIANA|ElMMo3|MBStar|MAMI|microrna.org|MirAncesTar|mirbase|miRDB|MirMAP|MirSNP|MirTar|Mirza-G|PACCMIT|RNAhybrid|TargetRank|TargetScan
ELMOD1	Q8N336		hsa-miR-143-3p	0.758648	21	Very High	BCmicrO|Cupid|DIANA|ElMMo3|MBStar|MAMI|microrna.org|MirAncesTar|mirbase|miRcode|mirCoX|miRDB|MirMAP|MirTar|Mirza-G|MultiMiTar|PACCMIT|PITA|RepTar|RNAhybrid|TargetRank
AFF1	P51825		hsa-miR-143-3p	0.758646	19	Very High	BCmicrO|CoMeTa|DIANA|ElMMo3|MBStar|MirAncesTar|miRcode|mirCoX|miRDB|MirMAP|MirTar|miRTar2GO|Mirza-G|MultiMiTar|PACCMIT|PITA|RepTar|TargetRank|TargetScan
ARHGAP6	O43182		hsa-miR-200b-3p	0.758635	16	Very High	BCmicrO|CoMeTa|Cupid|DIANA|ElMMo3|MBStar|microrna.org|MirAncesTar|miRDB|MirMAP|MirTar|Mirza-G|PACCMIT|RNAhybrid|TargetRank|TargetScan
IGF1R	P08069		hsa-miR-497-5p	0.758618	19	Very High	BCmicrO|BiTargeting|CoMeTa|DIANA|ElMMo3|MBStar|MirAncesTar|mirbase|miRcode|miRDB|MirMAP|MirSNP|miRTar2GO|Mirza-G|PACCMIT|RepTar|RNAhybrid|TargetRank|TargetScan
RELN	P78509		hsa-miR-224-5p	0.7586	19	Very High	BCmicrO|BiTargeting|CoMeTa|Cupid|DIANA|ElMMo3|MBStar|microrna.org|MirAncesTar|mirbase|miRDB|MirMAP|MirTar|Mirza-G|MultiMiTar|RepTar|RNAhybrid|TargetRank|TargetScan
PPP2R2C	Q9Y2T4		hsa-miR-200b-3p	0.758597	17	Very High	BCmicrO|BiTargeting|Cupid|DIANA|ElMMo3|MBStar|MAMI|microrna.org|MirAncesTar|miRDB|MirMAP|Mirza-G|PACCMIT|RepTar|RNAhybrid|TargetRank|TargetScan
VEGFA	P15692		hsa-miR-140-5p	0.758431	20	Very High	BCmicrO|BiTargeting|CoMeTa|Cupid|DIANA|ElMMo3|MBStar|microrna.org|MirAncesTar|miRcode|mirCoX|miRDB|MirMAP|miRTar2GO|Mirza-G|PACCMIT|RepTar|RNAhybrid|TargetRank|TargetScan
ZNF148	Q9UQR1		hsa-miR-199a-5p	0.758354	19	Very High	BCmicrO|CoMeTa|Cupid|DIANA|ElMMo3|MBStar|microrna.org|MirAncesTar|miRDB|MirMAP|miRTar2GO|Mirza-G|MultiMiTar|PACCMIT|RepTar|RNAhybrid|TargetRank|TargetScan|TargetSpy
WDR47	O94967		hsa-miR-497-5p	0.758293	18	Very High	BCmicrO|BiTargeting|CoMeTa|Cupid|DIANA|ElMMo3|MAMI|microrna.org|MirAncesTar|miRcode|miRDB|MirMAP|Mirza-G|PACCMIT|RepTar|RNA22|RNAhybrid|TargetScan
WDR37	Q9Y2I8		hsa-miR-196b-5p	0.758284	17	Very High	BiTargeting|CoMeTa|Cupid|DIANA|ElMMo3|MirAncesTar|mirCoX|miRDB|MirMAP|miRTar2GO|Mirza-G|MultiMiTar|PACCMIT|PicTar|RepTar|RNAhybrid|TargetScan
TACC1	O75410		hsa-miR-497-5p	0.758269	17	Very High	BCmicrO|BiTargeting|CoMeTa|DIANA|ElMMo3|MBStar|microrna.org|MirAncesTar|miRcode|miRDB|MirMAP|MirTar|miRTar2GO|Mirza-G|RepTar|RNAhybrid|TargetScan
C5orf15	Q8NC54		hsa-miR-29c-3p	0.758215	16	Very High	BCmicrO|CoMeTa|Cupid|DIANA|ElMMo3|microrna.org|MirAncesTar|miRDB|MirMAP|miRTar2GO|Mirza-G|MultiMiTar|PACCMIT|RNAhybrid|TargetRank|TargetScan
CERS6	Q6ZMG9		hsa-miR-200b-3p	0.75821	14	Very High	BCmicrO|CoMeTa|DIANA|ElMMo3|MBStar|MAMI|microrna.org|MirAncesTar|miRDB|MirMAP|miRTar2GO|Mirza-G|TargetRank|TargetScan
ARIH2	O95376		hsa-miR-150-5p	0.758174	19	Very High	BCmicrO|BiTargeting|CoMeTa|DIANA|ElMMo3|MAMI|microrna.org|MirAncesTar|mirbase|miRcode|mirCoX|miRDB|MirMAP|Mirza-G|PACCMIT|RepTar|RNAhybrid|TargetRank|TargetScan
CAST	P20810		hsa-miR-224-5p	0.758154	20	Very High	BCmicrO|CoMeTa|Cupid|DIANA|ElMMo3|MBStar|microrna.org|MirAncesTar|mirbase|miRDB|MirMAP|MirSNP|MirTar|Mirza-G|MultiMiTar|PACCMIT|RepTar|RNAhybrid|TargetRank|TargetScan
BTAF1	O14981		hsa-miR-497-5p	0.758138	14	Very High	BCmicrO|CoMeTa|Cupid|DIANA|ElMMo3|microrna.org|MirAncesTar|miRcode|MirMAP|PACCMIT|RepTar|RNAhybrid|TargetRank|TargetScan
ADCY1	Q08828		hsa-miR-149-5p	0.757969	18	Very High	BCmicrO|CoMeTa|DIANA|ElMMo3|MAMI|MirAncesTar|mirCoX|miRDB|MirMAP|MirSNP|MirTar|miRTar2GO|Mirza-G|PACCMIT|PITA|RepTar|RNAhybrid|TargetRank
YWHAH	Q04917		hsa-miR-497-5p	0.757968	15	Very High	BCmicrO|CoMeTa|DIANA|ElMMo3|microrna.org|MirAncesTar|miRcode|miRDB|MirMAP|MirTar|miRTar2GO|PACCMIT|RepTar|RNAhybrid|TargetScan
LUC7L3	O95232		hsa-miR-149-5p	0.757884	17	Very High	BCmicrO|CoMeTa|DIANA|ElMMo3|MAMI|microrna.org|MirAncesTar|mirCoX|miRDB|MirMAP|MirTar|miRTar2GO|Mirza-G|PACCMIT|RepTar|RNAhybrid|TargetScan
PCDHA1	Q9Y5I3		hsa-miR-29c-3p	0.757833	16	Very High	BCmicrO|BiTargeting|DIANA|ElMMo3|MBStar|microrna.org|MirAncesTar|miRDB|MirMAP|MirTar|miRTar2GO|MultiMiTar|RepTar|RNAhybrid|TargetRank|TargetScan
LTN1	O94822		hsa-miR-196b-5p	0.757719	18	Very High	CoMeTa|Cupid|DIANA|ElMMo3|MBStar|MAMI|microrna.org|MirAncesTar|mirCoX|miRDB|MirMAP|miRTar2GO|Mirza-G|MultiMiTar|PACCMIT|RNAhybrid|TargetRank|TargetScan
DENND6A	Q8IWF6		hsa-miR-29c-3p	0.75762	16	Very High	BCmicrO|Cupid|DIANA|ElMMo3|MBStar|MAMI|microrna.org|MirAncesTar|miRDB|MirMAP|MirTar|miRTar2GO|Mirza-G|PACCMIT|RepTar|TargetScan
CDC14A	Q9UNH5		hsa-miR-497-5p	0.757575	18	Very High	BCmicrO|CoMeTa|Cupid|DIANA|ElMMo3|MBStar|microrna.org|MirAncesTar|miRcode|miRDB|MirMAP|MirTar|miRTar2GO|Mirza-G|RNA22|RNAhybrid|TargetRank|TargetScan
SOS2	Q07890		hsa-miR-199a-5p	0.757363	19	Very High	BCmicrO|BiTargeting|CoMeTa|Cupid|DIANA|ElMMo3|MBStar|microrna.org|MirAncesTar|mirbase|miRDB|MirMAP|MultiMiTar|PACCMIT|RepTar|RNAhybrid|TargetRank|TargetScan|TargetSpy
NLK	Q9UBE8		hsa-miR-375	0.757295	13	Very High	BCmicrO|CoMeTa|DIANA|ElMMo3|MBStar|MAMI|miRcode|MirMAP|Mirza-G|PicTar|RepTar|RNAhybrid|TargetScan
RFWD2	Q8NHY2		hsa-miR-497-5p	0.757164	18	Very High	BCmicrO|BiTargeting|Cupid|DIANA|ElMMo3|microrna.org|MirAncesTar|mirbase|miRcode|miRDB|MirMAP|MirSNP|Mirza-G|RepTar|RNA22|RNAhybrid|TargetRank|TargetScan
SCML2	Q9UQR0		hsa-miR-29c-3p	0.757102	18	Very High	BCmicrO|BiTargeting|CoMeTa|DIANA|ElMMo3|MBStar|MAMI|microrna.org|MirAncesTar|miRDB|MirMAP|MirTar|Mirza-G|PACCMIT|RepTar|RNAhybrid|TargetRank|TargetScan
PTPN4	P29074		hsa-miR-375	0.757044	19	Very High	BCmicrO|BiTargeting|CoMeTa|Cupid|DIANA|ElMMo3|MBStar|microrna.org|MirAncesTar|mirbase|miRcode|miRDB|MirMAP|miRTar2GO|Mirza-G|RepTar|TargetRank|TargetScan|TargetSpy
MAP3K4	Q9Y6R4		hsa-miR-497-5p	0.756821	19	Very High	BCmicrO|BiTargeting|CoMeTa|Cupid|DIANA|ElMMo3|MBStar|MAMI|microrna.org|MirAncesTar|miRcode|miRDB|MirMAP|Mirza-G|PACCMIT|PITA|RepTar|RNAhybrid|TargetScan
DDX3Y	O15523		hsa-miR-497-5p	0.756652	17	Very High	BCmicrO|CoMeTa|DIANA|ElMMo3|MBStar|microrna.org|MirAncesTar|miRcode|miRDB|MirMAP|MirTar|miRTar2GO|Mirza-G|PACCMIT|RNAhybrid|TargetRank|TargetScan
CLCN5	P51795		hsa-miR-29c-3p	0.756616	18	Very High	BCmicrO|BiTargeting|CoMeTa|Cupid|DIANA|ElMMo3|MBStar|MirAncesTar|miRDB|MirMAP|MirTar|Mirza-G|MultiMiTar|PACCMIT|RepTar|RNAhybrid|TargetRank|TargetScan
ZC3H15	Q8WU90		hsa-miR-200b-3p	0.756614	17	Very High	BCmicrO|CoMeTa|Cupid|ElMMo3|MBStar|MAMI|microrna.org|MirAncesTar|miRDB|MirMAP|MirSNP|MirTar|Mirza-G|PACCMIT|RNAhybrid|TargetRank|TargetScan
TNFAIP1	Q13829		hsa-miR-497-5p	0.756589	17	Very High	BCmicrO|BiTargeting|CoMeTa|DIANA|ElMMo3|MAMI|MirAncesTar|miRcode|miRDB|MirMAP|miRTar2GO|Mirza-G|PACCMIT|RepTar|RNAhybrid|TargetRank|TargetScan
ADAMTS5	Q9UNA0		hsa-miR-497-5p	0.756549	17	Very High	BCmicrO|BiTargeting|CoMeTa|DIANA|ElMMo3|microrna.org|MirAncesTar|miRcode|miRDB|MirMAP|MirTar|miRTar2GO|Mirza-G|PACCMIT|RepTar|TargetRank|TargetScan
TOGARAM1	Q9Y4F4		hsa-miR-497-5p	0.75653	19	Very High	BCmicrO|BiTargeting|CoMeTa|Cupid|DIANA|ElMMo3|microrna.org|MirAncesTar|miRcode|miRDB|MirMAP|MirSNP|miRTar2GO|Mirza-G|PACCMIT|RepTar|RNAhybrid|TargetRank|TargetScan
DYRK2	Q92630		hsa-miR-497-5p	0.756521	18	Very High	BCmicrO|BiTargeting|CoMeTa|Cupid|DIANA|ElMMo3|MBStar|microrna.org|MirAncesTar|miRcode|miRDB|MirMAP|miRTar2GO|Mirza-G|PACCMIT|RepTar|TargetRank|TargetScan
RHOBTB1	O94844		hsa-miR-29c-3p	0.756484	15	Very High	BCmicrO|BiTargeting|CoMeTa|Cupid|DIANA|ElMMo3|microrna.org|MirAncesTar|MirMAP|miRTar2GO|Mirza-G|PACCMIT|RepTar|TargetRank|TargetScan
EDNRA	P25101		hsa-miR-200b-3p	0.756332	15	Very High	BCmicrO|DIANA|ElMMo3|MBStar|MAMI|microrna.org|MirAncesTar|miRDB|MirMAP|MirSNP|miRTar2GO|Mirza-G|RepTar|RNAhybrid|TargetRank
DPY19L1	Q2PZI1		hsa-miR-200b-3p	0.756209	19	Very High	BCmicrO|CoMeTa|Cupid|DIANA|ElMMo3|MBStar|microrna.org|MirAncesTar|miRDB|MirMAP|MirSNP|MirTar|miRTar2GO|Mirza-G|PACCMIT|RepTar|RNAhybrid|TargetRank|TargetScan
VPS37C	A5D8V6		hsa-miR-29c-3p	0.756201	18	Very High	BCmicrO|BiTargeting|CoMeTa|DIANA|ElMMo3|microrna.org|MirAncesTar|mirbase|miRDB|MirMAP|MirSNP|MirTar|miRTar2GO|Mirza-G|PACCMIT|RepTar|TargetRank|TargetScan
DDX3Y	O15523		hsa-miR-200b-3p	0.756032	18	Very High	BCmicrO|BiTargeting|CoMeTa|Cupid|DIANA|ElMMo3|MBStar|MAMI|microrna.org|MirAncesTar|miRDB|MirMAP|MirTar|Mirza-G|PACCMIT|RNAhybrid|TargetRank|TargetScan
BSN	Q9UPA5		hsa-miR-150-5p	0.755937	17	Very High	BCmicrO|CoMeTa|DIANA|ElMMo3|MAMI|MirAncesTar|mirbase|miRcode|mirCoX|miRDB|MirMAP|MirSNP|miRTar2GO|PITA|RepTar|TargetRank|TargetScan
SRRM1	Q8IYB3		hsa-miR-199a-5p	0.755915	20	Very High	BCmicrO|BiTargeting|CoMeTa|Cupid|DIANA|ElMMo3|microrna.org|MirAncesTar|mirbase|miRDB|MirMAP|MirSNP|MirTar|miRTar2GO|Mirza-G|MultiMiTar|RepTar|RNAhybrid|TargetRank|TargetScan
STX16	O14662		hsa-miR-29c-3p	0.755885	19	Very High	BCmicrO|BiTargeting|CoMeTa|Cupid|DIANA|ElMMo3|MBStar|microrna.org|MirAncesTar|miRDB|MirMAP|MirSNP|MirTar|miRTar2GO|Mirza-G|PACCMIT|RepTar|RNAhybrid|TargetScan
CNOT6	Q9ULM6		hsa-miR-29c-3p	0.755693	11	Very High	BCmicrO|CoMeTa|Cupid|DIANA|ElMMo3|MirAncesTar|MirMAP|miRTar2GO|Mirza-G|PicTar|TargetScan
TSPAN5	P62079		hsa-miR-497-5p	0.755582	18	Very High	BCmicrO|CoMeTa|DIANA|ElMMo3|MBStar|microrna.org|MirAncesTar|mirbase|miRcode|miRDB|MirMAP|MirTar|Mirza-G|PACCMIT|RepTar|RNAhybrid|TargetRank|TargetScan
ELMSAN1	Q6PJG2		hsa-miR-497-5p	0.75549	19	Very High	BCmicrO|BiTargeting|CoMeTa|DIANA|ElMMo3|MBStar|microrna.org|MirAncesTar|miRcode|miRDB|MirMAP|MirSNP|MirTar|miRTar2GO|Mirza-G|PACCMIT|RepTar|RNAhybrid|TargetScan
PAX9	P55771		hsa-miR-140-5p	0.755428	21	Very High	BCmicrO|CoMeTa|DIANA|ElMMo3|MBStar|MAMI|microrna.org|MirAncesTar|mirbase|miRcode|mirCoX|miRDB|MirMAP|miRTar2GO|Mirza-G|MultiMiTar|PACCMIT|PITA|RNAhybrid|TargetScan|TargetSpy
TMEM9B	Q9NQ34		hsa-miR-224-5p	0.755368	19	Very High	BCmicrO|CoMeTa|Cupid|DIANA|ElMMo3|MAMI|microrna.org|MirAncesTar|mirbase|miRDB|MirMAP|MirTar|miRTar2GO|Mirza-G|MultiMiTar|PACCMIT|RepTar|RNAhybrid|TargetRank
PDIA6	Q15084		hsa-miR-497-5p	0.755258	17	Very High	BCmicrO|CoMeTa|Cupid|ElMMo3|MBStar|microrna.org|MirAncesTar|mirbase|miRcode|miRDB|MirMAP|MirTar|miRTar2GO|Mirza-G|PACCMIT|RNAhybrid|TargetScan
HNRNPA1	P09651		hsa-miR-149-5p	0.755216	19	Very High	BCmicrO|BiTargeting|CoMeTa|Cupid|DIANA|ElMMo3|microrna.org|MirAncesTar|mirCoX|miRDB|MirMAP|MirTar|MultiMiTar|PACCMIT|PITA|RepTar|RNAhybrid|TargetRank|TargetScan
MFAP3	P55082		hsa-miR-29c-3p	0.7552	16	Very High	BCmicrO|DIANA|ElMMo3|MBStar|MAMI|microrna.org|MirAncesTar|miRDB|MirMAP|miRTar2GO|Mirza-G|PACCMIT|RepTar|RNAhybrid|TargetRank|TargetScan
MAP3K1	Q13233		hsa-miR-196b-5p	0.755086	17	Very High	CoMeTa|Cupid|DIANA|ElMMo3|MBStar|microrna.org|MirAncesTar|mirCoX|miRDB|MirMAP|MirTar|miRTar2GO|Mirza-G|PACCMIT|RepTar|TargetRank|TargetScan
CSNK1G3	Q9Y6M4		hsa-miR-362-3p	0.755058	17	Very High	BCmicrO|CoMeTa|Cupid|DIANA|ElMMo3|MBStar|microrna.org|MirAncesTar|miRDB|MirMAP|MirTar|Mirza-G|PACCMIT|RepTar|RNAhybrid|TargetRank|TargetScan
ATL2	Q8NHH9		hsa-miR-143-3p	0.755006	21	Very High	BCmicrO|CoMeTa|Cupid|DIANA|ElMMo3|MBStar|MAMI|microrna.org|MirAncesTar|mirbase|miRcode|mirCoX|miRDB|MirMAP|MirTar|miRTar2GO|Mirza-G|MultiMiTar|RepTar|RNAhybrid|TargetRank
SLC6A6	P31641		hsa-miR-362-3p	0.754884	17	Very High	BCmicrO|BiTargeting|CoMeTa|DIANA|ElMMo3|microrna.org|MirAncesTar|miRDB|MirMAP|MirTar|miRTar2GO|Mirza-G|PACCMIT|RepTar|RNAhybrid|TargetRank|TargetScan
EPM2AIP1	Q7L775		hsa-miR-143-3p	0.754745	18	Very High	BCmicrO|CoMeTa|DIANA|ElMMo3|MBStar|microrna.org|MirAncesTar|miRcode|mirCoX|miRDB|MirMAP|MirTar|miRTar2GO|Mirza-G|RepTar|RNAhybrid|TargetRank|TargetScan
ADAMTS3	O15072		hsa-miR-497-5p	0.754719	17	Very High	BCmicrO|Cupid|DIANA|ElMMo3|MBStar|microrna.org|MirAncesTar|miRcode|miRDB|MirMAP|MirTar|miRTar2GO|Mirza-G|PACCMIT|RNAhybrid|TargetRank|TargetScan
POLR3F	Q9H1D9		hsa-miR-497-5p	0.754693	18	Very High	BCmicrO|CoMeTa|DIANA|ElMMo3|MBStar|microrna.org|MirAncesTar|miRcode|miRDB|MirMAP|MirTar|miRTar2GO|Mirza-G|PACCMIT|RepTar|RNAhybrid|TargetRank|TargetScan
BCL9	O00512		hsa-miR-200b-3p	0.75465	14	Very High	BCmicrO|Cupid|DIANA|ElMMo3|GenMir++|MBStar|MAMI|microrna.org|MirAncesTar|MirMAP|miRTar2GO|RepTar|RNA22|TargetScan
NECTIN1	Q15223		hsa-miR-497-5p	0.754616	14	Very High	BCmicrO|CoMeTa|DIANA|ElMMo3|MirAncesTar|miRcode|miRDB|MirMAP|MirSNP|MirTar|Mirza-G|RepTar|TargetRank|TargetScan
IPO9	Q96P70		hsa-miR-150-5p	0.754464	19	Very High	BCmicrO|CoMeTa|DIANA|ElMMo3|MBStar|MirAncesTar|miRcode|mirCoX|miRDB|MirMAP|MirSNP|MirTar|miRTar2GO|PACCMIT|PITA|RepTar|RNA22|TargetRank|TargetScan
TGFBR3	Q03167		hsa-miR-497-5p	0.754353	19	Very High	BCmicrO|BiTargeting|CoMeTa|DIANA|ElMMo3|MBStar|microrna.org|MirAncesTar|miRcode|miRDB|MirMAP|MirTar|miRTar2GO|Mirza-G|PACCMIT|RepTar|RNA22|RNAhybrid|TargetScan
SSH2	Q76I76		hsa-miR-143-3p	0.754317	18	Very High	BCmicrO|DIANA|ElMMo3|MBStar|MAMI|microrna.org|MirAncesTar|miRcode|mirCoX|miRDB|MirMAP|miRTar2GO|Mirza-G|MultiMiTar|PACCMIT|RepTar|RNAhybrid|TargetRank
KALRN	O60229		hsa-miR-497-5p	0.75427	19	Very High	BCmicrO|BiTargeting|CoMeTa|Cupid|DIANA|ElMMo3|MBStar|MAMI|microrna.org|MirAncesTar|miRcode|miRDB|MirMAP|MirSNP|MirTar|Mirza-G|RepTar|RNAhybrid|TargetRank
PCNX1	Q96RV3		hsa-miR-200b-3p	0.754078	19	Very High	BCmicrO|CoMeTa|DIANA|ElMMo3|MBStar|microrna.org|MirAncesTar|miRDB|MirMAP|MirSNP|MirTar|miRTar2GO|Mirza-G|MultiMiTar|PACCMIT|RepTar|RNAhybrid|TargetRank|TargetScan
PALM	O75781		hsa-miR-29c-3p	0.754072	16	Very High	BCmicrO|BiTargeting|CoMeTa|Cupid|DIANA|ElMMo3|MAMI|microrna.org|MirAncesTar|miRDB|MirMAP|Mirza-G|PACCMIT|RepTar|RNAhybrid|TargetScan
CLDN1	O95832		hsa-miR-29c-3p	0.753782	17	Very High	BCmicrO|BiTargeting|CoMeTa|Cupid|DIANA|ElMMo3|microrna.org|MirAncesTar|miRDB|MirMAP|MirTar|miRTar2GO|Mirza-G|MultiMiTar|RepTar|TargetRank|TargetScan
THAP1	Q9NVV9		hsa-miR-200b-3p	0.753771	16	Very High	BCmicrO|CoMeTa|Cupid|DIANA|ElMMo3|MBStar|MAMI|microrna.org|MirAncesTar|miRDB|MirMAP|MirTar|PACCMIT|RNAhybrid|TargetRank|TargetScan
FNTA	P49354		hsa-miR-497-5p	0.753735	19	Very High	BCmicrO|BiTargeting|CoMeTa|Cupid|DIANA|ElMMo3|MBStar|MAMI|microrna.org|MirAncesTar|mirbase|miRcode|miRDB|MirMAP|Mirza-G|RepTar|RNAhybrid|TargetRank|TargetScan
GOLGA1	Q92805		hsa-miR-497-5p	0.753583	20	Very High	BCmicrO|BiTargeting|CoMeTa|Cupid|DIANA|ElMMo3|MBStar|microrna.org|MirAncesTar|miRcode|miRDB|MirMAP|miRTar2GO|Mirza-G|PACCMIT|PITA|RepTar|RNAhybrid|TargetRank|TargetScan
PDPN	Q86YL7		hsa-miR-199a-5p	0.753567	20	Very High	BCmicrO|CoMeTa|Cupid|DIANA|ElMMo3|MBStar|microrna.org|MirAncesTar|miRDB|MirMAP|MirTar|miRTar2GO|Mirza-G|MultiMiTar|RepTar|RNA22|RNAhybrid|TargetRank|TargetScan|TargetSpy
TNRC6A	Q8NDV7		hsa-miR-224-5p	0.753555	16	Very High	BCmicrO|BiTargeting|Cupid|DIANA|ElMMo3|microrna.org|MirAncesTar|miRDB|MirMAP|MirTar|miRTar2GO|Mirza-G|MultiMiTar|RepTar|RNAhybrid|TargetRank
NCOA7	Q8NI08		hsa-miR-200b-3p	0.753537	16	Very High	BCmicrO|Cupid|DIANA|ElMMo3|MBStar|MAMI|microrna.org|MirAncesTar|miRDB|MirMAP|miRTar2GO|Mirza-G|PACCMIT|RNAhybrid|TargetRank|TargetScan
IP6K1	Q92551		hsa-miR-200b-3p	0.753527	15	Very High	BCmicrO|CoMeTa|DIANA|ElMMo3|GenMir++|MBStar|MAMI|microrna.org|MirAncesTar|miRDB|MirMAP|PACCMIT|RepTar|RNAhybrid|TargetRank
SKI	P12755		hsa-miR-497-5p	0.75342	17	Very High	BCmicrO|BiTargeting|CoMeTa|DIANA|ElMMo3|MBStar|MirAncesTar|miRcode|miRDB|MirMAP|MirSNP|MirTar|miRTar2GO|Mirza-G|PACCMIT|RNA22|TargetScan
NOTUM	Q6P988		hsa-miR-224-5p	0.753288	16	Very High	BCmicrO|Cupid|DIANA|ElMMo3|microrna.org|MirAncesTar|miRDB|MirMAP|MirTar|Mirza-G|MultiMiTar|PACCMIT|RepTar|RNAhybrid|TargetRank|TargetScan
ANKRD13B	Q86YJ7		hsa-miR-497-5p	0.753212	17	Very High	BCmicrO|BiTargeting|Cupid|DIANA|ElMMo3|MBStar|microrna.org|MirAncesTar|miRcode|miRDB|MirMAP|miRTar2GO|Mirza-G|PACCMIT|RepTar|RNAhybrid|TargetScan
ARHGAP21	Q5T5U3		hsa-miR-224-5p	0.753092	18	Very High	BCmicrO|Cupid|DIANA|ElMMo3|MBStar|MAMI|microrna.org|MirAncesTar|mirbase|miRDB|MirMAP|MirTar|Mirza-G|PACCMIT|RepTar|RNAhybrid|TargetRank|TargetScan
CNTN4	Q8IWV2		hsa-miR-200b-3p	0.753061	15	Very High	BCmicrO|Cupid|DIANA|ElMMo3|MBStar|MAMI|microrna.org|MirAncesTar|miRDB|MirMAP|Mirza-G|PACCMIT|RNAhybrid|TargetRank|TargetScan
MBNL2	Q5VZF2		hsa-miR-196b-5p	0.752977	19	Very High	BiTargeting|CoMeTa|Cupid|DIANA|ElMMo3|MBStar|microrna.org|MirAncesTar|mirbase|mirCoX|miRDB|MirMAP|MirTar|miRTar2GO|Mirza-G|MultiMiTar|RNAhybrid|TargetRank|TargetScan
SYNCRIP	O60506		hsa-miR-375	0.752906	15	Very High	BCmicrO|CoMeTa|Cupid|DIANA|ElMMo3|MBStar|MAMI|microrna.org|MirAncesTar|mirbase|miRcode|MirMAP|Mirza-G|RepTar|TargetRank
CNTNAP1	P78357		hsa-miR-497-5p	0.752899	17	Very High	BCmicrO|CoMeTa|Cupid|DIANA|ElMMo3|microrna.org|MirAncesTar|miRcode|miRDB|MirMAP|MirTar|Mirza-G|PACCMIT|RepTar|RNAhybrid|TargetRank|TargetScan
YBX1	P67809		hsa-miR-375	0.752856	14	Very High	BCmicrO|CoMeTa|DIANA|ElMMo3|microrna.org|mirbase|miRcode|MirMAP|miRTar2GO|Mirza-G|PicTar|RNA22|RNAhybrid|TargetScan
KLC2	Q9H0B6		hsa-miR-143-3p	0.752788	19	Very High	BCmicrO|CoMeTa|Cupid|DIANA|ElMMo3|MAMI|microrna.org|MirAncesTar|miRcode|mirCoX|miRDB|MirMAP|miRTar2GO|Mirza-G|MultiMiTar|PACCMIT|PITA|RNAhybrid|TargetScan
ZDHHC20	Q5W0Z9		hsa-miR-224-5p	0.752586	17	Very High	BCmicrO|BiTargeting|DIANA|ElMMo3|MBStar|microrna.org|MirAncesTar|mirbase|miRDB|MirMAP|MirSNP|MirTar|Mirza-G|RepTar|RNAhybrid|TargetRank|TargetScan
RGMB	Q6NW40		hsa-miR-140-5p	0.752482	21	Very High	BCmicrO|Cupid|DIANA|ElMMo3|MBStar|microrna.org|MirAncesTar|miRcode|mirCoX|miRDB|MirMAP|MirSNP|MirTar|miRTar2GO|Mirza-G|MultiMiTar|RepTar|RNAhybrid|TargetRank|TargetScan|TargetSpy
CALU	O43852		hsa-miR-140-5p	0.752451	20	Very High	BCmicrO|CoMeTa|Cupid|DIANA|ElMMo3|MBStar|microrna.org|MirAncesTar|miRcode|mirCoX|miRDB|MirMAP|MirSNP|miRTar2GO|Mirza-G|MultiMiTar|PACCMIT|RepTar|RNAhybrid|TargetScan
UBQLN1	Q9UMX0		hsa-miR-200b-3p	0.752449	17	Very High	BCmicrO|Cupid|DIANA|ElMMo3|MBStar|MAMI|microrna.org|MirAncesTar|miRDB|MirMAP|MirSNP|MirTar|Mirza-G|PACCMIT|RNAhybrid|TargetRank|TargetScan
BCL2L2	Q92843		hsa-miR-29c-3p	0.752428	13	Very High	BCmicrO|CoMeTa|Cupid|DIANA|ElMMo3|GenMir++|MBStar|MirAncesTar|MirMAP|miRTar2GO|RepTar|RNAhybrid|TargetScan
SDCBP	O00560		hsa-miR-196b-5p	0.752402	18	Very High	CoMeTa|DIANA|ElMMo3|MBStar|MAMI|microrna.org|MirAncesTar|mirCoX|miRDB|MirMAP|MirSNP|MirTar|miRTar2GO|Mirza-G|MultiMiTar|PACCMIT|RNAhybrid|TargetScan
GABARAPL1	Q9H0R8		hsa-miR-497-5p	0.752323	17	Very High	BCmicrO|CoMeTa|Cupid|DIANA|ElMMo3|MBStar|microrna.org|MirAncesTar|miRcode|miRDB|MirMAP|miRTar2GO|Mirza-G|RepTar|RNAhybrid|TargetRank|TargetScan
CDC42	P60953		hsa-miR-497-5p	0.75222	17	Very High	BCmicrO|BiTargeting|CoMeTa|Cupid|DIANA|ElMMo3|MBStar|microrna.org|MirAncesTar|miRcode|MirMAP|miRTar2GO|Mirza-G|RepTar|RNA22|RNAhybrid|TargetRank
JARID2	Q92833		hsa-miR-29c-3p	0.75213	16	Very High	BCmicrO|CoMeTa|Cupid|DIANA|ElMMo3|MAMI|microrna.org|MirAncesTar|miRDB|MirMAP|MirTar|miRTar2GO|Mirza-G|RepTar|RNAhybrid|TargetScan
MEX3B	Q6ZN04		hsa-miR-200b-3p	0.752073	15	Very High	BCmicrO|Cupid|DIANA|ElMMo3|MBStar|MAMI|microrna.org|MirAncesTar|miRDB|MirMAP|miRTar2GO|Mirza-G|RNAhybrid|TargetRank|TargetScan
FUBP1	Q96AE4		hsa-miR-497-5p	0.752033	16	Very High	BCmicrO|CoMeTa|Cupid|ElMMo3|microrna.org|MirAncesTar|miRcode|miRDB|MirTar|miRTar2GO|Mirza-G|RepTar|RNA22|RNAhybrid|TargetRank|TargetScan
AGPAT4	Q9NRZ5		hsa-miR-29c-3p	0.751993	17	Very High	BCmicrO|BiTargeting|CoMeTa|Cupid|DIANA|ElMMo3|MBStar|MAMI|MirAncesTar|MirMAP|MirTar|Mirza-G|MultiMiTar|RepTar|RNAhybrid|TargetRank|TargetScan
KDELC1	Q6UW63		hsa-miR-200b-3p	0.751932	18	Very High	BCmicrO|CoMeTa|DIANA|ElMMo3|MBStar|MAMI|microrna.org|MirAncesTar|mirbase|miRDB|MirMAP|MirSNP|MirTar|Mirza-G|RepTar|RNAhybrid|TargetRank|TargetScan
AMOTL2	Q9Y2J4		hsa-miR-200b-3p	0.751898	15	Very High	BCmicrO|CoMeTa|Cupid|DIANA|ElMMo3|microrna.org|MirAncesTar|miRDB|MirMAP|MirTar|PACCMIT|RepTar|RNAhybrid|TargetRank|TargetScan
WWC3	Q9ULE0		hsa-miR-143-3p	0.751825	18	Very High	BCmicrO|BiTargeting|CoMeTa|DIANA|ElMMo3|MBStar|microrna.org|MirAncesTar|miRcode|mirCoX|miRDB|MirMAP|MirTar|miRTar2GO|Mirza-G|MultiMiTar|RepTar|TargetScan
WBP11	Q9Y2W2		hsa-miR-497-5p	0.751771	16	Very High	BCmicrO|CoMeTa|Cupid|DIANA|ElMMo3|microrna.org|MirAncesTar|miRcode|miRDB|MirMAP|MirTar|Mirza-G|PACCMIT|RepTar|RNAhybrid|TargetScan
DDX19A	Q9NUU7		hsa-miR-196b-5p	0.751684	18	Very High	CoMeTa|DIANA|ElMMo3|MBStar|MAMI|microrna.org|MirAncesTar|mirbase|mirCoX|miRDB|MirMAP|MirSNP|miRTar2GO|Mirza-G|PACCMIT|RepTar|RNAhybrid|TargetScan
CAMK1D	Q8IU85		hsa-miR-29c-3p	0.751652	14	Very High	BCmicrO|CoMeTa|Cupid|DIANA|ElMMo3|microrna.org|MirAncesTar|miRDB|MirMAP|Mirza-G|PACCMIT|PicTar|RepTar|RNAhybrid
PPP2R5C	Q13362		hsa-miR-200b-3p	0.751644	17	Very High	BCmicrO|CoMeTa|DIANA|ElMMo3|MBStar|MAMI|microrna.org|MirAncesTar|miRDB|MirMAP|miRTar2GO|Mirza-G|PACCMIT|RepTar|RNAhybrid|TargetRank|TargetScan
BTG2	P78543		hsa-miR-29c-3p	0.751591	17	Very High	BCmicrO|BiTargeting|CoMeTa|Cupid|DIANA|ElMMo3|MirAncesTar|miRDB|MirMAP|miRTar2GO|Mirza-G|MultiMiTar|PACCMIT|RepTar|RNA22|RNAhybrid|TargetScan
CDC42SE2	Q9NRR3		hsa-miR-497-5p	0.751575	18	Very High	BCmicrO|BiTargeting|CoMeTa|DIANA|ElMMo3|MBStar|microrna.org|MirAncesTar|miRcode|miRDB|MirMAP|MirTar|miRTar2GO|PACCMIT|RepTar|RNAhybrid|TargetRank|TargetScan
ARMCX2	Q7L311		hsa-miR-224-5p	0.751499	18	Very High	BCmicrO|CoMeTa|DIANA|ElMMo3|MBStar|microrna.org|MirAncesTar|mirbase|miRDB|MirMAP|MirTar|miRTar2GO|Mirza-G|MultiMiTar|RepTar|RNAhybrid|TargetRank|TargetScan
RIOK3	O14730		hsa-miR-224-5p	0.751463	18	Very High	BCmicrO|CoMeTa|DIANA|ElMMo3|MBStar|MAMI|microrna.org|MirAncesTar|mirbase|miRDB|MirMAP|MirTar|Mirza-G|MultiMiTar|RepTar|RNAhybrid|TargetRank|TargetScan
PAK5	Q9P286		hsa-miR-200b-3p	0.751419	16	Very High	BCmicrO|CoMeTa|Cupid|DIANA|ElMMo3|MBStar|MAMI|microrna.org|MirAncesTar|MirMAP|MirTar|Mirza-G|PACCMIT|RepTar|TargetRank|TargetScan
NDFIP1	Q9BT67		hsa-miR-143-3p	0.751377	17	Very High	BCmicrO|CoMeTa|Cupid|DIANA|ElMMo3|MBStar|MAMI|microrna.org|MirAncesTar|miRcode|mirCoX|MirMAP|miRTar2GO|Mirza-G|MultiMiTar|RepTar|TargetScan
B4GALT1	P15291		hsa-miR-497-5p	0.751377	19	Very High	BCmicrO|BiTargeting|CoMeTa|DIANA|ElMMo3|MBStar|microrna.org|MirAncesTar|miRcode|miRDB|MirMAP|MirSNP|MirTar|miRTar2GO|Mirza-G|RepTar|RNAhybrid|TargetRank|TargetScan
PPARGC1A	Q9UBK2		hsa-miR-199a-5p	0.751335	18	Very High	BCmicrO|CoMeTa|DIANA|ElMMo3|MBStar|MAMI|microrna.org|MirAncesTar|miRDB|MirMAP|Mirza-G|MultiMiTar|PACCMIT|RepTar|RNAhybrid|TargetRank|TargetScan|TargetSpy
PSME4	Q14997		hsa-miR-29c-3p	0.751334	15	Very High	BCmicrO|CoMeTa|Cupid|DIANA|ElMMo3|GenMir++|microrna.org|MirAncesTar|miRDB|MirMAP|MirTar|Mirza-G|PACCMIT|RepTar|RNAhybrid
PLP1	P60201		hsa-miR-29c-3p	0.751329	16	Very High	BCmicrO|BiTargeting|CoMeTa|Cupid|DIANA|ElMMo3|MBStar|MAMI|microrna.org|MirAncesTar|miRDB|MirMAP|Mirza-G|PACCMIT|RepTar|TargetScan
KCTD12	Q96CX2		hsa-miR-224-5p	0.751268	18	Very High	BCmicrO|BiTargeting|CoMeTa|Cupid|DIANA|ElMMo3|MBStar|microrna.org|MirAncesTar|miRDB|MirMAP|MirTar|Mirza-G|MultiMiTar|PACCMIT|RepTar|TargetRank|TargetScan
OTX1	P32242		hsa-miR-497-5p	0.75123	18	Very High	BCmicrO|BiTargeting|Cupid|DIANA|ElMMo3|MBStar|MirAncesTar|mirbase|miRcode|miRDB|MirMAP|MirSNP|Mirza-G|PACCMIT|RepTar|RNAhybrid|TargetRank|TargetScan
PTPN4	P29074		hsa-miR-143-3p	0.751199	19	Very High	BCmicrO|CoMeTa|Cupid|DIANA|ElMMo3|MBStar|MAMI|microrna.org|MirAncesTar|mirbase|miRcode|mirCoX|miRDB|MirMAP|miRTar2GO|Mirza-G|MultiMiTar|PACCMIT|TargetScan
SNX16	P57768		hsa-miR-497-5p	0.751196	18	Very High	BCmicrO|CoMeTa|DIANA|ElMMo3|MBStar|microrna.org|MirAncesTar|miRcode|miRDB|MirMAP|MirSNP|MirTar|miRTar2GO|Mirza-G|PACCMIT|RepTar|RNAhybrid|TargetScan
TMEM189-UBE2V1			hsa-miR-497-5p	0.751191	14	Very High	BCmicrO|BiTargeting|DIANA|ElMMo3|microrna.org|MirAncesTar|miRcode|miRDB|MirMAP|MirTar|miRTar2GO|PACCMIT|RepTar|TargetScan
RFX7	Q2KHR2		hsa-miR-29c-3p	0.751189	17	Very High	BCmicrO|BiTargeting|CoMeTa|Cupid|DIANA|ElMMo3|microrna.org|MirAncesTar|miRDB|MirMAP|miRTar2GO|Mirza-G|PACCMIT|RepTar|RNAhybrid|TargetRank|TargetScan
RYBP	Q8N488		hsa-miR-497-5p	0.751129	18	Very High	BCmicrO|BiTargeting|CoMeTa|Cupid|DIANA|ElMMo3|MBStar|microrna.org|MirAncesTar|miRcode|miRDB|MirMAP|miRTar2GO|Mirza-G|PACCMIT|RepTar|TargetRank|TargetScan
KAT2B	Q92831		hsa-miR-200b-3p	0.751066	15	Very High	BCmicrO|CoMeTa|Cupid|DIANA|ElMMo3|GenMir++|MBStar|MAMI|microrna.org|MirAncesTar|miRDB|MirMAP|Mirza-G|RNAhybrid|TargetRank
MKNK1	Q9BUB5		hsa-miR-497-5p	0.751041	18	Very High	BCmicrO|BiTargeting|CoMeTa|DIANA|ElMMo3|MBStar|microrna.org|MirAncesTar|miRcode|miRDB|MirMAP|MirTar|miRTar2GO|Mirza-G|RepTar|RNAhybrid|TargetRank|TargetScan
ZFHX4	Q86UP3		hsa-miR-362-3p	0.751036	18	Very High	BCmicrO|CoMeTa|Cupid|DIANA|ElMMo3|MBStar|microrna.org|MirAncesTar|mirbase|miRDB|MirMAP|MirTar|Mirza-G|PACCMIT|RepTar|RNAhybrid|TargetRank|TargetScan
GRB10	Q13322		hsa-miR-199a-5p	0.751013	19	Very High	BCmicrO|BiTargeting|CoMeTa|DIANA|ElMMo3|MBStar|MAMI|microrna.org|MirAncesTar|miRDB|MirMAP|MirTar|miRTar2GO|MultiMiTar|PACCMIT|RepTar|RNAhybrid|TargetRank|TargetScan
TUB	P50607		hsa-miR-143-3p	0.750892	20	Very High	BCmicrO|CoMeTa|DIANA|ElMMo3|MBStar|microrna.org|MirAncesTar|miRcode|mirCoX|miRDB|MirMAP|MirSNP|MirTar|miRTar2GO|Mirza-G|MultiMiTar|RepTar|RNAhybrid|TargetRank|TargetScan
COL21A1	Q96P44		hsa-miR-29c-3p	0.750847	19	Very High	BCmicrO|BiTargeting|CoMeTa|Cupid|DIANA|ElMMo3|MAMI|microrna.org|MirAncesTar|mirbase|miRDB|MirMAP|MirTar|Mirza-G|MultiMiTar|RepTar|RNAhybrid|TargetRank|TargetScan
ANKRD28	O15084		hsa-miR-200b-3p	0.750743	18	Very High	BCmicrO|CoMeTa|DIANA|ElMMo3|MBStar|microrna.org|MirAncesTar|miRDB|MirMAP|MirSNP|MirTar|miRTar2GO|Mirza-G|PACCMIT|RepTar|RNAhybrid|TargetRank|TargetScan
MAF	O75444		hsa-miR-143-3p	0.750734	18	Very High	BCmicrO|CoMeTa|DIANA|ElMMo3|MBStar|microrna.org|MirAncesTar|miRcode|mirCoX|miRDB|MirMAP|Mirza-G|MultiMiTar|PACCMIT|RepTar|RNAhybrid|TargetRank|TargetScan
MOB3B	Q86TA1		hsa-miR-497-5p	0.750724	16	Very High	BCmicrO|BiTargeting|CoMeTa|Cupid|DIANA|ElMMo3|microrna.org|MirAncesTar|miRcode|miRDB|MirMAP|miRTar2GO|Mirza-G|RepTar|TargetRank|TargetScan
PHTF2	Q8N3S3		hsa-miR-143-3p	0.750698	20	Very High	BCmicrO|CoMeTa|DIANA|ElMMo3|MBStar|MAMI|microrna.org|MirAncesTar|miRcode|mirCoX|miRDB|MirMAP|MirSNP|miRTar2GO|Mirza-G|MultiMiTar|RepTar|RNAhybrid|TargetRank|TargetScan
CACUL1	Q86Y37		hsa-miR-497-5p	0.750651	14	Very High	BCmicrO|DIANA|ElMMo3|microrna.org|MirAncesTar|miRcode|miRDB|MirMAP|MirTar|miRTar2GO|Mirza-G|RNAhybrid|TargetRank|TargetScan
SGIP1	Q9BQI5		hsa-miR-200b-3p	0.750647	17	Very High	BCmicrO|BiTargeting|Cupid|DIANA|ElMMo3|MBStar|MAMI|microrna.org|MirAncesTar|mirbase|MirMAP|MirSNP|Mirza-G|PACCMIT|RNA22|RNAhybrid|TargetScan
LEPR	P48357		hsa-miR-200b-3p	0.750567	18	Very High	BCmicrO|BiTargeting|CoMeTa|DIANA|ElMMo3|MBStar|MAMI|microrna.org|MirAncesTar|miRDB|MirMAP|MirSNP|MirTar|Mirza-G|RepTar|RNA22|RNAhybrid|TargetRank
DNAJB11	Q9UBS4		hsa-miR-29c-3p	0.750518	15	Very High	BCmicrO|DIANA|ElMMo3|MBStar|MAMI|microrna.org|MirAncesTar|mirbase|miRDB|MirMAP|Mirza-G|PACCMIT|RepTar|RNAhybrid|TargetScan
RNF125	Q96EQ8		hsa-miR-497-5p	0.750385	19	Very High	BCmicrO|BiTargeting|CoMeTa|Cupid|DIANA|ElMMo3|MBStar|microrna.org|MirAncesTar|miRcode|miRDB|MirMAP|miRTar2GO|Mirza-G|PACCMIT|RepTar|RNAhybrid|TargetRank|TargetScan
EIF4B	P23588		hsa-miR-150-5p	0.750168	18	Very High	BCmicrO|CoMeTa|Cupid|DIANA|ElMMo3|MBStar|microrna.org|MirAncesTar|miRcode|mirCoX|miRDB|MirMAP|MirTar|miRTar2GO|Mirza-G|RNAhybrid|TargetRank|TargetScan
PHLDB1	Q86UU1		hsa-miR-143-3p	0.750166	19	Very High	BCmicrO|BiTargeting|CoMeTa|DIANA|ElMMo3|MBStar|MAMI|microrna.org|MirAncesTar|miRcode|mirCoX|miRDB|MirMAP|Mirza-G|PACCMIT|RepTar|RNAhybrid|TargetRank|TargetScan
PPFIA1	Q13136		hsa-miR-200b-3p	0.750149	16	Very High	BCmicrO|CoMeTa|Cupid|DIANA|ElMMo3|MBStar|microrna.org|MirAncesTar|miRDB|MirMAP|MirSNP|MirTar|RepTar|RNAhybrid|TargetRank|TargetScan
MYCBP2	O75592		hsa-miR-140-5p	0.75013	20	Very High	BCmicrO|BiTargeting|CoMeTa|Cupid|DIANA|ElMMo3|MBStar|microrna.org|MirAncesTar|mirbase|miRcode|mirCoX|miRDB|MirMAP|MirTar|MultiMiTar|RepTar|RNAhybrid|TargetScan|TargetSpy
FOXD3	Q9UJU5		hsa-miR-150-5p	0.750048	21	Very High	BCmicrO|BiTargeting|CoMeTa|Cupid|DIANA|ElMMo3|MBStar|microrna.org|MirAncesTar|mirbase|miRcode|mirCoX|miRDB|MirMAP|MirSNP|MirTar|Mirza-G|PACCMIT|RNA22|RNAhybrid|TargetScan
ARID3B	Q8IVW6		hsa-miR-143-3p	0.749799	18	Very High	BCmicrO|CoMeTa|Cupid|DIANA|ElMMo3|MBStar|microrna.org|MirAncesTar|miRcode|mirCoX|miRDB|MirMAP|miRTar2GO|Mirza-G|MultiMiTar|RepTar|TargetRank|TargetScan
GLIS2	Q9BZE0		hsa-miR-29c-3p	0.749788	16	Very High	BCmicrO|BiTargeting|Cupid|DIANA|ElMMo3|MAMI|microrna.org|MirAncesTar|mirbase|miRDB|MirMAP|MultiMiTar|PACCMIT|RepTar|TargetRank|TargetScan
ACE2	Q9BYF1		hsa-miR-200b-3p	0.749713	16	Very High	BCmicrO|CoMeTa|DIANA|ElMMo3|MBStar|MAMI|microrna.org|MirAncesTar|mirbase|miRDB|MirMAP|Mirza-G|RepTar|RNAhybrid|TargetRank|TargetScan
ADAM19	Q9H013		hsa-miR-150-5p	0.749627	19	Very High	BCmicrO|CoMeTa|DIANA|ElMMo3|MBStar|microrna.org|MirAncesTar|miRcode|mirCoX|miRDB|MirMAP|MirTar|miRTar2GO|Mirza-G|PACCMIT|PITA|RNAhybrid|TargetRank|TargetScan
ZNF827	Q17R98		hsa-miR-140-5p	0.74962	15	Very High	BCmicrO|BiTargeting|DIANA|ElMMo3|microrna.org|MirAncesTar|miRcode|mirCoX|miRDB|MirMAP|Mirza-G|PACCMIT|PicTar|RNAhybrid|TargetScan
LARP4	Q71RC2		hsa-miR-199a-5p	0.749547	19	Very High	BCmicrO|BiTargeting|CoMeTa|Cupid|DIANA|ElMMo3|MBStar|MAMI|microrna.org|MirAncesTar|miRDB|MirMAP|miRTar2GO|Mirza-G|MultiMiTar|PACCMIT|RepTar|RNAhybrid|TargetRank
DCUN1D4	Q92564		hsa-miR-497-5p	0.749458	18	Very High	BCmicrO|BiTargeting|CoMeTa|DIANA|ElMMo3|MBStar|microrna.org|MirAncesTar|miRcode|miRDB|MirMAP|miRTar2GO|Mirza-G|PACCMIT|RepTar|RNAhybrid|TargetRank|TargetScan
ETV4	P43268		hsa-miR-29c-3p	0.749303	18	Very High	BCmicrO|BiTargeting|CoMeTa|DIANA|ElMMo3|GenMir++|MBStar|microrna.org|MirAncesTar|miRDB|MirMAP|MirSNP|Mirza-G|MultiMiTar|PACCMIT|RepTar|RNAhybrid|TargetScan
FBXW11	Q9UKB1		hsa-miR-200b-3p	0.749279	17	Very High	BCmicrO|CoMeTa|Cupid|DIANA|ElMMo3|MBStar|MAMI|microrna.org|MirAncesTar|miRDB|MirMAP|miRTar2GO|Mirza-G|PACCMIT|RepTar|RNAhybrid|TargetScan
KLHL3	Q9UH77		hsa-miR-200b-3p	0.749172	18	Very High	BCmicrO|CoMeTa|Cupid|DIANA|ElMMo3|MBStar|MAMI|microrna.org|MirAncesTar|miRDB|MirMAP|miRTar2GO|Mirza-G|PACCMIT|RepTar|RNAhybrid|TargetRank|TargetScan
KLF12	Q9Y4X4		hsa-miR-143-3p	0.749086	20	Very High	BCmicrO|BiTargeting|CoMeTa|Cupid|DIANA|ElMMo3|MBStar|MirAncesTar|miRcode|mirCoX|miRDB|MirMAP|MirTar|miRTar2GO|Mirza-G|PACCMIT|PITA|RepTar|TargetRank|TargetScan
UBQLN2	Q9UHD9		hsa-miR-224-5p	0.748984	16	Very High	BCmicrO|CoMeTa|Cupid|DIANA|ElMMo3|microrna.org|MirAncesTar|miRDB|MirMAP|MirTar|Mirza-G|MultiMiTar|PACCMIT|RepTar|TargetRank|TargetScan
ESRRA	P11474		hsa-miR-497-5p	0.748951	16	Very High	BCmicrO|CoMeTa|Cupid|DIANA|ElMMo3|microrna.org|MirAncesTar|miRcode|miRDB|MirMAP|Mirza-G|PACCMIT|RepTar|RNAhybrid|TargetRank|TargetScan
CDKN1B	P46527		hsa-miR-199a-5p	0.748951	18	Very High	BCmicrO|BiTargeting|DIANA|ElMMo3|MBStar|MAMI|microrna.org|MirAncesTar|miRDB|MirMAP|MirSNP|MirTar|miRTar2GO|Mirza-G|RepTar|RNAhybrid|TargetRank|TargetScan
ROCK2	O75116		hsa-miR-200b-3p	0.748804	16	Very High	BCmicrO|CoMeTa|Cupid|DIANA|ElMMo3|microrna.org|MirAncesTar|miRDB|MirMAP|MirSNP|miRTar2GO|Mirza-G|RepTar|RNAhybrid|TargetRank|TargetScan
ZFP91	Q96JP5		hsa-miR-150-5p	0.748744	13	Very High	BCmicrO|DIANA|ElMMo3|MAMI|MirAncesTar|miRcode|mirCoX|MirMAP|miRTar2GO|Mirza-G|RepTar|TargetRank|TargetScan
TIMP2	P16035		hsa-miR-200b-3p	0.748711	15	Very High	BCmicrO|CoMeTa|Cupid|DIANA|ElMMo3|microrna.org|MirAncesTar|miRDB|MirMAP|MirTar|Mirza-G|RepTar|RNAhybrid|TargetRank|TargetScan
2001-08-01	Q9UL18		hsa-miR-497-5p	0.748687	14	Very High	BCmicrO|BiTargeting|CoMeTa|DIANA|ElMMo3|microrna.org|MirAncesTar|miRcode|MirMAP|miRTar2GO|PACCMIT|RNA22|TargetRank|TargetScan
PAFAH1B2	P68402		hsa-miR-497-5p	0.748662	18	Very High	BCmicrO|BiTargeting|CoMeTa|Cupid|DIANA|ElMMo3|MBStar|microrna.org|MirAncesTar|miRcode|miRDB|MirMAP|MirTar|miRTar2GO|Mirza-G|PACCMIT|RNAhybrid|TargetScan
PDLIM5	Q96HC4		hsa-miR-497-5p	0.748642	20	Very High	BCmicrO|BiTargeting|CoMeTa|Cupid|DIANA|ElMMo3|MBStar|microrna.org|MirAncesTar|miRcode|miRDB|MirMAP|MirTar|miRTar2GO|Mirza-G|PACCMIT|PITA|RepTar|RNAhybrid|TargetScan
PCDH17	O14917		hsa-miR-29c-3p	0.748514	16	Very High	BCmicrO|CoMeTa|Cupid|DIANA|ElMMo3|microrna.org|MirAncesTar|miRDB|MirMAP|Mirza-G|MultiMiTar|PACCMIT|RepTar|RNAhybrid|TargetRank|TargetScan
LRIG3	Q6UXM1		hsa-miR-196b-5p	0.748514	18	Very High	BiTargeting|Cupid|ElMMo3|MBStar|MAMI|microrna.org|MirAncesTar|mirbase|mirCoX|miRDB|MirMAP|MirTar|miRTar2GO|MultiMiTar|RepTar|RNAhybrid|TargetRank|TargetScan
CEP350	Q5VT06		hsa-miR-196b-5p	0.748497	19	Very High	CoMeTa|Cupid|DIANA|ElMMo3|MBStar|microrna.org|MirAncesTar|mirCoX|miRDB|MirMAP|MirTar|miRTar2GO|Mirza-G|MultiMiTar|PACCMIT|RNA22|RNAhybrid|TargetRank|TargetScan
CELF2	O95319		hsa-miR-143-3p	0.748388	19	Very High	BCmicrO|CoMeTa|Cupid|DIANA|ElMMo3|MBStar|microrna.org|MirAncesTar|miRcode|mirCoX|miRDB|MirMAP|miRTar2GO|Mirza-G|MultiMiTar|RepTar|RNAhybrid|TargetRank|TargetScan
TARDBP	Q13148		hsa-miR-362-3p	0.748366	18	Very High	BCmicrO|BiTargeting|CoMeTa|Cupid|DIANA|ElMMo3|MBStar|microrna.org|MirAncesTar|mirbase|miRDB|MirMAP|MirTar|Mirza-G|PACCMIT|RNAhybrid|TargetRank|TargetScan
KHDRBS1	Q07666		hsa-miR-200b-3p	0.748232	14	Very High	BCmicrO|CoMeTa|DIANA|ElMMo3|MBStar|MAMI|microrna.org|MirAncesTar|miRDB|MirMAP|MirTar|Mirza-G|TargetRank|TargetScan
ATXN1	P54253		hsa-miR-375	0.748059	15	Very High	BCmicrO|CoMeTa|DIANA|ElMMo3|MBStar|MAMI|MirAncesTar|miRcode|MirMAP|miRTar2GO|Mirza-G|MultiMiTar|RepTar|TargetRank|TargetScan
HTR2C	P28335		hsa-miR-143-3p	0.748024	21	Very High	BCmicrO|CoMeTa|DIANA|ElMMo3|MBStar|MAMI|microrna.org|MirAncesTar|miRcode|mirCoX|miRDB|MirMAP|MirSNP|Mirza-G|MultiMiTar|PACCMIT|PITA|RepTar|RNAhybrid|TargetRank|TargetScan
STRADB	Q9C0K7		hsa-miR-497-5p	0.748008	14	Very High	BCmicrO|Cupid|DIANA|ElMMo3|microrna.org|MirAncesTar|miRcode|miRDB|MirMAP|PACCMIT|RepTar|RNAhybrid|TargetRank|TargetScan
RORB	Q92753		hsa-miR-150-5p	0.747923	17	Very High	BCmicrO|CoMeTa|Cupid|DIANA|ElMMo3|MAMI|microrna.org|MirAncesTar|mirbase|miRcode|mirCoX|miRDB|MirMAP|Mirza-G|RNAhybrid|TargetRank|TargetScan
TBC1D22B	Q9NU19		hsa-miR-200b-3p	0.747882	16	Very High	BCmicrO|CoMeTa|Cupid|DIANA|ElMMo3|MBStar|MAMI|microrna.org|MirAncesTar|miRDB|MirMAP|Mirza-G|PACCMIT|RepTar|RNAhybrid|TargetScan
SLC4A4	Q9Y6R1		hsa-miR-149-5p	0.747857	18	Very High	BCmicrO|CoMeTa|Cupid|DIANA|ElMMo3|MBStar|microrna.org|MirAncesTar|mirCoX|miRDB|MirMAP|MirTar|Mirza-G|MultiMiTar|PITA|RNAhybrid|TargetRank|TargetScan
ATP2B4	P23634		hsa-miR-29c-3p	0.747851	18	Very High	BCmicrO|BiTargeting|CoMeTa|Cupid|DIANA|ElMMo3|MBStar|microrna.org|MirAncesTar|miRDB|MirMAP|miRTar2GO|MultiMiTar|PACCMIT|RepTar|RNAhybrid|TargetRank|TargetScan
WBP1L	Q9NX94		hsa-miR-29c-3p	0.747795	14	Very High	BCmicrO|CoMeTa|Cupid|DIANA|ElMMo3|microrna.org|MirAncesTar|miRDB|MirMAP|miRTar2GO|Mirza-G|RepTar|TargetRank|TargetScan
SOS2	Q07890		hsa-miR-497-5p	0.74778	19	Very High	BCmicrO|BiTargeting|Cupid|DIANA|ElMMo3|MBStar|microrna.org|MirAncesTar|miRcode|miRDB|MirMAP|MirTar|miRTar2GO|Mirza-G|PACCMIT|RepTar|RNAhybrid|TargetRank|TargetScan
AKAP11	Q9UKA4		hsa-miR-497-5p	0.747774	18	Very High	BCmicrO|BiTargeting|CoMeTa|Cupid|DIANA|ElMMo3|MBStar|microrna.org|MirAncesTar|miRcode|miRDB|MirMAP|MirSNP|miRTar2GO|Mirza-G|PACCMIT|RepTar|TargetScan
PCDHA2	Q9Y5H9		hsa-miR-29c-3p	0.747761	16	Very High	BCmicrO|BiTargeting|CoMeTa|DIANA|ElMMo3|MBStar|microrna.org|MirAncesTar|miRDB|MirMAP|MirTar|miRTar2GO|MultiMiTar|RepTar|RNAhybrid|TargetScan
ULK2	Q8IYT8		hsa-miR-200b-3p	0.747711	17	Very High	BCmicrO|BiTargeting|CoMeTa|DIANA|ElMMo3|MBStar|MAMI|microrna.org|MirAncesTar|miRDB|MirMAP|Mirza-G|PACCMIT|RepTar|RNAhybrid|TargetRank|TargetScan
TAF11	Q15544		hsa-miR-29c-3p	0.747692	19	Very High	BCmicrO|BiTargeting|CoMeTa|DIANA|ElMMo3|MBStar|MAMI|microrna.org|MirAncesTar|mirbase|miRDB|MirMAP|MirTar|miRTar2GO|Mirza-G|RepTar|RNAhybrid|TargetRank|TargetScan
NRG1	Q02297		hsa-miR-200b-3p	0.747615	14	Very High	BCmicrO|Cupid|DIANA|ElMMo3|MBStar|microrna.org|MirAncesTar|miRDB|MirMAP|MirSNP|miRTar2GO|Mirza-G|RNAhybrid|TargetScan
PTPN13	Q12923		hsa-miR-200b-3p	0.747601	16	Very High	BCmicrO|CoMeTa|Cupid|DIANA|ElMMo3|MBStar|MAMI|microrna.org|MirAncesTar|miRDB|MirMAP|miRTar2GO|Mirza-G|PACCMIT|RNAhybrid|TargetScan
PCDH17	O14917		hsa-miR-497-5p	0.747597	17	Very High	BCmicrO|CoMeTa|Cupid|DIANA|ElMMo3|MBStar|microrna.org|MirAncesTar|miRcode|miRDB|MirMAP|MirTar|Mirza-G|PACCMIT|RepTar|RNAhybrid|TargetScan
PRR14L	Q5THK1		hsa-miR-29c-3p	0.747544	15	Very High	BCmicrO|BiTargeting|Cupid|DIANA|ElMMo3|microrna.org|MirAncesTar|miRDB|MirMAP|MirTar|miRTar2GO|Mirza-G|PACCMIT|RNAhybrid|TargetScan
UNC80	Q8N2C7		hsa-miR-497-5p	0.747513	17	Very High	BCmicrO|BiTargeting|Cupid|DIANA|ElMMo3|MBStar|microrna.org|MirAncesTar|miRcode|miRDB|MirMAP|MirSNP|MirTar|Mirza-G|PACCMIT|RNAhybrid|TargetScan
PTPN4	P29074		hsa-miR-497-5p	0.747422	18	Very High	BCmicrO|BiTargeting|CoMeTa|Cupid|DIANA|ElMMo3|MBStar|microrna.org|MirAncesTar|miRcode|miRDB|MirMAP|MirTar|miRTar2GO|Mirza-G|RepTar|TargetRank|TargetScan
PCDHA4	Q9UN74		hsa-miR-29c-3p	0.747388	16	Very High	BCmicrO|BiTargeting|DIANA|ElMMo3|MBStar|microrna.org|MirAncesTar|miRDB|MirMAP|MirTar|miRTar2GO|MultiMiTar|PACCMIT|RepTar|RNAhybrid|TargetScan
OTUD4	Q01804		hsa-miR-224-5p	0.747322	19	Very High	BCmicrO|CoMeTa|Cupid|DIANA|ElMMo3|MBStar|microrna.org|MirAncesTar|miRDB|MirMAP|MirSNP|miRTar2GO|Mirza-G|MultiMiTar|PACCMIT|RepTar|RNAhybrid|TargetRank|TargetScan
KLF10	Q13118		hsa-miR-200b-3p	0.747303	16	Very High	BCmicrO|Cupid|DIANA|ElMMo3|MBStar|MAMI|microrna.org|MirAncesTar|mirbase|miRDB|MirMAP|MirTar|Mirza-G|RNAhybrid|TargetRank|TargetScan
ABHD2	P08910		hsa-miR-497-5p	0.747257	17	Very High	BCmicrO|BiTargeting|CoMeTa|DIANA|ElMMo3|MBStar|MirAncesTar|miRcode|miRDB|MirMAP|MirTar|miRTar2GO|Mirza-G|PACCMIT|RepTar|RNAhybrid|TargetRank
ANKRD49	Q8WVL7		hsa-miR-29c-3p	0.747196	20	Very High	BCmicrO|BiTargeting|CoMeTa|Cupid|DIANA|ElMMo3|MAMI|microrna.org|MirAncesTar|mirbase|miRDB|MirMAP|MirTar|miRTar2GO|Mirza-G|MultiMiTar|PACCMIT|RepTar|RNAhybrid|TargetRank
AMER1	Q5JTC6		hsa-miR-29c-3p	0.747184	17	Very High	BCmicrO|BiTargeting|Cupid|DIANA|ElMMo3|microrna.org|MirAncesTar|mirbase|miRDB|MirMAP|MirTar|Mirza-G|MultiMiTar|RepTar|RNAhybrid|TargetRank|TargetScan
AMER2	Q8N7J2		hsa-miR-140-5p	0.747072	19	Very High	BCmicrO|Cupid|DIANA|ElMMo3|MBStar|MAMI|microrna.org|MirAncesTar|miRcode|mirCoX|miRDB|MirMAP|MirTar|Mirza-G|RepTar|RNAhybrid|TargetRank|TargetScan|TargetSpy
MARK1	Q9P0L2		hsa-miR-140-5p	0.747067	19	Very High	BCmicrO|BiTargeting|CoMeTa|Cupid|DIANA|ElMMo3|microrna.org|MirAncesTar|miRcode|mirCoX|miRDB|MirMAP|miRTar2GO|Mirza-G|RepTar|RNA22|RNAhybrid|TargetRank|TargetScan
NUFIP2	Q7Z417		hsa-miR-200b-3p	0.747035	16	Very High	BCmicrO|BiTargeting|Cupid|DIANA|ElMMo3|MBStar|MAMI|MirAncesTar|miRDB|MirMAP|MirSNP|miRTar2GO|MultiMiTar|RepTar|RNAhybrid|TargetScan
PHF20	Q9BVI0		hsa-miR-497-5p	0.746893	18	Very High	BCmicrO|BiTargeting|CoMeTa|Cupid|DIANA|ElMMo3|MBStar|microrna.org|MirAncesTar|miRcode|miRDB|MirMAP|MirSNP|miRTar2GO|Mirza-G|PACCMIT|RepTar|TargetScan
STOX2	Q9P2F5		hsa-miR-497-5p	0.746775	18	Very High	BCmicrO|BiTargeting|Cupid|DIANA|ElMMo3|MBStar|microrna.org|MirAncesTar|mirbase|miRcode|MirMAP|MirTar|Mirza-G|PACCMIT|RepTar|RNAhybrid|TargetRank|TargetScan
DDX3X	O00571		hsa-miR-224-5p	0.74677	18	Very High	BCmicrO|CoMeTa|Cupid|DIANA|ElMMo3|MBStar|microrna.org|MirAncesTar|miRDB|MirMAP|MirTar|miRTar2GO|Mirza-G|MultiMiTar|RepTar|RNAhybrid|TargetRank|TargetScan
SUZ12	Q15022		hsa-miR-497-5p	0.746676	16	Very High	BCmicrO|CoMeTa|Cupid|DIANA|ElMMo3|microrna.org|MirAncesTar|miRcode|MirMAP|MirTar|miRTar2GO|Mirza-G|PACCMIT|RepTar|RNAhybrid|TargetScan
CPD	O75976		hsa-miR-150-5p	0.746662	18	Very High	BCmicrO|CoMeTa|Cupid|DIANA|ElMMo3|MBStar|microrna.org|MirAncesTar|miRcode|mirCoX|miRDB|MirMAP|MirTar|Mirza-G|PACCMIT|RNAhybrid|TargetRank|TargetScan
JCAD	Q9P266		hsa-miR-200b-3p	0.746601	14	Very High	BCmicrO|CoMeTa|Cupid|DIANA|ElMMo3|MBStar|microrna.org|MirAncesTar|miRDB|MirMAP|Mirza-G|RepTar|TargetRank|TargetScan
CCDC120	Q96HB5		hsa-miR-199a-5p	0.746589	17	Very High	BCmicrO|BiTargeting|Cupid|DIANA|ElMMo3|MBStar|MAMI|microrna.org|MirAncesTar|miRDB|MirMAP|MultiMiTar|PACCMIT|RNAhybrid|TargetRank|TargetScan|TargetSpy
FAT4	Q6V0I7		hsa-miR-497-5p	0.746512	17	Very High	BCmicrO|BiTargeting|CoMeTa|Cupid|DIANA|ElMMo3|microrna.org|MirAncesTar|mirbase|miRcode|miRDB|MirMAP|MirSNP|MirTar|Mirza-G|RNAhybrid|TargetScan
PRKAR1A	P10644		hsa-miR-200b-3p	0.746347	16	Very High	BCmicrO|CoMeTa|Cupid|DIANA|ElMMo3|MBStar|microrna.org|MirAncesTar|miRDB|MirMAP|miRTar2GO|Mirza-G|PACCMIT|RNAhybrid|TargetRank|TargetScan
RBFOX3	A6NFN3		hsa-miR-200b-3p	0.746258	14	Very High	BCmicrO|Cupid|DIANA|ElMMo3|microrna.org|MirAncesTar|miRDB|MirMAP|MirTar|PACCMIT|RepTar|RNAhybrid|TargetRank|TargetScan
SLC30A8	Q8IWU4		hsa-miR-143-3p	0.74623	18	Very High	BCmicrO|DIANA|ElMMo3|MBStar|microrna.org|MirAncesTar|miRcode|mirCoX|miRDB|MirMAP|MirTar|Mirza-G|MultiMiTar|PACCMIT|RepTar|RNAhybrid|TargetRank|TargetScan
MCF2	P10911		hsa-miR-143-3p	0.746187	19	Very High	BCmicrO|CoMeTa|DIANA|ElMMo3|MBStar|MAMI|microrna.org|MirAncesTar|mirbase|miRcode|mirCoX|miRDB|MirMAP|Mirza-G|MultiMiTar|PACCMIT|RNAhybrid|TargetRank|TargetScan
NR2F2	P24468		hsa-miR-150-5p	0.746133	18	Very High	BCmicrO|BiTargeting|CoMeTa|DIANA|ElMMo3|MBStar|microrna.org|MirAncesTar|miRcode|mirCoX|miRDB|MirMAP|MirTar|Mirza-G|PACCMIT|RNAhybrid|TargetRank|TargetScan
ARIH1	Q9Y4X5		hsa-miR-497-5p	0.746064	17	Very High	BCmicrO|BiTargeting|Cupid|DIANA|ElMMo3|MBStar|microrna.org|MirAncesTar|miRcode|miRDB|MirMAP|MirTar|miRTar2GO|Mirza-G|PITA|RNAhybrid|TargetScan
PCDH9	Q9HC56		hsa-miR-497-5p	0.745987	19	Very High	BCmicrO|BiTargeting|CoMeTa|Cupid|DIANA|ElMMo3|MBStar|microrna.org|MirAncesTar|mirbase|miRcode|miRDB|MirMAP|MirTar|Mirza-G|PACCMIT|RepTar|RNAhybrid|TargetRank
FAM193B	Q96PV7		hsa-miR-29c-3p	0.745964	16	Very High	BCmicrO|BiTargeting|CoMeTa|Cupid|DIANA|ElMMo3|MAMI|microrna.org|MirAncesTar|miRDB|MirMAP|miRTar2GO|PACCMIT|RepTar|RNAhybrid|TargetScan
MFN2	O95140		hsa-miR-497-5p	0.745901	18	Very High	BCmicrO|BiTargeting|CoMeTa|DIANA|ElMMo3|microrna.org|MirAncesTar|miRcode|miRDB|MirMAP|MirTar|miRTar2GO|Mirza-G|PACCMIT|RepTar|RNA22|RNAhybrid|TargetScan
MYLK	Q15746		hsa-miR-497-5p	0.745856	18	Very High	BCmicrO|BiTargeting|CoMeTa|DIANA|ElMMo3|MBStar|microrna.org|MirAncesTar|miRcode|miRDB|MirMAP|MirTar|Mirza-G|PITA|RepTar|RNAhybrid|TargetRank|TargetScan
PCDHA3	Q9Y5H8		hsa-miR-29c-3p	0.74571	16	Very High	BCmicrO|BiTargeting|CoMeTa|DIANA|ElMMo3|MBStar|microrna.org|MirAncesTar|miRDB|MirMAP|MirTar|miRTar2GO|MultiMiTar|RepTar|RNAhybrid|TargetScan
ZNF189	O75820		hsa-miR-150-5p	0.74569	17	Very High	BCmicrO|BiTargeting|CoMeTa|DIANA|ElMMo3|MBStar|MAMI|microrna.org|MirAncesTar|miRcode|mirCoX|miRDB|MirMAP|Mirza-G|PACCMIT|RNAhybrid|TargetScan
SLC4A7	Q9Y6M7		hsa-miR-200b-3p	0.745598	14	Very High	BCmicrO|CoMeTa|DIANA|ElMMo3|MBStar|microrna.org|MirAncesTar|miRDB|MirMAP|miRTar2GO|Mirza-G|RNAhybrid|TargetRank|TargetScan
CMPK1	P30085		hsa-miR-29c-3p	0.74535	18	Very High	BCmicrO|CoMeTa|DIANA|ElMMo3|MBStar|microrna.org|MirAncesTar|miRDB|MirMAP|MirSNP|miRTar2GO|Mirza-G|MultiMiTar|PACCMIT|RepTar|RNAhybrid|TargetRank|TargetScan
BTLA	Q7Z6A9		hsa-miR-497-5p	0.745146	16	Very High	BCmicrO|BiTargeting|Cupid|DIANA|ElMMo3|MBStar|microrna.org|MirAncesTar|miRcode|miRDB|MirMAP|MirTar|Mirza-G|RepTar|TargetRank|TargetScan
LOX	P28300		hsa-miR-29c-3p	0.74514	15	Very High	BCmicrO|BiTargeting|Cupid|DIANA|ElMMo3|MBStar|microrna.org|MirAncesTar|miRDB|MirMAP|MirTar|miRTar2GO|Mirza-G|RNAhybrid|TargetScan
RBFOX1	Q9NWB1		hsa-miR-200b-3p	0.744901	18	Very High	BCmicrO|BiTargeting|CoMeTa|Cupid|DIANA|ElMMo3|MBStar|microrna.org|MirAncesTar|mirbase|miRDB|MirMAP|MirSNP|MirTar|Mirza-G|RepTar|RNAhybrid|TargetScan
TRIM2	Q9C040		hsa-miR-200b-3p	0.744897	18	Very High	BCmicrO|CoMeTa|Cupid|DIANA|ElMMo3|MBStar|MAMI|microrna.org|MirAncesTar|miRDB|MirMAP|MirSNP|Mirza-G|PACCMIT|RepTar|RNAhybrid|TargetRank|TargetScan
TRIM63	Q969Q1		hsa-miR-29c-3p	0.744726	14	Very High	BCmicrO|Cupid|DIANA|ElMMo3|microrna.org|MirAncesTar|mirbase|miRDB|MirMAP|MirTar|Mirza-G|RepTar|RNAhybrid|TargetScan
PDS5A	Q29RF7		hsa-miR-149-5p	0.744558	18	Very High	BCmicrO|CoMeTa|Cupid|DIANA|ElMMo3|MBStar|microrna.org|MirAncesTar|mirCoX|miRDB|MirMAP|miRTar2GO|Mirza-G|MultiMiTar|RepTar|RNAhybrid|TargetRank|TargetScan
MAP3K5	Q99683		hsa-miR-375	0.744553	14	Very High	BCmicrO|CoMeTa|Cupid|DIANA|ElMMo3|MBStar|MAMI|MirAncesTar|miRcode|MirMAP|Mirza-G|PicTar|RepTar|RNAhybrid
GNG12	Q9UBI6		hsa-miR-140-5p	0.74451	19	Very High	BCmicrO|CoMeTa|DIANA|ElMMo3|MBStar|microrna.org|MirAncesTar|miRcode|mirCoX|miRDB|MirMAP|MirTar|miRTar2GO|Mirza-G|MultiMiTar|RNA22|TargetRank|TargetScan|TargetSpy
NAA15	Q9BXJ9		hsa-miR-497-5p	0.744507	17	Very High	BCmicrO|CoMeTa|DIANA|ElMMo3|MBStar|microrna.org|MirAncesTar|miRcode|miRDB|MirMAP|MirSNP|miRTar2GO|Mirza-G|PACCMIT|RepTar|TargetRank|TargetScan
MAP1B	P46821		hsa-miR-200b-3p	0.744421	16	Very High	BCmicrO|CoMeTa|Cupid|DIANA|ElMMo3|MBStar|microrna.org|MirAncesTar|miRDB|MirMAP|miRTar2GO|Mirza-G|RepTar|RNAhybrid|TargetRank|TargetScan
STXBP1	P61764		hsa-miR-143-3p	0.744405	19	Very High	BCmicrO|CoMeTa|Cupid|DIANA|ElMMo3|MBStar|microrna.org|MirAncesTar|miRcode|mirCoX|miRDB|MirMAP|MirSNP|MirTar|miRTar2GO|Mirza-G|MultiMiTar|RNAhybrid|TargetScan
FOXN2	P32314		hsa-miR-200b-3p	0.744376	16	Very High	BCmicrO|CoMeTa|Cupid|DIANA|ElMMo3|MBStar|MAMI|microrna.org|MirAncesTar|miRDB|MirMAP|Mirza-G|PACCMIT|RepTar|TargetRank|TargetScan
UBE3A	Q05086		hsa-miR-140-5p	0.744375	14	Very High	BCmicrO|BiTargeting|CoMeTa|DIANA|GenMir++|MBStar|MAMI|MirAncesTar|miRcode|mirCoX|miRTar2GO|MultiMiTar|RepTar|RNAhybrid
SIK1	P57059		hsa-miR-497-5p	0.74435	15	Very High	BCmicrO|BiTargeting|CoMeTa|DIANA|ElMMo3|MAMI|MirAncesTar|miRcode|miRDB|MirMAP|MirTar|miRTar2GO|Mirza-G|RepTar|TargetScan
DCUN1D1	Q96GG9		hsa-miR-200b-3p	0.744288	14	Very High	BCmicrO|CoMeTa|Cupid|DIANA|ElMMo3|MAMI|microrna.org|MirAncesTar|MirMAP|Mirza-G|PACCMIT|RNAhybrid|TargetRank|TargetScan
PSD3	Q9NYI0		hsa-miR-143-3p	0.744272	19	Very High	BCmicrO|CoMeTa|DIANA|ElMMo3|MBStar|MAMI|MirAncesTar|miRcode|mirCoX|miRDB|MirMAP|MirSNP|miRTar2GO|Mirza-G|PACCMIT|RepTar|RNAhybrid|TargetRank|TargetScan
ITGB1	P05556		hsa-miR-29c-3p	0.744224	16	Very High	BCmicrO|CoMeTa|Cupid|DIANA|ElMMo3|MBStar|microrna.org|MirAncesTar|miRDB|MirMAP|Mirza-G|MultiMiTar|PACCMIT|RepTar|RNAhybrid|TargetScan
BAP1	Q92560		hsa-miR-200b-3p	0.744215	17	Very High	BCmicrO|CoMeTa|DIANA|ElMMo3|MBStar|MAMI|microrna.org|MirAncesTar|miRDB|MirMAP|MirTar|Mirza-G|PACCMIT|RepTar|RNAhybrid|TargetRank|TargetScan
KLHL3	Q9UH77		hsa-miR-149-5p	0.743936	17	Very High	BCmicrO|CoMeTa|DIANA|ElMMo3|MBStar|microrna.org|MirAncesTar|mirCoX|miRDB|MirMAP|miRTar2GO|Mirza-G|MultiMiTar|PACCMIT|RNAhybrid|TargetRank|TargetScan
TRPS1	Q9UHF7		hsa-miR-150-5p	0.743934	18	Very High	BCmicrO|CoMeTa|Cupid|DIANA|ElMMo3|MBStar|microrna.org|MirAncesTar|miRcode|mirCoX|miRDB|MirMAP|Mirza-G|PACCMIT|PITA|RNAhybrid|TargetRank|TargetScan
ARHGAP32	A7KAX9		hsa-miR-497-5p	0.743929	16	Very High	BCmicrO|BiTargeting|Cupid|DIANA|ElMMo3|MBStar|microrna.org|MirAncesTar|miRcode|miRDB|MirMAP|MirTar|miRTar2GO|Mirza-G|RNAhybrid|TargetScan
SYNDIG1	Q9H7V2		hsa-miR-497-5p	0.743921	16	Very High	BCmicrO|CoMeTa|Cupid|DIANA|ElMMo3|microrna.org|MirAncesTar|miRcode|miRDB|MirMAP|Mirza-G|PACCMIT|RepTar|RNAhybrid|TargetRank|TargetScan
MBNL2	Q5VZF2		hsa-miR-224-5p	0.743888	17	Very High	BCmicrO|CoMeTa|Cupid|DIANA|ElMMo3|MBStar|microrna.org|MirAncesTar|miRDB|MirMAP|Mirza-G|MultiMiTar|PACCMIT|RepTar|RNAhybrid|TargetRank|TargetScan
KANK1	Q14678		hsa-miR-200b-3p	0.743871	14	Very High	BCmicrO|CoMeTa|Cupid|ElMMo3|MBStar|MAMI|microrna.org|MirAncesTar|miRDB|MirMAP|MirTar|Mirza-G|RNAhybrid|TargetScan
PTX3	P26022		hsa-miR-224-5p	0.743856	18	Very High	BCmicrO|CoMeTa|Cupid|DIANA|ElMMo3|MBStar|MAMI|microrna.org|MirAncesTar|mirbase|miRDB|MirMAP|MirTar|Mirza-G|RepTar|RNAhybrid|TargetRank|TargetScan
RREB1	Q92766		hsa-miR-497-5p	0.743776	16	Very High	BCmicrO|BiTargeting|CoMeTa|DIANA|ElMMo3|MBStar|MirAncesTar|miRcode|miRDB|MirMAP|MirTar|miRTar2GO|Mirza-G|PACCMIT|RNAhybrid|TargetScan
SCRN1	Q12765		hsa-miR-140-5p	0.743731	20	Very High	BCmicrO|CoMeTa|DIANA|ElMMo3|MBStar|microrna.org|MirAncesTar|miRcode|mirCoX|miRDB|MirMAP|MirTar|miRTar2GO|Mirza-G|MultiMiTar|RepTar|RNAhybrid|TargetRank|TargetScan|TargetSpy
SPTAN1	Q13813		hsa-miR-29c-3p	0.743664	17	Very High	BCmicrO|CoMeTa|Cupid|DIANA|ElMMo3|MAMI|microrna.org|MirAncesTar|mirbase|miRDB|MirMAP|MirTar|miRTar2GO|Mirza-G|RepTar|RNAhybrid|TargetScan
XKR4	Q5GH76		hsa-miR-29c-3p	0.743642	15	Very High	BCmicrO|Cupid|DIANA|ElMMo3|MBStar|microrna.org|MirAncesTar|miRDB|MirMAP|Mirza-G|MultiMiTar|PACCMIT|RepTar|TargetRank|TargetScan
NSMF	Q6X4W1		hsa-miR-497-5p	0.743489	18	Very High	BCmicrO|DIANA|ElMMo3|MBStar|MAMI|microrna.org|MirAncesTar|miRcode|miRDB|MirMAP|MirSNP|MirTar|miRTar2GO|Mirza-G|PACCMIT|RepTar|RNAhybrid|TargetRank
SH3PXD2A	Q5TCZ1		hsa-miR-143-3p	0.743466	21	Very High	BCmicrO|BiTargeting|CoMeTa|Cupid|DIANA|ElMMo3|MBStar|MAMI|MirAncesTar|miRcode|mirCoX|miRDB|MirMAP|MirSNP|miRTar2GO|PACCMIT|PITA|RepTar|RNAhybrid|TargetRank|TargetScan
TRIM37	O94972		hsa-miR-29c-3p	0.743349	17	Very High	BCmicrO|CoMeTa|Cupid|DIANA|ElMMo3|MBStar|MAMI|microrna.org|MirAncesTar|miRDB|MirMAP|Mirza-G|MultiMiTar|PACCMIT|RepTar|RNAhybrid|TargetRank
ARHGAP19	Q14CB8		hsa-miR-200b-3p	0.743306	19	Very High	BCmicrO|CoMeTa|DIANA|ElMMo3|MBStar|microrna.org|MirAncesTar|mirbase|miRDB|MirMAP|MirSNP|MirTar|Mirza-G|MultiMiTar|PACCMIT|RepTar|RNAhybrid|TargetRank|TargetScan
RABIF	P47224		hsa-miR-200b-3p	0.74329	16	Very High	BCmicrO|DIANA|ElMMo3|GenMir++|MBStar|MAMI|microrna.org|MirAncesTar|miRDB|MirMAP|MirSNP|MirTar|Mirza-G|PACCMIT|RepTar|TargetRank
GATA2	P23769		hsa-miR-200b-3p	0.743247	16	Very High	BCmicrO|CoMeTa|Cupid|DIANA|ElMMo3|MAMI|microrna.org|MirAncesTar|miRDB|MirMAP|MirSNP|Mirza-G|PACCMIT|RepTar|RNAhybrid|TargetScan
LEMD3	Q9Y2U8		hsa-miR-200b-3p	0.743247	15	Very High	BCmicrO|CoMeTa|DIANA|ElMMo3|MBStar|MAMI|microrna.org|MirAncesTar|miRDB|MirMAP|miRTar2GO|Mirza-G|RepTar|TargetRank|TargetScan
ACSL4	O60488		hsa-miR-150-5p	0.743225	19	Very High	BCmicrO|BiTargeting|CoMeTa|DIANA|ElMMo3|MAMI|microrna.org|MirAncesTar|miRcode|mirCoX|miRDB|MirMAP|MirTar|miRTar2GO|Mirza-G|PACCMIT|PITA|RNAhybrid|TargetRank
BAG2	O95816		hsa-miR-140-5p	0.743194	20	Very High	BCmicrO|BiTargeting|CoMeTa|DIANA|ElMMo3|MAMI|microrna.org|MirAncesTar|mirbase|miRcode|mirCoX|miRDB|MirMAP|MirTar|miRTar2GO|Mirza-G|MultiMiTar|RepTar|TargetScan|TargetSpy
EPC1	Q9H2F5		hsa-miR-29c-3p	0.743138	11	Very High	BCmicrO|CoMeTa|Cupid|DIANA|ElMMo3|MirAncesTar|MirMAP|PicTar|RepTar|RNAhybrid|TargetScan
ANKRD40	Q6AI12		hsa-miR-224-5p	0.743061	17	Very High	BCmicrO|CoMeTa|Cupid|DIANA|ElMMo3|MBStar|microrna.org|MirAncesTar|miRDB|MirMAP|MirTar|miRTar2GO|Mirza-G|PACCMIT|PITA|RepTar|TargetScan
DEDD	O75618		hsa-miR-497-5p	0.743053	18	Very High	BCmicrO|BiTargeting|CoMeTa|Cupid|DIANA|ElMMo3|microrna.org|MirAncesTar|miRcode|miRDB|MirMAP|miRTar2GO|Mirza-G|PACCMIT|RepTar|RNA22|RNAhybrid|TargetScan
BTBD3	Q9Y2F9		hsa-miR-199a-5p	0.743015	18	Very High	BCmicrO|BiTargeting|CoMeTa|Cupid|DIANA|ElMMo3|MBStar|MAMI|microrna.org|MirAncesTar|miRDB|MirMAP|Mirza-G|MultiMiTar|RepTar|RNAhybrid|TargetRank|TargetScan
ZHX1	Q9UKY1		hsa-miR-497-5p	0.743013	17	Very High	BCmicrO|DIANA|ElMMo3|MBStar|microrna.org|MirAncesTar|miRcode|miRDB|MirMAP|MirTar|miRTar2GO|Mirza-G|PACCMIT|RepTar|RNAhybrid|TargetRank|TargetScan
KCTD8	Q6ZWB6		hsa-miR-200b-3p	0.743001	18	Very High	BCmicrO|BiTargeting|Cupid|DIANA|ElMMo3|MBStar|MAMI|microrna.org|MirAncesTar|mirbase|miRDB|MirMAP|MirSNP|Mirza-G|PACCMIT|RepTar|RNAhybrid|TargetRank
DNMT3A	Q9Y6K1		hsa-miR-200b-3p	0.742973	16	Very High	BCmicrO|CoMeTa|Cupid|DIANA|ElMMo3|MBStar|MAMI|microrna.org|MirAncesTar|miRDB|MirMAP|MirTar|Mirza-G|PACCMIT|RNAhybrid|TargetScan
HNF4G	Q14541		hsa-miR-29c-3p	0.742856	17	Very High	BCmicrO|BiTargeting|CoMeTa|Cupid|DIANA|ElMMo3|MBStar|microrna.org|MirAncesTar|mirbase|MirMAP|MirTar|Mirza-G|RepTar|RNAhybrid|TargetRank|TargetScan
SLC35A4	L0R6Q1		hsa-miR-143-3p	0.74284	17	Very High	BCmicrO|BiTargeting|DIANA|ElMMo3|MAMI|microrna.org|MirAncesTar|mirbase|miRcode|mirCoX|miRDB|MirMAP|MultiMiTar|PACCMIT|RepTar|RNAhybrid|TargetScan
CASR	P41180		hsa-miR-497-5p	0.742778	17	Very High	BCmicrO|BiTargeting|CoMeTa|Cupid|DIANA|ElMMo3|MBStar|microrna.org|MirAncesTar|miRcode|miRDB|MirMAP|Mirza-G|RepTar|RNAhybrid|TargetRank|TargetScan
MEOX2	P50222		hsa-miR-497-5p	0.742678	16	Very High	BCmicrO|CoMeTa|DIANA|ElMMo3|MBStar|microrna.org|MirAncesTar|miRcode|miRDB|MirMAP|MirTar|Mirza-G|RepTar|RNAhybrid|TargetRank|TargetScan
PPP6R3	Q5H9R7		hsa-miR-497-5p	0.742678	17	Very High	BCmicrO|BiTargeting|CoMeTa|Cupid|DIANA|ElMMo3|microrna.org|MirAncesTar|miRcode|miRDB|MirMAP|miRTar2GO|PACCMIT|RepTar|RNAhybrid|TargetRank|TargetScan
ADD3	Q9UEY8		hsa-miR-199a-5p	0.742488	17	Very High	BCmicrO|CoMeTa|Cupid|DIANA|ElMMo3|MBStar|microrna.org|MirAncesTar|miRDB|MirMAP|miRTar2GO|Mirza-G|MultiMiTar|RNAhybrid|TargetRank|TargetScan|TargetSpy
LPL	P06858		hsa-miR-29c-3p	0.742319	16	Very High	BCmicrO|CoMeTa|Cupid|DIANA|ElMMo3|microrna.org|MirAncesTar|miRDB|MirMAP|MirSNP|MirTar|Mirza-G|PACCMIT|RepTar|RNAhybrid|TargetScan
EMP1	P54849		hsa-miR-29c-3p	0.742299	13	Very High	BCmicrO|BiTargeting|CoMeTa|Cupid|DIANA|ElMMo3|GenMir++|MirAncesTar|MirMAP|miRTar2GO|RepTar|RNAhybrid|TargetScan
MBNL1	Q9NR56		hsa-miR-375	0.742255	15	Very High	BCmicrO|CoMeTa|Cupid|DIANA|ElMMo3|MBStar|MAMI|MirAncesTar|miRcode|MirMAP|miRTar2GO|Mirza-G|RNAhybrid|TargetRank|TargetScan
NAA40	Q86UY6		hsa-miR-199a-5p	0.742238	17	Very High	BCmicrO|CoMeTa|DIANA|ElMMo3|MAMI|microrna.org|MirAncesTar|MirMAP|MirTar|miRTar2GO|Mirza-G|MultiMiTar|PACCMIT|RepTar|RNAhybrid|TargetRank|TargetScan
BFAR	Q9NZS9		hsa-miR-497-5p	0.742161	19	Very High	BCmicrO|CoMeTa|Cupid|DIANA|ElMMo3|MBStar|microrna.org|MirAncesTar|mirbase|miRcode|miRDB|MirMAP|MirTar|miRTar2GO|Mirza-G|PACCMIT|RepTar|RNAhybrid|TargetScan
LFNG	Q8NES3		hsa-miR-200b-3p	0.742139	17	Very High	BCmicrO|CoMeTa|Cupid|DIANA|ElMMo3|MBStar|MAMI|microrna.org|MirAncesTar|miRDB|MirMAP|MirTar|miRTar2GO|Mirza-G|PACCMIT|RNAhybrid|TargetScan
PIM1	P11309		hsa-miR-497-5p	0.742113	15	Very High	BCmicrO|CoMeTa|Cupid|DIANA|ElMMo3|microrna.org|MirAncesTar|miRcode|miRDB|MirMAP|miRTar2GO|Mirza-G|RepTar|RNAhybrid|TargetScan
ARIH1	Q9Y4X5		hsa-miR-200b-3p	0.742106	15	Very High	BCmicrO|BiTargeting|Cupid|DIANA|ElMMo3|microrna.org|MirAncesTar|mirbase|miRDB|MirMAP|MirTar|miRTar2GO|Mirza-G|RNAhybrid|TargetScan
PCDHA5	Q9Y5H7		hsa-miR-29c-3p	0.742101	16	Very High	BCmicrO|BiTargeting|CoMeTa|DIANA|ElMMo3|MBStar|microrna.org|MirAncesTar|miRDB|MirMAP|MirTar|miRTar2GO|MultiMiTar|RepTar|RNAhybrid|TargetScan
PAQR3	Q6TCH7		hsa-miR-497-5p	0.742098	18	Very High	BCmicrO|BiTargeting|CoMeTa|Cupid|DIANA|ElMMo3|MBStar|microrna.org|MirAncesTar|miRcode|MirMAP|MirTar|miRTar2GO|Mirza-G|RepTar|RNAhybrid|TargetRank|TargetScan
TET3	O43151		hsa-miR-29c-3p	0.742057	14	Very High	BiTargeting|CoMeTa|DIANA|microrna.org|MirAncesTar|miRDB|MirMAP|MirTar|miRTar2GO|Mirza-G|PACCMIT|RepTar|TargetRank|TargetScan
MAMSTR	Q6ZN01		hsa-miR-497-5p	0.742047	17	Very High	BCmicrO|BiTargeting|DIANA|ElMMo3|MBStar|microrna.org|MirAncesTar|mirbase|miRcode|MirMAP|MirTar|Mirza-G|PACCMIT|RepTar|RNAhybrid|TargetRank|TargetScan
VEGFA	P15692		hsa-miR-200b-3p	0.742013	15	Very High	BCmicrO|CoMeTa|Cupid|DIANA|ElMMo3|MBStar|microrna.org|MirAncesTar|miRDB|MirMAP|Mirza-G|PACCMIT|RNAhybrid|TargetRank|TargetScan
GPR85	P60893		hsa-miR-29c-3p	0.741966	13	Very High	BCmicrO|CoMeTa|Cupid|DIANA|ElMMo3|MBStar|MirAncesTar|MirMAP|Mirza-G|PicTar|RepTar|RNAhybrid|TargetScan
CALM3	P0DP25		hsa-miR-196b-5p	0.741954	16	Very High	BiTargeting|CoMeTa|DIANA|ElMMo3|MBStar|MAMI|microrna.org|MirAncesTar|mirCoX|miRDB|MirMAP|miRTar2GO|Mirza-G|PACCMIT|RNAhybrid|TargetScan
GREM2	Q9H772		hsa-miR-375	0.741923	19	Very High	BCmicrO|CoMeTa|Cupid|DIANA|ElMMo3|MBStar|MAMI|microrna.org|MirAncesTar|miRcode|miRDB|MirMAP|MirSNP|Mirza-G|RepTar|RNA22|TargetRank|TargetScan|TargetSpy
TOB2	Q14106		hsa-miR-362-3p	0.741913	16	Very High	BCmicrO|BiTargeting|CoMeTa|DIANA|ElMMo3|microrna.org|miRDB|MirMAP|MirTar|miRTar2GO|Mirza-G|PACCMIT|RepTar|TargetRank|TargetScan|TargetSpy
PTBP3	O95758		hsa-miR-29c-3p	0.741789	16	Very High	BCmicrO|CoMeTa|Cupid|DIANA|ElMMo3|MBStar|MirAncesTar|miRDB|MirMAP|miRTar2GO|Mirza-G|MultiMiTar|PACCMIT|RepTar|RNAhybrid|TargetScan
SMAD5	Q99717		hsa-miR-497-5p	0.741653	19	Very High	BCmicrO|BiTargeting|CoMeTa|Cupid|DIANA|ElMMo3|MBStar|microrna.org|MirAncesTar|miRcode|miRDB|MirMAP|miRTar2GO|Mirza-G|PACCMIT|RepTar|RNAhybrid|TargetRank|TargetScan
CACNB1	Q02641		hsa-miR-497-5p	0.741635	16	Very High	BCmicrO|BiTargeting|CoMeTa|Cupid|DIANA|ElMMo3|microrna.org|MirAncesTar|miRcode|miRDB|MirMAP|Mirza-G|RepTar|RNAhybrid|TargetRank|TargetScan
BRPF3	Q9ULD4		hsa-miR-149-5p	0.741608	18	Very High	BCmicrO|BiTargeting|DIANA|ElMMo3|microrna.org|MirAncesTar|mirCoX|miRDB|MirMAP|miRTar2GO|Mirza-G|MultiMiTar|PACCMIT|PITA|RepTar|RNAhybrid|TargetRank|TargetScan
CDC42EP2	O14613		hsa-miR-497-5p	0.741585	19	Very High	BCmicrO|BiTargeting|CoMeTa|Cupid|DIANA|ElMMo3|MBStar|MirAncesTar|mirbase|miRcode|miRDB|MirMAP|miRTar2GO|Mirza-G|PACCMIT|RepTar|RNAhybrid|TargetRank|TargetScan
SLC4A7	Q9Y6M7		hsa-miR-497-5p	0.741505	18	Very High	BCmicrO|BiTargeting|CoMeTa|Cupid|DIANA|ElMMo3|MBStar|microrna.org|MirAncesTar|miRcode|miRDB|MirMAP|miRTar2GO|PACCMIT|RepTar|RNAhybrid|TargetRank|TargetScan
CPSF7	Q8N684		hsa-miR-497-5p	0.741394	18	Very High	BCmicrO|BiTargeting|DIANA|ElMMo3|MAMI|microrna.org|MirAncesTar|miRcode|miRDB|MirMAP|MirSNP|MirTar|miRTar2GO|Mirza-G|PACCMIT|RepTar|RNAhybrid|TargetRank
DLL4	Q9NR61		hsa-miR-497-5p	0.741322	15	Very High	BCmicrO|BiTargeting|Cupid|DIANA|ElMMo3|microrna.org|MirAncesTar|miRcode|miRDB|MirMAP|MirTar|Mirza-G|PACCMIT|RepTar|TargetScan
TAB3	Q8N5C8		hsa-miR-497-5p	0.741256	16	Very High	BCmicrO|DIANA|ElMMo3|microrna.org|MirAncesTar|miRcode|miRDB|MirMAP|MirTar|miRTar2GO|Mirza-G|PACCMIT|RepTar|RNAhybrid|TargetRank|TargetScan
SHC1	P29353		hsa-miR-200b-3p	0.7412	11	Very High	BCmicrO|CoMeTa|Cupid|DIANA|ElMMo3|GenMir++|MAMI|MirMAP|Mirza-G|RNAhybrid|TargetScan
CARM1	Q86X55		hsa-miR-497-5p	0.74115	17	Very High	BCmicrO|CoMeTa|Cupid|DIANA|ElMMo3|microrna.org|MirAncesTar|miRcode|miRDB|MirMAP|MirTar|miRTar2GO|Mirza-G|RepTar|RNAhybrid|TargetRank|TargetScan
WDR26	Q9H7D7		hsa-miR-224-5p	0.741145	19	Very High	BCmicrO|CoMeTa|Cupid|DIANA|ElMMo3|MBStar|microrna.org|MirAncesTar|miRDB|MirMAP|MirTar|Mirza-G|MultiMiTar|PACCMIT|RepTar|RNA22|RNAhybrid|TargetRank|TargetScan
NFIB	O00712		hsa-miR-149-5p	0.741029	19	Very High	BCmicrO|CoMeTa|DIANA|ElMMo3|MBStar|MAMI|MirAncesTar|mirbase|mirCoX|miRDB|MirMAP|MirSNP|miRTar2GO|Mirza-G|MultiMiTar|PACCMIT|RepTar|RNAhybrid|TargetScan
SPTY2D1	Q68D10		hsa-miR-29c-3p	0.741008	13	Very High	BCmicrO|BiTargeting|Cupid|DIANA|ElMMo3|microrna.org|MirAncesTar|miRDB|MirMAP|MirSNP|Mirza-G|PicTar|TargetScan
BCL2	P10415		hsa-miR-497-5p	0.740943	16	Very High	BCmicrO|BiTargeting|CoMeTa|DIANA|ElMMo3|MBStar|microrna.org|MirAncesTar|miRcode|miRDB|MirMAP|MirSNP|miRTar2GO|RepTar|TargetRank|TargetScan
SMPD1	P17405		hsa-miR-497-5p	0.740885	20	Very High	BCmicrO|BiTargeting|CoMeTa|DIANA|ElMMo3|MAMI|microrna.org|MirAncesTar|mirbase|miRcode|miRDB|MirMAP|MirTar|Mirza-G|PACCMIT|PITA|RepTar|RNAhybrid|TargetRank|TargetScan
VPS4A	Q9UN37		hsa-miR-497-5p	0.740862	17	Very High	BCmicrO|CoMeTa|DIANA|ElMMo3|MBStar|microrna.org|MirAncesTar|miRcode|miRDB|MirMAP|MirSNP|MirTar|miRTar2GO|Mirza-G|RepTar|TargetRank|TargetScan
SLC4A4	Q9Y6R1		hsa-miR-224-5p	0.740831	18	Very High	BCmicrO|CoMeTa|Cupid|DIANA|ElMMo3|MBStar|microrna.org|MirAncesTar|miRDB|MirMAP|MirSNP|MirTar|Mirza-G|MultiMiTar|RepTar|RNAhybrid|TargetRank|TargetScan
VAMP1	P23763		hsa-miR-497-5p	0.740829	17	Very High	BCmicrO|CoMeTa|Cupid|DIANA|ElMMo3|microrna.org|MirAncesTar|miRcode|miRDB|MirMAP|miRTar2GO|Mirza-G|PACCMIT|RepTar|RNAhybrid|TargetRank|TargetScan
STRADB	Q9C0K7		hsa-miR-140-5p	0.740796	19	Very High	BCmicrO|DIANA|ElMMo3|MBStar|MAMI|microrna.org|MirAncesTar|mirbase|miRcode|mirCoX|miRDB|MirMAP|MirTar|Mirza-G|MultiMiTar|PACCMIT|RepTar|RNAhybrid|TargetScan
SLC11A2	P49281		hsa-miR-497-5p	0.740776	18	Very High	BCmicrO|BiTargeting|CoMeTa|DIANA|ElMMo3|MBStar|microrna.org|MirAncesTar|miRcode|miRDB|MirMAP|MirSNP|MirTar|miRTar2GO|Mirza-G|RepTar|RNAhybrid|TargetRank
ACTR1A	P61163		hsa-miR-150-5p	0.740545	19	Very High	BCmicrO|BiTargeting|CoMeTa|DIANA|ElMMo3|MAMI|microrna.org|MirAncesTar|miRcode|mirCoX|miRDB|MirMAP|miRTar2GO|Mirza-G|PACCMIT|RepTar|RNAhybrid|TargetRank|TargetScan
DMD	P11532		hsa-miR-200b-3p	0.740542	15	Very High	BCmicrO|CoMeTa|Cupid|DIANA|ElMMo3|MBStar|MAMI|microrna.org|MirAncesTar|MirMAP|Mirza-G|RepTar|RNAhybrid|TargetRank|TargetScan
GPATCH8	Q9UKJ3		hsa-miR-200b-3p	0.74051	15	Very High	BCmicrO|CoMeTa|DIANA|ElMMo3|MBStar|microrna.org|MirAncesTar|miRDB|MirTar|miRTar2GO|Mirza-G|PACCMIT|RNAhybrid|TargetRank|TargetScan
DCAF7	P61962		hsa-miR-29c-3p	0.740492	14	Very High	BCmicrO|BiTargeting|CoMeTa|DIANA|ElMMo3|MirAncesTar|miRDB|MirMAP|miRTar2GO|MultiMiTar|PACCMIT|PicTar|RNAhybrid|TargetScan
USP14	P54578		hsa-miR-497-5p	0.740369	18	Very High	BCmicrO|BiTargeting|CoMeTa|Cupid|DIANA|ElMMo3|MBStar|microrna.org|MirAncesTar|miRcode|miRDB|MirMAP|MirTar|miRTar2GO|Mirza-G|PACCMIT|RNAhybrid|TargetScan
FZD6	O60353		hsa-miR-199a-5p	0.740353	16	Very High	BCmicrO|CoMeTa|DIANA|ElMMo3|MBStar|MAMI|microrna.org|MirAncesTar|miRDB|MirMAP|miRTar2GO|PACCMIT|RepTar|RNAhybrid|TargetRank|TargetScan
CNNM2	Q9H8M5		hsa-miR-497-5p	0.7403	19	Very High	BCmicrO|BiTargeting|CoMeTa|Cupid|DIANA|ElMMo3|MBStar|microrna.org|MirAncesTar|miRcode|miRDB|MirMAP|MirTar|miRTar2GO|Mirza-G|RepTar|RNAhybrid|TargetRank|TargetScan
EIF4G3	O43432		hsa-miR-375	0.740264	14	Very High	BCmicrO|Cupid|DIANA|ElMMo3|MBStar|MAMI|microrna.org|miRcode|MirMAP|Mirza-G|RepTar|RNA22|RNAhybrid|TargetScan
SKI	P12755		hsa-miR-29c-3p	0.740209	13	Very High	BCmicrO|CoMeTa|Cupid|DIANA|ElMMo3|GenMir++|MirAncesTar|miRDB|MirMAP|MultiMiTar|PACCMIT|RepTar|TargetScan
TMEM55B	Q86T03		hsa-miR-497-5p	0.74015	16	Very High	BCmicrO|BiTargeting|DIANA|ElMMo3|microrna.org|MirAncesTar|miRcode|miRDB|MirMAP|MirTar|miRTar2GO|Mirza-G|PACCMIT|RepTar|RNAhybrid|TargetScan
PDGFRA	P16234		hsa-miR-196b-5p	0.740129	16	Very High	CoMeTa|DIANA|ElMMo3|MBStar|MAMI|microrna.org|MirAncesTar|mirCoX|miRDB|MirMAP|Mirza-G|MultiMiTar|PACCMIT|RNAhybrid|TargetRank|TargetScan
TOX3	O15405		hsa-miR-196b-5p	0.740088	19	Very High	BiTargeting|CoMeTa|Cupid|DIANA|ElMMo3|MBStar|MAMI|microrna.org|MirAncesTar|mirbase|mirCoX|MirMAP|MirTar|Mirza-G|PACCMIT|RepTar|RNAhybrid|TargetRank|TargetScan
WEE1	P30291		hsa-miR-140-5p	0.740049	19	Very High	BCmicrO|BiTargeting|CoMeTa|Cupid|DIANA|ElMMo3|microrna.org|MirAncesTar|mirbase|miRcode|mirCoX|miRDB|MirMAP|miRTar2GO|Mirza-G|MultiMiTar|RepTar|RNAhybrid|TargetScan
DTNA	Q9Y4J8		hsa-miR-200b-3p	0.740022	17	Very High	BCmicrO|BiTargeting|CoMeTa|DIANA|ElMMo3|MBStar|microrna.org|MirAncesTar|miRDB|MirMAP|MirTar|Mirza-G|PACCMIT|RepTar|RNAhybrid|TargetRank|TargetScan
RNF144B	Q7Z419		hsa-miR-497-5p	0.73994	15	Very High	BCmicrO|DIANA|ElMMo3|MBStar|microrna.org|MirAncesTar|miRcode|miRDB|MirMAP|MirTar|miRTar2GO|Mirza-G|RepTar|TargetRank|TargetScan
EFNA5	P52803		hsa-miR-29c-3p	0.739938	14	Very High	BCmicrO|BiTargeting|Cupid|DIANA|ElMMo3|MBStar|MAMI|microrna.org|MirAncesTar|miRDB|MirMAP|miRTar2GO|Mirza-G|TargetScan
REPS2	Q8NFH8		hsa-miR-149-5p	0.739932	19	Very High	BCmicrO|CoMeTa|DIANA|ElMMo3|MBStar|microrna.org|MirAncesTar|mirCoX|miRDB|MirMAP|MirSNP|MirTar|miRTar2GO|Mirza-G|MultiMiTar|PITA|RepTar|TargetRank|TargetScan
CNOT6	Q9ULM6		hsa-miR-200b-3p	0.739892	14	Very High	BCmicrO|CoMeTa|Cupid|DIANA|ElMMo3|microrna.org|MirAncesTar|miRDB|MirMAP|miRTar2GO|Mirza-G|MultiMiTar|TargetRank|TargetScan
CALM3	P0DP25		hsa-miR-29c-3p	0.73979	16	Very High	BCmicrO|CoMeTa|Cupid|DIANA|ElMMo3|MBStar|microrna.org|MirAncesTar|miRDB|MirMAP|miRTar2GO|Mirza-G|PACCMIT|RepTar|RNAhybrid|TargetScan
AUTS2	Q8WXX7		hsa-miR-199a-5p	0.739718	18	Very High	BCmicrO|CoMeTa|Cupid|DIANA|ElMMo3|MBStar|MAMI|microrna.org|MirAncesTar|miRDB|MirMAP|miRTar2GO|Mirza-G|MultiMiTar|RepTar|RNAhybrid|TargetScan|TargetSpy
DLG2	Q15700		hsa-miR-29c-3p	0.739712	17	Very High	BCmicrO|BiTargeting|CoMeTa|Cupid|DIANA|ElMMo3|MBStar|microrna.org|MirAncesTar|miRDB|MirMAP|MirSNP|PACCMIT|RepTar|RNAhybrid|TargetRank|TargetScan
KLHDC8B	Q8IXV7		hsa-miR-497-5p	0.739665	17	Very High	BCmicrO|Cupid|DIANA|ElMMo3|MAMI|microrna.org|MirAncesTar|mirbase|miRcode|miRDB|MirMAP|MirTar|Mirza-G|PITA|RepTar|TargetRank|TargetScan
SRSF2	Q01130		hsa-miR-200b-3p	0.739625	17	Very High	BCmicrO|CoMeTa|Cupid|DIANA|ElMMo3|MBStar|MAMI|microrna.org|MirAncesTar|mirbase|miRDB|MirMAP|Mirza-G|PACCMIT|RepTar|RNAhybrid|TargetScan
KDM5C	P41229		hsa-miR-362-3p	0.739617	18	Very High	BCmicrO|CoMeTa|Cupid|DIANA|ElMMo3|microrna.org|MirAncesTar|mirbase|miRDB|MirMAP|MirTar|miRTar2GO|Mirza-G|RepTar|RNAhybrid|TargetRank|TargetScan|TargetSpy
ACVR1B	P36896		hsa-miR-150-5p	0.739603	19	Very High	BCmicrO|BiTargeting|CoMeTa|DIANA|ElMMo3|microrna.org|MirAncesTar|miRcode|mirCoX|miRDB|MirMAP|miRTar2GO|Mirza-G|PACCMIT|PITA|RepTar|RNAhybrid|TargetRank|TargetScan
KPNA1	P52294		hsa-miR-497-5p	0.739485	15	Very High	BCmicrO|CoMeTa|Cupid|DIANA|ElMMo3|MBStar|microrna.org|MirAncesTar|miRcode|miRDB|MirMAP|miRTar2GO|PACCMIT|RepTar|TargetScan
ICOS	Q9Y6W8		hsa-miR-29c-3p	0.739448	18	Very High	BCmicrO|BiTargeting|CoMeTa|DIANA|ElMMo3|MAMI|microrna.org|MirAncesTar|mirbase|miRDB|MirMAP|MirTar|Mirza-G|MultiMiTar|RepTar|RNAhybrid|TargetRank|TargetScan
PRKRA	O75569		hsa-miR-29c-3p	0.739042	16	Very High	BCmicrO|CoMeTa|Cupid|DIANA|ElMMo3|MAMI|microrna.org|MirAncesTar|mirbase|miRDB|MirMAP|Mirza-G|PACCMIT|RepTar|RNAhybrid|TargetScan
SGCE	O43556		hsa-miR-200b-3p	0.738932	17	Very High	BCmicrO|BiTargeting|CoMeTa|Cupid|DIANA|ElMMo3|MBStar|MAMI|microrna.org|MirAncesTar|mirbase|miRDB|MirMAP|Mirza-G|RepTar|RNAhybrid|TargetScan
TMEM123	Q8N131		hsa-miR-140-5p	0.738926	19	Very High	BCmicrO|CoMeTa|DIANA|ElMMo3|MBStar|microrna.org|MirAncesTar|miRcode|mirCoX|miRDB|MirMAP|MirTar|miRTar2GO|Mirza-G|MultiMiTar|RepTar|RNAhybrid|TargetScan|TargetSpy
EPS15	P42566		hsa-miR-29c-3p	0.738865	19	Very High	BCmicrO|BiTargeting|CoMeTa|Cupid|DIANA|ElMMo3|MBStar|MAMI|microrna.org|MirAncesTar|miRDB|MirMAP|Mirza-G|PACCMIT|RepTar|RNA22|RNAhybrid|TargetRank|TargetScan
MMP2	P08253		hsa-miR-29c-3p	0.73885	14	Very High	BCmicrO|CoMeTa|DIANA|ElMMo3|MAMI|MirAncesTar|miRDB|MirMAP|MirSNP|miRTar2GO|PACCMIT|RepTar|RNAhybrid|TargetScan
PTPRG	P23470		hsa-miR-196b-5p	0.738845	19	Very High	BiTargeting|DIANA|ElMMo3|MBStar|microrna.org|MirAncesTar|mirbase|mirCoX|miRDB|MirMAP|MirSNP|MirTar|miRTar2GO|Mirza-G|MultiMiTar|PACCMIT|RepTar|RNAhybrid|TargetScan
NFS1	Q9Y697		hsa-miR-497-5p	0.738832	18	Very High	BCmicrO|CoMeTa|DIANA|ElMMo3|MBStar|MAMI|microrna.org|MirAncesTar|miRcode|miRDB|MirMAP|MirSNP|MirTar|Mirza-G|RepTar|RNAhybrid|TargetRank|TargetScan
LHFPL2	Q6ZUX7		hsa-miR-140-5p	0.738831	20	Very High	BCmicrO|BiTargeting|CoMeTa|DIANA|ElMMo3|MBStar|microrna.org|MirAncesTar|miRcode|mirCoX|miRDB|MirMAP|MirTar|miRTar2GO|Mirza-G|MultiMiTar|RepTar|TargetRank|TargetScan|TargetSpy
CCSER2	Q9H7U1		hsa-miR-29c-3p	0.738824	16	Very High	BCmicrO|CoMeTa|Cupid|DIANA|ElMMo3|microrna.org|MirAncesTar|miRDB|MirMAP|miRTar2GO|Mirza-G|MultiMiTar|RepTar|RNAhybrid|TargetRank|TargetScan
PACRGL	Q8N7B6		hsa-miR-196b-5p	0.73882	19	Very High	Cupid|DIANA|ElMMo3|MBStar|microrna.org|MirAncesTar|mirbase|mirCoX|miRDB|MirMAP|MirSNP|MirTar|miRTar2GO|Mirza-G|PACCMIT|RepTar|RNAhybrid|TargetRank|TargetScan
LIF	P15018		hsa-miR-29c-3p	0.738727	14	Very High	BCmicrO|CoMeTa|Cupid|DIANA|ElMMo3|microrna.org|MirAncesTar|miRDB|MirMAP|miRTar2GO|Mirza-G|RepTar|RNAhybrid|TargetScan
R3HDM2	Q9Y2K5		hsa-miR-200b-3p	0.738713	15	Very High	BCmicrO|CoMeTa|Cupid|DIANA|ElMMo3|microrna.org|MirAncesTar|MirMAP|MirTar|miRTar2GO|Mirza-G|PACCMIT|RNAhybrid|TargetRank|TargetScan
OTUD4	Q01804		hsa-miR-497-5p	0.738592	17	Very High	BCmicrO|BiTargeting|CoMeTa|Cupid|DIANA|ElMMo3|microrna.org|MirAncesTar|miRcode|miRDB|MirMAP|miRTar2GO|Mirza-G|PACCMIT|RNAhybrid|TargetRank|TargetScan
M6PR	P20645		hsa-miR-199a-5p	0.738395	19	Very High	BCmicrO|CoMeTa|DIANA|ElMMo3|MAMI|microrna.org|MirAncesTar|mirbase|miRDB|MirMAP|MirTar|Mirza-G|MultiMiTar|PACCMIT|RepTar|RNAhybrid|TargetRank|TargetScan|TargetSpy
TAF12	Q16514		hsa-miR-200b-3p	0.738383	17	Very High	BCmicrO|CoMeTa|Cupid|DIANA|ElMMo3|MBStar|MAMI|microrna.org|MirAncesTar|mirbase|miRDB|MirMAP|MirTar|Mirza-G|RNAhybrid|TargetRank|TargetScan
TRAPPC8	Q9Y2L5		hsa-miR-200b-3p	0.738352	17	Very High	BCmicrO|CoMeTa|Cupid|DIANA|ElMMo3|MBStar|MAMI|microrna.org|MirAncesTar|miRDB|MirMAP|MirTar|Mirza-G|RepTar|RNAhybrid|TargetRank|TargetScan
SERBP1	Q8NC51		hsa-miR-29c-3p	0.738243	18	Very High	BCmicrO|CoMeTa|Cupid|DIANA|ElMMo3|MBStar|microrna.org|MirAncesTar|miRDB|MirMAP|miRTar2GO|Mirza-G|MultiMiTar|RepTar|RNA22|RNAhybrid|TargetRank|TargetScan
YWHAZ	P63104		hsa-miR-149-5p	0.738112	18	Very High	BCmicrO|CoMeTa|Cupid|DIANA|ElMMo3|MBStar|microrna.org|MirAncesTar|mirCoX|miRDB|MirMAP|MirTar|miRTar2GO|Mirza-G|PACCMIT|PITA|RNAhybrid|TargetScan
TTC3	P53804		hsa-miR-224-5p	0.737969	17	Very High	BCmicrO|CoMeTa|DIANA|ElMMo3|MBStar|MAMI|microrna.org|MirAncesTar|miRDB|MirMAP|MirTar|Mirza-G|PACCMIT|RepTar|RNAhybrid|TargetRank|TargetScan
CTNNB1	P35222		hsa-miR-150-5p	0.73792	17	Very High	BCmicrO|CoMeTa|Cupid|DIANA|ElMMo3|microrna.org|MirAncesTar|miRcode|mirCoX|miRDB|MirMAP|miRTar2GO|Mirza-G|PITA|RNAhybrid|TargetRank|TargetScan
TMEM135	Q86UB9		hsa-miR-497-5p	0.737814	19	Very High	BCmicrO|BiTargeting|CoMeTa|Cupid|DIANA|ElMMo3|MBStar|microrna.org|MirAncesTar|miRcode|miRDB|MirMAP|MirSNP|miRTar2GO|Mirza-G|PACCMIT|RepTar|RNAhybrid|TargetScan
TFAP2D	Q7Z6R9		hsa-miR-497-5p	0.737803	15	Very High	BCmicrO|BiTargeting|DIANA|ElMMo3|microrna.org|MirAncesTar|mirbase|miRcode|miRDB|MirMAP|MirTar|PACCMIT|RepTar|TargetRank|TargetScan
EIF2B5	Q13144		hsa-miR-200b-3p	0.737767	13	Very High	BCmicrO|CoMeTa|ElMMo3|GenMir++|MAMI|microrna.org|MirAncesTar|mirbase|miRDB|MirMAP|PACCMIT|RNAhybrid|TargetScan
VAT1L	Q9HCJ6		hsa-miR-200b-3p	0.737766	14	Very High	BCmicrO|DIANA|ElMMo3|MBStar|MAMI|microrna.org|MirAncesTar|miRDB|MirMAP|Mirza-G|PACCMIT|RepTar|TargetRank|TargetScan
NRP2	O60462		hsa-miR-497-5p	0.737732	18	Very High	BCmicrO|BiTargeting|CoMeTa|Cupid|DIANA|ElMMo3|MBStar|microrna.org|MirAncesTar|miRcode|miRDB|MirMAP|Mirza-G|PACCMIT|RepTar|RNAhybrid|TargetRank|TargetScan
UBE2D1	P51668		hsa-miR-200b-3p	0.737619	15	Very High	BCmicrO|CoMeTa|Cupid|DIANA|ElMMo3|MBStar|MAMI|microrna.org|MirAncesTar|miRDB|MirMAP|Mirza-G|PACCMIT|RNAhybrid|TargetScan
CYP1B1	Q16678		hsa-miR-200b-3p	0.737553	18	Very High	BCmicrO|CoMeTa|DIANA|ElMMo3|MBStar|MAMI|microrna.org|MirAncesTar|miRDB|MirMAP|MirTar|miRTar2GO|Mirza-G|MultiMiTar|PACCMIT|RNAhybrid|TargetRank|TargetScan
NCOA3	Q9Y6Q9		hsa-miR-200b-3p	0.737406	18	Very High	BCmicrO|BiTargeting|CoMeTa|DIANA|ElMMo3|MBStar|microrna.org|MirAncesTar|miRDB|MirMAP|MirTar|miRTar2GO|Mirza-G|MultiMiTar|RepTar|RNAhybrid|TargetRank|TargetScan
PLCG1	P19174		hsa-miR-200b-3p	0.737349	17	Very High	BCmicrO|CoMeTa|Cupid|DIANA|ElMMo3|microrna.org|MirAncesTar|mirbase|miRDB|MirMAP|MirTar|Mirza-G|PACCMIT|RepTar|RNAhybrid|TargetRank|TargetScan
SLC39A9	Q9NUM3		hsa-miR-29c-3p	0.737292	16	Very High	BCmicrO|CoMeTa|Cupid|DIANA|ElMMo3|MBStar|MAMI|microrna.org|MirAncesTar|miRDB|MirMAP|miRTar2GO|PACCMIT|RepTar|RNAhybrid|TargetScan
BCL2L11	O43521		hsa-miR-149-5p	0.73726	21	Very High	BCmicrO|CoMeTa|DIANA|ElMMo3|MBStar|microrna.org|MirAncesTar|mirCoX|miRDB|MirMAP|MirSNP|MirTar|miRTar2GO|Mirza-G|MultiMiTar|PACCMIT|PITA|RepTar|RNAhybrid|TargetRank|TargetScan
PLPP3	O14495		hsa-miR-497-5p	0.737215	18	Very High	BCmicrO|BiTargeting|CoMeTa|DIANA|ElMMo3|microrna.org|MirAncesTar|miRcode|miRDB|MirMAP|miRTar2GO|Mirza-G|PACCMIT|RepTar|RNA22|RNAhybrid|TargetRank|TargetScan
EIF5B	O60841		hsa-miR-199a-5p	0.737073	16	Very High	BCmicrO|CoMeTa|DIANA|ElMMo3|MAMI|microrna.org|MirAncesTar|mirbase|miRDB|MirMAP|MirTar|Mirza-G|MultiMiTar|PACCMIT|RNAhybrid|TargetScan
ZBTB44	Q8NCP5		hsa-miR-497-5p	0.737052	17	Very High	BCmicrO|CoMeTa|DIANA|ElMMo3|MBStar|microrna.org|MirAncesTar|miRcode|miRDB|MirMAP|MirTar|miRTar2GO|Mirza-G|PACCMIT|RepTar|RNAhybrid|TargetScan
NCOA3	Q9Y6Q9		hsa-miR-29c-3p	0.73705	17	Very High	BCmicrO|BiTargeting|CoMeTa|Cupid|DIANA|ElMMo3|MBStar|microrna.org|MirAncesTar|miRDB|MirMAP|miRTar2GO|Mirza-G|MultiMiTar|RepTar|RNAhybrid|TargetScan
CAB39	Q9Y376		hsa-miR-200b-3p	0.737017	16	Very High	BCmicrO|CoMeTa|Cupid|DIANA|ElMMo3|MBStar|MAMI|microrna.org|MirAncesTar|miRDB|MirMAP|MirTar|Mirza-G|PACCMIT|RNAhybrid|TargetScan
MPP5	Q8N3R9		hsa-miR-199a-5p	0.736994	19	Very High	BCmicrO|BiTargeting|CoMeTa|DIANA|ElMMo3|MBStar|MAMI|microrna.org|MirAncesTar|miRDB|MirMAP|MirTar|Mirza-G|MultiMiTar|PACCMIT|RepTar|RNAhybrid|TargetRank|TargetScan
FRMD4A	Q9P2Q2		hsa-miR-29c-3p	0.736956	12	Very High	BCmicrO|CoMeTa|Cupid|DIANA|ElMMo3|MirAncesTar|MirMAP|Mirza-G|PicTar|RepTar|RNAhybrid|TargetScan
PFN2	P35080		hsa-miR-140-5p	0.736856	20	Very High	BCmicrO|CoMeTa|DIANA|ElMMo3|MBStar|microrna.org|MirAncesTar|miRcode|mirCoX|miRDB|MirMAP|MirSNP|MirTar|miRTar2GO|Mirza-G|MultiMiTar|RepTar|RNAhybrid|TargetScan|TargetSpy
SDC2	P34741		hsa-miR-200b-3p	0.73681	15	Very High	BCmicrO|CoMeTa|Cupid|DIANA|ElMMo3|MBStar|microrna.org|MirAncesTar|miRDB|MirMAP|miRTar2GO|Mirza-G|PACCMIT|RNAhybrid|TargetScan
FIGN	Q5HY92		hsa-miR-200b-3p	0.736809	13	Very High	BCmicrO|Cupid|DIANA|ElMMo3|microrna.org|MirAncesTar|MirMAP|MirTar|Mirza-G|PACCMIT|RNAhybrid|TargetRank|TargetScan
PPP1R10	Q96QC0		hsa-miR-200b-3p	0.736804	14	Very High	BCmicrO|DIANA|ElMMo3|GenMir++|MAMI|microrna.org|MirAncesTar|miRDB|MirMAP|MirTar|Mirza-G|PACCMIT|RNAhybrid|TargetScan
TSC1	Q92574		hsa-miR-375	0.736711	16	Very High	BCmicrO|CoMeTa|DIANA|ElMMo3|MBStar|MAMI|MirAncesTar|miRcode|MirMAP|miRTar2GO|MultiMiTar|RepTar|RNAhybrid|TargetRank|TargetScan|TargetSpy
SYVN1	Q86TM6		hsa-miR-200b-3p	0.736639	15	Very High	BCmicrO|Cupid|DIANA|ElMMo3|MAMI|microrna.org|MirAncesTar|mirbase|miRDB|MirMAP|PACCMIT|RepTar|RNAhybrid|TargetRank|TargetScan
CALCR	P30988		hsa-miR-150-5p	0.736637	18	Very High	BCmicrO|BiTargeting|CoMeTa|Cupid|DIANA|ElMMo3|MBStar|microrna.org|MirAncesTar|miRcode|mirCoX|miRDB|MirMAP|Mirza-G|PACCMIT|RNAhybrid|TargetRank|TargetScan
SORCS3	Q9UPU3		hsa-miR-199a-5p	0.736528	18	Very High	BCmicrO|CoMeTa|DIANA|ElMMo3|MBStar|microrna.org|MirAncesTar|miRDB|MirMAP|MirSNP|MirTar|Mirza-G|MultiMiTar|RepTar|RNAhybrid|TargetRank|TargetScan|TargetSpy
PARD6B	Q9BYG5		hsa-miR-200b-3p	0.736434	16	Very High	BCmicrO|CoMeTa|Cupid|DIANA|ElMMo3|MBStar|microrna.org|MirAncesTar|miRDB|MirMAP|MirSNP|MirTar|Mirza-G|RNAhybrid|TargetRank|TargetScan
TTK	P33981		hsa-miR-140-5p	0.736405	21	Very High	BCmicrO|CoMeTa|DIANA|ElMMo3|MBStar|microrna.org|MirAncesTar|mirbase|miRcode|mirCoX|miRDB|MirMAP|MirSNP|MirTar|miRTar2GO|Mirza-G|MultiMiTar|PACCMIT|RNAhybrid|TargetScan|TargetSpy
SYDE2	Q5VT97		hsa-miR-497-5p	0.736392	17	Very High	BCmicrO|Cupid|DIANA|ElMMo3|MBStar|microrna.org|MirAncesTar|miRcode|miRDB|MirMAP|MirTar|miRTar2GO|Mirza-G|RepTar|RNA22|RNAhybrid|TargetScan
BAK1	Q16611		hsa-miR-29c-3p	0.736278	16	Very High	BCmicrO|CoMeTa|Cupid|DIANA|ElMMo3|MAMI|microrna.org|MirAncesTar|miRDB|MirMAP|miRTar2GO|Mirza-G|RepTar|RNAhybrid|TargetRank|TargetScan
AP2A1	O95782		hsa-miR-497-5p	0.736218	17	Very High	BCmicrO|BiTargeting|Cupid|DIANA|ElMMo3|microrna.org|MirAncesTar|mirbase|miRcode|miRDB|MirMAP|MirTar|miRTar2GO|Mirza-G|RepTar|RNAhybrid|TargetScan
ATP2A2	P16615		hsa-miR-200b-3p	0.736185	17	Very High	BCmicrO|CoMeTa|DIANA|ElMMo3|MBStar|MAMI|microrna.org|MirAncesTar|mirbase|miRDB|MirMAP|MirTar|miRTar2GO|Mirza-G|RepTar|RNAhybrid|TargetScan
TBC1D12	O60347		hsa-miR-140-5p	0.73588	18	Very High	BCmicrO|CoMeTa|Cupid|DIANA|ElMMo3|MBStar|microrna.org|MirAncesTar|miRcode|mirCoX|miRDB|MirMAP|MirTar|miRTar2GO|Mirza-G|TargetRank|TargetScan|TargetSpy
DHX15	O43143		hsa-miR-505-3p	0.735847	15	Very High	CoMeTa|Cupid|DIANA|ElMMo3|MAMI|microrna.org|MirAncesTar|mirbase|miRDB|MirMAP|MirTar|miRTar2GO|Mirza-G|PACCMIT|TargetRank
BCORL1	Q5H9F3		hsa-miR-29c-3p	0.735847	17	Very High	BCmicrO|CoMeTa|Cupid|DIANA|ElMMo3|MBStar|microrna.org|MirAncesTar|miRDB|MirMAP|miRTar2GO|Mirza-G|MultiMiTar|RepTar|RNAhybrid|TargetRank|TargetScan
FNDC3B	Q53EP0		hsa-miR-497-5p	0.735773	18	Very High	BCmicrO|BiTargeting|CoMeTa|DIANA|ElMMo3|MBStar|microrna.org|MirAncesTar|miRcode|miRDB|MirMAP|miRTar2GO|Mirza-G|PACCMIT|RepTar|RNAhybrid|TargetRank|TargetScan
JARID2	Q92833		hsa-miR-497-5p	0.735752	16	Very High	BCmicrO|CoMeTa|Cupid|DIANA|ElMMo3|MBStar|microrna.org|MirAncesTar|miRcode|miRDB|MirMAP|miRTar2GO|Mirza-G|RepTar|RNAhybrid|TargetScan
CAMTA1	Q9Y6Y1		hsa-miR-29c-3p	0.735725	16	Very High	BCmicrO|BiTargeting|CoMeTa|Cupid|ElMMo3|MBStar|MirAncesTar|mirbase|miRDB|MirMAP|Mirza-G|PACCMIT|PicTar|RepTar|RNA22|RNAhybrid
SEC22C	Q9BRL7		hsa-miR-140-5p	0.73565	21	Very High	BCmicrO|BiTargeting|DIANA|ElMMo3|MBStar|MAMI|microrna.org|MirAncesTar|mirbase|miRcode|mirCoX|miRDB|MirMAP|MirTar|miRTar2GO|Mirza-G|MultiMiTar|RepTar|RNAhybrid|TargetScan|TargetSpy
TXNL1	O43396		hsa-miR-199a-5p	0.735643	15	Very High	BCmicrO|BiTargeting|CoMeTa|ElMMo3|MAMI|microrna.org|MirAncesTar|mirbase|miRDB|MirMAP|PACCMIT|PicTar|RepTar|RNAhybrid|TargetSpy
KRIT1	O00522		hsa-miR-362-3p	0.735572	17	Very High	BCmicrO|BiTargeting|CoMeTa|Cupid|DIANA|ElMMo3|microrna.org|MirAncesTar|miRDB|MirMAP|MirTar|Mirza-G|PACCMIT|RepTar|RNAhybrid|TargetScan|TargetSpy
VAMP8	Q9BV40		hsa-miR-497-5p	0.73555	18	Very High	BCmicrO|BiTargeting|CoMeTa|Cupid|DIANA|ElMMo3|MAMI|microrna.org|MirAncesTar|mirbase|miRcode|miRDB|MirMAP|Mirza-G|PACCMIT|RepTar|RNAhybrid|TargetScan
GPR180	Q86V85		hsa-miR-224-5p	0.735359	17	Very High	BCmicrO|BiTargeting|Cupid|DIANA|ElMMo3|MBStar|microrna.org|MirAncesTar|miRDB|MirMAP|MirTar|miRTar2GO|Mirza-G|MultiMiTar|RepTar|TargetRank|TargetScan
ATG14	Q6ZNE5		hsa-miR-497-5p	0.735324	17	Very High	BCmicrO|CoMeTa|DIANA|ElMMo3|MBStar|microrna.org|MirAncesTar|miRcode|miRDB|MirMAP|MirSNP|MirTar|miRTar2GO|Mirza-G|PITA|RepTar|TargetScan
IGF2R	P11717		hsa-miR-497-5p	0.735204	18	Very High	BCmicrO|BiTargeting|CoMeTa|Cupid|DIANA|ElMMo3|microrna.org|MirAncesTar|miRcode|miRDB|MirMAP|MirTar|miRTar2GO|Mirza-G|PACCMIT|RepTar|TargetRank|TargetScan
GID8	Q9NWU2		hsa-miR-29c-3p	0.734861	17	Very High	BCmicrO|CoMeTa|Cupid|DIANA|ElMMo3|microrna.org|MirAncesTar|miRDB|MirMAP|MirSNP|miRTar2GO|Mirza-G|MultiMiTar|PACCMIT|RepTar|TargetRank|TargetScan
CLDN2	P57739		hsa-miR-497-5p	0.734858	17	Very High	BCmicrO|DIANA|ElMMo3|MBStar|MAMI|microrna.org|MirAncesTar|mirbase|miRcode|miRDB|MirMAP|MirTar|Mirza-G|RepTar|RNAhybrid|TargetRank|TargetScan
EIF5	P55010		hsa-miR-150-5p	0.734847	18	Very High	BCmicrO|CoMeTa|DIANA|ElMMo3|MBStar|MAMI|microrna.org|MirAncesTar|miRcode|mirCoX|miRDB|MirMAP|MirTar|Mirza-G|PACCMIT|PITA|RNAhybrid|TargetRank
SERBP1	Q8NC51		hsa-miR-497-5p	0.734821	16	Very High	BCmicrO|BiTargeting|CoMeTa|Cupid|DIANA|ElMMo3|MBStar|microrna.org|MirAncesTar|miRcode|miRDB|MirMAP|Mirza-G|RepTar|RNAhybrid|TargetScan
KDM6B	O15054		hsa-miR-29c-3p	0.734819	16	Very High	BCmicrO|CoMeTa|Cupid|DIANA|ElMMo3|MAMI|microrna.org|MirAncesTar|mirbase|miRDB|MirMAP|miRTar2GO|PACCMIT|RepTar|RNAhybrid|TargetScan
GPR158	Q5T848		hsa-miR-200b-3p	0.734778	14	Very High	BCmicrO|Cupid|DIANA|ElMMo3|MBStar|microrna.org|MirAncesTar|miRDB|MirMAP|MirTar|Mirza-G|PACCMIT|TargetRank|TargetScan
LMAN2L	Q9H0V9		hsa-miR-497-5p	0.734694	18	Very High	BCmicrO|BiTargeting|CoMeTa|Cupid|DIANA|ElMMo3|MBStar|microrna.org|MirAncesTar|miRcode|miRDB|MirMAP|Mirza-G|PACCMIT|RepTar|RNAhybrid|TargetRank|TargetScan
MTCH2	Q9Y6C9		hsa-miR-150-5p	0.734612	16	Very High	BCmicrO|CoMeTa|DIANA|ElMMo3|MBStar|microrna.org|MirAncesTar|miRcode|mirCoX|miRDB|MirMAP|MirTar|Mirza-G|RNAhybrid|TargetRank|TargetScan
IPPK	Q9H8X2		hsa-miR-497-5p	0.734534	16	Very High	BCmicrO|CoMeTa|DIANA|ElMMo3|MBStar|microrna.org|MirAncesTar|miRcode|miRDB|MirMAP|MirTar|miRTar2GO|Mirza-G|RepTar|TargetRank|TargetScan
AMMECR1	Q9Y4X0		hsa-miR-143-3p	0.73449	17	Very High	BCmicrO|CoMeTa|Cupid|DIANA|ElMMo3|MBStar|microrna.org|MirAncesTar|miRcode|mirCoX|miRDB|MirMAP|miRTar2GO|MultiMiTar|RepTar|TargetRank|TargetScan
FRMD4A	Q9P2Q2		hsa-miR-149-5p	0.734452	19	Very High	BCmicrO|BiTargeting|CoMeTa|DIANA|ElMMo3|MBStar|microrna.org|MirAncesTar|mirCoX|miRDB|MirMAP|MirTar|Mirza-G|MultiMiTar|PACCMIT|PITA|RepTar|RNAhybrid|TargetRank
ZNF608	Q9ULD9		hsa-miR-140-5p	0.734434	17	Very High	BCmicrO|Cupid|DIANA|ElMMo3|MBStar|MAMI|microrna.org|MirAncesTar|miRcode|mirCoX|miRDB|MirMAP|Mirza-G|PACCMIT|RepTar|RNAhybrid|TargetRank
DOLPP1	Q86YN1		hsa-miR-29c-3p	0.734433	15	Very High	BCmicrO|CoMeTa|Cupid|DIANA|ElMMo3|microrna.org|MirAncesTar|miRDB|MirMAP|Mirza-G|MultiMiTar|PACCMIT|RepTar|RNAhybrid|TargetScan
SCN1A	P35498		hsa-miR-497-5p	0.734413	18	Very High	BCmicrO|BiTargeting|CoMeTa|Cupid|DIANA|ElMMo3|MBStar|microrna.org|MirAncesTar|miRcode|miRDB|MirMAP|MirTar|Mirza-G|RepTar|RNAhybrid|TargetRank|TargetScan
PCMTD2	Q9NV79		hsa-miR-224-5p	0.734396	17	Very High	BCmicrO|CoMeTa|DIANA|ElMMo3|MBStar|microrna.org|MirAncesTar|miRDB|MirMAP|MirTar|miRTar2GO|Mirza-G|MultiMiTar|RepTar|RNAhybrid|TargetRank|TargetScan
PAPD5	Q8NDF8		hsa-miR-143-3p	0.734382	19	Very High	BCmicrO|BiTargeting|DIANA|ElMMo3|MBStar|microrna.org|MirAncesTar|miRcode|mirCoX|miRDB|MirMAP|MirTar|miRTar2GO|Mirza-G|MultiMiTar|RepTar|RNAhybrid|TargetRank|TargetScan
PLXNA2	O75051		hsa-miR-497-5p	0.734371	16	Very High	BCmicrO|BiTargeting|CoMeTa|DIANA|ElMMo3|MBStar|MirAncesTar|miRcode|miRDB|MirMAP|MirSNP|MirTar|RepTar|RNA22|TargetRank|TargetScan
RASSF3	Q86WH2		hsa-miR-196b-5p	0.734165	18	Very High	CoMeTa|Cupid|DIANA|ElMMo3|MBStar|microrna.org|MirAncesTar|mirbase|mirCoX|miRDB|MirMAP|MirTar|miRTar2GO|Mirza-G|MultiMiTar|RepTar|TargetRank|TargetScan
IGDCC4	Q8TDY8		hsa-miR-196b-5p	0.734156	14	Very High	BiTargeting|Cupid|DIANA|ElMMo3|microrna.org|MirAncesTar|mirCoX|MirMAP|miRTar2GO|Mirza-G|MultiMiTar|PicTar|RepTar|TargetScan
HMGA1	P17096		hsa-miR-497-5p	0.733924	18	Very High	BCmicrO|BiTargeting|CoMeTa|DIANA|ElMMo3|MBStar|microrna.org|MirAncesTar|miRcode|miRDB|MirMAP|MirSNP|miRTar2GO|Mirza-G|RepTar|RNAhybrid|TargetRank|TargetScan
STARD3	Q14849		hsa-miR-149-5p	0.733914	18	Very High	BCmicrO|CoMeTa|DIANA|ElMMo3|microrna.org|MirAncesTar|mirCoX|miRDB|MirMAP|MirTar|miRTar2GO|Mirza-G|MultiMiTar|PACCMIT|PITA|RNAhybrid|TargetRank|TargetScan
TM9SF3	Q9HD45		hsa-miR-199a-5p	0.733872	17	Very High	BCmicrO|CoMeTa|Cupid|DIANA|ElMMo3|MBStar|MAMI|microrna.org|MirAncesTar|miRDB|MirMAP|MirTar|Mirza-G|MultiMiTar|RepTar|TargetScan|TargetSpy
RET	P07949		hsa-miR-497-5p	0.733569	18	Very High	BCmicrO|BiTargeting|CoMeTa|DIANA|ElMMo3|MBStar|microrna.org|MirAncesTar|miRcode|miRDB|MirMAP|MirTar|Mirza-G|PACCMIT|RepTar|RNAhybrid|TargetRank|TargetScan
HIPK3	Q9H422		hsa-miR-224-5p	0.733544	16	Very High	BCmicrO|CoMeTa|Cupid|DIANA|ElMMo3|MBStar|microrna.org|MirAncesTar|miRDB|MirMAP|Mirza-G|MultiMiTar|PACCMIT|RepTar|TargetRank|TargetScan
LARP1	Q6PKG0		hsa-miR-143-3p	0.733506	20	Very High	BCmicrO|BiTargeting|CoMeTa|DIANA|ElMMo3|MBStar|MAMI|MirAncesTar|miRcode|mirCoX|miRDB|MirMAP|miRTar2GO|Mirza-G|MultiMiTar|PACCMIT|RepTar|RNAhybrid|TargetRank|TargetScan
ERC2	O15083		hsa-miR-140-5p	0.733503	16	Very High	BCmicrO|Cupid|DIANA|ElMMo3|MBStar|microrna.org|MirAncesTar|miRcode|mirCoX|miRDB|MirMAP|Mirza-G|MultiMiTar|RNAhybrid|TargetRank|TargetScan
CPD	O75976		hsa-miR-143-3p	0.733484	18	Very High	BCmicrO|CoMeTa|DIANA|ElMMo3|MBStar|microrna.org|MirAncesTar|miRcode|mirCoX|miRDB|MirMAP|miRTar2GO|Mirza-G|MultiMiTar|RepTar|RNAhybrid|TargetRank|TargetScan
PDCD10	Q9BUL8		hsa-miR-200b-3p	0.733383	15	Very High	BCmicrO|CoMeTa|Cupid|DIANA|ElMMo3|MBStar|MAMI|microrna.org|MirAncesTar|mirbase|miRDB|MirMAP|PACCMIT|RepTar|RNAhybrid
LRIG2	O94898		hsa-miR-497-5p	0.73334	17	Very High	BCmicrO|BiTargeting|CoMeTa|Cupid|DIANA|ElMMo3|microrna.org|MirAncesTar|mirbase|miRcode|MirMAP|miRTar2GO|Mirza-G|PACCMIT|RepTar|RNA22|TargetScan
DENND1B	Q6P3S1		hsa-miR-143-3p	0.733285	20	Very High	BCmicrO|BiTargeting|CoMeTa|Cupid|DIANA|ElMMo3|MBStar|microrna.org|MirAncesTar|mirbase|miRcode|mirCoX|miRDB|MirMAP|MirTar|miRTar2GO|Mirza-G|RepTar|RNA22|RNAhybrid
LARP4	Q71RC2		hsa-miR-196b-5p	0.733281	19	Very High	BiTargeting|CoMeTa|Cupid|DIANA|ElMMo3|MAMI|microrna.org|MirAncesTar|mirCoX|miRDB|MirMAP|MirTar|miRTar2GO|Mirza-G|MultiMiTar|PACCMIT|RepTar|RNAhybrid|TargetRank
ARHGAP26	Q9UNA1		hsa-miR-143-3p	0.733208	18	Very High	BCmicrO|BiTargeting|CoMeTa|DIANA|ElMMo3|MBStar|MirAncesTar|miRcode|mirCoX|MirMAP|MirSNP|Mirza-G|MultiMiTar|PACCMIT|RepTar|RNAhybrid|TargetRank|TargetScan
MFAP2	P55001		hsa-miR-29c-3p	0.733199	14	Very High	BCmicrO|CoMeTa|Cupid|DIANA|ElMMo3|MAMI|microrna.org|MirAncesTar|mirbase|miRDB|MirMAP|Mirza-G|RNAhybrid|TargetScan
MEX3C	Q5U5Q3		hsa-miR-200b-3p	0.733167	17	Very High	BCmicrO|CoMeTa|Cupid|DIANA|ElMMo3|MBStar|MAMI|microrna.org|MirAncesTar|miRDB|MirMAP|miRTar2GO|Mirza-G|PACCMIT|RepTar|RNAhybrid|TargetRank
AAK1	Q2M2I8		hsa-miR-149-5p	0.733156	15	Very High	BCmicrO|BiTargeting|CoMeTa|DIANA|ElMMo3|MBStar|MAMI|MirAncesTar|mirCoX|miRDB|MirMAP|MirTar|RepTar|RNAhybrid|TargetScan
CDK9	P50750		hsa-miR-224-5p	0.733145	19	Very High	BCmicrO|BiTargeting|CoMeTa|DIANA|ElMMo3|MBStar|MAMI|microrna.org|MirAncesTar|mirbase|miRDB|MirMAP|MirTar|Mirza-G|PACCMIT|RepTar|RNAhybrid|TargetRank|TargetScan
MIPOL1	Q8TD10		hsa-miR-140-5p	0.732779	17	Very High	BCmicrO|DIANA|ElMMo3|MBStar|microrna.org|MirAncesTar|miRcode|mirCoX|miRDB|MirMAP|Mirza-G|MultiMiTar|PACCMIT|RNAhybrid|TargetRank|TargetScan|TargetSpy
SLC30A5	Q8TAD4		hsa-miR-140-5p	0.732701	18	Very High	BCmicrO|CoMeTa|Cupid|DIANA|MBStar|microrna.org|MirAncesTar|miRcode|mirCoX|miRDB|MirMAP|MirSNP|MirTar|miRTar2GO|Mirza-G|MultiMiTar|RNAhybrid|TargetScan
PRPF40A	O75400		hsa-miR-199a-5p	0.732582	18	Very High	BCmicrO|CoMeTa|DIANA|ElMMo3|MBStar|microrna.org|MirAncesTar|miRDB|MirMAP|MirTar|miRTar2GO|Mirza-G|PACCMIT|RepTar|RNAhybrid|TargetRank|TargetScan|TargetSpy
UXS1	Q8NBZ7		hsa-miR-375	0.732582	13	Very High	BCmicrO|CoMeTa|Cupid|DIANA|ElMMo3|MAMI|microrna.org|miRcode|MirMAP|Mirza-G|PicTar|RepTar|RNAhybrid
STC2	O76061		hsa-miR-140-5p	0.732567	18	Very High	BCmicrO|CoMeTa|DIANA|ElMMo3|MBStar|microrna.org|MirAncesTar|miRcode|mirCoX|miRDB|MirMAP|miRTar2GO|Mirza-G|MultiMiTar|RNAhybrid|TargetRank|TargetScan|TargetSpy
OSTC	Q9NRP0		hsa-miR-29c-3p	0.732565	17	Very High	BCmicrO|Cupid|DIANA|ElMMo3|microrna.org|MirAncesTar|mirbase|miRDB|MirMAP|miRTar2GO|Mirza-G|MultiMiTar|PACCMIT|RepTar|RNAhybrid|TargetRank|TargetScan
DAG1	Q14118		hsa-miR-140-5p	0.732288	20	Very High	BCmicrO|BiTargeting|CoMeTa|DIANA|ElMMo3|MBStar|microrna.org|MirAncesTar|miRcode|mirCoX|miRDB|MirMAP|miRTar2GO|Mirza-G|MultiMiTar|PACCMIT|RepTar|RNAhybrid|TargetRank|TargetScan
SATB2	Q9UPW6		hsa-miR-140-5p	0.732258	21	Very High	BCmicrO|BiTargeting|CoMeTa|Cupid|DIANA|ElMMo3|MBStar|microrna.org|MirAncesTar|miRcode|mirCoX|miRDB|MirMAP|miRTar2GO|Mirza-G|MultiMiTar|PITA|RepTar|RNAhybrid|TargetScan|TargetSpy
DNAJC16	Q9Y2G8		hsa-miR-497-5p	0.732244	18	Very High	BCmicrO|BiTargeting|CoMeTa|DIANA|ElMMo3|MBStar|MAMI|MirAncesTar|miRcode|miRDB|MirMAP|MirTar|miRTar2GO|RepTar|RNA22|RNAhybrid|TargetRank|TargetScan
SSR1	P43307		hsa-miR-196b-5p	0.732056	17	Very High	BiTargeting|CoMeTa|DIANA|ElMMo3|MBStar|MAMI|MirAncesTar|mirCoX|miRDB|MirMAP|miRTar2GO|Mirza-G|MultiMiTar|PACCMIT|RNAhybrid|TargetRank|TargetScan
LCOR	Q96JN0		hsa-miR-497-5p	0.732047	13	Very High	BCmicrO|BiTargeting|Cupid|DIANA|ElMMo3|MBStar|microrna.org|MirAncesTar|miRcode|miRDB|MirMAP|miRTar2GO|TargetScan
PDE4D	Q08499		hsa-miR-375	0.732018	15	Very High	BCmicrO|CoMeTa|Cupid|DIANA|ElMMo3|MBStar|MAMI|MirAncesTar|miRcode|MirMAP|miRTar2GO|Mirza-G|RNAhybrid|TargetScan|TargetSpy
EXOC8	Q8IYI6		hsa-miR-199a-5p	0.731864	17	Very High	BCmicrO|Cupid|DIANA|ElMMo3|MBStar|MAMI|microrna.org|MirAncesTar|miRDB|MirMAP|Mirza-G|MultiMiTar|RepTar|RNA22|TargetRank|TargetScan|TargetSpy
CEP63	Q96MT8		hsa-miR-140-5p	0.731846	20	Very High	BCmicrO|CoMeTa|DIANA|ElMMo3|MBStar|MAMI|microrna.org|MirAncesTar|mirbase|miRcode|mirCoX|MirMAP|MirTar|Mirza-G|MultiMiTar|RepTar|RNAhybrid|TargetRank|TargetScan|TargetSpy
GGNBP2	Q9H3C7		hsa-miR-150-5p	0.731841	16	Very High	BCmicrO|CoMeTa|ElMMo3|MAMI|microrna.org|MirAncesTar|mirbase|miRcode|mirCoX|miRDB|MirMAP|MirSNP|Mirza-G|RNAhybrid|TargetRank|TargetScan
CLCN4	P51793		hsa-miR-497-5p	0.731823	17	Very High	BCmicrO|CoMeTa|DIANA|ElMMo3|MBStar|microrna.org|MirAncesTar|miRcode|miRDB|MirMAP|MirTar|miRTar2GO|Mirza-G|RepTar|RNAhybrid|TargetRank|TargetScan
SLC6A6	P31641		hsa-miR-140-5p	0.731781	22	Very High	BCmicrO|BiTargeting|CoMeTa|DIANA|ElMMo3|MBStar|microrna.org|MirAncesTar|miRcode|mirCoX|miRDB|MirMAP|MirTar|miRTar2GO|Mirza-G|MultiMiTar|PACCMIT|RepTar|RNAhybrid|TargetRank|TargetScan|TargetSpy
NAP1L1	P55209		hsa-miR-224-5p	0.731733	19	Very High	BCmicrO|BiTargeting|CoMeTa|Cupid|DIANA|ElMMo3|MBStar|microrna.org|MirAncesTar|miRDB|MirMAP|MirSNP|MirTar|Mirza-G|MultiMiTar|RepTar|RNAhybrid|TargetRank|TargetScan
RIC1	Q4ADV7		hsa-miR-29c-3p	0.731631	16	Very High	BCmicrO|BiTargeting|Cupid|DIANA|ElMMo3|MBStar|microrna.org|MirAncesTar|miRDB|MirMAP|MirTar|miRTar2GO|Mirza-G|PACCMIT|RNAhybrid|TargetScan
UBE2D3	P61077		hsa-miR-224-5p	0.731584	18	Very High	BCmicrO|CoMeTa|Cupid|DIANA|ElMMo3|MBStar|microrna.org|MirAncesTar|miRDB|MirMAP|MirSNP|MirTar|Mirza-G|MultiMiTar|PACCMIT|RepTar|RNAhybrid|TargetRank
AEBP2	Q6ZN18		hsa-miR-497-5p	0.731555	17	Very High	BCmicrO|Cupid|DIANA|ElMMo3|MBStar|microrna.org|MirAncesTar|miRcode|miRDB|MirMAP|MirTar|miRTar2GO|Mirza-G|RepTar|RNAhybrid|TargetRank|TargetScan
TMCC1	O94876		hsa-miR-150-5p	0.731527	20	Very High	BCmicrO|BiTargeting|CoMeTa|Cupid|DIANA|ElMMo3|MBStar|microrna.org|MirAncesTar|miRcode|mirCoX|miRDB|MirMAP|MirTar|Mirza-G|PACCMIT|PITA|RepTar|TargetRank|TargetScan
FRS2	Q8WU20		hsa-miR-200b-3p	0.731511	16	Very High	BCmicrO|CoMeTa|DIANA|ElMMo3|MBStar|microrna.org|MirAncesTar|miRDB|MirMAP|miRTar2GO|Mirza-G|PACCMIT|RepTar|RNAhybrid|TargetRank|TargetScan
RAB10	P61026		hsa-miR-199a-5p	0.731496	17	Very High	BCmicrO|Cupid|DIANA|ElMMo3|MBStar|MAMI|microrna.org|MirAncesTar|miRDB|MirMAP|MirTar|Mirza-G|MultiMiTar|PACCMIT|RepTar|TargetRank|TargetScan
NFAT5	O94916		hsa-miR-140-5p	0.731454	19	Very High	BCmicrO|CoMeTa|DIANA|ElMMo3|MBStar|MirAncesTar|miRcode|mirCoX|miRDB|MirMAP|MirTar|miRTar2GO|Mirza-G|MultiMiTar|PACCMIT|RNAhybrid|TargetRank|TargetScan|TargetSpy
PTBP1	P26599		hsa-miR-200b-3p	0.731445	17	Very High	BCmicrO|BiTargeting|CoMeTa|Cupid|DIANA|ElMMo3|MBStar|MAMI|microrna.org|MirAncesTar|miRDB|MirMAP|MirTar|miRTar2GO|Mirza-G|RNAhybrid|TargetScan
MIB1	Q86YT6		hsa-miR-497-5p	0.731329	16	Very High	BCmicrO|Cupid|DIANA|ElMMo3|MBStar|microrna.org|MirAncesTar|miRcode|miRDB|MirMAP|miRTar2GO|Mirza-G|PACCMIT|RepTar|TargetRank|TargetScan
LRBA	P50851		hsa-miR-143-3p	0.731244	19	Very High	BCmicrO|Cupid|DIANA|ElMMo3|MBStar|MAMI|microrna.org|MirAncesTar|miRcode|mirCoX|miRDB|MirMAP|MirTar|miRTar2GO|Mirza-G|MultiMiTar|RepTar|RNAhybrid|TargetRank
C6orf62	Q9GZU0		hsa-miR-200b-3p	0.731226	14	Very High	BCmicrO|CoMeTa|Cupid|DIANA|ElMMo3|MAMI|microrna.org|MirAncesTar|miRDB|MirMAP|Mirza-G|RNAhybrid|TargetRank|TargetScan
POLE3	Q9NRF9		hsa-miR-29c-3p	0.731144	18	Very High	BCmicrO|BiTargeting|CoMeTa|Cupid|DIANA|ElMMo3|MAMI|microrna.org|MirAncesTar|mirbase|miRDB|MirMAP|miRTar2GO|Mirza-G|PACCMIT|RepTar|RNAhybrid|TargetScan
RAPGEFL1	Q9UHV5		hsa-miR-29c-3p	0.730934	15	Very High	BCmicrO|CoMeTa|DIANA|ElMMo3|MBStar|microrna.org|MirAncesTar|MirMAP|Mirza-G|MultiMiTar|PACCMIT|RepTar|RNAhybrid|TargetRank|TargetScan
FAM57B	Q71RH2		hsa-miR-29c-3p	0.730907	15	Very High	BCmicrO|Cupid|DIANA|ElMMo3|MAMI|microrna.org|MirAncesTar|miRDB|MirMAP|Mirza-G|MultiMiTar|PACCMIT|RepTar|RNAhybrid|TargetScan
CREBL2	O60519		hsa-miR-143-3p	0.730851	18	Very High	BCmicrO|BiTargeting|CoMeTa|Cupid|DIANA|ElMMo3|MBStar|microrna.org|MirAncesTar|miRcode|mirCoX|miRDB|MirMAP|miRTar2GO|Mirza-G|MultiMiTar|RepTar|TargetScan
BAZ2A	Q9UIF9		hsa-miR-224-5p	0.730798	17	Very High	BCmicrO|CoMeTa|Cupid|DIANA|ElMMo3|MBStar|microrna.org|MirAncesTar|miRDB|MirMAP|Mirza-G|MultiMiTar|PACCMIT|RepTar|RNAhybrid|TargetRank|TargetScan
ADAMTS5	Q9UNA0		hsa-miR-224-5p	0.730715	17	Very High	BCmicrO|CoMeTa|Cupid|DIANA|ElMMo3|MBStar|microrna.org|MirAncesTar|miRDB|MirMAP|MirSNP|MirTar|Mirza-G|MultiMiTar|RepTar|TargetRank|TargetScan
TNS3	Q68CZ2		hsa-miR-143-3p	0.730709	18	Very High	BCmicrO|CoMeTa|DIANA|ElMMo3|MBStar|microrna.org|MirAncesTar|miRcode|mirCoX|miRDB|MirMAP|MirTar|miRTar2GO|MultiMiTar|RepTar|RNAhybrid|TargetRank|TargetScan
UBE2J1	Q9Y385		hsa-miR-497-5p	0.73063	18	Very High	BCmicrO|BiTargeting|CoMeTa|Cupid|DIANA|ElMMo3|MBStar|microrna.org|MirAncesTar|miRcode|miRDB|MirMAP|MirTar|Mirza-G|PACCMIT|RepTar|TargetRank|TargetScan
CCDC117	Q8IWD4		hsa-miR-375	0.730618	14	Very High	BCmicrO|BiTargeting|Cupid|DIANA|ElMMo3|MAMI|MirAncesTar|mirbase|miRcode|MirMAP|Mirza-G|RepTar|RNAhybrid|TargetScan
CCND2	P30279		hsa-miR-29c-3p	0.730516	16	Very High	BCmicrO|CoMeTa|DIANA|ElMMo3|microrna.org|MirAncesTar|miRDB|MirMAP|miRTar2GO|Mirza-G|MultiMiTar|PACCMIT|RepTar|RNAhybrid|TargetRank|TargetScan
PDGFRB	P09619		hsa-miR-29c-3p	0.730507	15	Very High	BCmicrO|BiTargeting|CoMeTa|Cupid|DIANA|ElMMo3|MAMI|microrna.org|MirAncesTar|miRDB|MirMAP|MultiMiTar|PACCMIT|RNAhybrid|TargetScan
MNT	Q99583		hsa-miR-497-5p	0.730476	17	Very High	BCmicrO|BiTargeting|CoMeTa|DIANA|ElMMo3|MirAncesTar|miRcode|miRDB|MirMAP|miRTar2GO|Mirza-G|PACCMIT|PITA|RepTar|RNAhybrid|TargetRank|TargetScan
CLUH	O75153		hsa-miR-497-5p	0.730362	18	Very High	BCmicrO|BiTargeting|CoMeTa|DIANA|ElMMo3|MBStar|microrna.org|MirAncesTar|miRcode|miRDB|MirMAP|MirTar|Mirza-G|PACCMIT|RepTar|RNAhybrid|TargetRank|TargetScan
IKBKB	O14920		hsa-miR-497-5p	0.73036	18	Very High	BCmicrO|BiTargeting|CoMeTa|Cupid|DIANA|ElMMo3|MBStar|microrna.org|MirAncesTar|miRcode|miRDB|MirMAP|MirTar|miRTar2GO|Mirza-G|RepTar|RNAhybrid|TargetScan
G3BP1	Q13283		hsa-miR-362-3p	0.730195	18	Very High	BCmicrO|CoMeTa|Cupid|DIANA|ElMMo3|MBStar|microrna.org|MirAncesTar|miRDB|MirMAP|MirTar|miRTar2GO|Mirza-G|PACCMIT|RepTar|RNAhybrid|TargetScan|TargetSpy
JOSD1	Q15040		hsa-miR-29c-3p	0.730153	17	Very High	BCmicrO|CoMeTa|Cupid|DIANA|ElMMo3|microrna.org|MirAncesTar|miRDB|MirMAP|MirSNP|miRTar2GO|Mirza-G|MultiMiTar|PACCMIT|RepTar|RNAhybrid|TargetScan
PMAIP1	Q13794		hsa-miR-200b-3p	0.730109	17	Very High	BCmicrO|CoMeTa|DIANA|ElMMo3|MBStar|microrna.org|MirAncesTar|miRDB|MirMAP|MirSNP|MirTar|miRTar2GO|Mirza-G|RepTar|RNAhybrid|TargetRank|TargetScan
OSBP	P22059		hsa-miR-29c-3p	0.730002	17	Very High	BCmicrO|CoMeTa|Cupid|DIANA|ElMMo3|microrna.org|MirAncesTar|miRDB|MirMAP|MirTar|miRTar2GO|MultiMiTar|PACCMIT|RepTar|RNAhybrid|TargetRank|TargetScan
LOXL2	Q9Y4K0		hsa-miR-29c-3p	0.72995	17	Very High	BCmicrO|BiTargeting|CoMeTa|Cupid|DIANA|ElMMo3|MAMI|microrna.org|MirAncesTar|mirbase|miRDB|MirMAP|miRTar2GO|Mirza-G|RepTar|RNAhybrid|TargetScan
ID3	Q02535		hsa-miR-224-5p	0.729874	14	Very High	BCmicrO|CoMeTa|DIANA|ElMMo3|MAMI|microrna.org|MirAncesTar|miRDB|MirMAP|Mirza-G|MultiMiTar|PACCMIT|RNAhybrid|TargetScan
H3F3B	P84243		hsa-miR-362-3p	0.729765	17	Very High	BCmicrO|CoMeTa|Cupid|DIANA|ElMMo3|MBStar|microrna.org|MirAncesTar|miRDB|MirMAP|MirTar|Mirza-G|PACCMIT|RepTar|RNAhybrid|TargetRank|TargetScan
FRS2	Q8WU20		hsa-miR-143-3p	0.729754	17	Very High	BCmicrO|CoMeTa|DIANA|ElMMo3|MBStar|microrna.org|MirAncesTar|miRcode|mirCoX|miRDB|MirMAP|miRTar2GO|Mirza-G|MultiMiTar|RepTar|TargetRank|TargetScan
ID1	P41134		hsa-miR-29c-3p	0.729743	19	Very High	BCmicrO|CoMeTa|Cupid|DIANA|ElMMo3|MBStar|MAMI|microrna.org|MirAncesTar|mirbase|miRDB|MirMAP|MirSNP|miRTar2GO|Mirza-G|MultiMiTar|RepTar|RNAhybrid|TargetScan
BCL7A	Q4VC05		hsa-miR-362-3p	0.729693	15	Very High	BCmicrO|CoMeTa|Cupid|DIANA|ElMMo3|microrna.org|MirAncesTar|miRDB|MirMAP|miRTar2GO|Mirza-G|RNAhybrid|TargetRank|TargetScan|TargetSpy
CALU	O43852		hsa-miR-150-5p	0.729646	16	Very High	BCmicrO|CoMeTa|Cupid|DIANA|ElMMo3|MBStar|MAMI|microrna.org|MirAncesTar|miRcode|mirCoX|miRDB|MirMAP|Mirza-G|RNAhybrid|TargetScan
NAV3	Q8IVL0		hsa-miR-140-5p	0.729638	20	Very High	BCmicrO|CoMeTa|Cupid|DIANA|ElMMo3|MBStar|MAMI|microrna.org|MirAncesTar|miRcode|mirCoX|miRDB|MirMAP|MirSNP|MirTar|Mirza-G|MultiMiTar|PACCMIT|RNAhybrid|TargetSpy
SRPK1	Q96SB4		hsa-miR-497-5p	0.72963	18	Very High	BCmicrO|BiTargeting|CoMeTa|Cupid|DIANA|ElMMo3|MBStar|microrna.org|MirAncesTar|miRcode|miRDB|MirMAP|miRTar2GO|Mirza-G|PACCMIT|RepTar|RNAhybrid|TargetScan
ASAP2	O43150		hsa-miR-29c-3p	0.729573	16	Very High	BCmicrO|CoMeTa|Cupid|DIANA|ElMMo3|MBStar|microrna.org|MirAncesTar|miRDB|MirMAP|miRTar2GO|Mirza-G|MultiMiTar|RepTar|TargetRank|TargetScan
ANKRD52	Q8NB46		hsa-miR-29c-3p	0.729568	15	Very High	BCmicrO|BiTargeting|Cupid|DIANA|ElMMo3|MBStar|MirAncesTar|miRDB|MirMAP|MirTar|miRTar2GO|MultiMiTar|PACCMIT|RepTar|TargetScan
RIOK3	O14730		hsa-miR-196b-5p	0.729466	16	Very High	CoMeTa|Cupid|DIANA|ElMMo3|MBStar|MAMI|microrna.org|MirAncesTar|mirCoX|miRDB|MirMAP|miRTar2GO|Mirza-G|MultiMiTar|RNAhybrid|TargetScan
LSM11	P83369		hsa-miR-29c-3p	0.729432	16	Very High	BCmicrO|Cupid|DIANA|ElMMo3|MBStar|MAMI|microrna.org|MirAncesTar|mirbase|miRDB|MirMAP|miRTar2GO|Mirza-G|RepTar|TargetRank|TargetScan
RBM24	Q9BX46		hsa-miR-497-5p	0.729275	17	Very High	BCmicrO|BiTargeting|Cupid|DIANA|ElMMo3|MBStar|microrna.org|MirAncesTar|miRcode|miRDB|MirMAP|MirTar|Mirza-G|RepTar|RNAhybrid|TargetRank|TargetScan
APC	P25054		hsa-miR-150-5p	0.729273	19	Very High	BCmicrO|BiTargeting|CoMeTa|Cupid|DIANA|ElMMo3|MBStar|microrna.org|MirAncesTar|miRcode|mirCoX|miRDB|MirMAP|miRTar2GO|Mirza-G|PACCMIT|RepTar|RNAhybrid|TargetScan
TMEM168	Q9H0V1		hsa-miR-224-5p	0.729184	17	Very High	BCmicrO|CoMeTa|Cupid|DIANA|ElMMo3|MBStar|microrna.org|MirAncesTar|miRDB|MirMAP|MirTar|Mirza-G|MultiMiTar|RepTar|RNAhybrid|TargetRank|TargetScan
CTCF	P49711		hsa-miR-505-3p	0.729136	19	Very High	BiTargeting|CoMeTa|Cupid|DIANA|ElMMo3|MBStar|MAMI|microrna.org|MirAncesTar|mirbase|miRDB|MirMAP|MirSNP|MirTar|miRTar2GO|Mirza-G|RepTar|RNAhybrid|TargetRank
TOX3	O15405		hsa-miR-199a-5p	0.72901	16	Very High	BCmicrO|CoMeTa|Cupid|DIANA|ElMMo3|MBStar|microrna.org|MirAncesTar|MirMAP|MirTar|Mirza-G|PACCMIT|RNAhybrid|TargetRank|TargetScan|TargetSpy
LIN28B	Q6ZN17		hsa-miR-196b-5p	0.728993	16	Very High	BiTargeting|Cupid|DIANA|ElMMo3|MBStar|microrna.org|MirAncesTar|mirCoX|miRDB|MirMAP|miRTar2GO|Mirza-G|MultiMiTar|RepTar|TargetRank|TargetScan
KDM2A	Q9Y2K7		hsa-miR-224-5p	0.728963	17	Very High	BCmicrO|BiTargeting|CoMeTa|Cupid|DIANA|ElMMo3|MAMI|microrna.org|MirAncesTar|miRDB|MirMAP|miRTar2GO|Mirza-G|RepTar|RNAhybrid|TargetRank|TargetScan
MXI1	P50539		hsa-miR-375	0.728944	14	Very High	BCmicrO|CoMeTa|Cupid|DIANA|ElMMo3|MBStar|MAMI|MirAncesTar|miRcode|MirMAP|miRTar2GO|Mirza-G|RNAhybrid|TargetScan
ZC4H2	Q9NQZ6		hsa-miR-29c-3p	0.72891	13	Very High	BCmicrO|CoMeTa|Cupid|DIANA|ElMMo3|MBStar|MirAncesTar|MirMAP|Mirza-G|PicTar|RepTar|RNAhybrid|TargetScan
MCAM	P43121		hsa-miR-362-3p	0.728812	15	Very High	BCmicrO|CoMeTa|DIANA|ElMMo3|MBStar|microrna.org|MirAncesTar|MirMAP|MirTar|miRTar2GO|Mirza-G|RNAhybrid|TargetRank|TargetScan|TargetSpy
CORO1C	Q9ULV4		hsa-miR-224-5p	0.728774	16	Very High	BCmicrO|CoMeTa|DIANA|ElMMo3|MBStar|microrna.org|MirAncesTar|miRDB|MirMAP|miRTar2GO|Mirza-G|MultiMiTar|RepTar|RNAhybrid|TargetRank|TargetScan
MSTN	O14793		hsa-miR-29c-3p	0.72877	13	Very High	BCmicrO|BiTargeting|CoMeTa|DIANA|ElMMo3|MBStar|MirAncesTar|MirMAP|Mirza-G|PicTar|RepTar|RNAhybrid|TargetScan
EIF2AK3	Q9NZJ5		hsa-miR-143-3p	0.728646	20	Very High	BCmicrO|BiTargeting|CoMeTa|Cupid|DIANA|ElMMo3|microrna.org|MirAncesTar|mirbase|miRcode|mirCoX|miRDB|MirMAP|MirTar|miRTar2GO|Mirza-G|MultiMiTar|RepTar|RNAhybrid|TargetRank
YAF2	Q8IY57		hsa-miR-199a-5p	0.728549	19	Very High	BCmicrO|BiTargeting|CoMeTa|ElMMo3|MBStar|MAMI|microrna.org|MirAncesTar|mirbase|miRDB|MirMAP|MirTar|Mirza-G|MultiMiTar|PACCMIT|RepTar|RNAhybrid|TargetRank|TargetScan
GID8	Q9NWU2		hsa-miR-143-3p	0.728506	18	Very High	BCmicrO|CoMeTa|ElMMo3|MBStar|MAMI|microrna.org|MirAncesTar|miRcode|mirCoX|miRDB|MirMAP|miRTar2GO|Mirza-G|MultiMiTar|PACCMIT|RepTar|TargetRank|TargetScan
ZFYVE26	Q68DK2		hsa-miR-29c-3p	0.728485	16	Very High	BCmicrO|BiTargeting|CoMeTa|Cupid|ElMMo3|GenMir++|microrna.org|MirAncesTar|miRDB|MirMAP|MirSNP|MultiMiTar|PACCMIT|RepTar|RNAhybrid|TargetScan
SCN3A	Q9NY46		hsa-miR-497-5p	0.728425	16	Very High	BCmicrO|CoMeTa|Cupid|DIANA|ElMMo3|MBStar|microrna.org|MirAncesTar|miRcode|miRDB|MirMAP|Mirza-G|RepTar|RNAhybrid|TargetRank|TargetScan
KCTD15	Q96SI1		hsa-miR-29c-3p	0.72836	17	Very High	BCmicrO|BiTargeting|CoMeTa|Cupid|DIANA|ElMMo3|microrna.org|MirAncesTar|miRDB|MirMAP|MirSNP|miRTar2GO|MultiMiTar|PACCMIT|RepTar|RNAhybrid|TargetScan
PRRG1	O14668		hsa-miR-140-5p	0.728281	18	Very High	BCmicrO|CoMeTa|Cupid|DIANA|ElMMo3|MBStar|MirAncesTar|miRcode|mirCoX|MirMAP|miRTar2GO|Mirza-G|MultiMiTar|RepTar|RNAhybrid|TargetRank|TargetScan|TargetSpy
FUBP1	Q96AE4		hsa-miR-200b-3p	0.728199	14	Very High	BCmicrO|CoMeTa|Cupid|DIANA|ElMMo3|MAMI|microrna.org|MirAncesTar|mirbase|miRDB|MirMAP|PACCMIT|RNAhybrid|TargetScan
RALGPS1	Q5JS13		hsa-miR-29c-3p	0.728191	13	Very High	BCmicrO|CoMeTa|Cupid|DIANA|ElMMo3|GenMir++|MirAncesTar|MirMAP|Mirza-G|MultiMiTar|RepTar|RNAhybrid|TargetScan
MTSS1	O43312		hsa-miR-140-5p	0.728154	18	Very High	BCmicrO|BiTargeting|CoMeTa|Cupid|DIANA|ElMMo3|microrna.org|MirAncesTar|miRcode|mirCoX|miRDB|MirMAP|Mirza-G|MultiMiTar|RepTar|RNAhybrid|TargetRank|TargetScan
PDE7A	Q13946		hsa-miR-150-5p	0.728129	17	Very High	BCmicrO|BiTargeting|DIANA|ElMMo3|MBStar|microrna.org|MirAncesTar|miRcode|mirCoX|miRDB|MirMAP|MirSNP|miRTar2GO|Mirza-G|RepTar|RNAhybrid|TargetScan
CAPN6	Q9Y6Q1		hsa-miR-497-5p	0.727959	16	Very High	BCmicrO|BiTargeting|CoMeTa|Cupid|DIANA|ElMMo3|MBStar|microrna.org|MirAncesTar|miRcode|miRDB|MirMAP|Mirza-G|PACCMIT|TargetRank|TargetScan
ZNF362	Q5T0B9		hsa-miR-497-5p	0.727921	17	Very High	BCmicrO|BiTargeting|CoMeTa|Cupid|DIANA|ElMMo3|microrna.org|MirAncesTar|miRcode|miRDB|MirMAP|miRTar2GO|Mirza-G|PACCMIT|RNA22|RNAhybrid|TargetScan
RBM24	Q9BX46		hsa-miR-375	0.72772	16	Very High	BCmicrO|Cupid|DIANA|ElMMo3|MBStar|MAMI|microrna.org|MirAncesTar|miRcode|miRDB|MirMAP|Mirza-G|RepTar|RNAhybrid|TargetScan|TargetSpy
BACE1	P56817		hsa-miR-29c-3p	0.72768	15	Very High	BCmicrO|CoMeTa|Cupid|DIANA|ElMMo3|MAMI|microrna.org|MirAncesTar|miRDB|MirMAP|MultiMiTar|PACCMIT|RepTar|RNAhybrid|TargetScan
COL4A3BP	Q9Y5P4		hsa-miR-497-5p	0.727655	16	Very High	BCmicrO|Cupid|DIANA|ElMMo3|MBStar|microrna.org|MirAncesTar|miRcode|miRDB|MirMAP|MirTar|miRTar2GO|Mirza-G|PACCMIT|RNAhybrid|TargetScan
CDS2	O95674		hsa-miR-497-5p	0.727609	16	Very High	BCmicrO|BiTargeting|CoMeTa|Cupid|DIANA|ElMMo3|MBStar|microrna.org|MirAncesTar|miRcode|miRDB|MirMAP|miRTar2GO|Mirza-G|RepTar|TargetScan
RNF165	Q6ZSG1		hsa-miR-29c-3p	0.727599	15	Very High	BCmicrO|Cupid|DIANA|ElMMo3|MBStar|microrna.org|MirAncesTar|MirMAP|Mirza-G|MultiMiTar|PACCMIT|RepTar|RNAhybrid|TargetRank|TargetScan
KLHL2	O95198		hsa-miR-362-3p	0.727556	17	Very High	BCmicrO|CoMeTa|Cupid|DIANA|ElMMo3|MBStar|microrna.org|MirAncesTar|miRDB|MirMAP|MirTar|Mirza-G|PACCMIT|RepTar|RNAhybrid|TargetRank|TargetSpy
UBFD1	O14562		hsa-miR-150-5p	0.727432	19	Very High	BCmicrO|BiTargeting|CoMeTa|DIANA|ElMMo3|microrna.org|MirAncesTar|miRcode|mirCoX|miRDB|MirMAP|MirSNP|MirTar|Mirza-G|PACCMIT|RepTar|RNAhybrid|TargetRank|TargetScan
GAREM1	Q9H706		hsa-miR-497-5p	0.727432	15	Very High	BCmicrO|CoMeTa|Cupid|DIANA|MBStar|microrna.org|MirAncesTar|miRcode|miRDB|MirMAP|MirTar|miRTar2GO|Mirza-G|RNAhybrid|TargetScan
PCDHA10	Q9Y5I2		hsa-miR-29c-3p	0.727404	16	Very High	BCmicrO|BiTargeting|CoMeTa|ElMMo3|MBStar|microrna.org|MirAncesTar|mirbase|miRDB|MirMAP|MirTar|miRTar2GO|MultiMiTar|RepTar|RNAhybrid|TargetScan
ZNF711	Q9Y462		hsa-miR-200b-3p	0.727355	16	Very High	BCmicrO|BiTargeting|CoMeTa|DIANA|ElMMo3|MBStar|microrna.org|MirAncesTar|mirbase|miRDB|MirMAP|MirTar|Mirza-G|RNAhybrid|TargetRank|TargetScan
PELI2	Q9HAT8		hsa-miR-497-5p	0.727288	18	Very High	BCmicrO|BiTargeting|CoMeTa|Cupid|DIANA|ElMMo3|MBStar|microrna.org|MirAncesTar|miRcode|miRDB|MirMAP|miRTar2GO|Mirza-G|PACCMIT|RepTar|TargetRank|TargetScan
ZFX	P17010		hsa-miR-29c-3p	0.727193	17	Very High	BCmicrO|BiTargeting|CoMeTa|Cupid|DIANA|ElMMo3|microrna.org|MirAncesTar|miRDB|MirMAP|miRTar2GO|Mirza-G|MultiMiTar|PACCMIT|RepTar|RNAhybrid|TargetScan
SLAIN1	Q8ND83		hsa-miR-140-5p	0.72713	17	Very High	BCmicrO|Cupid|DIANA|ElMMo3|microrna.org|MirAncesTar|miRcode|mirCoX|miRDB|MirMAP|Mirza-G|PACCMIT|RepTar|RNAhybrid|TargetRank|TargetScan|TargetSpy
SCN8A	Q9UQD0		hsa-miR-497-5p	0.727117	16	Very High	BCmicrO|BiTargeting|CoMeTa|DIANA|ElMMo3|MBStar|microrna.org|MirAncesTar|mirbase|miRcode|miRDB|MirMAP|Mirza-G|PACCMIT|RepTar|TargetScan
CACNA1C	Q13936		hsa-miR-140-5p	0.727045	19	Very High	BCmicrO|BiTargeting|CoMeTa|DIANA|ElMMo3|MBStar|MAMI|MirAncesTar|miRcode|mirCoX|miRDB|MirMAP|Mirza-G|MultiMiTar|PACCMIT|RepTar|RNAhybrid|TargetScan|TargetSpy
ADAM19	Q9H013		hsa-miR-29c-3p	0.727014	17	Very High	BCmicrO|CoMeTa|DIANA|ElMMo3|MBStar|microrna.org|MirAncesTar|miRDB|MirMAP|MirSNP|miRTar2GO|Mirza-G|MultiMiTar|PACCMIT|RepTar|RNAhybrid|TargetScan
COL1A1	P02452		hsa-miR-143-3p	0.727007	16	Very High	BCmicrO|CoMeTa|Cupid|DIANA|ElMMo3|microrna.org|MirAncesTar|miRcode|mirCoX|miRDB|MirMAP|Mirza-G|MultiMiTar|RepTar|TargetRank|TargetScan
MTFR1L	Q9H019		hsa-miR-497-5p	0.727003	18	Very High	BCmicrO|Cupid|DIANA|ElMMo3|MBStar|microrna.org|MirAncesTar|miRcode|miRDB|MirMAP|MirTar|miRTar2GO|Mirza-G|PACCMIT|RepTar|RNA22|RNAhybrid|TargetScan
KLHDC3	Q9BQ90		hsa-miR-29c-3p	0.726994	16	Very High	BCmicrO|CoMeTa|DIANA|ElMMo3|MAMI|microrna.org|MirAncesTar|mirbase|miRDB|MirMAP|miRTar2GO|MultiMiTar|PACCMIT|RepTar|RNAhybrid|TargetScan
BAAT	Q14032		hsa-miR-199a-5p	0.726983	19	Very High	BCmicrO|CoMeTa|DIANA|ElMMo3|MBStar|MAMI|microrna.org|MirAncesTar|miRDB|MirMAP|MirSNP|MirTar|Mirza-G|MultiMiTar|RepTar|RNAhybrid|TargetRank|TargetScan|TargetSpy
PPP1R9A	Q9ULJ8		hsa-miR-199a-5p	0.726975	17	Very High	BCmicrO|CoMeTa|Cupid|DIANA|ElMMo3|MBStar|microrna.org|MirAncesTar|miRDB|MirMAP|miRTar2GO|Mirza-G|MultiMiTar|RepTar|RNAhybrid|TargetRank|TargetScan
CDC73	Q6P1J9		hsa-miR-199a-5p	0.726952	17	Very High	BCmicrO|CoMeTa|DIANA|ElMMo3|MBStar|MAMI|microrna.org|MirAncesTar|miRDB|MirMAP|miRTar2GO|Mirza-G|MultiMiTar|PACCMIT|TargetRank|TargetScan|TargetSpy
SLF2	Q8IX21		hsa-miR-140-5p	0.726944	19	Very High	BCmicrO|BiTargeting|Cupid|DIANA|ElMMo3|MBStar|MAMI|microrna.org|MirAncesTar|miRcode|mirCoX|miRDB|MirMAP|miRTar2GO|Mirza-G|MultiMiTar|RepTar|RNAhybrid|TargetRank
PIK3R1	P27986		hsa-miR-497-5p	0.726936	17	Very High	BCmicrO|BiTargeting|CoMeTa|DIANA|ElMMo3|MBStar|microrna.org|MirAncesTar|miRcode|miRDB|MirMAP|MirTar|miRTar2GO|Mirza-G|RepTar|RNAhybrid|TargetScan
AFF3	P51826		hsa-miR-200b-3p	0.726917	17	Very High	BCmicrO|BiTargeting|CoMeTa|Cupid|DIANA|ElMMo3|MBStar|microrna.org|MirAncesTar|miRDB|MirMAP|MirTar|Mirza-G|RepTar|RNAhybrid|TargetRank|TargetScan
DNAJB12	Q9NXW2		hsa-miR-149-5p	0.726874	18	Very High	BCmicrO|BiTargeting|CoMeTa|DIANA|ElMMo3|MAMI|MirAncesTar|mirCoX|miRDB|MirMAP|MirTar|miRTar2GO|MultiMiTar|PACCMIT|PITA|RepTar|RNAhybrid|TargetRank
VASH1	Q7L8A9		hsa-miR-200b-3p	0.726723	14	Very High	BCmicrO|CoMeTa|DIANA|ElMMo3|MBStar|MAMI|MirAncesTar|miRDB|MirMAP|Mirza-G|RepTar|RNAhybrid|TargetRank|TargetScan
KCND1	Q9NSA2		hsa-miR-143-3p	0.726711	19	Very High	BCmicrO|CoMeTa|DIANA|ElMMo3|MBStar|microrna.org|MirAncesTar|miRcode|mirCoX|miRDB|MirMAP|MirSNP|Mirza-G|MultiMiTar|PACCMIT|RepTar|RNAhybrid|TargetRank|TargetScan
KATNB1	Q9BVA0		hsa-miR-497-5p	0.726639	19	Very High	BCmicrO|BiTargeting|CoMeTa|Cupid|DIANA|ElMMo3|MAMI|microrna.org|MirAncesTar|mirbase|miRcode|miRDB|MirMAP|MirTar|miRTar2GO|Mirza-G|RepTar|RNAhybrid|TargetScan
PKN2	Q16513		hsa-miR-199a-5p	0.726582	18	Very High	BCmicrO|BiTargeting|CoMeTa|Cupid|DIANA|MBStar|MAMI|MirAncesTar|mirbase|MirMAP|miRTar2GO|Mirza-G|MultiMiTar|RepTar|RNA22|RNAhybrid|TargetRank|TargetScan
MPP5	Q8N3R9		hsa-miR-375	0.726551	17	Very High	BCmicrO|Cupid|DIANA|ElMMo3|MBStar|MAMI|microrna.org|MirAncesTar|miRcode|MirMAP|miRTar2GO|Mirza-G|RepTar|RNAhybrid|TargetRank|TargetScan|TargetSpy
PALM2	Q8IXS6		hsa-miR-200b-3p	0.726527	15	Very High	BCmicrO|Cupid|DIANA|ElMMo3|MBStar|microrna.org|MirAncesTar|miRDB|MirMAP|MirSNP|MirTar|Mirza-G|RepTar|RNAhybrid|TargetScan
KRTAP4-4	Q9BYR3		hsa-miR-497-5p	0.726443	17	Very High	BCmicrO|BiTargeting|DIANA|ElMMo3|MBStar|microrna.org|MirAncesTar|miRcode|miRDB|MirMAP|Mirza-G|PACCMIT|PITA|RepTar|RNAhybrid|TargetRank|TargetScan
KLHL8	Q9P2G9		hsa-miR-29c-3p	0.726387	17	Very High	BCmicrO|BiTargeting|Cupid|DIANA|ElMMo3|MBStar|microrna.org|MirAncesTar|MirMAP|MirTar|miRTar2GO|Mirza-G|MultiMiTar|RepTar|RNAhybrid|TargetRank|TargetScan
ATP13A3	Q9H7F0		hsa-miR-497-5p	0.726357	15	Very High	BCmicrO|CoMeTa|DIANA|ElMMo3|MBStar|microrna.org|MirAncesTar|miRcode|miRDB|MirMAP|miRTar2GO|Mirza-G|PACCMIT|RepTar|TargetScan
ZBTB14	O43829		hsa-miR-224-5p	0.726339	18	Very High	BCmicrO|CoMeTa|DIANA|ElMMo3|MBStar|microrna.org|MirAncesTar|miRDB|MirMAP|MirSNP|MirTar|miRTar2GO|Mirza-G|PACCMIT|RepTar|RNAhybrid|TargetRank|TargetScan
TIAL1	Q01085		hsa-miR-200b-3p	0.726326	19	Very High	BCmicrO|CoMeTa|Cupid|DIANA|ElMMo3|MBStar|MAMI|microrna.org|MirAncesTar|mirbase|miRDB|MirMAP|MirSNP|Mirza-G|PACCMIT|RepTar|RNAhybrid|TargetRank|TargetScan
GSTCD	Q8NEC7		hsa-miR-497-5p	0.726253	17	Very High	BCmicrO|CoMeTa|Cupid|DIANA|ElMMo3|microrna.org|MirAncesTar|miRcode|miRDB|MirMAP|MirTar|miRTar2GO|Mirza-G|RepTar|RNAhybrid|TargetRank|TargetScan
MKX	Q8IYA7		hsa-miR-497-5p	0.726218	16	Very High	BCmicrO|Cupid|DIANA|ElMMo3|MBStar|microrna.org|MirAncesTar|miRcode|miRDB|MirMAP|MirSNP|miRTar2GO|Mirza-G|RepTar|TargetRank|TargetScan
JADE2	Q9NQC1		hsa-miR-497-5p	0.726028	15	Very High	BCmicrO|CoMeTa|DIANA|ElMMo3|MBStar|MirAncesTar|miRcode|miRDB|MirMAP|miRTar2GO|PACCMIT|RepTar|RNAhybrid|TargetRank|TargetScan
SHB	Q15464		hsa-miR-362-3p	0.725977	17	Very High	BCmicrO|CoMeTa|DIANA|ElMMo3|microrna.org|MirAncesTar|mirbase|miRDB|MirMAP|MirSNP|MirTar|miRTar2GO|Mirza-G|RNAhybrid|TargetRank|TargetScan|TargetSpy
MGAT1	P26572		hsa-miR-140-5p	0.725968	18	Very High	BCmicrO|CoMeTa|DIANA|ElMMo3|MBStar|MAMI|microrna.org|MirAncesTar|mirbase|miRcode|mirCoX|miRDB|MirMAP|Mirza-G|PACCMIT|RepTar|RNAhybrid|TargetScan
[truncated: 13,927 more rows]

## Sheet: 7767 exclusive genes
LMO4
PMP22
COL1A2
COL11A1
COL6A3
ATP1B1
[truncated: 7,761 more rows]
