# Supplementary material for: microRNA–mRNA Networks Linked to Inflammation and Immune System Regulation in Inflammatory Bowel Disease
Source: Biomedicines. 2024 Feb 12;12(2):422. doi: 10.3390/biomedicines12020422 (PMC10886709; doi:10.3390/biomedicines12020422)
Supplement: Supplementary file 1 [file biomedicines-12-00422-s001.zip › biomedicines-2685441-supplementary/Tables/Table S4-pathways_target genes underxpressed miRNAs_CD.xlsx]

## Sheet: Supplementary Table 1-pathways_
Category	ID	Name	Source	p-value	q-value Bonferroni	q-value FDR B&H	q-value FDR B&Y	Hit Count in Query List	Hit Count in Genome	Percentage of genes	Hit in Query List
Pathway	1270303	Axon guidance	BioSystems: REACTOME	1.303e-23	4.555e-20	4.555e-20	3.98e-19	312	554	56.3177	ABL2,ACTG1,ADAM10,AP2B1,ALCAM,ANK2,ANK3,ARAF,RHOA,RHOB,RHOC,ARRB1,ARRB2,CACNA1C,CACNA1D,CACNB1,CACNB2,CACNB3,CACNB4,CALM1,CALM3,CAMK2A,CAMK2D,CAMK2G,CDC42,CDK5,CFL1,AP2M1,CLTA,CLTB,CLTC,CNTN1,COL4A1,COL4A2,COL4A3,COL4A5,COL6A3,COL9A1,COL9A3,CREB1,CRMP1,CSNK2A1,DCX,DLG1,DLG3,DLG4,DNM1,DOCK1,DPYSL2,DPYSL3,HBEGF,DUSP1,DUSP2,DUSP4,DUSP5,DUSP6,DUSP7,DUSP8,DUSP9,EFNA1,EFNA3,EFNA4,EFNA5,EFNB1,EFNB2,EFNB…
Pathway	83105	Pathways in cancer	BioSystems: KEGG	2.593e-17	9.063e-14	4.531e-14	3.959e-13	223	395	56.4557	ADCY1,ADCY2,ADCY3,ADCY6,ADCY7,ADCY9,AKT2,APC,BIRC3,XIAP,FAS,FASLG,AR,ARAF,RHOA,ARNT,BAD,CCND1,BCL2,BCL2L1,BCR,BID,BMP2,BMP4,BRCA2,CASP3,CASP8,RUNX1,RUNX1T1,CBL,CBLB,CCNE1,CDC42,CDH1,CDK2,CDK6,CDKN1A,CDKN1B,CEBPA,CHUK,CKS2,COL4A1,COL4A2,COL4A3,COL4A5,COL4A6,CREBBP,CRK,CRKL,CTBP2,CTNNA2,CTNNB1,TCF7L1,DAPK1,RASSF5,DVL3,E2F1,E2F2,E2F3,LPAR1,EDNRA,EDNRB,EGFR,LEF1,EP300,EPAS1,ETS1,MECOM,FGF2,FGF4,FGF5,…
Pathway	1269877	Membrane Trafficking	BioSystems: REACTOME	2.653e-16	9.273e-13	3.091e-13	2.7e-12	317	614	51.6287	ADRB2,GRK2,GRK3,AP2B1,AP1G1,AKT2,AMPH,ANK2,ANK3,APP,ARF1,ARF3,ARF4,ARF6,ARL1,ARRB1,ARRB2,BICD1,CALM1,CALM3,FCHO2,CBL,SCARB2,CD59,CTSC,CFTR,CHM,CHML,CHRM2,AP2M1,AP1S1,CLTA,CLTB,CLTC,COPA,CPD,CUX1,DAB2,CD55,COG3,CNIH3,COPS7A,DNM1,DYNC1LI2,TOR1A,TMED7,EXOC8,TBC1D10A,EGFR,SAR1B,DCTN4,CTTN,RAB9B,EPS15,ANKRD27,TRAPPC4,PRKAG2,SNX9,SGIP1,VPS54,VPS25,RAB14,RAB6B,ARFGAP2,RAB3IP,CHMP3,GALNT1,GALNT2,DCTN5,RA…
Pathway	1269876	Vesicle-mediated transport	BioSystems: REACTOME	5.967e-15	2.086e-11	5.214e-12	4.555e-11	332	660	50.303	ADRB2,GRK2,GRK3,AP2B1,AP1G1,AKT2,AMPH,ANK2,ANK3,APP,ARF1,ARF3,ARF4,ARF6,ARL1,ARRB1,ARRB2,BICD1,CALM1,CALM3,CALR,FCHO2,CBL,CD36,SCARB1,SCARB2,CD59,CTSC,CFTR,CHM,CHML,CHRM2,AP2M1,AP1S1,CLTA,CLTB,CLTC,COL1A1,COL1A2,COL3A1,COL4A1,COL4A2,COPA,CPD,CUX1,DAB2,CD55,COG3,CNIH3,COPS7A,DNM1,DYNC1LI2,TOR1A,TMED7,EXOC8,TBC1D10A,EGFR,SAR1B,DCTN4,CTTN,RAB9B,EPS15,ANKRD27,TRAPPC4,PRKAG2,SNX9,SGIP1,VPS54,VPS25,RAB…
Pathway	102279	Endocytosis	BioSystems: KEGG	2.649e-14	9.26e-11	1.852e-11	1.618e-10	153	260	58.8462	ADRB1,ADRB2,ADRB3,GRK2,GRK3,AP2B1,AMPH,ARF1,ARF3,ARF6,RHOA,ARRB1,ARRB2,CAPZA1,CAPZA2,CAPZB,CAV1,CAV2,CBL,CBLB,CDC42,AP2M1,CLTA,CLTB,CLTC,DAB2,ASAP1,DNM1,ITCH,SH3GLB1,EGFR,EPS15,ERBB4,FGFR2,ACAP3,ARAP2,AGAP1,AGAP2,VPS25,ARFGAP2,CHMP3,RAB11FIP4,PARD6G,PARD6B,HLA-A,HSPA1A,HSPA1B,HSPA8,IGF1R,IGF2R,IL2RA,IL2RG,KIF5A,KIF5B,KIF5C,KIT,LDLR,SMAD2,SMAD3,ZFYVE27,MET,NEDD4,PDGFRA,PLD1,PLD2,PML,PRKCI,PSD,RAB5…
Pathway	1269443	Signalling by NGF	BioSystems: REACTOME	3.807e-14	1.331e-10	2.218e-11	1.938e-10	253	483	52.381	ABR,ADCY1,ADCY2,ADCY3,ADCY6,ADCY7,ADCY9,ADCYAP1,ADCYAP1R1,GRK2,AP2B1,AKT2,ARAF,RHOA,ARRB1,ARRB2,BAD,CALM1,CALM3,CAMK2A,CAMK2D,CAMK2G,CASP2,CASP3,CD28,CD80,CD86,CDKN1A,CDKN1B,CHUK,AP2M1,CLTA,CLTC,CREB1,CRK,CRKL,MAPK14,ARHGEF3,DLG4,DNM1,HBEGF,DUSP1,DUSP2,DUSP3,DUSP4,DUSP5,DUSP6,DUSP7,DUSP8,DUSP9,ECT2,APH1A,EGFR,ELK1,ERBB4,EREG,FGD1,FGF2,FGF4,FGF5,FGF7,FGF9,FGFR2,FGG,FOXO1,FOXO3,FN1,AKT1S1,THEM4,GAB…
Pathway	138057	ErbB1 downstream signaling	BioSystems: Pathway Interaction Database	2.148e-13	7.507e-10	1.072e-10	9.369e-10	73	102	71.5686	ARF4,BAD,CALM1,CALM3,CDC42,CHN2,CREB1,ATF2,DUSP1,DUSP6,EGFR,EGR1,ELK1,FOS,GAB1,SFN,GRB2,JUN,SMAD1,MEF2C,MAP3K1,PDPK1,PIK3CB,PIK3R1,PLD1,PLD2,PPP2CA,PPP2R1A,PPP2R2A,PRKCA,PRKCD,MAPK1,MAPK8,MAPK9,MAP2K1,RAB5A,RAC1,RALA,RALGDS,RPS6KA3,MAP2K4,SLC9A1,SOS1,BRK1,SRC,SRF,STAT1,STAT3,RICTOR,YWHAB,YWHAE,YWHAG,YWHAH,YWHAZ,ZFP36,IQGAP1,WASL,RPS6KA4,RPS6KA5,USP6NL,ABI1,ARPC5,ARPC3,ACTR3,ACTR2,ARPC2,WASF2,MAP3…
Pathway	83065	Axon guidance	BioSystems: KEGG	2.915e-13	1.019e-09	1.274e-10	1.113e-09	110	175	62.8571	RHOA,BMPR1B,BMPR2,CAMK2A,CAMK2D,CAMK2G,CDC42,CDK5,CFL1,CFL2,DPYSL2,EFNA1,EFNA3,EFNA4,EFNA5,EFNB1,EFNB2,EFNB3,EPHA2,EPHA3,EPHA4,EPHA5,EPHA7,EPHB1,EPHB3,FES,ABLIM2,PARD6G,PARD6B,GNAI1,GNAI3,GSK3B,SSH2,ITGB1,KRAS,L1CAM,ABLIM1,LIMK1,LIMK2,MET,NFATC2,NFATC3,NFATC4,NRAS,PAK1,PAK2,SSH1,SEMA5B,PIK3CB,PIK3CD,PIK3R1,PIK3R2,PLXNA2,PLXNB1,PPP3CA,PPP3CB,PPP3R1,PPP3R2,PRKCA,MAPK1,PTCH1,PTK2,SEMA4C,PTPN11,RAC1,…
Pathway	137930	Signaling events mediated by Hepatocyte Growth Factor Receptor (c-Met)	BioSystems: Pathway Interaction Database	2.572e-12	8.989e-09	9.987e-10	8.725e-09	55	72	76.3889	AKT2,APC,ARF6,RHOA,BAD,CBL,CDC42,CDH1,CRK,CRKL,CTNNB1,EGR1,EIF4E,EPS15,ETS1,AKT1S1,GAB1,GRB2,RAPGEF1,HGF,INPPL1,JUN,KPNB1,MAP3K1,MET,PAK1,PAK2,PDPK1,PIK3R1,RIN2,MAPK1,MAPK8,MAP2K1,PTPN1,PTPN11,PTPRJ,PXN,RAB5A,RAC1,MAP2K4,SH3GL2,SNAI1,SOS1,SRC,RPTOR,NCK2,RANBP10,NUMB,WASL,HGS,GAB2,RANBP9,PAK4,SH3KBP1,MLST8
Pathway	P00034	Integrin signalling pathway	PantherDB	3.014e-12	1.053e-08	1.053e-09	9.202e-09	104	167	62.2754	ACTG1,ACTN4,ARAF,ARF1,ARF6,RHOA,RHOB,RHOC,RND3,ARL1,CAV1,CDC42,COL1A1,COL1A2,COL3A1,COL4A1,COL4A2,COL4A3,COL4A5,COL4A6,COL5A1,COL5A2,COL6A3,COL8A2,COL9A1,COL9A3,COL10A1,COL11A1,COL12A1,COL13A1,COL15A1,COL17A1,COL19A1,COL5A3,CRK,CRKL,ACTBL2,DNAJC27,FLNA,FN1,RAPGEF1,COL27A1,ITGA6,ITGA1,ITGA3,ITGA4,ITGA5,ITGAV,ITGAX,ITGB1,ITGB3,ITGB8,LAMA4,LAMB1,LAMC1,LIMS1,MAP3K3,MAP3K5,NRAS,PIK3C2A,PIK3C2B,PIK3CB,…
Pathway	83048	MAPK signaling pathway	BioSystems: KEGG	1.213e-11	4.239e-08	3.854e-09	3.367e-08	144	255	56.4706	AKT2,FAS,FASLG,ARRB1,ARRB2,BDNF,CACNA1C,CACNA1D,CACNA1E,CACNB1,CACNB2,CACNB3,CACNB4,CASP3,CDC25B,CDC42,CHUK,MAP3K8,ATF2,CRK,CRKL,MAPK14,DUSP1,DUSP2,DUSP3,DUSP4,DUSP5,DUSP6,DUSP7,DUSP8,DUSP9,EGFR,ELK1,ELK4,MECOM,TAOK3,FGF2,FGF4,FGF5,FGF7,FGF9,FGF11,FGF12,FGF13,FGFR2,FLNA,FLNC,FOS,NLK,MAP3K20,MKNK2,GRB2,HSPA1A,HSPA1B,HSPA8,IKBKB,IL1R1,JUN,KRAS,STMN1,MAPT,MAX,MEF2C,MAP3K1,MAP3K3,MAP3K5,MAP3K11,GADD4…
Pathway	83070	Adherens junction	BioSystems: KEGG	1.438e-11	5.025e-08	4.188e-09	3.658e-08	54	72	75	ACP1,ACTG1,ACTN4,RHOA,CDC42,CDH1,CREBBP,CSNK2A1,CTNNA2,CTNNB1,CTNND1,TCF7L1,EGFR,LEF1,EP300,SSX2IP,NLK,IGF1R,INSR,LMO7,SMAD2,SMAD3,SMAD4,MET,AFDN,MAPK1,PTPN1,PTPRB,PTPRF,PTPRJ,NECTIN1,NECTIN2,RAC1,RAC2,SNAI2,SNAI1,SRC,MAP3K7,TCF7,TCF7L2,TGFBR1,TGFBR2,TJP1,VCL,WAS,YES1,IQGAP1,WASF1,WASL,NECTIN3,WASF2,SORBS1,WASF3,NECTIN4
Pathway	921162	FoxO signaling pathway	BioSystems: KEGG	2.29e-11	8.003e-08	6.156e-09	5.378e-08	85	132	64.3939	AKT2,FBXO32,FASLG,ARAF,ATM,CCND1,BCL6,BNIP3,CCND2,CCNG2,CDK2,CDKN1A,CDKN1B,CDKN2D,CHUK,CREBBP,MAPK14,CSNK1E,S1PR1,EGFR,EP300,PRKAG2,FOXG1,AGAP2,FOXO1,FOXO3,NLK,GRB2,GRM1,IGF1,IGF1R,IKBKB,IL6,IL10,INSR,KRAS,SMAD2,SMAD3,SMAD4,FOXO4,GADD45B,NRAS,PCK1,PDPK1,PIK3CB,PIK3CD,PIK3R1,PIK3R2,PRKAA1,PRKAA2,PRKAB2,MAPK1,MAPK8,MAPK11,MAPK9,MAPK10,MAP2K1,PTEN,RAG1,RBL2,SGK1,SKP2,SLC2A4,SOS1,SOS2,STAT3,STK4,SIRT…
Pathway	782000	Proteoglycans in cancer	BioSystems: KEGG	2.833e-11	9.9e-08	6.754e-09	5.901e-08	119	203	58.6207	ACTG1,AKT2,ANK2,ANK3,FAS,FASLG,ARAF,RHOA,CCND1,CAMK2A,CAMK2D,CAMK2G,CASP3,CAV1,CAV2,CBL,CBLB,CDC42,CDKN1A,MAPK14,CTNNB1,DCN,DDX5,HBEGF,EGFR,EIF4B,ELK1,CTTN,PLCE1,ERBB4,ESR1,FGF2,FLNA,FLNC,FN1,GAB1,GPC3,GRB2,HGF,HIF1A,HOXD10,HSPB2,HSPG2,IGF1,IGF1R,IGF2,ITGA5,ITGAV,ITGB1,ITGB3,ITPR1,ITPR2,ITPR3,KRAS,SMAD2,MET,MSN,PPP1R12A,PPP1R12B,NRAS,PAK1,PDPK1,PIK3CB,PIK3CD,PIK3R1,PIK3R2,PPP1CB,PPP1CC,PRKACA,PRK…
Pathway	1269460	NGF signalling via TRKA from the plasma membrane	BioSystems: REACTOME	2.899e-11	1.013e-07	6.754e-09	5.901e-08	203	390	52.0513	ADCY1,ADCY2,ADCY3,ADCY6,ADCY7,ADCY9,ADCYAP1,ADCYAP1R1,GRK2,AP2B1,AKT2,ARAF,RHOA,ARRB1,ARRB2,BAD,CALM1,CALM3,CAMK2A,CAMK2D,CAMK2G,CD28,CD80,CD86,CDKN1A,CDKN1B,CHUK,AP2M1,CLTA,CLTC,CREB1,CRK,CRKL,MAPK14,DLG4,DNM1,HBEGF,DUSP1,DUSP2,DUSP3,DUSP4,DUSP5,DUSP6,DUSP7,DUSP8,DUSP9,EGFR,ELK1,ERBB4,EREG,FGF2,FGF4,FGF5,FGF7,FGF9,FGFR2,FGG,FOXO1,FOXO3,FN1,AKT1S1,THEM4,GAB1,GDNF,GRB2,RAPGEF1,GRIN2A,GRIN2B,GSK3B,…
Pathway	P04393	Ras Pathway	PantherDB	5.327e-11	1.862e-07	1.164e-08	1.017e-07	51	68	75	ARAF,RHOA,RHOB,RHOC,CDC42,ATF2,MAPK14,ELK1,ETS1,GRB2,GSK3B,JUN,KRAS,MAP3K1,NRAS,PAK1,PAK2,PDPK1,PIK3CB,PIK3CD,PIK3CG,PLD1,PLD2,MAPK1,MAPK8,MAPK11,MAPK9,MAPK10,MAP2K1,RAC1,RAC2,RALA,RALB,RALGDS,RPS6KA1,RPS6KA2,RPS6KA3,MAP2K4,SHC1,SOS1,SOS2,SRF,STAT1,STAT3,RGL1,TIAM1,MAP3K7CL,MAPKAPK3,MAPKAPK2,AKT3,RPS6KA6
Pathway	83058	Autophagy - animal	BioSystems: KEGG	7.597e-11	2.655e-07	1.562e-08	1.365e-07	82	128	64.0625	AKT2,BAD,BCL2,BCL2L1,BNIP3,CTSB,DAPK1,ATG10,SH3GLB1,EIF2S1,ERN1,AKT1S1,ATG4D,HIF1A,HMGB1,IGF1R,ITPR1,KRAS,LAMP2,ZFYVE1,NRAS,PDPK1,PIK3CB,PIK3CD,PIK3R1,PIK3R2,DDIT4,PPP2CA,PRKAA1,PRKAA2,PRKACA,PRKACB,PRKCD,PRKCQ,MAPK1,MAPK8,MAPK9,MAPK10,MAP2K1,PTEN,STX17,ATG16L1,ATG2B,RHEB,RPS6KB1,RRAS2,MRAS,SUPT20H,AMBRA1,ATG14,ATG4B,MAP3K7,TRAF6,DAPK2,TSC1,GABARAPL1,UVRAG,RAB7A,RPTOR,ULK1,PIK3R3,IRS2,BECN1,CFLAR…
Pathway	1269380	Signaling by EGFR	BioSystems: REACTOME	1.145e-10	4.001e-07	2.138e-08	1.868e-07	191	367	52.0436	ADAM10,ADCY1,ADCY2,ADCY3,ADCY6,ADCY7,ADCY9,GRK2,AKT2,ARAF,ARRB1,ARRB2,BAD,CALM1,CALM3,CAMK2A,CAMK2D,CAMK2G,CBL,CD28,CD80,CD86,CDC42,CDKN1A,CDKN1B,CHUK,CREB1,DLG4,HBEGF,DUSP1,DUSP2,DUSP4,DUSP5,DUSP6,DUSP7,DUSP8,DUSP9,EGFR,EPS15,ERBB4,EREG,FGF2,FGF4,FGF5,FGF7,FGF9,FGFR2,FGG,FOXO1,FOXO3,FN1,AKT1S1,THEM4,GAB1,GDNF,GRB2,GRIN2A,GRIN2B,GSK3B,HGF,NRG1,IL2RA,IL2RG,IL3,INSR,ITGB3,ITPR1,ITPR2,ITPR3,JAK1,KIT…
Pathway	83061	Wnt signaling pathway	BioSystems: KEGG	1.162e-10	4.062e-07	2.138e-08	1.868e-07	89	143	62.2378	APC,RHOA,CCND1,CAMK2A,CAMK2D,CAMK2G,CCND2,CREBBP,CSNK1A1,CSNK1E,CSNK2A1,CTBP2,CTNNB1,TCF7L1,DVL3,LEF1,EP300,GPC4,PRICKLE2,NLK,GSK3B,NKD1,JUN,LRP6,SMAD3,SMAD4,NFATC2,NFATC3,NFATC4,PLCB2,PLCB4,PPARD,PPP3CA,PPP3CB,PPP3R1,PPP3R2,PRKACA,PRKACB,PRKCA,PRKCB,MAPK8,MAPK9,MAPK10,PSEN1,RAC1,RAC2,SIAH1,SKP1,DKK1,DAAM1,PLCB1,MAP3K7,TBL1X,FBXW11,TCF7,TCF7L2,FRAT2,DAAM2,TP53,CSNK1A1L,WNT1,WNT2,WNT3,WNT5A,WNT10B…
Pathway	1268701	Post-translational protein modification	BioSystems: REACTOME	1.566e-10	5.473e-07	2.737e-08	2.391e-07	469	1041	45.0528	SEH1L,MBD6,GALNT13,PARP1,ADRB2,ANK2,ANK3,APC,BIRC3,AR,ARF1,ARF3,ARF4,RHOA,ARRB1,ARRB2,ARSB,ART3,BMI1,FUK,CALM1,CALM3,CALR,CANX,CD59,CDC25A,CDC34,MUC21,CEACAM5,CTSC,CFTR,CEACAM7,CHM,CHML,COPA,CPM,NUS1,INO80B,CYLD,CD55,DAG1,COG3,DDOST,CNIH3,NTM,DYNC1LI2,DPAGT1,DPH1,DERL2,TMED7,UBXN1,ST8SIA3,PHC1,PHC2,EEF1A1,SAR1B,EIF5A,DCTN4,EP300,RAB9B,B3GNT5,ESR1,ETFB,MAGT1,GCNT4,WAC,USP44,USP42,ABRAXAS1,TRAPPC4,…
Pathway	83089	Regulation of actin cytoskeleton	BioSystems: KEGG	5.115e-10	1.788e-06	8.513e-08	7.437e-07	120	212	56.6038	ACTG1,ACTN4,APC,ARAF,RHOA,CDC42,CFL1,CFL2,CHRM2,CHRM5,CRK,CRKL,DIAPH1,DIAPH2,DOCK1,EGFR,FGD1,FGF2,FGF4,FGF5,FGF7,FGF9,FGF11,FGF12,FGF13,FGFR2,FN1,MYLK2,SSH2,ITGA6,ITGA1,ITGA3,ITGA4,ITGA5,ITGAV,ITGAX,ITGB1,ITGB3,ITGB8,KRAS,PIKFYVE,LIMK1,LIMK2,MSN,MYH9,MYH10,MYLK,PPP1R12A,PPP1R12B,NRAS,PAK1,PAK2,PDGFB,PDGFRA,PFN1,PFN2,SSH1,PIK3CB,PIK3CD,PIK3R1,PIK3R2,PIP4K2A,PPP1CB,PPP1CC,MAPK1,MAP2K1,PTK2,PXN,RAC1…
Pathway	1270323	L1CAM interactions	BioSystems: REACTOME	8.495e-10	2.969e-06	1.35e-07	1.179e-06	67	102	65.6863	AP2B1,ALCAM,ANK2,ANK3,AP2M1,CLTA,CLTC,CNTN1,CSNK2A1,DCX,DLG1,DLG3,DLG4,DNM1,DPYSL2,EGFR,HSPA8,ITGA1,ITGA5,ITGAV,ITGB1,ITGB3,L1CAM,LAMB1,LAMC1,MSN,NCAM1,NRCAM,PAK1,MAPK1,MAP2K1,RAC1,RDX,RPS6KA1,RPS6KA2,RPS6KA3,SCN1A,SCN2A,SCN3A,SCN4A,SCN4B,SCN5A,SCN8A,SCN9A,SDCBP,SH3GL2,SCN3B,SPTB,SPTBN1,SRC,NFASC,CNTN2,KIF4B,KIF4A,ITGA10,SHTN1,SPTBN4,NUMB,NRP2,NRP1,RPS6KA4,RPS6KA5,DNM3,RANBP9,CHL1,RPS6KA6,LYPLA2
Pathway	83056	Ubiquitin mediated proteolysis	BioSystems: KEGG	1.12e-09	3.915e-06	1.702e-07	1.487e-06	84	137	61.3139	BIRC3,XIAP,CBL,CBLB,CDC27,CDC34,DDB1,ITCH,FZR1,UBR5,UBE2J1,PIAS4,UBE2K,MAP3K1,MID1,TRIM37,NEDD4,PRKN,PML,UBE2R2,UBA6,UBE2W,FBXW7,UBE2Q1,SIAH1,SKP1,SKP2,TRIM32,KLHL9,FBXW11,MGRN1,ELOC,NEDD4L,TRAF6,UBA1,UBE2A,UBE2D1,UBE2D2,UBE2D3,UBE2E1,UBE2E2,UBE2G1,UBE2G2,UBE2H,UBE2I,UBE2N,UBE3A,VHL,SMURF1,CUL5,BIRC6,KLHL13,CUL4B,CUL4A,CUL3,CUL2,PIAS1,SOCS1,CDC23,HERC3,HERC2,BTRC,UBA3,UBE2L6,TRIP12,UBE4A,ANAPC13,…
Pathway	138001	mTOR signaling pathway	BioSystems: Pathway Interaction Database	1.822e-09	6.367e-06	2.653e-07	2.318e-06	45	61	73.7705	RHOA,BNIP3,CCNE1,CDK2,EIF4A1,EIF4B,EIF4E,AKT1S1,SFN,IKBKB,PDPK1,PLD1,PLD2,PML,DDIT4,PRKCA,MAPK1,MAP2K1,PXN,RAC1,RHEB,RPS6KA1,RPS6KB1,CLIP1,SGK1,SREBF1,FBXW11,TSC1,RICTOR,YY1,YWHAB,YWHAE,YWHAG,YWHAH,YWHAZ,RPTOR,BTRC,ATG13,RB1CC1,PDCD4,PPARGC1A,YWHAQ,EEF2K,MAPKAP1,MLST8
Pathway	83107	Renal cell carcinoma	BioSystems: KEGG	2.404e-09	8.404e-06	3.258e-07	2.846e-06	47	65	72.3077	AKT2,ARAF,ARNT,CDC42,CREBBP,CRK,CRKL,EP300,EPAS1,ETS1,GAB1,GRB2,RAPGEF1,HGF,HIF1A,JUN,KRAS,MET,NRAS,PAK1,PAK2,PDGFB,PIK3CB,PIK3CD,PIK3R1,PIK3R2,EGLN1,MAPK1,MAP2K1,PTPN11,RAC1,RAP1A,RAP1B,SLC2A1,SOS1,SOS2,ELOC,TGFB2,VEGFA,VHL,PAK5,CUL2,PIK3R3,AKT3,PAK4,EGLN3,EGLN2
Pathway	1268855	Diseases of signal transduction	BioSystems: REACTOME	2.423e-09	8.47e-06	3.258e-07	2.846e-06	189	373	50.6702	ADAM10,JAG1,AKT2,APC,ARAF,ARRB1,ARRB2,BAD,BCR,CBL,CCNC,CD28,CD80,CD86,CDK8,CDKN1A,CDKN1B,CHUK,CLCN6,CREB1,CREBBP,CSNK1A1,CTBP2,CTNNB1,CUX1,HBEGF,DERL2,APH1A,EGFR,EP300,ERBB4,EREG,KREMEN1,FGF2,FGF4,FGF5,FGF7,FGF9,FGFR2,FGG,FKBP1A,FOXO1,FOXO3,FN1,HDAC7,AKT1S1,GAB1,GRB2,GSK3B,HDAC2,HGF,NRG1,RBPJ,ITGB3,KIT,KRAS,LMNA,LRP6,SMAD2,SMAD3,SMAD4,MARK3,MET,KITLG,MAP3K11,FOXO4,KIAA0754,NF1,NRAS,KSR2,PDGFB,PDG…
Pathway	83067	Focal adhesion	BioSystems: KEGG	3.013e-09	1.053e-05	3.851e-07	3.365e-06	112	199	56.2814	ACTG1,ACTN4,AKT2,BIRC3,XIAP,RHOA,ARHGAP5,BAD,CCND1,BCL2,CAV1,CAV2,CCND2,CDC42,CHAD,COL1A1,COL1A2,COL4A1,COL4A2,COL4A3,COL4A5,COL4A6,COL6A3,COL9A1,COL9A3,CRK,CRKL,CTNNB1,DIAPH1,TLN2,DOCK1,EGFR,ELK1,FLNA,FLNC,FN1,GRB2,RAPGEF1,GSK3B,HGF,MYLK2,IGF1,IGF1R,ITGA6,ITGA1,ITGA3,ITGA4,ITGA5,ITGAV,ITGB1,ITGB3,ITGB8,JUN,LAMA4,LAMB1,LAMC1,MET,MYLK,PPP1R12A,PPP1R12B,PAK1,PAK2,PDGFB,PDGFRA,PDPK1,PIK3CB,PIK3CD,PI…
Pathway	1269298	Fc epsilon receptor (FCERI) signaling	BioSystems: REACTOME	3.172e-09	1.109e-05	3.851e-07	3.365e-06	192	381	50.3937	AKT2,ARAF,ARRB1,ARRB2,BAD,CALM1,CALM3,CAMK2A,CAMK2D,CAMK2G,CD28,CD80,CD86,CDC34,CDKN1A,CDKN1B,CHUK,CREB1,DLG4,HBEGF,DUSP1,DUSP2,DUSP4,DUSP5,DUSP6,DUSP7,DUSP8,DUSP9,EGFR,ERBB4,EREG,FGF2,FGF4,FGF5,FGF7,FGF9,FGFR2,FGG,FOXO1,FOXO3,FN1,FOS,AKT1S1,THEM4,GAB1,GDNF,GRB2,GRIN2A,GRIN2B,GSK3B,HGF,NRG1,IKBKB,IL2RA,IL2RG,IL3,INSR,ITGB3,ITK,ITPR1,ITPR2,ITPR3,JAK1,JUN,KIT,KRAS,SPRED2,MARK3,MAP3K1,MET,KITLG,MAP3…
Pathway	1427858	Clathrin-mediated endocytosis	BioSystems: REACTOME	3.196e-09	1.117e-05	3.851e-07	3.365e-06	83	137	60.5839	ADRB2,GRK2,GRK3,AP2B1,AMPH,ARF6,ARRB1,ARRB2,FCHO2,CBL,SCARB2,CFTR,CHRM2,AP2M1,CLTA,CLTB,CLTC,DAB2,COPS7A,DNM1,TOR1A,EGFR,CTTN,EPS15,SNX9,SGIP1,GRB2,HIP1,AGFG1,HSPA8,IGF2R,STON2,LDLR,LRP2,M6PR,NEDD8,OCRL,PIK3C2A,FNBP1L,RAB5A,RAB5B,RAB5C,ITSN1,SH3GL2,AAK1,FNBP1,FCHO1,SYT11,VAMP2,VAMP7,SYT1,TFRC,UBA52,WNT5A,STAM,PICALM,FZD4,VAMP4,SYNJ1,SYNJ2,WASL,HIP1R,HGS,REPS2,COPS2,TRIP10,VAMP3,DNM3,DNAJC6,ARPC5,…
Pathway	137953	Role of Calcineurin-dependent NFAT signaling in lymphocytes	BioSystems: Pathway Interaction Database	3.881e-09	1.356e-05	4.417e-07	3.859e-06	39	51	76.4706	BAD,BCL2,CALM1,CALM3,CASP3,MAP3K8,CREBBP,MAPK14,CSNK1A1,CSNK2A1,RCAN1,EP300,FKBP1A,SFN,GSK3B,KPNB1,KPNA2,MEF2D,MAP3K1,NFATC2,NFATC3,PIM1,PRKACA,PRKCA,PRKCD,PRKCE,PRKCQ,MAPK8,MAPK9,RAN,XPO1,YWHAB,YWHAE,YWHAG,YWHAH,YWHAZ,AKAP5,YWHAQ,CHP1
Pathway	P00047	PDGF signaling pathway	PantherDB	3.918e-09	1.369e-05	4.417e-07	3.859e-06	78	127	61.4173	AKT2,ARAF,ARHGAP5,ARHGAP6,BAD,ELF2,ELF4,ELK1,ELK4,NIN,ERF,ERG,ETS1,FOS,GAB1,GABPA,MKNK2,GRB2,GSK3B,RERG,ITPR1,ITPR2,ITPR3,JAK1,JUN,NRAS,OPHN1,PDGFB,PDPK1,PIK3CB,PIK3CD,PIK3CG,PIK3R1,PIK3R2,PRKCA,PKN2,MAPK1,MAPK6,MAPK8,MAPK10,MAP2K1,RASA1,RPS6KA1,RPS6KA2,RPS6KA3,RPS6KB1,SHC1,NINL,SOS1,SOS2,ARHGAP15,ARHGAP26,SRF,STAT1,STAT2,STAT3,STAT5B,STAT6,SRGAP2,USF2,SRGAP1,NCK2,PIK3R3,ELP1,RPS6KA4,RAB11B,RPS6K…
Pathway	1017634	cAMP signaling pathway	BioSystems: KEGG	4.794e-09	1.676e-05	5.18e-07	4.525e-06	111	198	56.0606	ACOX1,ADCY1,ADCY2,ADCY3,ADCY6,ADCY7,ADCY9,ADCYAP1R1,ADORA1,ADRB1,ADRB2,AKT2,RHOA,ATP1A2,ATP1B1,ATP1B3,ATP2A2,ATP2B1,ATP2B2,ATP2B3,ATP2B4,BAD,BDNF,CACNA1C,CACNA1D,CALM1,CALM3,CAMK2A,CAMK2D,CAMK2G,CFTR,CHRM2,CNGA1,CREB1,CREBBP,GRIN3A,DRD1,DRD2,EDNRA,EP300,PLCE1,FOS,FSHR,GABBR1,GLI3,GLP1R,GNAI1,GNAI3,GNAS,GRIA1,GRIA2,GRIA3,GRIA4,GRIN2A,GRIN2B,HTR1E,HTR4,JUN,AFDN,PPP1R12A,NPY1R,PAK1,PDE3A,PDE3B,PDE4B…
Pathway	83108	Pancreatic cancer	BioSystems: KEGG	4.891e-09	1.709e-05	5.18e-07	4.525e-06	46	64	71.875	AKT2,ARAF,BAD,CCND1,BCL2L1,BRCA2,CDC42,CDK6,CHUK,E2F1,E2F2,E2F3,EGFR,IKBKB,JAK1,KRAS,SMAD2,SMAD3,SMAD4,PIK3CB,PIK3CD,PIK3R1,PIK3R2,PLD1,MAPK1,MAPK8,MAPK9,MAPK10,MAP2K1,RAC1,RAC2,RAD51,RALA,RALB,RALGDS,RB1,STAT1,STAT3,TGFB2,TGFBR1,TGFBR2,TP53,VEGFA,PIK3R3,ARHGEF6,AKT3
Pathway	1270330	EPH-Ephrin signaling	BioSystems: REACTOME	5.288e-09	1.848e-05	5.436e-07	4.749e-06	62	95	65.2632	ACTG1,ADAM10,AP2B1,RHOA,CDC42,CFL1,AP2M1,CLTA,CLTB,CLTC,DNM1,EFNA1,EFNA3,EFNA4,EFNA5,EFNB1,EFNB2,EFNB3,APH1A,EPHA2,EPHA3,EPHA4,EPHA5,EPHA7,EPHB1,EPHB3,GRIN2B,LIMK1,LIMK2,MYH9,MYH10,PAK1,PAK2,PTK2,RAC1,RASA1,ROCK1,EPHA10,SDC2,SDCBP,ITSN1,SHB,SRC,NCSTN,TIAM1,VEGFA,YES1,NCK2,ARHGEF7,WASL,KALRN,ROCK2,ARPC5,ARPC3,ACTR3,ACTR2,ARPC2,MYL9,VAV3,MYL12A,GIT1,ARHGEF28
Pathway	469199	Dopaminergic synapse	BioSystems: KEGG	6.252e-09	2.185e-05	6.139e-07	5.363e-06	79	130	60.7692	AKT2,ARNTL,ARRB2,CACNA1C,CACNA1D,CALM1,CALM3,CAMK2A,CAMK2D,CAMK2G,COMT,CREB1,ATF2,MAPK14,DRD1,DRD2,FOS,GNG13,GNAI1,GNAI3,GNAL,GNAQ,GNAS,GNB1,GNB2,GNG5,GNG11,GRIA1,GRIA2,GRIA3,GRIA4,GRIN2A,GRIN2B,GSK3B,ITPR1,ITPR2,ITPR3,KCNJ3,KCNJ6,KIF5A,KIF5B,KIF5C,MAOA,PLCB2,PLCB4,PPP1CB,PPP1CC,PPP2CA,PPP2R1A,PPP2R1B,PPP2R2A,PPP2R2B,PPP2R3A,PPP2R5A,PPP2R5C,PPP2R5E,PPP3CA,PPP3CB,PRKACA,PRKACB,PRKCA,PRKCB,MAPK8,MA…
Pathway	1269478	Signaling by PDGF	BioSystems: REACTOME	6.462e-09	2.258e-05	6.139e-07	5.363e-06	190	379	50.1319	ADCY1,ADCY2,ADCY3,ADCY6,ADCY7,ADCY9,GRK2,AKT2,ARAF,ARRB1,ARRB2,BAD,CALM1,CALM3,CAMK2A,CAMK2D,CAMK2G,CD28,CD80,CD86,CDKN1A,CDKN1B,CHUK,COL4A1,COL4A2,COL4A3,COL4A5,COL6A3,COL9A1,COL9A3,CREB1,CRK,CRKL,DLG4,HBEGF,DUSP1,DUSP2,DUSP4,DUSP5,DUSP6,DUSP7,DUSP8,DUSP9,EGFR,ERBB4,EREG,FGF2,FGF4,FGF5,FGF7,FGF9,FGFR2,FGG,FOXO1,FOXO3,FN1,AKT1S1,THEM4,GAB1,GDNF,GRB2,RAPGEF1,GRIN2A,GRIN2B,GSK3B,HGF,NRG1,IL2RA,IL2R…
Pathway	1268763	Neuronal System	BioSystems: REACTOME	6.547e-09	2.288e-05	6.139e-07	5.363e-06	178	351	50.7123	ACHE,ADCY1,ADCY2,ADCY3,ADCY6,ADCY7,ADCY9,AP2B1,APBA1,CACNA1E,CACNB1,CACNB2,CACNB3,CACNB4,CALM1,CALM3,CAMK2A,CAMK2D,CAMK2G,CHRNB2,CHRNE,AP2M1,COMT,CREB1,DLG1,DLG2,DLG3,DLG4,EPB41,EPB41L1,EPB41L2,NCALD,FLOT2,GABBR1,GABRA1,GABRA4,GABRA6,GABRB2,GABRB3,GABRG2,GABRR1,GAD1,GNG13,GLUL,GNAI1,GNAI3,GNAL,GNB1,GNB2,GNG5,GNG11,GRIA1,GRIA2,GRIA3,GRIA4,GRIK2,GRIK3,GRIN2A,GRIN2B,GRM1,GRM5,HSPA8,LRRTM3,KCNA3,KCNA…
Pathway	138036	FoxO family signaling	BioSystems: Pathway Interaction Database	6.675e-09	2.333e-05	6.139e-07	5.363e-06	37	48	77.0833	FBXO32,FASLG,BCL6,CDK2,CDKN1B,CHUK,CREBBP,CSNK1A1,CSNK1E,CSNK1G3,CTNNB1,EP300,FOXO1,FOXO3,SFN,IKBKB,FOXO4,CSNK1G1,MAPK8,MAPK9,MAPK10,RAN,RBL2,SGK1,SKP2,SIRT1,XPO1,YWHAB,YWHAE,YWHAG,YWHAH,YWHAZ,ZFAND5,USP7,KAT2B,BCL2L11,YWHAQ
Pathway	P00057	Wnt signaling pathway	PantherDB	7.139e-09	2.495e-05	6.397e-07	5.589e-06	158	305	51.8033	ACTA1,ACTC1,ACVR1B,APC,ARRB1,ARRB2,CCND1,BCL9,BMPR1A,BMPR1B,CDH1,CDH2,CDH4,CDH6,CDH9,CDH10,CDH11,CDH12,PCDH11Y,CREBBP,CSNK1A1,CSNK1E,CSNK1G3,CSNK2A1,CTBP2,CTNNA2,CTNNB1,TCF7L1,DVL3,EDN1,CELSR3,EN2,LEF1,EP300,KREMEN1,FAT1,NLK,GNG13,GNAQ,GNB1,GNB2,GNG5,GSK3B,HDAC2,HELLS,NKD1,ITPR1,ITPR2,ITPR3,LRP6,SMAD1,SMAD4,SMAD5,MYCL,MYCN,NFATC2,NFATC3,NFATC4,PCDH1,PCDHGC3,PCDH7,PCDH8,PCDH9,PLCB2,PLCB4,PCDH18,FA…
Pathway	149807	Bacterial invasion of epithelial cells	BioSystems: KEGG	7.888e-09	2.757e-05	6.893e-07	6.022e-06	52	76	68.4211	ACTG1,RHOA,CAV1,CAV2,CBL,CBLB,CDC42,CDH1,CLTA,CLTB,CLTC,CRK,CRKL,CTNNA2,CTNNB1,DNM1,DOCK1,CTTN,FN1,GAB1,ITGA5,ITGB1,MET,SEPT2,PIK3CB,PIK3CD,PIK3R1,PIK3R2,PTK2,PXN,RAC1,SHC1,SHC4,SRC,SEPT6,SEPT8,SEPT3,CD2AP,VCL,WAS,PIK3R3,WASF1,WASL,DNM3,ARHGEF26,ARPC5,ARPC3,ARPC2,WASF2,SEPT9,ELMO2,ARPC5L
Pathway	946598	Thyroid hormone signaling pathway	BioSystems: KEGG	8.105e-09	2.833e-05	6.909e-07	6.036e-06	72	116	62.069	ACTG1,AKT2,ATP1A2,ATP1B1,ATP1B3,ATP2A2,BAD,CCND1,BMP4,CREBBP,CTNNB1,DIO2,RCAN1,EP300,PLCE1,ESR1,MED12L,FOXO1,SLC16A10,GATA4,GSK3B,HDAC2,HIF1A,ITGAV,ITGB3,KRAS,NOTCH2,NOTCH3,NRAS,PDPK1,PFKFB2,PFKP,PIK3CB,PIK3CD,PIK3R1,PIK3R2,PLCB2,PLCB4,MED1,PRKACA,PRKACB,PRKCA,PRKCB,MAPK1,MAP2K1,RHEB,RXRB,SLC2A1,SLC9A1,SLC16A2,SRC,STAT1,PLCB1,MED13L,ATP1B4,THRA,THRB,TP53,NCOA3,PIK3R3,NCOA1,HDAC3,KAT2B,MED14,MED17…
Pathway	799177	Estrogen signaling pathway	BioSystems: KEGG	9.671e-09	3.38e-05	8.048e-07	7.031e-06	63	98	64.2857	ADCY1,ADCY2,ADCY3,ADCY6,ADCY7,ADCY9,AKT2,CALM1,CALM3,CREB1,ATF2,HBEGF,EGFR,ESR1,FKBP4,FKBP5,FOS,GABBR1,GNAI1,GNAI3,GNAQ,GNAS,GRB2,GRM1,HSPA1A,HSPA1B,HSPA8,ITPR1,ITPR2,ITPR3,JUN,KCNJ3,KCNJ6,KRAS,NRAS,OPRM1,PIK3CB,PIK3CD,PIK3R1,PIK3R2,PLCB2,PLCB4,PRKACA,PRKACB,PRKCD,MAPK1,MAP2K1,SHC1,SHC4,SOS1,SOS2,SP1,SRC,PLCB1,HSP90B1,PIK3R3,CREB3L1,GABBR2,CREB5,CALML4,AKT3,CREB3,CREB3L2
Pathway	1269479	Downstream signal transduction	BioSystems: REACTOME	1.029e-08	3.595e-05	8.361e-07	7.304e-06	179	355	50.4225	ADCY1,ADCY2,ADCY3,ADCY6,ADCY7,ADCY9,GRK2,AKT2,ARAF,ARRB1,ARRB2,BAD,CALM1,CALM3,CAMK2A,CAMK2D,CAMK2G,CD28,CD80,CD86,CDKN1A,CDKN1B,CHUK,CREB1,CRK,CRKL,DLG4,HBEGF,DUSP1,DUSP2,DUSP4,DUSP5,DUSP6,DUSP7,DUSP8,DUSP9,EGFR,ERBB4,EREG,FGF2,FGF4,FGF5,FGF7,FGF9,FGFR2,FGG,FOXO1,FOXO3,FN1,AKT1S1,THEM4,GAB1,GDNF,GRB2,RAPGEF1,GRIN2A,GRIN2B,GSK3B,HGF,NRG1,IL2RA,IL2RG,IL3,INSR,ITGB3,ITPR1,ITPR2,ITPR3,JAK1,KIT,KRAS,…
Pathway	983748	cGMP-PKG signaling pathway	BioSystems: KEGG	1.069e-08	3.735e-05	8.488e-07	7.416e-06	94	163	57.6687	ADCY1,ADCY2,ADCY3,ADCY6,ADCY7,ADCY9,ADORA1,ADRA2B,ADRB1,ADRB2,ADRB3,AKT2,SLC25A4,RHOA,ATP1A2,ATP1B1,ATP1B3,ATP2A2,ATP2A3,ATP2B1,ATP2B2,ATP2B3,ATP2B4,BAD,CACNA1C,CACNA1D,CALM1,CALM3,CNGA1,CREB1,ATF2,EDNRA,EDNRB,GATA4,GNAI1,GNAI3,GNAQ,GTF2I,MYLK2,INSR,ITPR1,ITPR2,ITPR3,KCNJ8,KCNMA1,KCNMB1,MEF2A,MEF2C,MEF2D,MYLK,PPP1R12A,NFATC2,NFATC3,NFATC4,PDE3A,PDE3B,PIK3CG,PLCB2,PLCB4,PPP1CB,PPP1CC,PPP3CA,PPP3CB…
Pathway	868085	Ras signaling pathway	BioSystems: KEGG	1.153e-08	4.028e-05	8.952e-07	7.82e-06	123	227	54.185	ABL2,AKT2,FASLG,ARF6,RHOA,BAD,BCL2L1,CALM1,CALM3,CDC42,CHUK,PLA2G3,CSF1,RASSF5,EFNA1,EFNA3,EFNA4,EFNA5,EGFR,EPHA2,ELK1,PLCE1,ETS1,ETS2,FGF2,FGF4,FGF5,FGF7,FGF9,FGF11,FGF12,FGF13,FGFR2,GAB1,GNG13,GNB1,GNB2,GNG5,GNG11,GRB2,GRIN2A,GRIN2B,HGF,HTR7,IGF1,IGF1R,IKBKB,INSR,KIT,KRAS,MET,KITLG,AFDN,FOXO4,NF1,NGF,NGFR,NRAS,KSR2,PAK1,PAK2,PDGFB,PDGFRA,PLA2G4D,PIK3CB,PIK3CD,PIK3R1,PIK3R2,PLA2G4A,PLD1,PLD2,PRK…
Pathway	M295	Genes related to PIP3 signaling in cardiac myocytes	MSigDB C2 BIOCARTA (v6.0)	1.189e-08	4.156e-05	9.035e-07	7.894e-06	47	67	70.1493	AKT2,BAD,BCL2L1,CDC42,CDK2,CDKN1B,CREB1,ERBB4,FOXO3,GAB1,SFN,GRB2,GSK3B,IGF1,IGFBP1,INPPL1,MET,PAK1,PAK2,PDPK1,PIK3CD,PTEN,PTK2,PTPN1,RPS6KA1,RPS6KA2,RPS6KA3,RPS6KB1,SHC1,SLC2A4,SOS1,SOS2,PPP1R13B,TSC1,YWHAB,YWHAE,YWHAG,YWHAH,YWHAZ,PAK5,IRS2,CYTH3,CREB5,AKT3,PAK4,CREB3,YWHAQ
Pathway	83111	Prostate cancer	BioSystems: KEGG	1.767e-08	6.177e-05	1.298e-06	1.134e-05	57	87	65.5172	AKT2,AR,ARAF,BAD,CCND1,BCL2,CCNE1,CDK2,CDKN1A,CDKN1B,CHUK,CREB1,CREBBP,CTNNB1,TCF7L1,E2F1,E2F2,E2F3,EGFR,LEF1,EP300,FGFR2,FOXO1,GRB2,GSK3B,IGF1,IGF1R,IKBKB,KRAS,NKX3-1,NRAS,PDGFB,PDGFRA,PDPK1,PIK3CB,PIK3CD,PIK3R1,PIK3R2,MAPK1,MAP2K1,PTEN,RB1,SOS1,SOS2,SRD5A2,TCF7,TCF7L2,TP53,HSP90B1,PIK3R3,CREB3L1,CCNE2,CREB5,AKT3,CREB3,PDGFD,CREB3L2
Pathway	114228	Fc gamma R-mediated phagocytosis	BioSystems: KEGG	1.783e-08	6.23e-05	1.298e-06	1.134e-05	59	91	64.8352	AKT2,AMPH,ARF6,CDC42,CFL1,CFL2,CRK,CRKL,ASAP1,DOCK2,FCGR1A,FCGR2A,FCGR2B,INPP5D,INPPL1,LIMK1,LIMK2,MARCKS,MYO10,PAK1,PLA2G4D,PIK3CB,PIK3CD,PIK3R1,PIK3R2,PLA2G4A,PLD1,PLD2,PRKCA,PRKCB,PRKCD,PRKCE,MAPK1,MAP2K1,PTPRC,RAC1,RAC2,RPS6KB1,ASAP3,VASP,WAS,PIP5K1A,PIP5K1B,PLA2G6,PIK3R3,PLPP3,ASAP2,WASF1,WASL,GAB2,AKT3,ARPC5,ARPC3,ARPC2,WASF2,VAV3,WASF3,MARCKSL1,ARPC5L
Pathway	138024	TGF-beta receptor signaling	BioSystems: Pathway Interaction Database	2.137e-08	7.468e-05	1.524e-06	1.332e-05	38	51	74.5098	XIAP,RHOA,ARRB2,CAMK2A,CAV1,CTNNB1,DAB2,ITCH,EIF2A,FKBP1A,GRB2,SMAD2,SMAD3,SMAD4,PDPK1,PML,PPP2CA,PPP2R2A,RNF111,RPS6KB1,SHC1,SKIL,SOS1,SPTBN1,MAP3K7,NEDD4L,TGFBR1,TGFBR2,TGFBR3,YWHAE,SMURF1,AXIN1,ZFYVE9,BAMBI,ZFYVE16,YAP1,WWP1,STRAP
Pathway	M14532	PI3K Pathway	MSigDB C2 BIOCARTA (v6.0)	2.286e-08	7.988e-05	1.566e-06	1.368e-05	30	37	81.0811	AKT2,BAD,CD55,FOXO1,SFN,GRB2,GSK3B,IARS,IGFBP1,INPP5D,PDPK1,PTEN,RPS6KA1,RPS6KA2,RPS6KA3,RPS6KB1,SHC1,SOS1,SOS2,PPP1R13B,YWHAB,YWHAE,YWHAG,YWHAH,YWHAZ,NR4A3,CYTH3,AKT3,DAPP1,YWHAQ
Pathway	M19358	Signaling of Hepatocyte Growth Factor Receptor	MSigDB C2 BIOCARTA (v6.0)	2.286e-08	7.988e-05	1.566e-06	1.368e-05	30	37	81.0811	ACTA1,CRK,CRKL,DOCK1,ELK1,FOS,GAB1,GRB2,RAPGEF1,HGF,ITGA1,ITGB1,JUN,MET,PAK1,PIK3CG,PIK3R1,MAPK1,MAPK8,MAP2K1,PTEN,PTK2,PTPN11,PXN,RAP1A,RAP1B,RASA1,SOS1,SRC,STAT3
Pathway	1270268	Intrinsic Pathway for Apoptosis	BioSystems: REACTOME	2.486e-08	8.687e-05	1.671e-06	1.459e-05	34	44	77.2727	AKT2,XIAP,BAD,BAK1,BCL2,BCL2L1,BID,CASP3,CASP7,CASP8,E2F1,SFN,NMT1,PMAIP1,PPP3R1,MAPK8,PPP1R13B,TFDP1,TFDP2,TP53,TP53BP2,DIABLO,YWHAB,YWHAE,YWHAG,YWHAH,YWHAZ,BMF,TP63,DYNLL2,AKT3,BCL2L11,BBC3,YWHAQ
Pathway	1270270	Activation of BH3-only proteins	BioSystems: REACTOME	5.432e-08	0.0001898	3.582e-06	3.129e-05	26	31	83.871	AKT2,BAD,BCL2,BID,E2F1,SFN,PMAIP1,PPP3R1,MAPK8,PPP1R13B,TFDP1,TFDP2,TP53,TP53BP2,YWHAB,YWHAE,YWHAG,YWHAH,YWHAZ,BMF,TP63,DYNLL2,AKT3,BCL2L11,BBC3,YWHAQ
Pathway	M13863	MAPKinase Signaling Pathway	MSigDB C2 BIOCARTA (v6.0)	5.966e-08	0.0002085	3.861e-06	3.373e-05	56	87	64.3678	ARAF,CEBPA,CHUK,MAP3K8,CREB1,ATF2,MAPK14,ELK1,FOS,MKNK2,GRB2,IKBKB,JUN,MAX,MEF2A,MEF2C,MEF2D,MAP3K1,MAP3K3,MAP3K5,MAP3K9,MAP3K11,PAK1,PAK2,MAPK1,MAPK4,MAPK6,MAPK8,MAPK11,MAPK9,MAPK10,MAP2K1,RAC1,RPS6KA1,RPS6KA2,RPS6KA3,RPS6KB1,MAP2K4,SHC1,SP1,STAT1,MAP3K7,TGFB2,TGFBR1,TRAF2,MAP3K12,MAPKAPK3,MAP4K3,RPS6KA4,MAP3K14,MAP3K13,RPS6KA5,MAPKAPK2,MAP4K4,MAP3K2,MAP4K5
Pathway	M5193	Genes related to chemotaxis	MSigDB C2 BIOCARTA (v6.0)	6.651e-08	0.0002325	4.227e-06	3.693e-05	34	45	75.5556	AKT2,CDC42,CFL1,CFL2,GDI1,MYLK2,INPPL1,ITPR1,ITPR2,ITPR3,LIMK1,MYLK,PAK1,PAK2,PDPK1,PIK3CD,PIK3CG,PIK3R1,PITX2,PTEN,RHO,ROCK1,PPP1R13B,ANGPTL2,PAK5,WASF1,WASL,ROCK2,ARHGEF11,AKT3,ACTR3,ACTR2,PAK4,RACGAP1
Pathway	213818	Glutamatergic synapse	BioSystems: KEGG	7.059e-08	0.0002467	4.406e-06	3.849e-05	69	114	60.5263	ADCY1,ADCY2,ADCY3,ADCY6,ADCY7,ADCY9,GRK2,GRK3,CACNA1C,CACNA1D,DLG4,GRIN3A,GNG13,GLUL,GNAI1,GNAI3,GNAQ,GNAS,GNB1,GNB2,GNG5,GNG11,GRIA1,GRIA2,GRIA3,GRIA4,GRIK2,GRIK3,GRIN2A,GRIN2B,GRM1,GRM3,GRM4,GRM5,GRM6,GRM7,ITPR1,ITPR2,ITPR3,KCNJ3,PLA2G4D,SLC38A2,PLA2G4A,PLCB2,PLCB4,PLD1,PLD2,PPP3CA,PPP3CB,PPP3R1,PPP3R2,PRKACA,PRKACB,PRKCA,PRKCB,MAPK1,SLC1A1,SLC1A2,SLC1A3,SHANK2,GNG12,PLCB1,TRPC1,SLC17A7,SLC17A6…
Pathway	83106	Colorectal cancer	BioSystems: KEGG	7.875e-08	0.0002752	4.828e-06	4.218e-05	42	60	70	AKT2,APC,ARAF,RHOA,BAD,CCND1,BCL2,CASP3,CTNNB1,TCF7L1,LEF1,FOS,GSK3B,MSH6,JUN,KRAS,SMAD2,SMAD3,SMAD4,PIK3CB,PIK3CD,PIK3R1,PIK3R2,MAPK1,MAPK8,MAPK9,MAPK10,MAP2K1,RAC1,RAC2,RALGDS,TCF7,TCF7L2,TGFB2,TGFBR1,TGFBR2,TP53,AXIN1,PIK3R3,APPL1,AKT3,APC2
Pathway	1269193	Antigen processing: Ubiquitination & Proteasome degradation	BioSystems: REACTOME	8.933e-08	0.0003122	5.383e-06	4.703e-05	158	314	50.3185	FBXO32,TRIM71,UBR1,CBLB,CCNF,CDC27,CDC34,ITCH,KLHL5,RLIM,FBXO30,MEX3C,FZR1,RNF138,TRAF7,UBE2J1,KBTBD8,FBXL20,UBE2K,FBXO41,LMO7,LNPEP,BTBD1,KCTD6,TRIM37,NEDD4,PRKN,FBXL19,RNF111,PSMA5,PSMB2,PSMB5,FBXL12,PSMC6,PSMD3,PSMD5,PSMD11,UBE2R2,RBBP6,RNF220,RNF4,RNF6,UBA6,UBE2W,FBXW7,TRIM36,UBE2Q1,SIAH1,SIAH2,SKP1,SKP2,RNF126,TRIM32,FBXO21,RNF114,RNF217,KLHL9,FBXL7,PSME4,FBXW11,MGRN1,ELOC,NEDD4L,UBR4,UFL1,M…
Pathway	101143	Neurotrophin signaling pathway	BioSystems: KEGG	1.037e-07	0.0003625	6.144e-06	5.367e-05	71	119	59.6639	AKT2,FASLG,RHOA,ARHGDIB,BAD,BCL2,BDNF,CALM1,CALM3,CAMK2A,CAMK2D,CAMK2G,CDC42,CRK,CRKL,MAPK14,FOXO3,GAB1,GRB2,RAPGEF1,GSK3B,IKBKB,IRAK1,JUN,KRAS,MAP3K1,MAP3K3,MAP3K5,NGF,NGFR,NRAS,NTRK2,NTRK3,PDPK1,PIK3CB,PIK3CD,PIK3R1,PIK3R2,PRKCD,MAPK1,MAPK8,MAPK11,MAPK9,MAPK10,MAP2K1,PSEN1,PTPN11,RAC1,RAP1A,RAP1B,RPS6KA1,RPS6KA2,RPS6KA3,SORT1,SHC1,SHC4,SOS1,SOS2,TP53,TRAF6,YWHAE,PIK3R3,RIPK2,RPS6KA5,MAPKAPK2,SH…
Pathway	M7955	Genes related to the insulin receptor pathway	MSigDB C2 BIOCARTA (v6.0)	1.066e-07	0.0003725	6.208e-06	5.424e-05	37	51	72.549	AKT2,CBL,CDC42,FOXO1,FLOT2,SFN,GRB2,GSK3B,IGFBP1,INPPL1,LNPEP,PDPK1,PIK3CD,PIK3R1,MAPK1,PTEN,PTPN1,RPS6KA1,RPS6KA2,RPS6KA3,RPS6KB1,SHC1,SLC2A4,SOS1,SOS2,BRD4,YWHAB,YWHAE,YWHAG,YWHAH,YWHAZ,IRS2,CYTH3,AKT3,CAP1,SORBS1,YWHAQ
Pathway	1026136	Signaling pathways regulating pluripotency of stem cells	BioSystems: KEGG	1.47e-07	0.0005138	8.423e-06	7.358e-05	80	139	57.554	ACVR1,ACVR1B,ACVR2A,ACVR2B,AKT2,APC,ZFHX3,BMI1,BMP4,BMPR1A,BMPR1B,BMPR2,MAPK14,CTNNB1,DUSP9,DVL3,PCGF6,FGF2,FGFR2,PCGF5,GRB2,GSK3B,ONECUT1,HOXB1,ID2,ID4,IGF1,IGF1R,IL6ST,INHBB,ISL1,JAK1,JARID2,KRAS,LIF,LIFR,SMAD1,SMAD2,SMAD3,SMAD4,SMAD5,MEIS1,MYF5,NEUROG1,NRAS,OTX1,PAX6,PIK3CB,PIK3CD,PIK3R1,PIK3R2,MAPK1,MAPK11,MAP2K1,REST,SKIL,STAT3,WNT1,WNT2,WNT3,WNT5A,WNT10B,WNT9A,ZIC3,PCGF2,SMARCAD1,FZD3,KAT6A…
Pathway	1269487	Signaling by SCF-KIT	BioSystems: REACTOME	1.692e-07	0.0005913	9.537e-06	8.332e-05	168	340	49.4118	AKT2,ARAF,ARRB1,ARRB2,BAD,CALM1,CALM3,CAMK2A,CAMK2D,CAMK2G,CBL,CD28,CD80,CD86,CDKN1A,CDKN1B,CHUK,CREB1,DLG4,HBEGF,DUSP1,DUSP2,DUSP4,DUSP5,DUSP6,DUSP7,DUSP8,DUSP9,EGFR,ERBB4,EREG,FES,FGF2,FGF4,FGF5,FGF7,FGF9,FGFR2,FGG,FOXO1,FOXO3,FN1,AKT1S1,THEM4,GAB1,GDNF,GRB2,GRB10,GRIN2A,GRIN2B,GSK3B,HGF,NRG1,IL2RA,IL2RG,IL3,INSR,ITGB3,JAK1,KIT,KRAS,SPRED2,MARK3,MET,KITLG,MAP3K11,FOXO4,NCAM1,NF1,NRAS,NRTN,KSR2,…
Pathway	137967	Trk receptor signaling mediated by PI3K and PLC-gamma	BioSystems: Pathway Interaction Database	1.902e-07	0.0006647	1.055e-05	9.218e-05	26	32	81.25	BAD,CCND1,CAMK2A,CREB1,EGR1,EPB41L1,AGAP2,FOXO3,GAB1,SFN,GRB2,GSK3B,NGF,PDPK1,PIK3R1,PRKCD,SHC1,SOS1,SRC,TRPC3,YWHAB,YWHAE,YWHAG,YWHAH,YWHAZ,YWHAQ
Pathway	83116	Chronic myeloid leukemia	BioSystems: KEGG	1.968e-07	0.0006877	1.073e-05	9.372e-05	47	71	66.1972	AKT2,ARAF,BAD,CCND1,BCL2L1,BCR,RUNX1,CBL,CBLB,CDK6,CDKN1A,CDKN1B,CHUK,CRK,CRKL,CTBP2,E2F1,E2F2,E2F3,MECOM,GRB2,HDAC2,IKBKB,KRAS,SMAD3,SMAD4,NRAS,PIK3CB,PIK3CD,PIK3R1,PIK3R2,MAPK1,MAP2K1,PTPN11,RB1,SHC1,SHC4,SOS1,SOS2,STAT5B,TGFB2,TGFBR1,TGFBR2,TP53,PIK3R3,GAB2,AKT3
Pathway	1427849	Protein-protein interactions at synapses	BioSystems: REACTOME	1.995e-07	0.0006973	1.073e-05	9.372e-05	48	73	65.7534	APBA1,DLG1,DLG2,DLG3,DLG4,EPB41,EPB41L1,EPB41L2,FLOT2,GRIA1,GRIA3,GRIA4,GRIN2A,GRIN2B,GRM1,GRM5,LRRTM3,PTPRD,PTPRF,LIN7C,NLGN4Y,DLGAP4,NLGN1,SHANK2,EPB41L3,STX1A,STXBP1,SYT1,NLGN2,BEGAIN,LRFN1,CASK,SYT7,DLGAP2,DLGAP1,DLGAP3,NRXN3,NRXN1,NRXN2,HOMER1,LRRTM2,PDLIM5,SYT9,DBNL,SYT2,LRFN4,SYT10,LRRTM4
Pathway	138020	Class I PI3K signaling events mediated by Akt	BioSystems: Pathway Interaction Database	2.641e-07	0.0009229	1.378e-05	0.0001204	27	34	79.4118	AKT2,BAD,CDKN1A,CDKN1B,CHUK,FOXO1,FOXO3,SFN,GSK3B,KPNA1,MAP3K5,FOXO4,PDPK1,PRKACA,SLC2A4,SRC,RICTOR,YWHAB,YWHAE,YWHAG,YWHAH,YWHAZ,TBC1D4,AKT3,YWHAQ,MAPKAP1,MLST8
Pathway	169348	Signaling events mediated by focal adhesion kinase	BioSystems: Pathway Interaction Database	2.642e-07	0.0009232	1.378e-05	0.0001204	38	54	70.3704	ACTA1,RHOA,CCND1,CRK,ASAP1,DOCK1,ETS1,GRB2,RAPGEF1,ITGA5,ITGAV,ITGB1,JUN,MMP14,PAK1,PIK3R1,MAPK1,MAPK8,MAPK9,MAP2K1,PXN,RAC1,RASA1,MAP2K4,SOS1,ARHGAP26,SRC,MAPK8IP3,TLN1,VCL,YES1,ARHGEF7,WASL,ROCK2,GIT2,ARHGEF11,KLF8,ARHGEF28
Pathway	692234	PI3K-Akt signaling pathway	BioSystems: KEGG	2.762e-07	0.0009654	1.42e-05	0.000124	168	342	49.1228	AKT2,FASLG,BAD,CCND1,BCL2,BCL2L1,CCND2,CCNE1,CDK2,CDK6,CDKN1A,CDKN1B,CHAD,CHRM2,CHUK,COL1A1,COL1A2,COL4A1,COL4A2,COL4A3,COL4A5,COL4A6,COL6A3,COL9A1,COL9A3,CREB1,ATF2,CSF1,CSF3,LPAR1,EFNA1,EFNA3,EFNA4,EFNA5,EGFR,EPHA2,EIF4B,EIF4E,FGF2,FGF4,FGF5,FGF7,FGF9,FGF11,FGF12,FGF13,FGFR2,FOXO3,FN1,THEM4,GNG13,GHR,GNB1,GNB2,GNG5,GNG11,GRB2,GSK3B,GYS1,HGF,IFNAR2,IGF1,IGF1R,IKBKB,IL2RA,IL2RG,IL3,IL4R,IL6,IL6R,…
Pathway	1404799	Endocrine resistance	BioSystems: KEGG	2.928e-07	0.001023	1.483e-05	0.0001296	59	96	61.4583	ADCY1,ADCY2,ADCY3,ADCY6,ADCY7,ADCY9,JAG1,AKT2,ARAF,BAD,CCND1,BCL2,CDKN1A,CDKN1B,MAPK14,HBEGF,E2F1,E2F2,E2F3,EGFR,ESR1,FOS,GNAS,GRB2,IGF1,IGF1R,JUN,KRAS,NOTCH2,NOTCH3,NRAS,PIK3CB,PIK3CD,PIK3R1,PIK3R2,MED1,PRKACA,PRKACB,MAPK1,MAPK8,MAPK11,MAPK9,MAPK10,MAP2K1,PTK2,RB1,RPS6KB1,SHC1,SHC4,SOS1,SOS2,SP1,SRC,TP53,NCOA3,PIK3R3,NCOR1,AKT3,CARM1
Pathway	137981	Insulin-mediated glucose transport	BioSystems: Pathway Interaction Database	2.985e-07	0.001043	1.491e-05	0.0001302	24	29	82.7586	AKT2,CALM1,CALM3,SFN,GSK3B,GYS1,INSR,LNPEP,PPP1CC,PPP1R3A,PRKCI,SLC2A4,STX4,VAMP2,RHOQ,STXBP4,YWHAB,YWHAE,YWHAG,YWHAH,YWHAZ,TRIP10,TBC1D4,YWHAQ
Pathway	1269192	Class I MHC mediated antigen processing & presentation	BioSystems: REACTOME	3.227e-07	0.001128	1.589e-05	0.0001388	182	376	48.4043	FBXO32,TRIM71,UBR1,CALR,CANX,CBLB,CCNF,CD36,CDC27,CDC34,CHUK,CTSV,ITCH,KLHL5,SAR1B,RLIM,FBXO30,MEX3C,FZR1,FCGR1A,RNF138,TRAF7,UBE2J1,ERAP1,KBTBD8,FBXL20,UBE2K,HLA-A,FBXO41,HSPA5,IKBKB,ITGAV,LMO7,LNPEP,BTBD1,KCTD6,TRIM37,NEDD4,PRKN,FBXL19,RNF111,PSMA5,PSMB2,PSMB5,FBXL12,PSMC6,PSMD3,PSMD5,PSMD11,UBE2R2,RBBP6,SEC61A2,RNF220,RNF4,RNF6,UBA6,UBE2W,FBXW7,TRIM36,UBE2Q1,SIAH1,SIAH2,SKP1,SKP2,RNF126,TRIM32…
Pathway	P00018	EGF receptor signaling pathway	PantherDB	3.459e-07	0.001209	1.656e-05	0.0001447	66	111	59.4595	AKT2,ARAF,CBL,CBLB,MAPK14,HBEGF,EGFR,ERBB4,EREG,GAB1,SFN,MAP3K3,MAP3K5,NF1,NRAS,PIK3C2A,PIK3C2B,PIK3CB,PIK3CD,PIK3CG,PPP2CA,PPP2R5A,PPP2R5C,PPP2R5E,PRKCA,PRKCB,PRKCD,PRKCE,PRKCI,PRKCQ,MAPK1,MAPK8,MAPK11,MAPK9,MAPK10,MAP2K1,RAC1,RAC2,RASA1,RRAS2,MAP2K4,MRAS,SHC1,SOS1,SOS2,STAT1,STAT2,STAT3,STAT5B,STAT6,PRKD3,YWHAB,YWHAE,YWHAG,YWHAH,YWHAZ,PHLDB2,GAB3,GAB2,AKT3,RASA4,SPRY3,SPRY1,MAP3K2,YWHAQ,SPRY4
Pathway	1269211	MAP kinase activation in TLR cascade	BioSystems: REACTOME	3.46e-07	0.001209	1.656e-05	0.0001447	43	64	67.1875	CHUK,MAP3K8,CREB1,ATF2,MAPK14,DUSP3,DUSP4,DUSP6,DUSP7,ELK1,FOS,IKBKB,IRAK1,JUN,MEF2A,MEF2C,PPP2CA,PPP2R1A,PPP2R1B,MAPK1,MAPK8,MAPK11,MAPK9,MAPK10,MAP2K1,RPS6KA1,RPS6KA2,RPS6KA3,MAP2K4,SKP1,TAB2,MAP3K7,FBXW11,TRAF6,UBA52,UBE2N,UBE2V1,MAPKAPK3,RIPK2,BTRC,RPS6KA5,MAPKAPK2,TAB3
Pathway	547492	superpathway of inositol phosphate compounds	BioSystems: BIOCYC	3.553e-07	0.001242	1.678e-05	0.0001466	44	66	66.6667	PLCE1,TMEM216,IP6K2,INPP5K,INPP5A,INPP5B,INPP5D,INPPL1,ITPKA,ITPKB,PIKFYVE,OCRL,PIK3C2A,PIK3C2B,PIK3CB,PIK3CD,PIK3CG,PIK3R1,PIK3R2,PI4KA,PI4KB,PIP4K2A,PLCB2,PTEN,PI4K2B,SACM1L,PLCH1,PPIP5K2,IPMK,PIP5K1A,PIP5K1B,PIP4K2B,PIK3R3,SYNJ1,SYNJ2,MTMR3,MINPP1,PPIP5K1,IP6K1,CDIPT,PIP4K2C,ITPKC,IPPK,PIK3R6
Pathway	137994	CDC42 signaling events	BioSystems: Pathway Interaction Database	3.671e-07	0.001283	1.711e-05	0.0001495	46	70	65.7143	APC,CBL,CDC42,CDH1,CFL1,ATF2,MAPK14,CTNNB1,DLG1,GSK3B,JUN,LIMK1,LIMK2,MAP3K1,MAP3K11,SEPT2,PAK1,PAK2,PAX6,PIK3R1,PLD1,PRKCE,MAPK1,MAPK8,MAPK9,RAC1,RPS6KB1,MAP2K4,ENAH,SRC,EXOC7,TIAM1,YES1,CDC42BPA,IQGAP1,ARHGEF7,WASL,ARHGEF6,ARPC5,ARPC3,ACTR3,ACTR2,ARPC2,PAK4,IQGAP3,DIAPH3
Pathway	1269171	Adaptive Immune System	BioSystems: REACTOME	3.75e-07	0.001311	1.725e-05	0.0001507	364	826	44.0678	SLAMF6,AP2B1,AP1G1,OSBPL1A,AKT2,FBXO32,TRIM71,ARF1,CD200R1,UBR1,BAD,BTN1A1,CALM1,CALM3,CALR,CANX,CBL,CBLB,CCNF,CD1D,CD3E,CD28,CD80,CD86,CD34,CD36,CD40LG,CD79B,CDC27,CDC34,CDC42,CDH1,CDKN1A,CDKN1B,CTSC,CHUK,AP2M1,AP1S1,CLTA,CLTC,MAP3K8,CREB1,CTSB,CTSV,CTSO,CXADR,DNM1,DYNC1LI2,ITCH,HBEGF,KLHL5,EGFR,SAR1B,RLIM,DCTN4,ERBB4,EREG,FBXO30,MEX3C,FZR1,FCGR1A,FCGR2B,FGF2,FGF4,FGF5,FGF7,FGF9,FGFR2,RNF138,FOX…
Pathway	1269214	MAPK targets/ Nuclear events mediated by MAP kinases	BioSystems: REACTOME	4.337e-07	0.001516	1.968e-05	0.000172	25	31	80.6452	CREB1,ATF2,MAPK14,DUSP3,DUSP4,DUSP6,DUSP7,ELK1,FOS,JUN,MEF2A,MEF2C,PPP2CA,PPP2R1A,PPP2R1B,MAPK1,MAPK8,MAPK11,MAPK9,MAPK10,RPS6KA1,RPS6KA2,RPS6KA3,RPS6KA5,MAPKAPK2
Pathway	694606	Hepatitis B	BioSystems: KEGG	4.64e-07	0.001622	2.073e-05	0.0001811	81	144	56.25	AKT2,FAS,FASLG,BAD,CCND1,BCL2,CASP3,CASP8,CCNE1,CDK2,CDK6,CDKN1A,CDKN1B,CHUK,CREB1,ATF2,CREBBP,DDB1,DDX3X,E2F1,E2F2,E2F3,EGR2,EGR3,ELK1,EP300,FOS,GRB2,HSPG2,IKBKB,IL6,JAK1,JUN,KRAS,SMAD3,SMAD4,MAP3K1,NFATC2,NFATC3,NFATC4,NRAS,PIK3CB,PIK3CD,PIK3R1,PIK3R2,PRKCA,PRKCB,MAPK1,MAPK8,MAPK9,MAPK10,MAP2K1,PTEN,RB1,MAP2K4,SRC,STAT1,STAT2,STAT3,STAT5B,STAT6,TGFB2,TGFBR1,TLR4,TP53,DDX58,VDAC3,YWHAB,YWHAZ,MAV…
Pathway	1268766	Transmission across Chemical Synapses	BioSystems: REACTOME	4.686e-07	0.001638	2.073e-05	0.0001811	114	218	52.2936	ACHE,ADCY1,ADCY2,ADCY3,ADCY6,ADCY7,ADCY9,AP2B1,APBA1,CACNA1E,CACNB1,CACNB2,CACNB3,CACNB4,CALM1,CALM3,CAMK2A,CAMK2D,CAMK2G,CHRNB2,CHRNE,AP2M1,COMT,CREB1,DLG1,DLG3,DLG4,EPB41L1,NCALD,GABBR1,GABRA1,GABRA4,GABRA6,GABRB2,GABRB3,GABRG2,GABRR1,GAD1,GNG13,GLUL,GNAI1,GNAI3,GNAL,GNB1,GNB2,GNG5,GNG11,GRIA1,GRIA2,GRIA3,GRIA4,GRIK2,GRIK3,GRIN2A,GRIN2B,HSPA8,KCNJ2,KCNJ3,KCNJ6,KCNJ10,KCNJ15,KCNJ16,MAOA,MYO6,NSF…
Pathway	83052	Phosphatidylinositol signaling system	BioSystems: KEGG	4.87e-07	0.001702	2.128e-05	0.0001859	59	97	60.8247	CALM1,CALM3,CDS1,DGKB,DGKG,PLCE1,IP6K2,INPP5K,INPP4A,INPP5A,INPP5B,INPP5D,INPPL1,ITPKA,ITPKB,ITPR1,ITPR2,ITPR3,PIKFYVE,MTM1,OCRL,PIK3C2A,PIK3C2B,PIK3CB,PIK3CD,PIK3R1,PIK3R2,PI4KA,PI4KB,PIP4K2A,PLCB2,PLCB4,PRKCA,PRKCB,PTEN,IMPAD1,PI4K2B,PLCB1,PPIP5K2,IPMK,PIP5K1A,PIP5K1B,PIP4K2B,PIK3R3,DGKE,SYNJ1,SYNJ2,MTMR3,MTMR2,MTMR4,DGKI,PPIP5K1,IP6K1,CALML4,CDIPT,DGKH,PIP4K2C,ITPKC,IPPK
Pathway	1269284	DAP12 signaling	BioSystems: REACTOME	5.245e-07	0.001833	2.257e-05	0.0001972	174	359	48.468	ADCY1,ADCY2,ADCY3,ADCY6,ADCY7,ADCY9,GRK2,AKT2,ARAF,ARRB1,ARRB2,BAD,CALM1,CALM3,CAMK2A,CAMK2D,CAMK2G,CD28,CD80,CD86,CDKN1A,CDKN1B,CHUK,CREB1,DLG4,HBEGF,DUSP1,DUSP2,DUSP4,DUSP5,DUSP6,DUSP7,DUSP8,DUSP9,EGFR,ERBB4,EREG,FGF2,FGF4,FGF5,FGF7,FGF9,FGFR2,FGG,FOXO1,FOXO3,FN1,AKT1S1,THEM4,GAB1,GDNF,GRB2,GRIN2A,GRIN2B,GSK3B,HGF,NRG1,IL2RA,IL2RG,IL3,INSR,ITGB3,ITPR1,ITPR2,ITPR3,JAK1,KIT,KRAS,SPRED2,MARK3,MET,…
Pathway	M3721	JNK MAPK Pathway	MSigDB C2 BIOCARTA (v6.0)	5.295e-07	0.001851	2.257e-05	0.0001972	30	40	75	CDC42,ATF2,MYEF2,DUSP4,DUSP8,GAB1,MAP3K20,IL1R1,JUN,MAP3K1,MAP3K3,MAP3K5,MAP3K9,MAP3K11,NFATC3,PAPPA,MAPK8,MAPK9,MAPK10,MAP2K4,SHC1,TAB2,MAP3K7,TP53,NR2C2,TRAF6,MAP3K12,MAP3K13,MAP3K2,DUSP10
Pathway	1270332	EPHB-mediated forward signaling	BioSystems: REACTOME	6.234e-07	0.002179	2.625e-05	0.0002293	31	42	73.8095	ACTG1,RHOA,CDC42,CFL1,EFNB1,EFNB2,EFNB3,EPHB1,EPHB3,GRIN2B,LIMK1,LIMK2,PAK1,PTK2,RAC1,RASA1,ROCK1,SDC2,ITSN1,SRC,TIAM1,YES1,WASL,KALRN,ROCK2,ARPC5,ARPC3,ACTR3,ACTR2,ARPC2,ARHGEF28
Pathway	868086	Rap1 signaling pathway	BioSystems: KEGG	6.65e-07	0.002324	2.766e-05	0.0002416	110	210	52.381	ACTG1,ADCY1,ADCY2,ADCY3,ADCY6,ADCY7,ADCY9,AKT2,RHOA,CALM1,CALM3,KRIT1,CDC42,CDH1,CNR1,CRK,CRKL,MAPK14,CSF1,CTNNB1,CTNND1,RASSF5,TLN2,DRD2,LPAR1,EFNA1,EFNA3,EFNA4,EFNA5,EGFR,EPHA2,PLCE1,FGF2,FGF4,FGF5,FGF7,FGF9,FGF11,FGF12,FGF13,FGFR2,FYB1,RAPGEF6,PARD6G,PARD6B,GNAI1,GNAI3,GNAQ,GNAS,RAPGEF1,GRIN2A,GRIN2B,HGF,IGF1,IGF1R,INSR,ITGB1,ITGB3,KIT,KRAS,MET,KITLG,AFDN,NGF,NGFR,NRAS,PDGFB,PDGFRA,PFN1,PFN2,P…
Pathway	83085	Long-term potentiation	BioSystems: KEGG	6.758e-07	0.002362	2.766e-05	0.0002416	44	67	65.6716	ADCY1,ARAF,CACNA1C,CALM1,CALM3,CAMK2A,CAMK2D,CAMK2G,CREBBP,EP300,GNAQ,GRIA1,GRIA2,GRIN2A,GRIN2B,GRM1,GRM5,ITPR1,ITPR2,ITPR3,KRAS,NRAS,PLCB2,PLCB4,PPP1CB,PPP1CC,PPP3CA,PPP3CB,PPP3R1,PPP3R2,PRKACA,PRKACB,PRKCA,PRKCB,MAPK1,MAP2K1,RAP1A,RAP1B,RPS6KA1,RPS6KA2,RPS6KA3,PLCB1,CALML4,RPS6KA6
Pathway	1269871	Circadian Clock	BioSystems: REACTOME	6.805e-07	0.002378	2.766e-05	0.0002416	46	71	64.7887	ARNTL,CPT1A,CREB1,ATF2,CREBBP,CREM,CRY1,CRY2,CSNK1E,EP300,SIK1,NR3C1,HIF1A,MEF2C,MEF2D,NFIL3,NPAS2,PER1,PPARA,MED1,PPP1CB,PPP1CC,RORA,SKP1,SREBF1,TBL1X,SIRT1,UBA52,NRIP1,BHLHE40,NCOA1,HDAC3,BTRC,NR1D1,CLOCK,NCOR1,FBXL3,NAMPT,CARM1,NCOA2,RAI1,PPARGC1A,BHLHE41,TBL1XR1,CHD9,CRTC3
Pathway	1269384	GAB1 signalosome	BioSystems: REACTOME	8.266e-07	0.002889	3.283e-05	0.0002868	73	128	57.0312	AKT2,BAD,CD28,CD80,CD86,CDKN1A,CDKN1B,CHUK,CREB1,HBEGF,EGFR,ERBB4,EREG,FGF2,FGF4,FGF5,FGF7,FGF9,FGFR2,FOXO1,FOXO3,AKT1S1,THEM4,GAB1,GRB2,GSK3B,HGF,NRG1,INSR,KIT,MET,KITLG,FOXO4,PDGFB,PDGFRA,PDPK1,PIK3CB,PIK3CD,PIK3R1,PIK3R2,PIP4K2A,PPP2CA,PPP2R1A,PPP2R1B,PPP2R5A,PPP2R5C,PPP2R5E,MAPK1,PTEN,PTPN11,PXN,PAG1,SRC,TNRC6B,PHLPP1,TP53,RICTOR,FGF23,PIP5K1A,PIP5K1B,PIP4K2B,PIK3R3,TNRC6C,IRS2,IER3,KL,AKT3,F…
Pathway	1269473	PI3K/AKT activation	BioSystems: REACTOME	8.266e-07	0.002889	3.283e-05	0.0002868	73	128	57.0312	AKT2,RHOA,BAD,CD28,CD80,CD86,CDKN1A,CDKN1B,CHUK,CREB1,HBEGF,EGFR,ERBB4,EREG,FGF2,FGF4,FGF5,FGF7,FGF9,FGFR2,FOXO1,FOXO3,AKT1S1,THEM4,GAB1,GRB2,GSK3B,HGF,NRG1,INSR,KIT,MET,KITLG,FOXO4,NGF,PDGFB,PDGFRA,PDPK1,PIK3CB,PIK3CD,PIK3R1,PIK3R2,PIP4K2A,PPP2CA,PPP2R1A,PPP2R1B,PPP2R5A,PPP2R5C,PPP2R5E,MAPK1,PTEN,PTPN11,SRC,TNRC6B,PHLPP1,TP53,RICTOR,FGF23,PIP5K1A,PIP5K1B,PIP4K2B,PIK3R3,TNRC6C,IRS2,IER3,KL,AKT3,F…
Pathway	1272486	Insulin resistance	BioSystems: KEGG	1.028e-06	0.003593	4.037e-05	0.0003527	63	107	58.8785	AKT2,CD36,CPT1A,CREB1,PRKAG2,FOXO1,PPARGC1B,GFPT1,GSK3B,GYS1,IKBKB,IL6,INSR,PCK1,PDPK1,PIK3CB,PIK3CD,PIK3R1,PIK3R2,PPARA,PPP1CB,PPP1CC,PPP1R3A,PPP1R3C,PPP1R3D,PRKAA1,PRKAA2,PRKAB2,PRKCB,PRKCD,PRKCE,PRKCQ,MAPK8,MAPK9,MAPK10,PTEN,PTPN1,PTPN11,PTPRF,RPS6KA1,RPS6KA2,RPS6KA3,RPS6KB1,MLXIP,SLC2A1,SLC2A2,SLC2A4,SREBF1,STAT3,OGT,PIK3R3,IRS2,G6PC2,CREB3L1,CREB5,TBC1D4,AKT3,CREB3,OGA,PPARGC1A,RPS6KA6,PPP1R…
Pathway	1435207	Breast cancer	BioSystems: KEGG	1.08e-06	0.003773	4.181e-05	0.0003652	80	144	55.5556	JAG1,AKT2,APC,ARAF,CCND1,BRCA2,CDK6,CDKN1A,CSNK1A1,CTNNB1,TCF7L1,DVL3,E2F1,E2F2,E2F3,EGFR,LEF1,ESR1,FGF2,FGF4,FGF5,FGF7,FGF9,FGF11,FGF12,FGF13,FOS,GRB2,GSK3B,IGF1,IGF1R,JUN,KIT,KRAS,LRP6,NOTCH2,NOTCH3,NRAS,PGR,PIK3CB,PIK3CD,PIK3R1,PIK3R2,MAPK1,MAP2K1,PTEN,RB1,RPS6KB1,SHC1,SHC4,SOS1,SOS2,SP1,TCF7,TCF7L2,FRAT2,HEY1,HEY2,TP53,CSNK1A1L,WNT1,WNT2,WNT3,WNT5A,WNT10B,WNT9A,FZD3,FGF23,NCOA3,AXIN1,FZD1,FZD…
Pathway	1270302	Developmental Biology	BioSystems: REACTOME	1.089e-06	0.003804	4.181e-05	0.0003652	461	1081	42.6457	ABL2,ACTG1,ACVR1B,ACVR2A,ACVR2B,ADAM10,AP2B1,AKT2,ALCAM,ANK2,ANK3,ARAF,RHOA,RHOB,RHOC,ARRB1,ARRB2,BNIP2,KLF5,CACNA1C,CACNA1D,CACNB1,CACNB2,CACNB3,CACNB4,CALM1,CALM3,CAMK2A,CAMK2D,CAMK2G,CAPN1,CCNC,CD36,CDC42,CDH2,CDH4,CDK5,CDK8,CEBPA,CEBPD,CFL1,AP2M1,CLTA,CLTB,CLTC,CNTN1,COL4A1,COL4A2,COL4A3,COL4A5,COL6A3,COL9A1,COL9A3,CREB1,CREBBP,CRMP1,MAPK14,CSNK2A1,CTNNA2,CTNNB1,LELP1,DCX,DLG1,DLG3,DLG4,DNM1,…
Pathway	952859	Oxytocin signaling pathway	BioSystems: KEGG	1.139e-06	0.003982	4.328e-05	0.0003782	84	153	54.902	ACTG1,ADCY1,ADCY2,ADCY3,ADCY6,ADCY7,ADCY9,RHOA,CCND1,CACNA1C,CACNA1D,CACNB1,CACNB2,CACNB3,CACNB4,CALM1,CALM3,CAMK2A,CAMK2D,CAMK2G,CDKN1A,RCAN1,EGFR,ELK1,PRKAG2,FOS,GNAI1,GNAI3,GNAQ,GNAS,MYLK2,ITPR1,ITPR2,ITPR3,JUN,KCNJ2,KCNJ3,KCNJ6,KCNJ14,KRAS,MEF2C,MYLK,PPP1R12A,PPP1R12B,NFATC2,NFATC3,NFATC4,NRAS,PLA2G4D,PIK3CG,PLA2G4A,PLCB2,PLCB4,PPP1CB,PPP1CC,PPP3CA,PPP3CB,PPP3R1,PPP3R2,PRKAA1,PRKAA2,PRKAB2,PR…
Pathway	83090	Insulin signaling pathway	BioSystems: KEGG	1.36e-06	0.004752	5.11e-05	0.0004464	77	138	55.7971	ACACA,AKT2,ARAF,BAD,CALM1,CALM3,CBL,CBLB,CRK,CRKL,EIF4E,ELK1,PRKAG2,FOXO1,FLOT2,INPP5K,MKNK2,GRB2,RAPGEF1,GSK3B,GYS1,HK2,IKBKB,INPPL1,INSR,KRAS,NRAS,PCK1,PDE3B,PDPK1,PHKB,PIK3CB,PIK3CD,PIK3R1,PIK3R2,PPP1CB,PPP1CC,PPP1R3A,PPP1R3C,PPP1R3D,PRKAA1,PRKAA2,PRKAB2,PRKACA,PRKACB,PRKAR2A,PRKCI,MAPK1,MAPK8,MAPK9,MAPK10,MAP2K1,PTPN1,PTPRF,RHEB,RPS6KB1,SHC1,SHC4,SLC2A4,SOS1,SOS2,SREBF1,EXOC7,RHOQ,TSC1,SOCS4,…
Pathway	1269188	PIP3 activates AKT signaling	BioSystems: REACTOME	1.431e-06	0.005002	5.321e-05	0.0004648	71	125	56.8	AKT2,BAD,CD28,CD80,CD86,CDKN1A,CDKN1B,CHUK,CREB1,HBEGF,EGFR,ERBB4,EREG,FGF2,FGF4,FGF5,FGF7,FGF9,FGFR2,FOXO1,FOXO3,AKT1S1,THEM4,GAB1,GRB2,GSK3B,HGF,NRG1,INSR,KIT,MET,KITLG,FOXO4,PDGFB,PDGFRA,PDPK1,PIK3CB,PIK3CD,PIK3R1,PIK3R2,PIP4K2A,PPP2CA,PPP2R1A,PPP2R1B,PPP2R5A,PPP2R5C,PPP2R5E,MAPK1,PTEN,PTPN11,SRC,TNRC6B,PHLPP1,TP53,RICTOR,FGF23,PIP5K1A,PIP5K1B,PIP4K2B,PIK3R3,TNRC6C,IRS2,IER3,KL,AKT3,FRS2,TNRC6…
Pathway	749777	Hippo signaling pathway	BioSystems: KEGG	1.63e-06	0.005698	5.926e-05	0.0005177	84	154	54.5455	ACTG1,APC,CCND1,BMP2,BMP4,BMPR1A,BMPR1B,BMPR2,CCND2,CDH1,CSNK1E,CTNNA2,CTNNB1,TCF7L1,DLG1,DLG2,DLG3,DLG4,DVL3,LEF1,PARD6G,PARD6B,GSK3B,RASSF6,AJUBA,ID2,NKD1,LLGL2,SMAD1,SMAD2,SMAD3,SMAD4,NF2,PPP1CB,PPP1CC,PPP2CA,PPP2R1A,PPP2R1B,PPP2R2A,PPP2R2B,PRKCI,MOB1A,SNAI2,STK3,FBXW11,TCF7,TCF7L2,TEAD1,TEAD3,CRB1,TGFB2,TGFBR1,TGFBR2,TP53BP2,AMOT,WNT1,WNT2,WNT3,WNT5A,WNT10B,WNT9A,YWHAB,YWHAE,YWHAG,YWHAH,YWHAZ…
Pathway	138013	Internalization of ErbB1	BioSystems: Pathway Interaction Database	1.644e-06	0.005747	5.926e-05	0.0005177	26	34	76.4706	AMPH,CBL,CBLB,CDC42,DNM1,EGFR,EPS15,CHMP3,GRB2,PIK3CB,PIK3R1,RAB5A,ITSN1,SH3GL2,SOS1,SRC,UBE2D1,UBE2D2,UBE2D3,SYNJ1,ARHGEF7,HGS,LRIG1,STAMBP,EPN1,SH3KBP1
Pathway	1319989	Longevity regulating pathway	BioSystems: KEGG	1.645e-06	0.005748	5.926e-05	0.0005177	54	89	60.6742	ADCY1,ADCY2,ADCY3,ADCY6,ADCY7,ADCY9,AKT2,CREB1,ATF2,SESN2,EIF4E,PRKAG2,FOXO1,FOXO3,AKT1S1,IGF1,IGF1R,INSR,KRAS,NRAS,PIK3CB,PIK3CD,PIK3R1,PIK3R2,PRKAA1,PRKAA2,PRKAB2,PRKACA,PRKACB,RHEB,RPS6KB1,SIRT1,TP53,TSC1,RPTOR,ULK1,PIK3R3,IRS2,CREB3L1,KL,ADIPOQ,ATG5,CREB5,APPL1,ATG13,RB1CC1,AKT3,CREB3,SESN1,PPARGC1A,SESN3,ADIPOR2,EHMT1,CREB3L2
Pathway	1269483	VEGFA-VEGFR2 Pathway	BioSystems: REACTOME	1.673e-06	0.005846	5.965e-05	0.0005211	161	333	48.3483	AKT2,ARAF,RHOA,ARRB1,ARRB2,CALM1,CALM3,CAMK2A,CAMK2D,CAMK2G,CAV1,CDC42,CRK,MAPK14,CTNNB1,CTNND1,DLG4,DOCK1,HBEGF,DUSP1,DUSP2,DUSP4,DUSP5,DUSP6,DUSP7,DUSP8,DUSP9,EGFR,ERBB4,EREG,FGF2,FGF4,FGF5,FGF7,FGF9,FGFR2,FGG,FN1,THEM4,GDNF,GRB2,GRIN2A,GRIN2B,HGF,NRG1,IL2RA,IL2RG,IL3,ITGAV,ITGB3,ITPR1,ITPR2,ITPR3,JAK1,KIT,KRAS,SPRED2,MARK3,MET,KITLG,MAP3K11,NCAM1,NF1,NRAS,NRTN,KSR2,PAK1,PAK2,PAQR3,PDGFB,PDGFRA…
Pathway	P00005	Angiogenesis	PantherDB	1.918e-06	0.006704	6.772e-05	0.0005916	82	150	54.6667	JAG1,APC,ARAF,RHOA,RHOB,RHOC,BAD,CRK,CRKL,CRYAB,MAPK14,CTNNB1,DVL3,EFNB1,EFNB2,EPHA3,EPHB3,ETS1,F3,FOS,GSK3B,HIF1A,HSPB2,RBPJ,JAK1,JUN,NOTCH2,NRAS,PAK1,PAK2,PDGFB,PDGFRA,PLA2G4D,PIK3C2A,PIK3C2B,PIK3CB,PIK3CD,PIK3CG,PIK3R1,PIK3R2,PLA2G4A,PLD1,PLD2,PRKCA,PRKCB,PRKCD,PRKCE,PRKCI,PRKCQ,MAPK1,MAPK8,PTK2,PTPRB,PXN,RASA1,MAP2K4,SHC1,SOS1,SOS2,SRC,STAT1,STAT3,TCF7L2,TEK,PRKD3,VEGFA,WNT1,WNT2,WNT5A,WNT10B…
Pathway	169350	Signaling events mediated by TCPTP	BioSystems: Pathway Interaction Database	1.993e-06	0.006964	6.915e-05	0.0006042	27	36	75	ATR,CREBBP,CSF1,EGFR,GAB1,GRB2,HGF,INSR,ITGA1,ITGB1,JAK1,KPNB1,KPNA2,LMAN1,MET,PIK3CB,PIK3R1,EIF2AK2,PTPN1,SOS1,SRC,STAT1,STAT3,STAT5B,STAT6,VEGFA,PIAS1
Pathway	1270073	PI Metabolism	BioSystems: REACTOME	1.998e-06	0.006985	6.915e-05	0.0006042	49	79	62.0253	ARF1,ARF3,PLEKHA3,RAB14,GDE1,INPP5K,PLEKHA8,INPP4A,INPP5D,INPPL1,PIKFYVE,MTM1,OCRL,PIK3C2A,PIK3C2B,PIK3CB,PIK3CD,PIK3CG,PIK3R1,PIK3R2,PI4KA,PI4KB,PIP4K2A,PLEKHA5,GDPD1,PTEN,PTPN13,RAB5A,PI4K2B,PLEKHA6,INPP5F,SACM1L,PITPNB,PIP5K1A,PIP5K1B,PIP4K2B,PIK3R3,SYNJ1,SYNJ2,MTMR3,MTMR2,MTMR4,TNFAIP8,PLEKHA1,PNPLA6,TNFAIP8L3,TPTE2,PIP4K2C,PIK3R6
Pathway	1270324	Recycling pathway of L1	BioSystems: REACTOME	2.206e-06	0.007709	7.557e-05	0.0006603	23	29	79.3103	AP2B1,AP2M1,CLTA,CLTC,DNM1,DPYSL2,L1CAM,MSN,MAPK1,RDX,RPS6KA1,RPS6KA2,RPS6KA3,SH3GL2,SRC,KIF4B,KIF4A,SHTN1,NUMB,RPS6KA4,RPS6KA5,DNM3,RPS6KA6
Pathway	138085	Coregulation of Androgen receptor activity	BioSystems: Pathway Interaction Database	2.231e-06	0.007798	7.57e-05	0.0006614	38	57	66.6667	AR,CCND1,CASP8,CDK6,CTNNB1,FKBP4,PIAS4,HIP1,HNRNPA1,NKX3-1,PA2G4,PAWR,MED1,RPS6KA3,KDM1A,KDM3A,SRF,SVIL,TCF4,TGIF1,TMF1,TMPRSS2,PATZ1,UBE2I,UBE3A,XRCC5,ZMIZ1,NCOA4,NRIP1,PIAS1,UBA3,APPL1,CTDSP2,LATS2,PIAS3,VAV3,CARM1,NCOA2
Pathway	1427850	Interactions of neurexins and neuroligins at synapses	BioSystems: REACTOME	2.271e-06	0.007937	7.632e-05	0.0006667	39	59	66.1017	APBA1,DLG2,DLG3,DLG4,EPB41,EPB41L1,EPB41L2,GRIN2A,GRIN2B,GRM1,GRM5,LRRTM3,LIN7C,NLGN4Y,DLGAP4,NLGN1,SHANK2,EPB41L3,STX1A,STXBP1,SYT1,NLGN2,BEGAIN,CASK,SYT7,DLGAP2,DLGAP1,DLGAP3,NRXN3,NRXN1,NRXN2,HOMER1,LRRTM2,PDLIM5,SYT9,DBNL,SYT2,SYT10,LRRTM4
Pathway	137940	Signaling events mediated by VEGFR1 and VEGFR2	BioSystems: Pathway Interaction Database	2.304e-06	0.008052	7.669e-05	0.00067	41	63	65.0794	RHOA,ARNT,CALM1,CALM3,CAV1,CDC42,CTNNB1,S1PR1,EPAS1,FES,GAB1,GRB2,GRB10,HIF1A,ITGAV,ITGB3,NEDD4,PAK1,PDPK1,PIK3R1,PRKACA,PRKCA,MAPK1,MAPK11,PTPN11,PXN,RAC1,ROCK1,SHB,SHC1,SOS1,SRC,VCL,VEGFA,VHL,YES1,IQGAP1,NRP2,NRP1,MAP3K13,FRS2
Pathway	137915	Signaling events regulated by Ret tyrosine kinase	BioSystems: Pathway Interaction Database	2.336e-06	0.008165	7.703e-05	0.0006729	28	38	73.6842	RHOA,CREB1,CRK,GAB1,GDNF,GRB2,GRB10,JUN,PIK3R1,PRKACA,PRKCA,MAPK1,MAPK8,PTPN11,PXN,RAC1,RAP1A,RASA1,RET,SHC1,DOK4,SOS1,DOK5,SRC,DOK6,IRS2,PDLIM7,FRS2
Pathway	908257	Adrenergic signaling in cardiomyocytes	BioSystems: KEGG	2.444e-06	0.008542	7.983e-05	0.0006974	79	144	54.8611	ACTC1,ADCY1,ADCY2,ADCY3,ADCY6,ADCY7,ADCY9,ADRB1,ADRB2,AKT2,ATP1A2,ATP1B1,ATP1B3,ATP2A2,ATP2B1,ATP2B2,ATP2B3,ATP2B4,BCL2,CACNA1C,CACNA1D,CACNB1,CACNB2,CACNB3,CACNB4,CALM1,CALM3,CAMK2A,CAMK2D,CAMK2G,CREB1,ATF2,CREM,MAPK14,GNAI1,GNAI3,GNAQ,GNAS,KCNE1,PIK3CG,PLCB2,PLCB4,PPP1CB,PPP1CC,PPP2CA,PPP2R1A,PPP2R1B,PPP2R2A,PPP2R2B,PPP2R3A,PPP2R5A,PPP2R5C,PPP2R5E,PRKACA,PRKACB,PRKCA,MAPK1,MAPK11,PPP2R3C,RYR2,S…
Pathway	83059	mTOR signaling pathway	BioSystems: KEGG	2.731e-06	0.009545	8.838e-05	0.0007721	82	151	54.3046	SEH1L,AKT2,RHOA,ATP6V1A,ATP6V1C1,CHUK,SESN2,DVL3,EIF4B,EIF4E,ATP6V1D,AKT1S1,CAB39,GRB2,GRB10,GSK3B,IGF1,IGF1R,IKBKB,INSR,KRAS,LRP6,NRAS,PDPK1,PIK3CB,PIK3CD,PIK3R1,PIK3R2,MIOS,DDIT4,PRKAA1,PRKAA2,PRKCA,PRKCB,MAPK1,MAP2K1,SLC38A9,PTEN,RHEB,RPS6KA1,RPS6KA2,RPS6KA3,RPS6KB1,CLIP1,STRADB,SGK1,SKP2,SOS1,SOS2,LPIN1,TSC1,WNT1,WNT2,WNT3,WNT5A,WNT10B,WNT9A,RICTOR,FZD3,SLC7A5,FZD1,FZD4,FZD6,FZD7,RPTOR,ULK1,F…
Pathway	PW:0000313	c-Jun N-terminal kinases MAPK signaling	Pathway Ontology	2.861e-06	0.009999	9.174e-05	0.0008014	24	31	77.4194	CDC42,DUSP1,DUSP8,MAP3K21,MAP3K20,MAP3K1,MAP3K3,MAP3K5,MAP3K9,MAP3K11,MAPK8,MAPK9,MAPK10,RAC1,MAP2K4,MAPK8IP3,MAP3K7,TRAF2,MAP3K12,MAP3K13,MAP3K2,DUSP10,DUSP19,DUSP16
Pathway	83049	ErbB signaling pathway	BioSystems: KEGG	2.955e-06	0.01033	9.389e-05	0.0008203	52	86	60.4651	ABL2,AKT2,ARAF,BAD,CAMK2A,CAMK2D,CAMK2G,CBL,CBLB,CDKN1A,CDKN1B,CRK,CRKL,HBEGF,EGFR,ELK1,ERBB4,EREG,GAB1,GRB2,GSK3B,NRG1,JUN,KRAS,NRAS,PAK1,PAK2,PIK3CB,PIK3CD,PIK3R1,PIK3R2,PRKCA,PRKCB,MAPK1,MAPK8,MAPK9,MAPK10,MAP2K1,PTK2,RPS6KB1,MAP2K4,SHC1,SHC4,SOS1,SOS2,SRC,STAT5B,PAK5,NCK2,PIK3R3,AKT3,PAK4
Pathway	1492886	Apelin signaling pathway	BioSystems: KEGG	3.107e-06	0.01086	9.782e-05	0.0008546	76	138	55.0725	ADCY1,ADCY2,ADCY3,ADCY6,ADCY7,ADCY9,JAG1,APLNR,AKT2,CCND1,CALM1,CALM3,CDH1,EGR1,PRKAG2,GNG13,GNAI1,GNAI3,GNAQ,GNB1,GNB2,GNG5,GNG11,MYLK2,ITPR1,ITPR2,ITPR3,KRAS,SMAD2,SMAD3,SMAD4,MEF2A,MEF2C,MEF2D,MYLK,NOS1,NOTCH3,NRAS,NRF1,PDE3B,PIK3CG,PLCB2,PLCB4,PRKAA1,PRKAA2,PRKAB2,PRKACA,PRKACB,PRKCE,MAPK1,MAP2K1,RPS6KB1,RYR2,RYR3,RRAS2,MRAS,SLC8A2,SLC8A1,SLC9A1,GNG12,PLCB1,TGFBR1,GABARAPL1,BECN1,APLN,HDAC4,M…
Pathway	537443	Retrograde endocannabinoid signaling	BioSystems: KEGG	3.204e-06	0.0112	9.992e-05	0.0008729	59	101	58.4158	ADCY1,ADCY2,ADCY3,ADCY6,ADCY7,ADCY9,DAGLA,CACNA1C,CACNA1D,CNR1,MAPK14,GABRA1,GABRA4,GABRA6,GABRB2,GABRB3,GABRE,GABRG1,GABRG2,GABRR1,GNG13,GNAI1,GNAI3,GNAQ,GNB1,GNB2,GNG5,GNG11,GRIA1,GRIA2,GRIA3,GRIA4,GRM1,GRM5,ITPR1,ITPR2,ITPR3,KCNJ3,KCNJ6,PLCB2,PLCB4,PRKACA,PRKACB,PRKCA,PRKCB,MAPK1,MAPK8,MAPK11,MAPK9,MAPK10,PTGS2,RIMS1,GNG12,PLCB1,SLC17A7,SLC17A6,NAPEPLD,GNB4,MGLL
Pathway	M3270	Integrin Signaling Pathway	MSigDB C2 BIOCARTA (v6.0)	3.231e-06	0.01129	9.992e-05	0.0008729	50	82	60.9756	AKT2,CAV1,CDC42,CRK,CSE1L,ASAP1,TLN2,DOCK1,GRB2,MYLK2,ITGA6,ITGA1,ITGA3,ITGA4,ITGA5,MAP3K11,MYLK,PAK1,PAK2,PIK3CB,MAPK1,MAPK8,MAPK9,MAPK10,PTEN,PTK2,RALA,RHO,ROCK1,MAP2K4,MRAS,SHC1,SOS1,SOS2,ARHGAP26,SRC,MAPK8IP3,ANGPTL2,TLN1,VASP,WAS,PAK5,ITGA10,ARHGEF7,ARHGEF6,ROCK2,AKT3,ACTR3,ACTR2,PAK4
Pathway	1269480	Signaling by VEGF	BioSystems: REACTOME	3.405e-06	0.0119	0.0001001	0.0008742	163	341	47.8006	AKT2,ARAF,RHOA,ARRB1,ARRB2,CALM1,CALM3,CAMK2A,CAMK2D,CAMK2G,CAV1,CDC42,CRK,MAPK14,CTNNB1,CTNND1,DLG4,DOCK1,HBEGF,DUSP1,DUSP2,DUSP4,DUSP5,DUSP6,DUSP7,DUSP8,DUSP9,EGFR,ERBB4,EREG,FGF2,FGF4,FGF5,FGF7,FGF9,FGFR2,FGG,FN1,THEM4,GDNF,GRB2,GRIN2A,GRIN2B,HGF,NRG1,IL2RA,IL2RG,IL3,ITGAV,ITGB3,ITPR1,ITPR2,ITPR3,JAK1,KIT,KRAS,SPRED2,MARK3,MET,KITLG,MAP3K11,NCAM1,NF1,NRAS,NRTN,KSR2,PAK1,PAK2,PAQR3,PDGFB,PDGFRA…
Pathway	1269220	MyD88-independent TLR3/TLR4 cascade	BioSystems: REACTOME	3.407e-06	0.01191	0.0001001	0.0008742	58	99	58.5859	BIRC3,APP,CASP8,CHUK,MAP3K8,CREB1,ATF2,MAPK14,DHX9,DUSP3,DUSP4,DUSP6,DUSP7,ELK1,FOS,HMGB1,IKBKB,IRAK1,JUN,MEF2A,MEF2C,PPP2CA,PPP2R1A,PPP2R1B,MAPK1,MAPK8,MAPK11,MAPK9,MAPK10,MAP2K1,PTPN11,RPS6KA1,RPS6KA2,RPS6KA3,MAP2K4,SKP1,TAB2,MAP3K7,FBXW11,TLR4,TRAF3,TRAF6,UBA52,UBE2D1,UBE2D2,UBE2D3,UBE2N,UBE2V1,MAPKAPK3,RIPK2,BTRC,RPS6KA5,MAPKAPK2,TICAM2,IKBKE,TANK,RIPK3,TAB3
Pathway	1269219	Toll Like Receptor 3 (TLR3) Cascade	BioSystems: REACTOME	3.407e-06	0.01191	0.0001001	0.0008742	58	99	58.5859	BIRC3,APP,CASP8,CHUK,MAP3K8,CREB1,ATF2,MAPK14,DHX9,DUSP3,DUSP4,DUSP6,DUSP7,ELK1,FOS,HMGB1,IKBKB,IRAK1,JUN,MEF2A,MEF2C,PPP2CA,PPP2R1A,PPP2R1B,MAPK1,MAPK8,MAPK11,MAPK9,MAPK10,MAP2K1,PTPN11,RPS6KA1,RPS6KA2,RPS6KA3,MAP2K4,SKP1,TAB2,MAP3K7,FBXW11,TLR4,TRAF3,TRAF6,UBA52,UBE2D1,UBE2D2,UBE2D3,UBE2N,UBE2V1,MAPKAPK3,RIPK2,BTRC,RPS6KA5,MAPKAPK2,TICAM2,IKBKE,TANK,RIPK3,TAB3
Pathway	1059539	Choline metabolism in cancer	BioSystems: KEGG	3.407e-06	0.01191	0.0001001	0.0008742	58	99	58.5859	AKT2,DGKB,DGKG,EGFR,FOS,GRB2,HIF1A,JUN,KRAS,NRAS,PDGFB,PDGFRA,PDPK1,PLA2G4D,PIK3CB,PIK3CD,PIK3R1,PIK3R2,PLA2G4A,PLD1,PLD2,PRKCA,PRKCB,MAPK1,MAPK8,MAPK9,MAPK10,MAP2K1,RAC1,RAC2,RALGDS,RHEB,RPS6KB1,SLC22A3,SLC22A5,SOS1,SOS2,SP1,SLC44A1,GPCPD1,TSC1,WAS,SLC44A2,PIP5K1A,PIP5K1B,PIK3R3,DGKE,PLPP3,WASF1,WASL,DGKI,PCYT1B,AKT3,WASF2,LYPLA1,WASF3,DGKH,PDGFD
Pathway	1269221	TRIF-mediated TLR3/TLR4 signaling	BioSystems: REACTOME	3.407e-06	0.01191	0.0001001	0.0008742	58	99	58.5859	BIRC3,APP,CASP8,CHUK,MAP3K8,CREB1,ATF2,MAPK14,DHX9,DUSP3,DUSP4,DUSP6,DUSP7,ELK1,FOS,HMGB1,IKBKB,IRAK1,JUN,MEF2A,MEF2C,PPP2CA,PPP2R1A,PPP2R1B,MAPK1,MAPK8,MAPK11,MAPK9,MAPK10,MAP2K1,PTPN11,RPS6KA1,RPS6KA2,RPS6KA3,MAP2K4,SKP1,TAB2,MAP3K7,FBXW11,TLR4,TRAF3,TRAF6,UBA52,UBE2D1,UBE2D2,UBE2D3,UBE2N,UBE2V1,MAPKAPK3,RIPK2,BTRC,RPS6KA5,MAPKAPK2,TICAM2,IKBKE,TANK,RIPK3,TAB3
Pathway	1319988	AGE-RAGE signaling pathway in diabetic complications	BioSystems: KEGG	3.407e-06	0.01191	0.0001001	0.0008742	58	99	58.5859	AKT2,CCND1,BCL2,CASP3,CDC42,CDKN1B,COL1A1,COL1A2,COL3A1,COL4A1,COL4A2,COL4A3,COL4A5,COL4A6,MAPK14,DIAPH1,EDN1,EGR1,PLCE1,F3,FOXO1,FN1,ICAM1,IL6,JUN,KRAS,SMAD2,SMAD3,SMAD4,NRAS,PIK3CB,PIM1,PIK3CD,PIK3R1,PIK3R2,PLCB2,PLCB4,PRKCA,PRKCB,PRKCD,PRKCE,MAPK1,MAPK8,MAPK11,MAPK9,MAPK10,RAC1,SELE,STAT1,STAT3,STAT5B,PLCB1,TGFB2,TGFBR1,TGFBR2,VEGFA,PIK3R3,AKT3
Pathway	1270077	Synthesis of PIPs at the plasma membrane	BioSystems: REACTOME	3.881e-06	0.01356	0.0001121	0.0009793	34	50	68	ARF1,PLEKHA3,RAB14,INPP5K,PLEKHA8,INPP4A,INPP5D,INPPL1,MTM1,OCRL,PIK3C2A,PIK3C2B,PIK3CB,PIK3CD,PIK3CG,PIK3R1,PIK3R2,PIP4K2A,PLEKHA5,PTEN,PTPN13,RAB5A,PI4K2B,PLEKHA6,PIP5K1A,PIP5K1B,PIP4K2B,PIK3R3,SYNJ1,SYNJ2,MTMR3,PLEKHA1,PIP4K2C,PIK3R6
Pathway	83109	Endometrial cancer	BioSystems: KEGG	3.881e-06	0.01356	0.0001121	0.0009793	34	50	68	AKT2,APC,ARAF,BAD,CCND1,CDH1,CTNNA2,CTNNB1,TCF7L1,EGFR,ELK1,LEF1,FOXO3,GRB2,GSK3B,KRAS,NRAS,PDPK1,PIK3CB,PIK3CD,PIK3R1,PIK3R2,MAPK1,MAP2K1,PTEN,SOS1,SOS2,TCF7,TCF7L2,TP53,AXIN1,PIK3R3,AKT3,APC2
Pathway	989139	AMPK signaling pathway	BioSystems: KEGG	3.951e-06	0.01381	0.0001132	0.0009888	68	121	56.1983	ACACA,AKT2,CCND1,CD36,CFTR,CPT1A,CREB1,ELAVL1,PRKAG2,FOXO1,FOXO3,RAB14,AKT1S1,CAB39,GYS1,IGF1,IGF1R,INSR,PCK1,PDPK1,PFKFB2,PFKFB3,PFKP,PIK3CB,PIK3CD,PIK3R1,PIK3R2,PPP2CA,PPP2R1A,PPP2R1B,PPP2R2A,PPP2R2B,PPP2R3A,PPP2R5A,PPP2R5C,PPP2R5E,PRKAA1,PRKAA2,PRKAB2,PPP2R3C,RAB2A,RHEB,RPS6KB1,STRADB,SCD,SLC2A4,SREBF1,MAP3K7,SIRT1,MLYCD,TSC1,RPTOR,ULK1,PIK3R3,IRS2,G6PC2,CREB3L1,RAB11B,ADIPOQ,CREB5,AKT3,STRADA…
Pathway	137977	Neurotrophic factor-mediated Trk receptor signaling	BioSystems: Pathway Interaction Database	4.194e-06	0.01466	0.0001192	0.001041	37	56	66.0714	RHOA,CCND1,BDNF,CDC42,CRK,CRKL,DNM1,DOCK1,GAB1,GRB2,RAPGEF1,NGF,NGFR,NTRK2,NTRK3,PAK1,PIK3R1,PRKCI,MAPK1,MAP2K1,PTPN11,RAC1,RASA1,RIT1,FAIM,SHC1,SOS1,STAT3,NEDD4L,DYNLT1,TIAM1,SQSTM1,DNAJA3,GAB2,GIPC1,FRS2,EHD4
Pathway	1269283	DAP12 interactions	BioSystems: REACTOME	4.73e-06	0.01653	0.0001333	0.001165	176	374	47.0588	ADCY1,ADCY2,ADCY3,ADCY6,ADCY7,ADCY9,GRK2,AKT2,ARAF,ARRB1,ARRB2,BAD,CALM1,CALM3,CAMK2A,CAMK2D,CAMK2G,CD28,CD80,CD86,CDKN1A,CDKN1B,CHUK,CREB1,DLG4,HBEGF,DUSP1,DUSP2,DUSP4,DUSP5,DUSP6,DUSP7,DUSP8,DUSP9,EGFR,ERBB4,EREG,FGF2,FGF4,FGF5,FGF7,FGF9,FGFR2,FGG,FOXO1,FOXO3,FN1,AKT1S1,THEM4,GAB1,GDNF,GRB2,GRIN2A,GRIN2B,GSK3B,HGF,NRG1,IL2RA,IL2RG,IL3,INSR,ITGB3,ITPR1,ITPR2,ITPR3,JAK1,KIT,KRAS,SPRED2,MARK3,MET,…
Pathway	1269302	Role of LAT2/NTAL/LAB on calcium mobilization	BioSystems: REACTOME	4.838e-06	0.01691	0.0001353	0.001182	75	137	54.7445	AKT2,BAD,CD28,CD80,CD86,CDKN1A,CDKN1B,CHUK,CREB1,HBEGF,EGFR,ERBB4,EREG,FGF2,FGF4,FGF5,FGF7,FGF9,FGFR2,FOXO1,FOXO3,AKT1S1,THEM4,GAB1,GRB2,GSK3B,HGF,NRG1,INSR,KIT,MET,KITLG,FOXO4,PDGFB,PDGFRA,PDPK1,PIK3CB,PIK3CD,PIK3R1,PIK3R2,PIP4K2A,PPP2CA,PPP2R1A,PPP2R1B,PPP2R5A,PPP2R5C,PPP2R5E,MAPK1,PTEN,PTPN11,SHC1,SOS1,SRC,TNRC6B,PHLPP1,TP53,LAT2,RICTOR,FGF23,PIP5K1A,PIP5K1B,PIP4K2B,PIK3R3,TNRC6C,IRS2,IER3,KL,…
Pathway	1269873	RORA activates gene expression	BioSystems: REACTOME	4.914e-06	0.01718	0.0001353	0.001182	22	28	78.5714	ARNTL,CPT1A,CREBBP,EP300,NPAS2,PPARA,MED1,RORA,SREBF1,TBL1X,SIRT1,NRIP1,NCOA1,HDAC3,NR1D1,CLOCK,NCOR1,CARM1,NCOA2,PPARGC1A,TBL1XR1,CHD9
Pathway	1311074	Phospholipase D signaling pathway	BioSystems: KEGG	4.955e-06	0.01732	0.0001353	0.001182	79	146	54.1096	ADCY1,ADCY2,ADCY3,ADCY6,ADCY7,ADCY9,AKT2,ARF1,ARF6,RHOA,DGKB,DGKG,DNM1,LPAR1,EGFR,GAB1,GNAS,GRB2,GRM1,GRM3,GRM4,GRM5,GRM6,GRM7,INSR,KIT,KRAS,KITLG,NRAS,PDGFB,PDGFRA,PLA2G4D,PIK3CB,PIK3CD,PIK3CG,PIK3R1,PIK3R2,PLA2G4A,PLCB2,PLCB4,PLD1,PLD2,PRKCA,MAPK1,MAP2K1,PTPN11,RALA,RALB,RALGDS,RHEB,AGPAT5,RRAS2,MRAS,SHC1,SHC4,SOS1,SOS2,PLCB1,LPAR3,TSC1,AGPAT3,AGPAT4,PIP5K1A,PIP5K1B,PIK3R3,DGKE,PLPP3,DGKI,CYTH3…
Pathway	P00021	FGF signaling pathway	PantherDB	4.955e-06	0.01732	0.0001353	0.001182	59	102	57.8431	AKT2,ARAF,MAPK14,FGF4,FGF5,FGF7,FGF9,FGF11,FGF12,FGF13,FGFR2,SFN,MAP3K3,MAP3K5,NRAS,PIK3C2A,PIK3C2B,PIK3CB,PIK3CD,PIK3CG,PPP2CA,PPP2R1A,PPP2R1B,PPP2R2A,PPP2R2B,PPP2R5A,PPP2R5C,PPP2R5E,PRKCA,PRKCB,PRKCD,PRKCE,PRKCI,PRKCQ,MAPK1,MAPK8,MAPK11,MAPK9,MAPK10,MAP2K1,RAC1,RAC2,RASA1,MAP2K4,SHC1,SOS1,SOS2,YWHAB,YWHAE,YWHAG,YWHAZ,AKT3,RASA4,SPRY3,SPRY1,MAP3K2,FRS2,YWHAQ,SPRY4
Pathway	P00059	p53 pathway	PantherDB	5.823e-06	0.02035	0.0001565	0.001368	48	79	60.7595	AKT2,FAS,ATM,ATR,ADGRB3,CCNE1,CCNG1,CDK1,CDC25C,CDK2,CDKN1A,CDKN2D,CREBBP,EP300,SFN,HMGB1,MDM4,GADD45B,PDPK1,PIK3C2A,PIK3C2B,PIK3CB,PIK3CD,PIK3CG,PIK3R1,PIK3R2,PML,PPP2CA,PTEN,RRM2,SIAH1,SUMO2,SIRT1,THBS1,KAT6B,TP53,TRAF2,RPRM,UBE2G2,SUMO1,PIK3R3,TP63,KAT2B,MTA2,AKT3,GADD45G,PERP,ZMAT3
Pathway	169352	Regulation of Wnt-mediated beta catenin signaling and target gene transcription	BioSystems: Pathway Interaction Database	5.823e-06	0.02035	0.0001565	0.001368	48	79	60.7595	ADCY7,APC,AR,CCND1,BCL9,CCND2,CDH1,CTNNB1,TCF7L1,DVL3,LEF1,EP300,FGF4,SFN,HDAC2,ID2,JUN,MITF,MYF5,NEUROG1,PITX2,SKP1,DKK1,SNAI2,SMARCA4,TNIK,TBL1X,TCF4,TCF7,TCF7L2,TERT,TLE4,XPO1,YWHAB,YWHAE,YWHAG,YWHAH,YWHAZ,CTNNBIP1,TRRAP,CHD8,BTRC,KLF4,NCOA2,HBP1,IGF2BP1,YWHAQ,TBL1XR1
Pathway	1269503	RAF-independent MAPK1/3 activation	BioSystems: REACTOME	5.869e-06	0.02051	0.0001566	0.001368	19	23	82.6087	CDK1,DUSP1,DUSP2,DUSP4,DUSP5,DUSP6,DUSP7,DUSP8,DUSP9,IL6,IL6R,IL6ST,JAK1,MAPK1,MAP2K1,PTPN11,PEA15,DUSP10,DUSP16
Pathway	545328	D-myo-inositol (1,3,4)-trisphosphate biosynthesis	BioSystems: BIOCYC	6.149e-06	0.02149	0.0001628	0.001422	14	15	93.3333	INPP5K,INPP5A,INPP5B,INPP5D,INPPL1,ITPKA,ITPKB,OCRL,PTEN,IPMK,SYNJ1,SYNJ2,MINPP1,ITPKC
Pathway	169354	Noncanonical Wnt signaling pathway	BioSystems: Pathway Interaction Database	6.227e-06	0.02176	0.0001636	0.00143	23	30	76.6667	RHOA,ARRB2,CAMK2A,CDC42,CTHRC1,CSNK1A1,DVL3,FLNA,NLK,NFATC2,ROR2,MAPK8,MAPK9,MAPK10,RAC1,ROCK1,CHD7,DAAM1,TAB2,MAP3K7,WNT5A,YES1,FZD7
Pathway	P00019	Endothelin signaling pathway	PantherDB	6.58e-06	0.023	0.0001716	0.001499	45	73	61.6438	ADCY1,ADCY2,ADCY3,ADCY6,ADCY7,ADCY9,AKT2,ARAF,ECE1,EDN1,EDN3,EDNRA,EDNRB,GNAL,GNAQ,ITPR1,ITPR2,ITPR3,PCSK1,PIK3C2A,PIK3C2B,PIK3CB,PIK3CD,PIK3CG,PIK3R1,PIK3R2,PLA2G4A,PLCB2,PLCB4,PRKACA,PRKACB,PRKAR2A,PRKCA,PRKCB,PRKCD,PRKCE,PRKCI,PRKCQ,PRKG1,MAPK1,MAP2K1,PTGS2,PLCB1,PIK3R3,AKT3
Pathway	83091	GnRH signaling pathway	BioSystems: KEGG	6.795e-06	0.02375	0.0001759	0.001537	54	92	58.6957	ADCY1,ADCY2,ADCY3,ADCY6,ADCY7,ADCY9,CACNA1C,CACNA1D,CALM1,CALM3,CAMK2A,CAMK2D,CAMK2G,CDC42,MAPK14,HBEGF,EGFR,ELK1,GNAQ,GNAS,GRB2,ITPR1,ITPR2,ITPR3,JUN,KRAS,MAP3K1,MAP3K3,MMP14,NRAS,PLA2G4D,PLA2G4A,PLCB2,PLCB4,PLD1,PLD2,PRKACA,PRKACB,PRKCA,PRKCB,PRKCD,MAPK1,MAPK8,MAPK11,MAPK9,MAPK10,MAP2K1,MAP2K4,SOS1,SOS2,SRC,PLCB1,CALML4,MAP3K2
Pathway	M2529	PDGF Signaling Pathway	MSigDB C2 BIOCARTA (v6.0)	7.534e-06	0.02633	0.0001922	0.001679	24	32	75	CSNK2A1,ELK1,FOS,GRB2,JAK1,JUN,MAP3K1,PDGFRA,PIK3CG,PIK3R1,PRKCA,PRKCB,MAPK8,MAP2K1,RASA1,MAP2K4,SHC1,SOS1,SRF,STAT1,STAT2,STAT3,STAT5B,STAT6
Pathway	M4910	ERK1/ERK2 MAPK Pathway	MSigDB C2 BIOCARTA (v6.0)	7.534e-06	0.02633	0.0001922	0.001679	24	32	75	ARAF,BAD,KLF6,MAP3K8,CREB1,DUSP4,DUSP6,DUSP9,EIF4E,MKNK2,GRB2,MAPK1,MAP2K1,RAP1A,RPS6KA1,RPS6KA2,RPS6KA3,SHC1,SOS1,SOS2,TRAF3,CREB5,CREB3,EEF2K
Pathway	952858	Platelet activation	BioSystems: KEGG	8.47e-06	0.0296	0.0002145	0.001874	68	123	55.2846	ACTG1,ADCY1,ADCY2,ADCY3,ADCY6,ADCY7,ADCY9,AKT2,RHOA,COL1A1,COL1A2,COL3A1,MAPK14,TLN2,GP6,FCGR2A,FGG,GNAI1,GNAI3,GNAQ,GNAS,MYLK2,ITGB1,ITGB3,ITPR1,ITPR2,ITPR3,MYLK,PPP1R12A,P2RX1,PLA2G4D,PIK3CB,PIK3CD,PIK3CG,PIK3R1,PIK3R2,PLA2G4A,PLCB2,PLCB4,PPP1CB,PPP1CC,PRKACA,PRKACB,PRKCI,PRKG1,MAPK1,MAPK11,PTGS1,RAP1A,RAP1B,ROCK1,SRC,STIM1,PLCB1,TBXA2R,ARHGEF12,TLN1,VASP,PIK3R3,SNAP23,ROCK2,MYLK3,AKT3,RASGRP1,…
Pathway	PW:0000232	phosphatidylinositol 3-kinase-Akt signaling	Pathway Ontology	8.789e-06	0.03072	0.000221	0.001931	25	34	73.5294	AKT2,CALM1,CALM3,DGKB,DGKG,EGFR,IGF1,INPP5D,INPPL1,ITPKA,MDK,PDPK1,PIK3CB,PIK3CD,PIK3R1,PIK3R2,PI4KA,PLCB2,PLCB4,PTEN,PLCB1,TYRO3,PIK3R3,SYNJ2,AKT3
Pathway	138014	Glucocorticoid receptor regulatory network	BioSystems: Pathway Interaction Database	9.026e-06	0.03155	0.0002253	0.001969	49	82	59.7561	CDK5,CDKN1A,CREB1,CREBBP,MAPK14,EGR1,KMT5B,EP300,FGG,FKBP4,FKBP5,FOS,GATA3,SFN,NR3C1,GSK3B,HDAC2,ICAM1,IFNG,IL6,IL13,IRF1,JUN,KRT5,PBX1,POU2F1,PRKACA,PRKACB,MAPK1,MAPK8,MAPK11,MAPK9,MAPK10,PRL,SELE,SGK1,SMARCA4,SMARCC1,SMARCC2,SMARCD1,SUMO2,STAT1,STAT5B,TP53,YWHAH,NCOA1,CDK5R1,NCOA2,TBX21
Pathway	167325	Protein processing in endoplasmic reticulum	BioSystems: KEGG	9.22e-06	0.03222	0.0002285	0.001997	87	166	52.4096	BAG1,BAK1,BCL2,CALR,CANX,CAPN1,CRYAB,UBQLN3,DDOST,DERL2,EIF2S1,SAR1B,ERN1,MBTPS2,UBE2J1,HSPA1A,HSPA1B,HSPA5,HSPA8,DNAJB1,DNAJC5B,LMAN1,MAN1A1,MAP3K5,ATXN3,NFE2L2,PRKN,MAPK8,MAPK9,MAPK10,EIF2AK2,DNAJB12,RAD23B,SEC61A2,RNF5,RPN2,RRBP1,YOD1,SEL1L,HSPA4L,SKP1,ATF6,SSR1,SSR3,GANAB,NSFL1C,TRAM1,HSP90B1,TRAF2,UBE2D1,UBE2D2,UBE2D3,UBE2G1,UBE2G2,ERO1B,SAR1A,UGGT1,UBQLN4,MAN1C1,DERL3,BAG2,SEC31B,SEC24C,EDE…
Pathway	1269501	MAPK family signaling cascades	BioSystems: REACTOME	9.892e-06	0.03457	0.0002425	0.002119	141	293	48.1229	ARAF,ARRB1,ARRB2,CALM1,CALM3,CAMK2A,CAMK2D,CAMK2G,CDK1,SEPT7,CDC42,DLG4,HBEGF,DUSP1,DUSP2,DUSP4,DUSP5,DUSP6,DUSP7,DUSP8,DUSP9,EGFR,ERBB4,EREG,FGF2,FGF4,FGF5,FGF7,FGF9,FGFR2,FGG,FOXO1,FOXO3,FN1,GDNF,GRB2,GRIN2A,GRIN2B,HGF,NRG1,DNAJB1,IL2RA,IL2RG,IL3,IL6,IL6R,IL6ST,ITGB3,JAK1,JUN,KIT,KRAS,SPRED2,MARK3,MET,KITLG,MAP3K11,NCAM1,NF1,NRAS,NRTN,KSR2,PAK1,PAK2,PAQR3,PDGFB,PDGFRA,PHB,PPP2CA,PPP2R1A,PPP2R1B…
Pathway	523016	Transcriptional misregulation in cancer	BioSystems: KEGG	9.924e-06	0.03468	0.0002425	0.002119	93	180	51.6667	BIRC3,ATM,BCL2L1,BCL6,BMI1,RUNX2,RUNX1,RUNX1T1,CCND2,CCNT1,CCNT2,CD86,CDKN1A,CDKN1B,CEBPA,CCR7,DDX5,DUSP6,ELK4,ERG,ETV1,ETV5,ETV6,KLF3,FCGR1A,FOXO1,DOT1L,FUT8,SIX4,GRIA3,H3F3A,H3F3B,HDAC2,HHEX,HOXA9,HPGD,ID2,IGF1,IGF1R,SLC45A3,IL3,IL6,LMO2,SMAD1,MAF,MAX,MEF2C,MEIS1,MET,KMT2A,MLLT1,AFF1,MLLT3,MPO,MYCN,NGFR,PAX3,PAX5,PBX1,PBX3,CDK14,PML,PRCC,PTK2,RARA,GOLPH3L,RXRB,BMP2K,SIX1,SP1,SS18,ZEB1,TFE3,TGFB…
Pathway	1268864	Signaling by FGFR1 in disease	BioSystems: REACTOME	1.1e-05	0.03845	0.000267	0.002333	27	38	71.0526	BCR,CUX1,FGF2,FGF4,FGF5,FGF9,GAB1,GRB2,KRAS,NRAS,PIK3R1,MYO18A,SOS1,STAT1,STAT3,STAT5B,ZMYM2,FGF23,TRIM24,LRRFIP1,BAG4,GAB2,FRS2,CPSF6,CNTRL,FGFR1OP,ERLIN2
Pathway	814182	Prolactin signaling pathway	BioSystems: KEGG	1.193e-05	0.0417	0.0002874	0.002511	43	70	61.4286	AKT2,CCND1,CCND2,CISH,MAPK14,ESR1,FOXO3,FOS,GRB2,GSK3B,IRF1,KRAS,LHCGR,NRAS,PIK3CB,PIK3CD,PIK3R1,PIK3R2,MAPK1,MAPK8,MAPK11,MAPK9,MAPK10,MAP2K1,PRL,PRLR,SHC1,SHC4,SLC2A2,SOS1,SOS2,SRC,STAT1,STAT3,STAT5B,SOCS4,PIK3R3,TNFSF11,SOCS1,SOCS6,SOCS5,AKT3,SOCS7
Pathway	1270421	Cellular response to heat stress	BioSystems: REACTOME	1.201e-05	0.04196	0.0002874	0.002511	52	89	58.427	SEH1L,ATM,ATR,BAG1,CAMK2A,CAMK2D,CAMK2G,CREBBP,EEF1A1,HSPA14,EP300,FKBP4,HIKESHI,AKT1S1,GSK3B,HSPA1A,HSPA1B,HSPA5,HSPA8,DNAJB1,NUP54,NUP98,NUP43,MAPK1,RANBP2,RPA1,HSPA4L,NDC1,ST13,HSPA13,NUP210,NUP160,SIRT1,NUP188,TPR,DNAJC7,YWHAE,RPTOR,CCAR2,MAPKAPK2,BAG5,BAG4,BAG2,NUP58,POM121,NUP153,POM121C,PTGES3,NUP50,HSPH1,HSPA12A,MLST8
Pathway	1270304	Semaphorin interactions	BioSystems: REACTOME	1.239e-05	0.0433	0.0002945	0.002573	42	68	61.7647	RHOA,RHOB,RHOC,CDC42,CDK5,CFL1,CRMP1,DPYSL2,DPYSL3,FES,GSK3B,ITGA1,ITGB1,LIMK1,LIMK2,MET,MYH9,MYH10,PAK1,PAK2,PLXNA2,PLXNB1,PTPRC,RAC1,RAC2,ROCK1,PLXND1,ARHGEF12,TLN1,DPYSL5,SEMA6A,NRP1,CDK5R1,SEMA5A,ROCK2,PLXNA4,ARHGEF11,PLXNC1,SEMA3A,MYL9,RND1,SEMA6D
Pathway	137954	Arf6 trafficking events	BioSystems: Pathway Interaction Database	1.331e-05	0.04651	0.0003143	0.002746	30	44	68.1818	ADRB2,ARF6,CD59,CDH1,CHRM2,CLTC,CPE,CTNNB1,CTNND1,EDNRB,IL2RA,ITGA6,ITGA1,ITGA3,ITGB1,NME1,PLD1,PLD2,EXOC6,RALA,SDC1,SLC2A4,MAPK8IP3,EXOC7,TSHR,ASAP2,SPAG9,VAMP3,SCAMP2,EXOC5
Pathway	1340713	Longevity regulating pathway - multiple species	BioSystems: KEGG	1.359e-05	0.04748	0.0003171	0.00277	39	62	62.9032	ADCY1,ADCY2,ADCY3,ADCY6,ADCY7,ADCY9,AKT2,CRYAB,EIF4EBP2,PRKAG2,FOXO1,FOXO3,AKT1S1,HDAC2,HSPA1A,HSPA1B,HSPA8,IGF1,IGF1R,INSR,KRAS,NRAS,PIK3CB,PIK3CD,PIK3R1,PIK3R2,PRKAA1,PRKAA2,PRKAB2,PRKACA,PRKACB,RPS6KB1,SIRT1,RPTOR,PIK3R3,IRS2,ATG5,AKT3,CLPB
Pathway	138049	PDGFR-alpha signaling pathway	BioSystems: Pathway Interaction Database	1.361e-05	0.04756	0.0003171	0.00277	18	22	81.8182	CAV1,CRK,CRKL,CSNK2A1,ELK1,FOS,GRB2,RAPGEF1,IFNG,ITGAV,JAK1,JUN,PDGFRA,PIK3R1,SHB,SHC1,SOS1,SRF
Pathway	P00046	Oxidative stress response	PantherDB	1.379e-05	0.04819	0.0003192	0.002788	31	46	67.3913	BCL2,ATF2,MAPK14,DUSP1,DUSP2,DUSP3,DUSP4,DUSP5,DUSP6,DUSP7,DUSP8,DUSP9,ELK1,MKNK2,JUN,MAX,MEF2A,MEF2C,PLA2G4A,MAPK8,MAPK11,MAPK9,MAP2K4,STAT1,STYX,DUSP22,DUSP14,DUSP10,DUSP19,EEF2K,DUSP16
Pathway	169355	RAC1 signaling pathway	BioSystems: Pathway Interaction Database	1.444e-05	0.05047	0.00033	0.002883	35	54	64.8148	ARHGAP5,CDH1,CFL1,ATF2,CRK,MAPK14,CTNNB1,JUN,LIMK1,MAP3K1,MAP3K11,PAK1,PAK2,PLCB2,MAPK8,MAPK9,RAC1,MAP2K4,BRK1,STAT3,PIP5K1A,PIP5K1B,IQGAP1,WASF1,ABI1,ARPC5,ARPC3,ACTR3,ACTR2,ARPC2,ABI2,WASF2,NCKAP1,RACGAP1,IQGAP3
Pathway	137976	IL2-mediated signaling events	BioSystems: Pathway Interaction Database	1.445e-05	0.05049	0.00033	0.002883	34	52	65.3846	RHOA,BCL2,CDK2,CISH,MAPK14,FOS,GRB2,IFNG,IL2RA,IL2RG,JAK1,JUN,PIK3R1,PRKCB,PRKCE,MAPK1,MAPK8,MAPK11,MAPK9,MAP2K1,PTPN11,RASA1,IKZF3,SHC1,SOS1,STAT1,STAT3,STAT5B,STAM,SOCS1,IRS2,MAPKAPK2,GAB2,STAM2
Pathway	M1909	EGF Signaling Pathway	MSigDB C2 BIOCARTA (v6.0)	1.59e-05	0.05558	0.0003609	0.003153	23	31	74.1935	CSNK2A1,EGFR,ELK1,FOS,GRB2,JAK1,JUN,MAP3K1,PIK3R1,PRKCA,PRKCB,MAPK8,MAP2K1,RASA1,MAP2K4,SHC1,SOS1,SRF,STAT1,STAT2,STAT3,STAT5B,STAT6
Pathway	1404798	EGFR tyrosine kinase inhibitor resistance	BioSystems: KEGG	1.612e-05	0.05634	0.0003635	0.003176	47	79	59.4937	AKT2,ARAF,BAD,BCL2,BCL2L1,EGFR,EIF4E,FGF2,FGFR2,FOXO3,GAB1,GRB2,GSK3B,HGF,NRG1,IGF1,IGF1R,IL6,IL6R,JAK1,KRAS,MET,NF1,NRAS,PDGFB,PDGFRA,PIK3CB,PIK3CD,PIK3R1,PIK3R2,PRKCA,PRKCB,MAPK1,MAP2K1,PTEN,RPS6KB1,SHC1,SHC4,SOS1,SOS2,SRC,STAT3,VEGFA,PIK3R3,AKT3,BCL2L11,PDGFD
Pathway	1269617	Signaling by Type 1 Insulin-like Growth Factor 1 Receptor (IGF1R)	BioSystems: REACTOME	1.812e-05	0.06332	0.0004051	0.003539	144	303	47.5248	AKT2,ARAF,ARRB1,ARRB2,CALM1,CALM3,CAMK2A,CAMK2D,CAMK2G,DLG4,HBEGF,DUSP1,DUSP2,DUSP4,DUSP5,DUSP6,DUSP7,DUSP8,DUSP9,EGFR,EIF4B,EIF4E,EIF4G1,ERBB4,EREG,FGF2,FGF4,FGF5,FGF7,FGF9,FGFR2,FGG,PRKAG2,FN1,AKT1S1,THEM4,GAB1,CAB39,GDNF,GRB2,GRIN2A,GRIN2B,HGF,NRG1,IGF1,IGF1R,IGF2,IL2RA,IL2RG,IL3,ITGB3,JAK1,KIT,KRAS,SPRED2,MARK3,MET,KITLG,MAP3K11,NCAM1,NF1,NRAS,NRTN,KSR2,PAQR3,PDE3B,PDGFB,PDGFRA,PDPK1,PHB,PIK3…
Pathway	138047	EPHB forward signaling	BioSystems: Pathway Interaction Database	1.82e-05	0.0636	0.0004051	0.003539	24	33	72.7273	CDC42,DNM1,EFNA5,EFNB1,EFNB2,EFNB3,EPHB1,EPHB3,GRB2,GRIA1,PAK1,PIK3R1,MAPK1,MAP2K1,PXN,RAC1,RASA1,ROCK1,ITSN1,SRC,SYNJ1,WASL,KALRN,MAP4K4
Pathway	M16801	Genes related to regulation of the actin cytoskeleton	MSigDB C2 BIOCARTA (v6.0)	2.025e-05	0.07078	0.000448	0.003914	25	35	71.4286	ACTG1,CDC42,CFL1,CFL2,FLNA,FLNC,GDI1,MYLK2,LIMK1,MYLK,PAK1,PAK2,PFN1,PFN2,RHO,ROCK1,ANGPTL2,VASP,PAK5,WASF1,WASL,ROCK2,ACTR3,ACTR2,PAK4
Pathway	1427859	Cargo recognition for clathrin-mediated endocytosis	BioSystems: REACTOME	2.121e-05	0.07412	0.0004661	0.004072	56	99	56.5657	ADRB2,GRK2,GRK3,AP2B1,ARRB1,ARRB2,FCHO2,CBL,SCARB2,CFTR,CHRM2,AP2M1,CLTA,CLTB,CLTC,DAB2,COPS7A,TOR1A,EGFR,EPS15,SGIP1,GRB2,AGFG1,IGF2R,STON2,LDLR,LRP2,M6PR,NEDD8,ITSN1,SH3GL2,AAK1,FCHO1,SYT11,VAMP2,VAMP7,SYT1,TFRC,UBA52,WNT5A,STAM,PICALM,FZD4,VAMP4,HGS,REPS2,COPS2,VAMP3,STAM2,COPS8,SYT9,SYT2,EPN1,UBQLN2,SH3KBP1,COPS7B
Pathway	1269226	Toll Like Receptor 5 (TLR5) Cascade	BioSystems: REACTOME	2.256e-05	0.07886	0.0004808	0.004201	49	84	58.3333	APP,CHUK,MAP3K8,CREB1,ATF2,MAPK14,DHX9,DUSP3,DUSP4,DUSP6,DUSP7,ELK1,FOS,HMGB1,IKBKB,IRAK1,JUN,MEF2A,MEF2C,MAP3K1,PPP2CA,PPP2R1A,PPP2R1B,MAPK1,MAPK8,MAPK11,MAPK9,MAPK10,MAP2K1,RPS6KA1,RPS6KA2,RPS6KA3,MAP2K4,SKP1,TAB2,MAP3K7,FBXW11,TRAF6,UBA52,UBE2N,UBE2V1,MAPKAPK3,PELI2,PELI1,RIPK2,BTRC,RPS6KA5,MAPKAPK2,TAB3
Pathway	1269206	Toll Like Receptor 10 (TLR10) Cascade	BioSystems: REACTOME	2.256e-05	0.07886	0.0004808	0.004201	49	84	58.3333	APP,CHUK,MAP3K8,CREB1,ATF2,MAPK14,DHX9,DUSP3,DUSP4,DUSP6,DUSP7,ELK1,FOS,HMGB1,IKBKB,IRAK1,JUN,MEF2A,MEF2C,MAP3K1,PPP2CA,PPP2R1A,PPP2R1B,MAPK1,MAPK8,MAPK11,MAPK9,MAPK10,MAP2K1,RPS6KA1,RPS6KA2,RPS6KA3,MAP2K4,SKP1,TAB2,MAP3K7,FBXW11,TRAF6,UBA52,UBE2N,UBE2V1,MAPKAPK3,PELI2,PELI1,RIPK2,BTRC,RPS6KA5,MAPKAPK2,TAB3
Pathway	1269207	MyD88 cascade initiated on plasma membrane	BioSystems: REACTOME	2.256e-05	0.07886	0.0004808	0.004201	49	84	58.3333	APP,CHUK,MAP3K8,CREB1,ATF2,MAPK14,DHX9,DUSP3,DUSP4,DUSP6,DUSP7,ELK1,FOS,HMGB1,IKBKB,IRAK1,JUN,MEF2A,MEF2C,MAP3K1,PPP2CA,PPP2R1A,PPP2R1B,MAPK1,MAPK8,MAPK11,MAPK9,MAPK10,MAP2K1,RPS6KA1,RPS6KA2,RPS6KA3,MAP2K4,SKP1,TAB2,MAP3K7,FBXW11,TRAF6,UBA52,UBE2N,UBE2V1,MAPKAPK3,PELI2,PELI1,RIPK2,BTRC,RPS6KA5,MAPKAPK2,TAB3
Pathway	83064	TGF-beta signaling pathway	BioSystems: KEGG	2.256e-05	0.07886	0.0004808	0.004201	49	84	58.3333	ACVR1,ACVR1B,ACVR2A,ACVR2B,RHOA,BMP2,BMP4,BMPR1A,BMPR1B,BMPR2,CREBBP,DCN,E2F5,EP300,ID2,ID4,IFNG,INHBB,LTBP1,SMAD1,SMAD2,SMAD3,SMAD4,SMAD5,NBL1,PITX2,PPP2CA,PPP2R1A,PPP2R1B,MAPK1,ROCK1,RPS6KB1,SKP1,SP1,TFDP1,TGFB2,TGFBR1,TGFBR2,TGIF1,THBS1,SMURF1,CHRD,NOG,ZFYVE9,BAMBI,ZFYVE16,TGIF2,GDF6,ACVR1C
Pathway	83118	Small cell lung cancer	BioSystems: KEGG	2.256e-05	0.07886	0.0004808	0.004201	49	84	58.3333	AKT2,BIRC3,XIAP,CCND1,BCL2,BCL2L1,CCNE1,CDK2,CDK6,CDKN1B,CHUK,CKS2,COL4A1,COL4A2,COL4A3,COL4A5,COL4A6,E2F1,E2F2,E2F3,FN1,IKBKB,ITGA6,ITGA3,ITGAV,ITGB1,LAMA4,LAMB1,LAMC1,MAX,PIK3CB,PIK3CD,PIK3R1,PIK3R2,PTEN,PTGS2,PTK2,RARB,RB1,RXRB,LAMB4,SKP2,TP53,TRAF2,TRAF3,TRAF6,PIK3R3,CCNE2,AKT3
Pathway	948277	Inflammatory mediator regulation of TRP channels	BioSystems: KEGG	2.281e-05	0.07974	0.0004832	0.004222	55	97	56.701	ASIC1,ADCY1,ADCY2,ADCY3,ADCY6,ADCY7,ADCY9,CALM1,CALM3,CAMK2A,CAMK2D,CAMK2G,MAPK14,F2RL1,GNAQ,GNAS,HTR2A,HTR2C,IGF1,IL1R1,IL1RAP,ITPR1,ITPR2,ITPR3,NGF,PLA2G4D,PIK3CB,PIK3CD,PIK3R1,PIK3R2,PLA2G4A,PLCB2,PLCB4,PPP1CB,PPP1CC,PRKACA,PRKACB,PRKCA,PRKCB,PRKCD,PRKCE,PRKCQ,MAPK8,MAPK11,MAPK9,MAPK10,PTGER2,PTGER4,SRC,PLCB1,PLA2G6,PIK3R3,CALML4,TRPV4,TRPV3
Pathway	812256	TNF signaling pathway	BioSystems: KEGG	2.309e-05	0.08071	0.0004862	0.004248	60	108	55.5556	JAG1,AKT2,BIRC3,FAS,MLKL,CASP3,CASP7,CASP8,CHUK,MAP3K8,CREB1,ATF2,MAPK14,CSF1,ITCH,EDN1,FOS,ICAM1,IKBKB,IL6,IL15,JUN,JUNB,LIF,MAP3K5,MMP14,PIK3CB,PIK3CD,PIK3R1,PIK3R2,MAPK1,MAPK8,MAPK11,MAPK9,MAPK10,MAP2K1,PTGS2,CCL5,SELE,MAP2K4,TAB2,MAP3K7,TNFAIP3,TNFRSF1B,TRAF2,TRAF3,PIK3R3,IL18R1,CFLAR,RPS6KA4,MAP3K14,CREB3L1,RPS6KA5,BAG4,CREB5,AKT3,CREB3,RIPK3,TAB3,CREB3L2
Pathway	1457786	Signaling by BRAF and RAF fusions	BioSystems: REACTOME	2.414e-05	0.08438	0.0005046	0.004409	38	61	62.2951	ARAF,ARRB1,ARRB2,CLCN6,FGG,FN1,ITGB3,KRAS,LMNA,MARK3,KIAA0754,NRAS,KSR2,MAPK1,MAP2K1,ESRP1,RAP1A,RAP1B,AGGF1,CNKSR2,TRAK1,SRC,MPRIP,TLN1,MACF1,VCL,YWHAB,ZC3HAV1,FXR1,KIAA1549,TRIM24,IQGAP1,QKI,FAM131B,BCL2L11,AKAP9,ATG7,KDM7A
Pathway	1269620	IRS-related events triggered by IGF1R	BioSystems: REACTOME	2.44e-05	0.08528	0.0005046	0.004409	143	302	47.351	AKT2,ARAF,ARRB1,ARRB2,CALM1,CALM3,CAMK2A,CAMK2D,CAMK2G,DLG4,HBEGF,DUSP1,DUSP2,DUSP4,DUSP5,DUSP6,DUSP7,DUSP8,DUSP9,EGFR,EIF4B,EIF4E,EIF4G1,ERBB4,EREG,FGF2,FGF4,FGF5,FGF7,FGF9,FGFR2,FGG,PRKAG2,FN1,AKT1S1,THEM4,GAB1,CAB39,GDNF,GRB2,GRIN2A,GRIN2B,HGF,NRG1,IGF1,IGF1R,IGF2,IL2RA,IL2RG,IL3,ITGB3,JAK1,KIT,KRAS,SPRED2,MARK3,MET,KITLG,MAP3K11,NCAM1,NF1,NRAS,NRTN,KSR2,PAQR3,PDE3B,PDGFB,PDGFRA,PDPK1,PHB,PIK3…
Pathway	1269618	IGF1R signaling cascade	BioSystems: REACTOME	2.44e-05	0.08528	0.0005046	0.004409	143	302	47.351	AKT2,ARAF,ARRB1,ARRB2,CALM1,CALM3,CAMK2A,CAMK2D,CAMK2G,DLG4,HBEGF,DUSP1,DUSP2,DUSP4,DUSP5,DUSP6,DUSP7,DUSP8,DUSP9,EGFR,EIF4B,EIF4E,EIF4G1,ERBB4,EREG,FGF2,FGF4,FGF5,FGF7,FGF9,FGFR2,FGG,PRKAG2,FN1,AKT1S1,THEM4,GAB1,CAB39,GDNF,GRB2,GRIN2A,GRIN2B,HGF,NRG1,IGF1,IGF1R,IGF2,IL2RA,IL2RG,IL3,ITGB3,JAK1,KIT,KRAS,SPRED2,MARK3,MET,KITLG,MAP3K11,NCAM1,NF1,NRAS,NRTN,KSR2,PAQR3,PDE3B,PDGFB,PDGFRA,PDPK1,PHB,PIK3…
Pathway	169356	RhoA signaling pathway	BioSystems: Pathway Interaction Database	2.47e-05	0.08633	0.0005078	0.004436	28	41	68.2927	ACTA1,RHOA,CDC42,CDKN1B,CFL1,ATF2,DIAPH1,FOS,JUN,LIMK1,LIMK2,MSN,PPP1R12A,PLD2,PKN2,MAPK8,PTEN,RDX,ROCK1,MAP2K4,SH3GL2,SLC9A1,SRF,TLN1,VCL,PIP5K1A,PIP5K1B,ROCK2
Pathway	137932	IL6-mediated signaling events	BioSystems: Pathway Interaction Database	2.56e-05	0.08946	0.0005232	0.004571	29	43	67.4419	CEBPD,MAPK14,FGG,FOXO1,FOS,GRB2,IL6,IL6R,IL6ST,IRF1,JAK1,JUN,JUNB,MCL1,MITF,PIK3R1,PRKCD,MAPK11,PTPN11,RAC1,MAP2K4,SOS1,STAT1,STAT3,HSP90B1,LMO4,PIAS1,TNFSF11,PIAS3
Pathway	83117	Acute myeloid leukemia	BioSystems: KEGG	2.603e-05	0.09097	0.0005289	0.004621	35	55	63.6364	AKT2,ARAF,BAD,CCND1,RUNX1,RUNX1T1,CEBPA,CHUK,TCF7L1,LEF1,GRB2,IKBKB,KIT,KRAS,NRAS,PIK3CB,PIM1,PIK3CD,PIK3R1,PIK3R2,PML,PPARD,MAPK1,MAP2K1,RARA,RPS6KB1,SOS1,SOS2,STAT3,STAT5B,TCF7,TCF7L2,PIK3R3,AKT3,PIM2
Pathway	1269236	Activated TLR4 signalling	BioSystems: REACTOME	2.629e-05	0.0919	0.0005308	0.004637	63	115	54.7826	BIRC3,APP,CASP8,CD36,CHUK,MAP3K8,CREB1,ATF2,MAPK14,DHX9,DUSP3,DUSP4,DUSP6,DUSP7,ELK1,FOS,HMGB1,IKBKB,IRAK1,JUN,MEF2A,MEF2C,MAP3K1,PPP2CA,PPP2R1A,PPP2R1B,MAPK1,MAPK8,MAPK11,MAPK9,MAPK10,MAP2K1,PTPN11,RPS6KA1,RPS6KA2,RPS6KA3,MAP2K4,SKP1,TAB2,MAP3K7,FBXW11,TLR4,TRAF3,TRAF6,UBA52,UBE2D1,UBE2D2,UBE2D3,UBE2N,UBE2V1,MAPKAPK3,PELI2,PELI1,SOCS1,RIPK2,BTRC,RPS6KA5,MAPKAPK2,TICAM2,IKBKE,TANK,RIPK3,TAB3
Pathway	137958	Endothelins	BioSystems: Pathway Interaction Database	2.643e-05	0.09236	0.0005308	0.004637	34	53	64.1509	ADCY1,ADCY2,ADCY3,ADCY6,ADCY7,ADCY9,RHOA,CDC42,COL1A2,COL3A1,CRK,MAPK14,EDN1,EDN3,EDNRA,EDNRB,FOS,JUN,PAK1,PLA2G4A,PLCB2,PRKCA,PRKCD,PRKCE,PRKCQ,MAPK1,MAPK8,MAP2K1,RAC1,SLC9A1,SRC,PLCB1,TRPC6,CYSLTR2
Pathway	137989	FGF signaling pathway	BioSystems: Pathway Interaction Database	2.659e-05	0.09294	0.0005311	0.00464	31	47	65.9574	CAMK2A,RUNX2,CBL,CDH1,CDH2,CTNND1,CTTN,FGFR2,FOS,GAB1,GRB2,HGF,JUN,MET,NCAM1,PDPK1,SSH1,PIK3R1,MAPK1,IL17RD,PTPN11,RPS6KA1,SDC2,SHC1,SOS1,SRC,STAT1,STAT5B,FGF23,PAK4,FRS2
Pathway	1269530	Signaling by NOTCH	BioSystems: REACTOME	2.852e-05	0.09966	0.0005613	0.004903	62	113	54.8673	ADAM10,JAG1,ARRB1,ARRB2,ATP2A2,ATP2A3,CCND1,CCNC,CDK8,CNTN1,CREB1,CREBBP,ITCH,E2F1,E2F3,APH1A,EP300,HDAC7,B4GALT1,HDAC2,HIF1A,RBPJ,JUN,LFNG,MDK,NOTCH2,NOTCH3,FBXW7,MAML3,SEL1L,SKP1,TNRC6B,DTX4,ADAM17,TBL1X,NCSTN,TFDP1,TFDP2,HEY1,TLE4,HEY2,POFUT1,TP53,UBA52,POGLUT1,MIB1,TNRC6C,NUMB,HDAC3,KAT2B,NCOR1,NCOR2,HDAC9,HDAC4,MAML1,HDAC5,MAMLD1,HEYL,DNER,TNRC6A,TBL1XR1,DTX2
Pathway	1268747	Insulin processing	BioSystems: REACTOME	2.867e-05	0.1002	0.0005613	0.004903	21	28	75	CPE,SLC30A7,EXOC8,KIF5A,KIF5B,KIF5C,MYO5A,PCSK1,PCSK2,SLC30A8,EXOC6,RAB27A,SLC30A6,STX1A,VAMP2,EXOC7,ERO1B,MYRIP,EXOC5,ERO1A,SLC30A5
Pathway	M287	Erk1/Erk2 Mapk Signaling pathway	MSigDB C2 BIOCARTA (v6.0)	2.867e-05	0.1002	0.0005613	0.004903	21	28	75	EGFR,ELK1,GNAS,GNB1,MKNK2,GRB2,IGF1R,ITGB1,NGF,NGFR,PDGFRA,PPP2CA,MAPK1,MAP2K1,PTPRR,RPS6KA1,SHC1,SOS1,SRC,STAT3,RPS6KA5
Pathway	1457781	Oncogenic MAPK signaling	BioSystems: REACTOME	2.875e-05	0.1005	0.0005613	0.004903	45	76	59.2105	ARAF,ARRB1,ARRB2,CLCN6,FGG,FN1,ITGB3,KRAS,LMNA,MARK3,MAP3K11,KIAA0754,NF1,NRAS,KSR2,PHB,MAPK1,MAP2K1,ESRP1,RAP1A,RAP1B,RASA1,AGGF1,CNKSR2,TRAK1,SRC,MPRIP,TLN1,MACF1,VCL,YWHAB,ZC3HAV1,FXR1,BRAP,KIAA1549,TRIM24,IQGAP1,SYNGAP1,QKI,FAM131B,BCL2L11,AKAP9,RASA4,ATG7,KDM7A
Pathway	P00006	Apoptosis signaling pathway	PantherDB	2.914e-05	0.1018	0.0005657	0.004943	57	102	55.8824	AKT2,BIRC3,XIAP,FAS,FASLG,BAD,BAK1,BCL2,BCL2L1,BCL2L2,BID,CASP3,CASP7,CASP8,CHUK,ATF2,CREM,EIF2S1,FOS,HSPA1B,HSPA5,HSPA8,IGF2R,IKBKB,JUN,LTB,MCL1,MAP3K5,PIK3CB,PIK3CD,PIK3CG,PRKCA,PRKCB,PRKCD,PRKCE,PRKCQ,MAPK1,MAPK8,MAPK9,MAPK10,EIF2AK2,ATF6,TMBIM6,TNFRSF1B,TP53,TRAF2,DIABLO,MAP4K3,MADD,CRADD,TNFSF10,CFLAR,AIFM1,BAG4,AKT3,BCL2L11,ATF7
Pathway	1270433	Chromatin organization	BioSystems: REACTOME	3.108e-05	0.1086	0.0005968	0.005214	133	279	47.6703	CCND1,CHD3,CHD4,ATF2,CREBBP,KMT5B,EP300,PHF20,MECOM,EZH2,PHF21A,KAT8,ARID5B,SETD3,TADA1,DOT1L,ARID4B,KDM3B,KDM2B,KMT5C,RIOX2,HDAC2,KMT2A,BRWD1,PAX3,PHF2,ING3,NSD3,KANSL2,ARID4A,KDM5A,RBBP4,RBBP5,REST,MSL2,PRMT6,PBRM1,ATXN7,SUPT20H,ATF7IP,SMARCA2,SMARCA4,SMARCC1,SMARCC2,SMARCD1,SMARCD2,SMARCE1,KDM2A,KDM1A,KDM4B,KDM3A,ASH1L,PHF8,KMT2E,RCOR1,JMJD6,SUV39H1,AEBP2,TAF10,TAF12,TBL1X,USP22,JADE2,SUZ12,KA…
Pathway	1270434	Chromatin modifying enzymes	BioSystems: REACTOME	3.108e-05	0.1086	0.0005968	0.005214	133	279	47.6703	CCND1,CHD3,CHD4,ATF2,CREBBP,KMT5B,EP300,PHF20,MECOM,EZH2,PHF21A,KAT8,ARID5B,SETD3,TADA1,DOT1L,ARID4B,KDM3B,KDM2B,KMT5C,RIOX2,HDAC2,KMT2A,BRWD1,PAX3,PHF2,ING3,NSD3,KANSL2,ARID4A,KDM5A,RBBP4,RBBP5,REST,MSL2,PRMT6,PBRM1,ATXN7,SUPT20H,ATF7IP,SMARCA2,SMARCA4,SMARCC1,SMARCC2,SMARCD1,SMARCD2,SMARCE1,KDM2A,KDM1A,KDM4B,KDM3A,ASH1L,PHF8,KMT2E,RCOR1,JMJD6,SUV39H1,AEBP2,TAF10,TAF12,TBL1X,USP22,JADE2,SUZ12,KA…
Pathway	1268854	Disease	BioSystems: REACTOME	3.198e-05	0.1118	0.0006108	0.005337	367	867	42.3299	SEH1L,ACACA,ADAM10,AP2B1,AP1G1,JAG1,AKT2,SLC25A4,APC,APP,FASLG,ARAF,ARF1,ARRB1,ARRB2,BAD,BCR,CALM1,CALM3,CALR,CANX,CAPN1,CAST,CBL,CCNC,CCNH,CCNT1,CCNT2,CD28,CD80,CD86,CD36,CDC25A,CDC25B,CDC25C,CDH1,CDK5,CDK7,CDK8,CDKN1A,CDKN1B,MUC21,CFTR,RCC1,CHUK,AP2M1,AP1S1,CLCN6,CLTA,CLTC,CREB1,CREBBP,CSNK1A1,CTBP2,CTNNB1,CTNND1,CUX1,DAG1,DCN,DOCK2,HBEGF,DERL2,APH1A,EGFR,EP300,EPS15,ERBB4,EREG,KREMEN1,FEN1,GPC…
Pathway	1269429	Insulin receptor signalling cascade	BioSystems: REACTOME	3.275e-05	0.1145	0.0006196	0.005413	142	301	47.1761	AKT2,ARAF,ARRB1,ARRB2,CALM1,CALM3,CAMK2A,CAMK2D,CAMK2G,DLG4,HBEGF,DUSP1,DUSP2,DUSP4,DUSP5,DUSP6,DUSP7,DUSP8,DUSP9,EGFR,EIF4B,EIF4E,EIF4G1,ERBB4,EREG,FGF2,FGF4,FGF5,FGF7,FGF9,FGFR2,FGG,PRKAG2,FN1,AKT1S1,THEM4,GAB1,CAB39,GDNF,GRB2,GRB10,GRIN2A,GRIN2B,HGF,NRG1,IL2RA,IL2RG,IL3,INSR,ITGB3,JAK1,KIT,KRAS,SPRED2,MARK3,MET,KITLG,MAP3K11,NCAM1,NF1,NRAS,NRTN,KSR2,PAQR3,PDE3B,PDGFB,PDGFRA,PDPK1,PHB,PIK3CB,PI…
Pathway	1269318	Signaling by Interleukins	BioSystems: REACTOME	3.28e-05	0.1146	0.0006196	0.005413	235	531	44.2561	FASLG,ARAF,ARRB1,ARRB2,CCND1,BCL2,BCL2L1,BCL6,CALM1,CALM3,CAMK2A,CAMK2D,CAMK2G,CASP3,CBL,CD80,CD86,CD36,CDKN1A,CEBPD,CHUK,CNTF,CNTFR,COL1A2,MAP3K8,CRK,CRKL,CSF1,CSF3,IL22RA2,DLG4,HBEGF,DUSP1,DUSP2,DUSP4,DUSP5,DUSP6,DUSP7,DUSP8,DUSP9,S1PR1,EGFR,ERBB4,EREG,F13A1,FGF2,FGF4,FGF5,FGF7,FGF9,FGFR2,FGG,FOXO1,FOXO3,FN1,FOS,GATA3,GDNF,GRB2,RAPGEF1,GRIN2A,GRIN2B,HAVCR2,HGF,NRG1,HIF1A,HSPA8,ICAM1,TXLNA,IKBKB…
Pathway	M9503	FAS signaling pathway ( CD95 )	MSigDB C2 BIOCARTA (v6.0)	3.323e-05	0.1161	0.0006244	0.005455	22	30	73.3333	PARP1,FAS,FASLG,ARHGDIB,CASP3,CASP7,CASP8,DFFA,DFFB,JUN,LMNA,LMNB1,MAP3K1,PAK1,PAK2,MAPK8,PTPN13,RB1,MAP2K4,MAP3K7,RIPK2,CFLAR
Pathway	1383038	Intra-Golgi and retrograde Golgi-to-ER traffic	BioSystems: REACTOME	3.679e-05	0.1286	0.0006876	0.006007	91	180	50.5556	ARF1,ARF3,ARF4,ARL1,BICD1,COPA,CUX1,COG3,DYNC1LI2,TMED7,DCTN4,RAB9B,VPS54,RAB6B,ARFGAP2,GALNT1,GALNT2,DCTN5,GOLGA1,GOLGA4,IGF2R,KIF2A,KIF3C,KIF5A,KIF5B,M6PR,MAN1A1,MAN2A2,MAN2A1,NSF,PAFAH1B1,PAFAH1B2,PLA2G4A,RAB39A,RAB1A,KIF26B,VPS53,COPZ1,COPG1,RHOBTB3,RAB18,KIF21B,KIF1B,SURF4,BICD2,KIF13B,TMF1,KIF4B,ARFIP2,AGPAT3,KIF4A,MAN1C1,KLC4,NAA30,SYS1,PLA2G6,RIC1,VAMP4,STX16,GBF1,KIFC2,CYTH3,CYTH2,CYTH1,…
Pathway	M1001	Rho cell motility signaling pathway	MSigDB C2 BIOCARTA (v6.0)	3.729e-05	0.1303	0.0006932	0.006057	23	32	71.875	RHOA,ARHGAP5,ARHGAP6,CFL1,DIAPH1,LIMK1,MYLK,PPP1R12B,OPHN1,PFN1,ROCK1,SRC,TLN1,VCL,ARHGEF5,PIP5K1A,PIP5K1B,ARHGEF11,ARPC5,ARPC3,ACTR3,ACTR2,ARPC2
Pathway	83110	Glioma	BioSystems: KEGG	3.914e-05	0.1368	0.0007238	0.006324	39	64	60.9375	AKT2,ARAF,CCND1,CALM1,CALM3,CAMK2A,CAMK2D,CAMK2G,CDK6,CDKN1A,E2F1,E2F2,E2F3,EGFR,GRB2,IGF1,IGF1R,KRAS,NRAS,PDGFB,PDGFRA,PIK3CB,PIK3CD,PIK3R1,PIK3R2,PRKCA,PRKCB,MAPK1,MAP2K1,PTEN,RB1,SHC1,SHC4,SOS1,SOS2,TP53,PIK3R3,CALML4,AKT3
Pathway	1269191	Negative regulation of the PI3K/AKT network	BioSystems: REACTOME	3.945e-05	0.1379	0.0007256	0.00634	53	94	56.383	AKT2,CD28,CD80,CD86,HBEGF,EGFR,ERBB4,EREG,FGF2,FGF4,FGF5,FGF7,FGF9,FGFR2,THEM4,GAB1,GRB2,HGF,NRG1,INSR,KIT,MET,KITLG,PDGFB,PDGFRA,PIK3CB,PIK3CD,PIK3R1,PIK3R2,PIP4K2A,PPP2CA,PPP2R1A,PPP2R1B,PPP2R5A,PPP2R5C,PPP2R5E,MAPK1,PTEN,PTPN11,SRC,PHLPP1,FGF23,PIP5K1A,PIP5K1B,PIP4K2B,PIK3R3,IRS2,IER3,KL,AKT3,FRS2,ICOS,PIP4K2C
Pathway	M14899	Angiotensin II mediated activation of JNK Pathway via Pyk2 dependent signaling	MSigDB C2 BIOCARTA (v6.0)	4.078e-05	0.1425	0.0007462	0.006519	24	34	70.5882	CALM1,CALM3,ATF2,EGFR,ELK1,GNAQ,GRB2,JUN,MEF2A,MEF2C,MEF2D,MAP3K1,PAK1,PRKCA,PRKCB,MAPK1,MAPK8,MAP2K1,PTK2,RAC1,MAP2K4,SHC1,SOS1,SRC
Pathway	M14339	Oxidative Stress Induced Gene Expression Via Nrf2	MSigDB C2 BIOCARTA (v6.0)	4.193e-05	0.1465	0.0007632	0.006667	12	13	92.3077	CREB1,MAPK14,FOS,JUN,MAFG,PRKCA,PRKCB,MAPK1,MAPK8,MAFF,MAFK,KEAP1
Pathway	137998	TCR signaling in naive CD4+ T cells	BioSystems: Pathway Interaction Database	4.251e-05	0.1486	0.0007697	0.006725	37	60	61.6667	CBL,CD3E,CD28,CD80,CD86,CDC42,CHUK,MAP3K8,RASSF5,FLNA,FYB1,GRB2,IKBKB,ITK,PDPK1,PRKCA,PRKCB,PRKCE,PRKCQ,PTEN,PTPN11,PTPRC,RAP1A,SH3BP2,SHC1,SOS1,PAG1,STIM1,TRAF6,WAS,MAP3K14,GRAP2,GAB2,RASGRP1,MALT1,STK39,DBNL
Pathway	217716	Cholinergic synapse	BioSystems: KEGG	4.429e-05	0.1548	0.0007979	0.006971	61	112	54.4643	ACHE,ADCY1,ADCY2,ADCY3,ADCY6,ADCY7,ADCY9,AKT2,BCL2,CACNA1C,CACNA1D,CAMK2A,CAMK2D,CAMK2G,CHRM2,CHRM5,CHRNB2,CREB1,FOS,GNG13,GNAI1,GNAI3,GNAQ,GNB1,GNB2,GNG5,GNG11,ITPR1,ITPR2,ITPR3,KCNJ2,KCNJ3,KCNJ6,KCNJ14,KRAS,NRAS,PIK3CB,PIK3CD,PIK3CG,PIK3R1,PIK3R2,PLCB2,PLCB4,PRKACA,PRKACB,PRKCA,PRKCB,MAPK1,MAP2K1,GNG12,PLCB1,KCNQ5,PIK3R3,CREB3L1,KCNQ4,CREB5,AKT3,GNB4,CREB3,CREB3L2,PIK3R6
Pathway	83092	Melanogenesis	BioSystems: KEGG	4.608e-05	0.1611	0.000826	0.007216	56	101	55.4455	ADCY1,ADCY2,ADCY3,ADCY6,ADCY7,ADCY9,CALM1,CALM3,CAMK2A,CAMK2D,CAMK2G,CREB1,CREBBP,CTNNB1,TCF7L1,DVL3,EDN1,EDNRB,LEF1,EP300,GNAI1,GNAI3,GNAQ,GNAS,GSK3B,KIT,KRAS,KITLG,MITF,NRAS,PLCB2,PLCB4,PRKACA,PRKACB,PRKCA,PRKCB,MAPK1,MAP2K1,PLCB1,TCF7,TCF7L2,WNT1,WNT2,WNT3,WNT5A,WNT10B,WNT9A,FZD3,FZD1,FZD4,FZD6,FZD7,CREB3L1,CALML4,CREB3,CREB3L2
Pathway	1222950	Regulation of lipolysis in adipocytes	BioSystems: KEGG	4.68e-05	0.1636	0.0008346	0.007291	34	54	62.963	ADCY1,ADCY2,ADCY3,ADCY6,ADCY7,ADCY9,ADORA1,ADRB1,ADRB2,ADRB3,AKT2,ABHD5,GNAI1,GNAI3,GNAS,INSR,NPY1R,PDE3B,PIK3CB,PIK3CD,PIK3R1,PIK3R2,PRKACA,PRKACB,PRKG1,PTGER3,PTGS1,PTGS2,TSHR,PIK3R3,IRS2,AKT3,PLA2G16,MGLL
Pathway	138040	IFN-gamma pathway	BioSystems: Pathway Interaction Database	4.76e-05	0.1664	0.0008429	0.007364	27	40	67.5	CALM1,CALM3,CAMK2A,CAMK2D,CAMK2G,CBL,CREBBP,CRKL,DAPK1,EP300,PIAS4,RAPGEF1,IFNG,IRF1,JAK1,MAP3K1,MAP3K11,PIK3R1,PRKCD,MAPK1,MAP2K1,PTPN11,STAT1,STAT3,PIAS1,SOCS1,IRF9
Pathway	1269431	IRS-mediated signalling	BioSystems: REACTOME	4.775e-05	0.1669	0.0008429	0.007364	140	298	46.9799	AKT2,ARAF,ARRB1,ARRB2,CALM1,CALM3,CAMK2A,CAMK2D,CAMK2G,DLG4,HBEGF,DUSP1,DUSP2,DUSP4,DUSP5,DUSP6,DUSP7,DUSP8,DUSP9,EGFR,EIF4B,EIF4E,EIF4G1,ERBB4,EREG,FGF2,FGF4,FGF5,FGF7,FGF9,FGFR2,FGG,PRKAG2,FN1,AKT1S1,THEM4,GAB1,CAB39,GDNF,GRB2,GRIN2A,GRIN2B,HGF,NRG1,IL2RA,IL2RG,IL3,ITGB3,JAK1,KIT,KRAS,SPRED2,MARK3,MET,KITLG,MAP3K11,NCAM1,NF1,NRAS,NRTN,KSR2,PAQR3,PDE3B,PDGFB,PDGFRA,PDPK1,PHB,PIK3CB,PIK3R1,PIK3R2…
Pathway	154409	Gastric acid secretion	BioSystems: KEGG	4.814e-05	0.1683	0.0008455	0.007387	44	75	58.6667	ADCY1,ADCY2,ADCY3,ADCY6,ADCY7,ADCY9,SLC26A7,ATP1A2,ATP1B1,ATP1B3,CA2,CALM1,CALM3,CAMK2A,CAMK2D,CAMK2G,CCKBR,CFTR,GNAI1,GNAI3,GNAQ,GNAS,MYLK2,ITPR1,ITPR2,ITPR3,KCNJ2,KCNJ10,KCNJ15,KCNJ16,KCNK2,MYLK,KCNK10,PLCB2,PLCB4,PRKACA,PRKACB,PRKCA,PRKCB,SLC9A1,PLCB1,ATP1B4,MYLK3,CALML4
Pathway	1270314	Netrin-1 signaling	BioSystems: REACTOME	4.873e-05	0.1703	0.0008516	0.00744	28	42	66.6667	CDC42,DOCK1,AGAP2,ABLIM2,ABLIM1,MYO10,NEO1,PITPNA,PRKCQ,PTK2,PTPN11,RAC1,ROBO1,SIAH1,SIAH2,SRC,UNC5D,RGMB,TRIO,TRPC1,TRPC3,TRPC4,TRPC6,RGMA,UNC5A,WASL,NTN1,NTN4
Pathway	137993	Calcineurin-regulated NFAT-dependent transcription in lymphocytes	BioSystems: Pathway Interaction Database	4.931e-05	0.1723	0.0008528	0.00745	31	48	64.5833	FASLG,CALM1,CALM3,CASP3,CBLB,CD40LG,ITCH,E2F1,EGR1,EGR2,EGR3,FOS,GATA3,GBP3,IFNG,IL2RA,IL3,IRF4,JUN,JUNB,MAF,NFATC2,NFATC3,POU2F1,PRKCQ,PTGS2,PTPN1,PTPRK,IKZF1,TBX21,RNF128
Pathway	1269872	BMAL1:CLOCK,NPAS2 activates circadian gene expression	BioSystems: REACTOME	4.931e-05	0.1723	0.0008528	0.00745	31	48	64.5833	ARNTL,CREB1,CREBBP,CREM,CRY1,CRY2,EP300,SIK1,NR3C1,HIF1A,NFIL3,NPAS2,PER1,PPARA,MED1,RORA,TBL1X,NRIP1,BHLHE40,NCOA1,HDAC3,NR1D1,CLOCK,NCOR1,NAMPT,CARM1,NCOA2,PPARGC1A,BHLHE41,TBL1XR1,CHD9
Pathway	137999	Integrins in angiogenesis	BioSystems: Pathway Interaction Database	4.953e-05	0.1731	0.0008528	0.00745	30	46	65.2174	RHOA,CASP8,CBL,CD47,CDKN1B,COL4A3,CSF1,FGF2,FN1,IGF1R,ITGAV,ITGB3,PIK3C2A,PIK3R1,PI4KA,PI4KB,MAPK1,PTPN11,PXN,RAC1,ROCK1,RPS6KB1,SDC1,SRC,TGFBR2,TLN1,VCL,VEGFA,ADGRA2,VAV3
Pathway	1268867	Signaling by cytosolic FGFR1 fusion mutants	BioSystems: REACTOME	5.062e-05	0.1769	0.0008672	0.007576	15	18	83.3333	BCR,CUX1,GRB2,PIK3R1,MYO18A,STAT1,STAT3,STAT5B,ZMYM2,TRIM24,LRRFIP1,GAB2,CPSF6,CNTRL,FGFR1OP
Pathway	1269880	trans-Golgi Network Vesicle Budding	BioSystems: REACTOME	5.116e-05	0.1788	0.0008676	0.00758	43	73	58.9041	AP1G1,APP,ARF1,ARRB1,AP1S1,CLTA,CLTB,CLTC,CPD,SNX9,GNS,HSPA8,IGF2R,M6PR,OCRL,SH3D19,PIK3C2A,TBC1D8B,RAB5C,SORT1,SH3GL2,SNX2,STX4,VAMP2,VAMP7,TFRC,TPD52,SNAPIN,YIPF6,PICALM,GBF1,SNAP23,AP1S2,HIP1R,HGS,CLINT1,PUM1,DNAJC6,BLOC1S6,CLVS1,ACBD3,AP1S3,TXNDC5
Pathway	1269881	Clathrin derived vesicle budding	BioSystems: REACTOME	5.116e-05	0.1788	0.0008676	0.00758	43	73	58.9041	AP1G1,APP,ARF1,ARRB1,AP1S1,CLTA,CLTB,CLTC,CPD,SNX9,GNS,HSPA8,IGF2R,M6PR,OCRL,SH3D19,PIK3C2A,TBC1D8B,RAB5C,SORT1,SH3GL2,SNX2,STX4,VAMP2,VAMP7,TFRC,TPD52,SNAPIN,YIPF6,PICALM,GBF1,SNAP23,AP1S2,HIP1R,HGS,CLINT1,PUM1,DNAJC6,BLOC1S6,CLVS1,ACBD3,AP1S3,TXNDC5
Pathway	1269477	Nuclear Events (kinase and transcription factor activation)	BioSystems: REACTOME	5.138e-05	0.1796	0.0008676	0.00758	19	25	76	CREB1,MAPK14,DUSP3,DUSP4,DUSP6,DUSP7,ELK1,MEF2A,MEF2C,PPP2CA,PPP2R1A,PPP2R1B,MAPK1,MAPK11,RPS6KA1,RPS6KA2,RPS6KA3,RPS6KA5,MAPKAPK2
Pathway	1270312	NCAM signaling for neurite out-growth	BioSystems: REACTOME	5.179e-05	0.181	0.0008702	0.007602	132	279	47.3118	ARAF,ARRB1,ARRB2,CACNA1C,CACNA1D,CACNB1,CACNB2,CACNB3,CACNB4,CALM1,CALM3,CAMK2A,CAMK2D,CAMK2G,COL4A1,COL4A2,COL4A3,COL4A5,COL6A3,COL9A1,COL9A3,CREB1,DLG4,HBEGF,DUSP1,DUSP2,DUSP4,DUSP5,DUSP6,DUSP7,DUSP8,DUSP9,EGFR,ERBB4,EREG,FGF2,FGF4,FGF5,FGF7,FGF9,FGFR2,FGG,FN1,GDNF,GRB2,GRIN2A,GRIN2B,HGF,NRG1,IL2RA,IL2RG,IL3,ITGB3,JAK1,KIT,KRAS,SPRED2,MARK3,MET,KITLG,MAP3K11,NCAM1,NF1,NRAS,NRTN,KSR2,PAQR3,PDGFB…
Pathway	1269234	Toll Like Receptor 4 (TLR4) Cascade	BioSystems: REACTOME	5.258e-05	0.1838	0.0008793	0.007682	67	126	53.1746	BIRC3,APP,BPI,CASP8,CD36,CHUK,MAP3K8,CREB1,ATF2,MAPK14,DHX9,DNM1,DUSP3,DUSP4,DUSP6,DUSP7,ELK1,FOS,HMGB1,IKBKB,IRAK1,JUN,MEF2A,MEF2C,MAP3K1,PPP2CA,PPP2R1A,PPP2R1B,MAPK1,MAPK8,MAPK11,MAPK9,MAPK10,MAP2K1,PTPN4,PTPN11,RPS6KA1,RPS6KA2,RPS6KA3,MAP2K4,SKP1,TAB2,MAP3K7,FBXW11,TLR4,TRAF3,TRAF6,UBA52,UBE2D1,UBE2D2,UBE2D3,UBE2N,UBE2V1,MAPKAPK3,PELI2,PELI1,SOCS1,RIPK2,BTRC,RPS6KA5,MAPKAPK2,TICAM2,IKBKE,DNM3,…
Pathway	82987	Inositol phosphate metabolism	BioSystems: KEGG	5.428e-05	0.1897	0.0009034	0.007893	42	71	59.1549	PLCE1,INPP5K,INPP4A,INPP5A,INPP5B,INPP5D,INPPL1,ITPKA,ITPKB,PIKFYVE,MTM1,OCRL,PIK3C2A,PIK3C2B,PIK3CB,PIK3CD,PIK3CG,PI4KA,PI4KB,PIP4K2A,PLCB2,PLCB4,PTEN,IMPAD1,PI4K2B,PLCH1,PLCB1,IPMK,PIP5K1A,PIP5K1B,PIP4K2B,SYNJ1,SYNJ2,MTMR3,MTMR2,MTMR4,MINPP1,PLCH2,CDIPT,PIP4K2C,ITPKC,IPPK
Pathway	83114	Melanoma	BioSystems: KEGG	5.749e-05	0.2009	0.0009512	0.00831	41	69	59.4203	AKT2,ARAF,BAD,CCND1,CDH1,CDK6,CDKN1A,E2F1,E2F2,E2F3,EGFR,FGF2,FGF4,FGF5,FGF7,FGF9,FGF11,FGF12,FGF13,HGF,IGF1,IGF1R,KRAS,MET,MITF,NRAS,PDGFB,PDGFRA,PIK3CB,PIK3CD,PIK3R1,PIK3R2,MAPK1,MAP2K1,PTEN,RB1,TP53,FGF23,PIK3R3,AKT3,PDGFD
Pathway	83071	Tight junction	BioSystems: KEGG	5.77e-05	0.2017	0.0009512	0.00831	86	170	50.5882	ACTG1,ACTN4,RHOA,CCND1,CACNA1D,RUNX1,CD1D,CD1E,CDC42,CFTR,CLDN4,DLG1,DLG2,DLG3,CTTN,AMOTL2,PRKAG2,RAPGEF6,RAB8B,GATA4,PARD6G,PARD6B,CGNL1,ITGB1,JUN,LLGL2,MAP3K1,MAP3K5,AFDN,MSN,MYH9,MYH10,CLDN22,NEDD4,NF2,EPB41L4B,PPP2CA,PPP2R1A,PPP2R1B,PPP2R2A,PPP2R2B,PRKAA1,PRKAA2,PRKAB2,PRKACA,PRKACB,PRKCE,PRKCI,MAPK8,MAPK9,MAPK10,RAB13,RAC1,RAP1A,RDX,ARHGAP17,ROCK1,SRC,NEDD4L,TIAM1,TJP1,AMOT,AMOTL1,VASP,WAS,A…
Pathway	1269428	Signaling by Insulin receptor	BioSystems: REACTOME	6.004e-05	0.2098	0.0009851	0.008606	151	326	46.319	AKT2,ATP6V0D2,ARAF,ARRB1,ARRB2,ATP6V1A,ATP6V1C1,ATP6V0A1,CALM1,CALM3,CAMK2A,CAMK2D,CAMK2G,DLG4,HBEGF,DUSP1,DUSP2,DUSP4,DUSP5,DUSP6,DUSP7,DUSP8,DUSP9,EGFR,EIF4B,EIF4E,EIF4G1,ERBB4,EREG,ATP6V1D,FGF2,FGF4,FGF5,FGF7,FGF9,FGFR2,FGG,PRKAG2,FN1,AKT1S1,THEM4,GAB1,CAB39,GDNF,GRB2,GRB10,GRIN2A,GRIN2B,HGF,NRG1,IL2RA,IL2RG,IL3,INSR,ITGB3,JAK1,KIT,KRAS,SPRED2,MARK3,MET,KITLG,MAP3K11,NCAM1,NF1,NRAS,NRTN,KSR2,P…
Pathway	PW:0000143	insulin signaling	Pathway Ontology	6.055e-05	0.2116	0.0009889	0.00864	20	27	74.0741	GRB2,GRB10,INSR,PDPK1,PIK3R1,PRKCA,PRKCB,PRKCQ,PTPN1,PTPN11,PTPRF,SHC1,SOS1,SOS2,SRC,STAT5B,SOCS1,IRS2,SOCS6,SOCS7
Pathway	373901	HTLV-I infection	BioSystems: KEGG	6.601e-05	0.2307	0.001069	0.009338	122	256	47.6562	ADCY1,ADCY2,ADCY3,ADCY6,ADCY7,ADCY9,AKT2,SLC25A4,APC,XIAP,ATM,ATR,CCND1,BCL2L1,BUB1B,CALR,CANX,CCND2,CD3E,TNFRSF13C,CDC27,CDKN1A,CHUK,CREB1,ATF2,CREBBP,CREM,CTNNB1,DLG1,TLN2,DVL3,E2F1,E2F2,E2F3,EGR1,EGR2,ELK1,ELK4,EP300,ETS1,ETS2,FOS,GSK3B,HLA-A,ICAM1,IKBKB,IL1R1,IL2RA,IL2RG,IL6,IL15,JAK1,JUN,KRAS,SMAD2,SMAD3,SMAD4,MAP3K1,MAP3K3,MSX1,MYB,MYBL1,NFATC2,NFATC3,NFATC4,NRAS,POLE3,PDGFB,PDGFRA,PIK3CB,P…
Pathway	1269508	Rho GTPase cycle	BioSystems: REACTOME	6.605e-05	0.2309	0.001069	0.009338	75	145	51.7241	ABR,RHOA,RHOB,RHOC,ARHGAP5,ARHGAP6,ARHGDIB,BCR,CDC42,ARHGAP33,CHN2,ARHGEF3,ECT2,FAM13B,SYDE2,FGD1,ARAP2,TAGAP,GDI1,ARHGEF35,ARHGEF39,ARHGAP19,SYDE1,INPP5B,OCRL,OPHN1,PIK3R2,ARHGEF38,RAC1,RAC2,ARHGAP17,ARHGEF10L,RHOT1,ITSN1,ARHGEF15,ARHGEF40,DEPDC1B,SOS1,SOS2,ARHGAP15,ARHGAP26,FGD4,ARHGEF9,ARHGEF12,SRGAP2,RHOQ,TIAM1,TRIO,ARHGEF5,SRGAP1,ARHGAP20,ARHGAP21,STARD13,ARHGEF7,KALRN,ARHGEF2,TRIP10,RHOU,AR…
Pathway	1457806	RAB GEFs exchange GTP for GDP on RABs	BioSystems: REACTOME	6.799e-05	0.2376	0.001085	0.009479	51	91	56.044	AKT2,CHM,CHML,RAB9B,ANKRD27,TRAPPC4,RAB14,RAB6B,RAB3IP,RAB8B,GDI1,HPS1,RAB12,DENND6A,RIN2,RAB39A,RAB1A,RAB3A,RAB5A,RAB5B,RAB13,RAB27A,RAB5C,TRAPPC2,TRAPPC8,RAB18,RAB21,ST5,DENND5A,TRAPPC10,YWHAE,RAB7A,ULK1,RIC1,ALS2,DENND1A,MADD,TRAPPC1,RAB9A,RAB3GAP2,DENND4B,AKT3,TRAPPC3,RAB10,RABGEF1,RAB35,RAB31,DENND5B,DENND1B,SBF2,RAB1B
Pathway	552665	Morphine addiction	BioSystems: KEGG	6.799e-05	0.2376	0.001085	0.009479	51	91	56.044	ADCY1,ADCY2,ADCY3,ADCY6,ADCY7,ADCY9,ADORA1,GRK2,GRK3,ARRB1,ARRB2,PDE11A,DRD1,GABBR1,GABRA1,GABRA4,GABRA6,GABRB2,GABRB3,GABRE,GABRG1,GABRG2,GABRR1,GNG13,GNAI1,GNAI3,GNAS,GNB1,GNB2,GNG5,GNG11,KCNJ3,KCNJ6,OPRM1,PDE3A,PDE3B,PDE4B,PDE4C,PDE4D,PDE7A,PDE8A,PDE1B,PRKACA,PRKACB,PRKCA,PRKCB,GNG12,GABBR2,GNB4,PDE7B,PDE10A
Pathway	1269229	TRAF6 mediated induction of NFkB and MAP kinases upon TLR7/8 or 9 activation	BioSystems: REACTOME	6.799e-05	0.2376	0.001085	0.009479	51	91	56.044	APP,CHUK,MAP3K8,CREB1,ATF2,MAPK14,DHX9,DUSP3,DUSP4,DUSP6,DUSP7,ELK1,FOS,HMGB1,IKBKB,IRAK1,JUN,MEF2A,MEF2C,MAP3K1,PPP2CA,PPP2R1A,PPP2R1B,MAPK1,MAPK8,MAPK11,MAPK9,MAPK10,MAP2K1,RPS6KA1,RPS6KA2,RPS6KA3,MAP2K4,SKP1,TAB2,MAP3K7,FBXW11,TLR4,TRAF6,UBA52,UBE2N,UBE2V1,MAPKAPK3,PELI2,PELI1,RIPK2,BTRC,RPS6KA5,MAPKAPK2,TICAM2,TAB3
Pathway	137980	Reelin signaling pathway	BioSystems: Pathway Interaction Database	6.867e-05	0.24	0.001086	0.009488	21	29	72.4138	CBL,CDK5,CRKL,RAPGEF1,GRIN2A,GRIN2B,GSK3B,ITGA3,ITGB1,MAP1B,MAPT,MAP3K11,PAFAH1B1,PIK3R1,MAPK8,RELN,RAP1A,VLDLR,NCK2,CDK5R1,ARHGEF2
Pathway	M3618	TNFR1 Signaling Pathway	MSigDB C2 BIOCARTA (v6.0)	6.867e-05	0.24	0.001086	0.009488	21	29	72.4138	PARP1,ARHGDIB,CASP2,CASP3,CASP8,DFFA,DFFB,JUN,LMNA,LMNB1,MAP3K1,PAK1,PAK2,MAPK8,RB1,MAP2K4,MAP3K7,TRAF2,MADD,CRADD,BAG4
Pathway	138073	C-MYB transcription factor network	BioSystems: Pathway Interaction Database	6.994e-05	0.2445	0.001101	0.00962	45	78	57.6923	BIRC3,ATP2B1,CCND1,BCL2,CD34,CDK6,CDKN1A,CDKN1B,CEBPA,CEBPD,CLTA,COL1A2,COPA,CREBBP,LEF1,EP300,ETS1,ETS2,NLK,GATA3,HSPA8,KIT,LYZ,MAF,MAT2A,KITLG,MPO,MYB,NRAS,PAX5,PIM1,PPP3CA,PTGS2,TFEC,SMARCA2,SP1,MAP3K7,UBE2I,WNT1,YEATS4,IQGAP1,NCOR1,TRIM28,PIAS3,HIPK2
Pathway	1269310	Cytokine Signaling in Immune system	BioSystems: REACTOME	7.032e-05	0.2458	0.001102	0.009629	324	763	42.464	SEH1L,BIRC3,FASLG,ARAF,ARRB1,ARRB2,CCND1,BCL2,BCL2L1,BCL6,CALM1,CALM3,CAMK2A,CAMK2D,CAMK2G,CASP3,CBL,CD80,CD86,CD36,CD40LG,TNFRSF13C,CDKN1A,CEBPD,CHUK,CISH,CNTF,CNTFR,COL1A2,MAP3K8,CRK,CRKL,CSF1,CSF3,IL22RA2,DLG4,HBEGF,DUSP1,DUSP2,DUSP4,DUSP5,DUSP6,DUSP7,DUSP8,DUSP9,EDA,S1PR1,EGFR,EGR1,EIF4A1,EIF4E,EIF4G1,EIF4G2,ERBB4,EREG,F13A1,FCGR1A,FGF2,FGF4,FGF5,FGF7,FGF9,FGFR2,FGG,IP6K2,FOXO1,FOXO3,FN1,FOS,…
Pathway	545325	superpathway of D-myo-inositol (1,4,5)-trisphosphate metabolism	BioSystems: BIOCYC	7.114e-05	0.2486	0.00111	0.009697	16	20	80	INPP5K,INPP5A,INPP5B,INPP5D,INPPL1,ITPKA,ITPKB,OCRL,PTEN,IMPAD1,INPP5F,IPMK,SYNJ1,SYNJ2,MINPP1,ITPKC
Pathway	138067	p53 pathway	BioSystems: Pathway Interaction Database	7.413e-05	0.2591	0.001148	0.01003	36	59	61.0169	ATM,ATR,CCNG1,CDK2,CREBBP,MAPK14,CSE1L,CSNK1A1,CSNK1E,CSNK1G3,EP300,KAT8,GSK3B,MDM4,NEDD8,CSNK1G1,PIN1,PPP2CA,PRKCD,MAPK8,MAPK9,SKP2,TP53,UBE2D1,YY1,USP7,DYRK2,KAT2B,RCHY1,TTC5,HUWE1,TRIM28,KMT5A,HIPK2,FBXO11,SETD7
Pathway	1144995	Sphingolipid signaling pathway	BioSystems: KEGG	7.423e-05	0.2594	0.001148	0.01003	63	118	53.3898	ADORA1,AKT2,RHOA,BCL2,BID,MAPK14,S1PR1,S1PR3,GNAI1,GNAI3,GNAQ,SGMS2,KRAS,MAP3K5,ABCC1,NRAS,PDPK1,PIK3CB,PIK3CD,PIK3R1,PIK3R2,PLCB2,PLCB4,PLD1,PLD2,PPP2CA,PPP2R1A,PPP2R1B,PPP2R2A,PPP2R2B,PPP2R3A,PPP2R5A,PPP2R5C,PPP2R5E,PRKCA,PRKCB,PRKCE,MAPK1,MAPK8,MAPK11,MAPK9,MAPK10,MAP2K1,PTEN,PPP2R3C,RAC1,RAC2,ROCK1,PLCB1,TP53,TRAF2,CERS6,PIK3R3,DEGS1,ROCK2,SPTLC2,GAB2,AKT3,GNA13,ACER2,SGMS1,CERS2,SGPP1
Pathway	137910	CXCR4-mediated signaling events	BioSystems: Pathway Interaction Database	7.482e-05	0.2615	0.001152	0.01006	44	76	57.8947	GRK2,ARRB2,BAD,CD3E,CFL1,CRK,DNM1,ITCH,FOXO1,GNB1,ITGA6,ITGA1,ITGA3,ITGB1,LIMK1,PAK1,PDPK1,SSH1,PIK3CB,PIK3R1,PLCB2,PTK2,PTPN11,PTPRC,PXN,RALB,RAP1B,RGS1,CXCL12,PAG1,SRC,STAT1,STAT2,STAT3,STAT5B,PLCB1,RICTOR,YES1,HGS,VPS4B,GNA13,VPS4A,MAPKAP1,MLST8
Pathway	83084	Circadian rhythm	BioSystems: KEGG	7.558e-05	0.2641	0.001153	0.01008	22	31	70.9677	ARNTL,CREB1,CRY1,CRY2,CSNK1E,PRKAG2,NPAS2,PER1,PRKAA1,PRKAA2,PRKAB2,RORA,RORB,RORC,SKP1,FBXW11,BHLHE40,BTRC,NR1D1,CLOCK,FBXL3,BHLHE41
Pathway	1268865	FGFR1 mutant receptor activation	BioSystems: REACTOME	7.558e-05	0.2641	0.001153	0.01008	22	31	70.9677	BCR,CUX1,FGF2,FGF4,FGF5,FGF9,GRB2,PIK3R1,MYO18A,STAT1,STAT3,STAT5B,ZMYM2,FGF23,TRIM24,LRRFIP1,BAG4,GAB2,CPSF6,CNTRL,FGFR1OP,ERLIN2
Pathway	1270271	Activation of BAD and translocation to mitochondria	BioSystems: REACTOME	7.713e-05	0.2696	0.001167	0.0102	13	15	86.6667	AKT2,BAD,BCL2,BID,SFN,PPP3R1,YWHAB,YWHAE,YWHAG,YWHAH,YWHAZ,AKT3,YWHAQ
Pathway	545332	1D-myo-inositol hexakisphosphate biosynthesis II (mammalian)	BioSystems: BIOCYC	7.713e-05	0.2696	0.001167	0.0102	13	15	86.6667	INPP5K,INPP5A,INPP5B,INPP5D,INPPL1,ITPKA,ITPKB,OCRL,IPMK,SYNJ1,SYNJ2,ITPKC,IPPK
Pathway	1269178	CD28 co-stimulation	BioSystems: REACTOME	8.12e-05	0.2838	0.001218	0.01064	23	33	69.697	AKT2,CD28,CD80,CD86,CDC42,MAP3K8,THEM4,GRB2,PAK1,PAK2,PDPK1,PIK3R1,PIK3R2,RAC1,SRC,RICTOR,YES1,PIK3R3,MAP3K14,GRAP2,AKT3,MAPKAP1,MLST8
Pathway	138005	E-cadherin signaling in the nascent adherens junction	BioSystems: Pathway Interaction Database	8.12e-05	0.2838	0.001218	0.01064	23	33	69.697	ARF6,RHOA,CCND1,CDC42,CDH1,CRK,CTNNB1,CTNND1,DLG1,CTTN,RAPGEF1,NME1,PIK3R1,RAC1,ENAH,SRC,TIAM1,TJP1,IQGAP1,ABI1,WASF2,NCKAP1,KLHL20
Pathway	1269323	Interleukin-3, 5 and GM-CSF signaling	BioSystems: REACTOME	8.264e-05	0.2888	0.001234	0.01078	129	274	47.0803	ARAF,ARRB1,ARRB2,CALM1,CALM3,CAMK2A,CAMK2D,CAMK2G,CBL,CRK,CRKL,DLG4,HBEGF,DUSP1,DUSP2,DUSP4,DUSP5,DUSP6,DUSP7,DUSP8,DUSP9,EGFR,ERBB4,EREG,FGF2,FGF4,FGF5,FGF7,FGF9,FGFR2,FGG,FN1,GDNF,GRB2,RAPGEF1,GRIN2A,GRIN2B,HGF,NRG1,IL2RA,IL2RG,IL3,INPP5D,INPPL1,ITGB3,JAK1,KIT,KRAS,SPRED2,MARK3,MET,KITLG,MAP3K11,NCAM1,NF1,NRAS,NRTN,KSR2,PAQR3,PDGFB,PDGFRA,PHB,PIK3CB,PIK3CD,PIK3R1,PIK3R2,PPP2CA,PPP2R1A,PPP2R1B,P…
Pathway	777534	Insulin secretion	BioSystems: KEGG	8.529e-05	0.2981	0.001259	0.011	48	85	56.4706	ADCY1,ADCY2,ADCY3,ADCY6,ADCY7,ADCY9,ADCYAP1,ADCYAP1R1,ATP1A2,ATP1B1,ATP1B3,CACNA1C,CACNA1D,CAMK2A,CAMK2D,CAMK2G,CREB1,ATF2,GLP1R,GNAQ,GNAS,ITPR3,KCNJ11,KCNMA1,KCNMB1,KCNN3,PLCB2,PLCB4,PRKACA,PRKACB,PRKCA,PRKCB,TRPM4,RAB3A,RYR2,SLC2A1,SLC2A2,SNAP25,STX1A,VAMP2,PLCB1,ATP1B4,CREB3L1,CREB5,RIMS2,CREB3,PCLO,CREB3L2
Pathway	138012	Signaling mediated by p38-alpha and p38-beta	BioSystems: Pathway Interaction Database	8.556e-05	0.299	0.001259	0.011	24	35	68.5714	CREB1,ATF2,MAPK14,EIF4E,ELK4,ESR1,GDI1,JUN,MEF2A,MEF2C,MITF,PLA2G4A,MAPK11,PTGS2,RAB5A,ATF6,SLC9A1,TP53,MAPKAPK3,RPS6KA4,RPS6KA5,MAPKAPK2,HBP1,PPARGC1A
Pathway	M18342	G alpha i Pathway	MSigDB C2 BIOCARTA (v6.0)	8.556e-05	0.299	0.001259	0.011	24	35	68.5714	AKT2,DAG1,DRD2,EGFR,GRB2,ITPKA,ITPKB,ITPR1,ITPR2,ITPR3,KCNJ3,PIK3CB,PITX2,PLCB2,PLCB4,MAPK1,SHC1,SOS1,SOS2,SRC,STAT3,PLCB1,RGS20,AKT3
Pathway	1269903	Transmembrane transport of small molecules	BioSystems: REACTOME	8.571e-05	0.2995	0.001259	0.011	291	680	42.7941	SEH1L,ABCA4,ASIC1,ADCY1,ADCY2,ADCY3,ADCY6,ADCY7,ADCY9,ADD1,ADD3,ATP6V0D2,ABCD2,SLC26A9,AQP3,AQP4,AQP9,SLC26A7,ASPH,ATP1A2,ATP1B1,ATP1B3,ATP2A2,ATP2A3,ATP2B1,ATP2B2,ATP2B3,ATP2B4,SLC2A11,ATP6V1A,ATP6V1C1,ATP6V0A1,ATP7A,ATP7B,BSG,CALM1,CALM3,CAMK2A,CAMK2D,CAMK2G,RUNX1,CFTR,CLCN3,CLCN5,CLCN6,CLIC2,ABCC2,SLC31A1,SLC30A7,CTNS,SLC26A3,SLC25A18,SLC26A2,SLC35B3,DERL2,EIF2S1,STOM,PDZD11,MAGT1,SLC41A2,ATP6…
Pathway	1383071	TP53 Regulates Transcription of Cell Cycle Genes	BioSystems: REACTOME	8.82e-05	0.3082	0.00129	0.01127	31	49	63.2653	CNOT6L,CCNE1,CDK1,CDC25C,CDK2,CDKN1A,CDKN1B,ARID3A,E2F1,EP300,SFN,TNKS1BP1,CNOT2,CNOT4,PLAGL1,RBL2,CNOT11,CNOT1,CENPJ,AURKA,TFDP1,TFDP2,TP53,BTG2,PCBP4,CNOT6,CCNE2,CNOT8,CARM1,RGCC,E2F7
Pathway	PW:0000543	protein kinase A (PKA) signaling	Pathway Ontology	9.001e-05	0.3146	0.001303	0.01138	30	47	63.8298	ADCY1,ADCY2,ADCY3,ADCY6,ADCY7,ADCY9,PDE11A,PDE3A,PDE3B,PDE4B,PDE4C,PDE4D,PDE7A,PDE8A,PDE1B,PRKACA,PRKACB,PRKAR2A,AKAP1,AKAP7,AKAP6,AKAP5,AKAP9,AKAP8,PDE7B,PDE10A,AKAP13,AKAP11,AKAP10,AKAP2
Pathway	83063	Hedgehog signaling pathway	BioSystems: KEGG	9.001e-05	0.3146	0.001303	0.01138	30	47	63.8298	GRK2,GRK3,ARRB1,ARRB2,CCND1,BCL2,CCND2,CSNK1A1,CSNK1E,CSNK1G3,CDON,EVC,SUFU,GLI3,GSK3B,LRP2,CSNK1G1,PRKACA,PRKACB,PTCH1,FBXW11,GPR161,CSNK1A1L,SMURF1,SPOP,CUL3,BTRC,KIF3A,SPOPL,HHIP
Pathway	1270425	Regulation of HSF1-mediated heat shock response	BioSystems: REACTOME	9.088e-05	0.3176	0.001303	0.01138	41	70	58.5714	SEH1L,ATM,ATR,BAG1,HSPA14,HIKESHI,GSK3B,HSPA1A,HSPA1B,HSPA5,HSPA8,DNAJB1,NUP54,NUP98,NUP43,MAPK1,RANBP2,RPA1,HSPA4L,NDC1,ST13,HSPA13,NUP210,NUP160,SIRT1,NUP188,TPR,DNAJC7,YWHAE,CCAR2,MAPKAPK2,BAG5,BAG4,BAG2,NUP58,POM121,NUP153,POM121C,NUP50,HSPH1,HSPA12A
Pathway	P04398	p53 pathway feedback loops 2	PantherDB	9.129e-05	0.3191	0.001303	0.01138	29	45	64.4444	AKT2,ATM,ATR,CCNE1,CCNG1,CDK2,CDKN1A,MAPK14,CTNNB1,KRAS,MDM4,NRAS,PDPK1,PIK3C2A,PIK3C2B,PIK3CB,PIK3CD,PIK3CG,PIK3R1,PIK3R2,PPP2CA,MAPK11,PTEN,RB1,SIAH1,TP53,PIK3R3,TP63,AKT3
Pathway	1269215	ERK/MAPK targets	BioSystems: REACTOME	9.132e-05	0.3192	0.001303	0.01138	17	22	77.2727	MAPK14,DUSP3,DUSP4,DUSP6,DUSP7,ELK1,MEF2A,MEF2C,PPP2CA,PPP2R1A,PPP2R1B,MAPK1,MAPK11,RPS6KA1,RPS6KA2,RPS6KA3,RPS6KA5
Pathway	M18719	Role of ERBB2 in Signal Transduction and Oncology	MSigDB C2 BIOCARTA (v6.0)	9.132e-05	0.3192	0.001303	0.01138	17	22	77.2727	EGFR,EP300,ERBB4,ESR1,GRB2,IL6,IL6R,IL6ST,PIK3CG,PIK3R1,MAPK1,MAP2K1,SHC1,SOS1,STAT3,GRIP1,CARM1
Pathway	1339115	Cardiac conduction	BioSystems: REACTOME	0.0001059	0.3701	0.001504	0.01314	73	142	51.4085	ASPH,ATP1A2,ATP1B1,ATP1B3,ATP2A2,ATP2A3,ATP2B1,ATP2B2,ATP2B3,ATP2B4,CACNA1C,CACNA1D,CACNB1,CACNB2,CACNB3,CACNB4,CALM1,CALM3,CAMK2A,CAMK2D,CAMK2G,CLIC2,DMPK,FGF11,FGF12,FGF13,GATA4,ITPR1,ITPR2,ITPR3,KCND2,KCND3,KCNE1,KCNJ2,KCNJ11,KCNJ14,KCNK1,KCNK2,KCNK3,NOS1,KCNK10,PRKACA,RYR2,RYR3,SCN1A,SCN2A,SCN3A,SCN4A,SCN4B,SCN5A,SCN8A,SCN9A,SLC8A2,SLC8A1,SCN3B,SRI,STIM1,TBX5,TRPC1,KCNE5,KCNE4,HIPK1,KAT2B,KCN…
Pathway	1269579	G alpha (12/13) signalling events	BioSystems: REACTOME	0.0001079	0.3772	0.001527	0.01334	50	90	55.5556	ABR,RHOA,RHOB,RHOC,CDC42,ARHGEF3,ECT2,FGD1,GNG13,GNB1,GNB2,GNG5,GNG11,ARHGEF35,ARHGEF39,PIK3R1,PIK3R2,PLXNB1,ARHGEF38,RAC1,RAC2,ARHGEF10L,ROCK1,ITSN1,ARHGEF15,ARHGEF40,SOS1,SOS2,GNG12,FGD4,ARHGEF9,TBXA2R,ARHGEF12,TIAM1,TRIO,ARHGEF5,PIK3R3,ARHGEF7,KALRN,ARHGEF2,ARHGEF6,ROCK2,ARHGEF26,ARHGEF11,GNB4,NET1,VAV3,GNA13,AKAP13,PLEKHG2
Pathway	1427866	RET signaling	BioSystems: REACTOME	0.0001103	0.3855	0.001555	0.01358	128	273	46.8864	ARAF,ARRB1,ARRB2,CALM1,CALM3,CAMK2A,CAMK2D,CAMK2G,DLG4,HBEGF,DUSP1,DUSP2,DUSP4,DUSP5,DUSP6,DUSP7,DUSP8,DUSP9,EGFR,ERBB4,EREG,FGF2,FGF4,FGF5,FGF7,FGF9,FGFR2,FGG,FN1,GAB1,GDNF,GRB2,GRB10,GRIN2A,GRIN2B,HGF,NRG1,IL2RA,IL2RG,IL3,ITGB3,JAK1,KIT,KRAS,SPRED2,MARK3,MET,KITLG,MAP3K11,NCAM1,NF1,NRAS,NRTN,KSR2,PAQR3,PDGFB,PDGFRA,PHB,PIK3CB,PIK3CD,PIK3R1,PIK3R2,PPP2CA,PPP2R1A,PPP2R1B,PPP2R5A,PPP2R5C,PPP2R5E,P…
Pathway	1270053	Phospholipid metabolism	BioSystems: REACTOME	0.0001116	0.3901	0.001567	0.01369	101	208	48.5577	ACHE,OSBPL5,OSBPL8,ARF1,ARF3,PLEKHA3,CDS1,PLA2G3,CSNK2A1,PITPNM3,PNPLA8,RAB14,GDE1,INPP5K,PLEKHA8,GPD1,GPAT3,MFSD2A,HADHB,SELENOI,INPP4A,INPP5D,INPPL1,PIKFYVE,MTM1,OCRL,PLA2G4D,PIK3C2A,PIK3C2B,PIK3CB,PIK3CD,PIK3CG,PIK3R1,PIK3R2,PI4KA,PI4KB,PIP4K2A,PLA2G4A,PLEKHA5,PLD1,PLD2,GDPD1,PTEN,PTPN13,RAB5A,ETNK2,PI4K2B,AGPAT5,ETNK1,PLEKHA6,INPP5F,SACM1L,GPD1L,LPIN1,DDHD2,GPAT4,SLC44A1,GPCPD1,PLD3,PITPNB,PI…
Pathway	1270345	Transcriptional regulation of white adipocyte differentiation	BioSystems: REACTOME	0.0001167	0.408	0.001632	0.01426	49	88	55.6818	KLF5,CCNC,CD36,CDK8,CEBPA,CEBPD,CREBBP,EBF1,EGR2,EP300,LPL,ZNF467,PCK1,PPARA,MED1,MED29,SLC2A4,CDK19,SREBF1,SREBF2,MED22,TBL1X,MED13L,NR2F2,WNT1,WNT10B,NCOA3,NCOA1,HDAC3,MED14,KLF4,ADIPOQ,MED21,MED17,MED20,NCOR1,NCOR2,MED24,THRAP3,MED13,MED6,CARM1,NCOA2,PPARGC1A,MED4,TBL1XR1,MED8,CHD9,MED28
Pathway	1268786	Neurotransmitter Receptor Binding And Downstream Transmission In The Postsynaptic Cell	BioSystems: REACTOME	0.0001178	0.4116	0.001637	0.0143	75	147	51.0204	ADCY1,ADCY2,ADCY3,ADCY6,ADCY7,ADCY9,AP2B1,CALM1,CALM3,CAMK2A,CAMK2D,CAMK2G,CHRNB2,CHRNE,AP2M1,CREB1,DLG1,DLG3,DLG4,EPB41L1,NCALD,GABBR1,GABRA1,GABRA4,GABRA6,GABRB2,GABRB3,GABRG2,GABRR1,GNG13,GNAI1,GNAI3,GNAL,GNB1,GNB2,GNG5,GNG11,GRIA1,GRIA2,GRIA3,GRIA4,GRIK2,GRIK3,GRIN2A,GRIN2B,KCNJ2,KCNJ3,KCNJ6,KCNJ10,KCNJ15,KCNJ16,MYO6,NSF,PDPK1,PLCB2,PRKACA,PRKACB,PRKCA,PRKCB,MAPK1,RPS6KA1,RPS6KA2,RPS6KA3,GNG1…
Pathway	83054	Cell cycle	BioSystems: KEGG	0.0001185	0.4141	0.001637	0.0143	65	124	52.4194	ATM,ATR,CCND1,BUB1B,CCND2,CCNE1,CCNH,CDK1,CDC6,CDC25A,CDC25B,CDC25C,CDC27,CDK2,CDK6,CDK7,CDKN1A,CDKN1B,CDKN1C,CDKN2D,CREBBP,E2F1,E2F2,E2F3,E2F5,EP300,FZR1,SFN,GSK3B,HDAC2,SMAD2,SMAD3,SMAD4,MCM2,MCM6,GADD45B,ORC4,RAD21,RB1,RBL2,SKP1,SKP2,TFDP1,TFDP2,TGFB2,TP53,TTK,WEE1,YWHAB,YWHAE,YWHAG,YWHAH,YWHAZ,SMC1A,CDC14B,CDC14A,CDC23,SMC3,CCNE2,ANAPC13,ESPL1,STAG1,STAG2,GADD45G,YWHAQ
Pathway	126909	Oocyte meiosis	BioSystems: KEGG	0.0001185	0.4141	0.001637	0.0143	65	124	52.4194	ADCY1,ADCY2,ADCY3,ADCY6,ADCY7,ADCY9,AR,CALM1,CALM3,CAMK2A,CAMK2D,CAMK2G,CCNE1,CDK1,CDC25C,CDC27,CDK2,CPEB2,IGF1,IGF1R,ITPR1,ITPR2,ITPR3,PGR,PPP1CB,PPP1CC,PPP2CA,PPP2R1A,PPP2R1B,PPP2R5A,PPP2R5C,PPP2R5E,PPP3CA,PPP3CB,PPP3R1,PPP3R2,PRKACA,PRKACB,MAPK1,MAP2K1,RPS6KA1,RPS6KA2,RPS6KA3,CPEB3,SKP1,AURKA,FBXW11,YWHAB,YWHAE,YWHAG,YWHAH,YWHAZ,SMC1A,CDC23,BTRC,SMC3,CCNE2,ANAPC13,ESPL1,SLK,CALML4,RPS6KA6,YWHA…
Pathway	1269233	Toll Like Receptor 9 (TLR9) Cascade	BioSystems: REACTOME	0.0001224	0.4279	0.001685	0.01472	53	97	54.6392	APP,CHUK,MAP3K8,CREB1,ATF2,MAPK14,DHX9,DUSP3,DUSP4,DUSP6,DUSP7,ELK1,FOS,HMGB1,IKBKB,IRAK1,JUN,MEF2A,MEF2C,MAP3K1,PPP2CA,PPP2R1A,PPP2R1B,MAPK1,MAPK8,MAPK11,MAPK9,MAPK10,MAP2K1,RPS6KA1,RPS6KA2,RPS6KA3,MAP2K4,SKP1,TAB2,MAP3K7,FBXW11,TLR4,TRAF6,UBA52,UBE2N,UBE2V1,MAPKAPK3,PELI2,PELI1,EEA1,RIPK2,BTRC,RPS6KA5,MAPKAPK2,TICAM2,TAB3,RBSN
Pathway	P00030	Hypoxia response via HIF activation	PantherDB	0.0001264	0.4419	0.001733	0.01514	19	26	73.0769	AKT2,ARNT,CREBBP,HIF1A,PIK3C2A,PIK3C2B,PIK3CB,PIK3CD,PIK3CG,PIK3R1,PIK3R2,EGLN1,PTEN,RORC,VHL,PIK3R3,AKT3,EGLN3,EGLN2
Pathway	P00010	B cell activation	PantherDB	0.000128	0.4474	0.001741	0.01521	35	58	60.3448	ARAF,CD79B,CHUK,MAPK14,FOS,IKBKB,ITPR1,ITPR2,ITPR3,JUN,MAP3K3,NFATC2,NFATC3,NFATC4,NRAS,PIK3CB,PIK3CD,PIK3CG,PPP3CA,PPP3CB,PRKCB,PRKCD,MAPK1,MAPK8,MAPK11,MAPK9,MAPK10,MAP2K1,PTPRC,RAC1,RAC2,SOS1,SOS2,VAV3,MAP3K2
Pathway	83119	Non-small cell lung cancer	BioSystems: KEGG	0.000128	0.4474	0.001741	0.01521	35	58	60.3448	AKT2,ARAF,BAD,CCND1,CDK6,RASSF5,E2F1,E2F2,E2F3,EGFR,FOXO3,GRB2,KRAS,NRAS,PDPK1,PIK3CB,PIK3CD,PIK3R1,PIK3R2,PRKCA,PRKCB,MAPK1,MAP2K1,RARB,RB1,RXRB,SOS1,SOS2,STAT3,STAT5B,STK4,TP53,PIK3R3,AKT3,EML4
Pathway	1269237	MyD88:Mal cascade initiated on plasma membrane	BioSystems: REACTOME	0.0001329	0.4646	0.001773	0.01549	52	95	54.7368	APP,CD36,CHUK,MAP3K8,CREB1,ATF2,MAPK14,DHX9,DUSP3,DUSP4,DUSP6,DUSP7,ELK1,FOS,HMGB1,IKBKB,IRAK1,JUN,MEF2A,MEF2C,MAP3K1,PPP2CA,PPP2R1A,PPP2R1B,MAPK1,MAPK8,MAPK11,MAPK9,MAPK10,MAP2K1,RPS6KA1,RPS6KA2,RPS6KA3,MAP2K4,SKP1,TAB2,MAP3K7,FBXW11,TLR4,TRAF6,UBA52,UBE2N,UBE2V1,MAPKAPK3,PELI2,PELI1,SOCS1,RIPK2,BTRC,RPS6KA5,MAPKAPK2,TAB3
Pathway	1269239	Toll Like Receptor TLR1:TLR2 Cascade	BioSystems: REACTOME	0.0001329	0.4646	0.001773	0.01549	52	95	54.7368	APP,CD36,CHUK,MAP3K8,CREB1,ATF2,MAPK14,DHX9,DUSP3,DUSP4,DUSP6,DUSP7,ELK1,FOS,HMGB1,IKBKB,IRAK1,JUN,MEF2A,MEF2C,MAP3K1,PPP2CA,PPP2R1A,PPP2R1B,MAPK1,MAPK8,MAPK11,MAPK9,MAPK10,MAP2K1,RPS6KA1,RPS6KA2,RPS6KA3,MAP2K4,SKP1,TAB2,MAP3K7,FBXW11,TLR4,TRAF6,UBA52,UBE2N,UBE2V1,MAPKAPK3,PELI2,PELI1,SOCS1,RIPK2,BTRC,RPS6KA5,MAPKAPK2,TAB3
Pathway	1269240	Toll Like Receptor TLR6:TLR2 Cascade	BioSystems: REACTOME	0.0001329	0.4646	0.001773	0.01549	52	95	54.7368	APP,CD36,CHUK,MAP3K8,CREB1,ATF2,MAPK14,DHX9,DUSP3,DUSP4,DUSP6,DUSP7,ELK1,FOS,HMGB1,IKBKB,IRAK1,JUN,MEF2A,MEF2C,MAP3K1,PPP2CA,PPP2R1A,PPP2R1B,MAPK1,MAPK8,MAPK11,MAPK9,MAPK10,MAP2K1,RPS6KA1,RPS6KA2,RPS6KA3,MAP2K4,SKP1,TAB2,MAP3K7,FBXW11,TLR4,TRAF6,UBA52,UBE2N,UBE2V1,MAPKAPK3,PELI2,PELI1,SOCS1,RIPK2,BTRC,RPS6KA5,MAPKAPK2,TAB3
Pathway	1269279	Fcgamma receptor (FCGR) dependent phagocytosis	BioSystems: REACTOME	0.0001329	0.4646	0.001773	0.01549	52	95	54.7368	ACTG1,CDC42,CFL1,CRK,DOCK1,FCGR1A,FCGR2A,NCKIPSD,PLPP5,GRB2,ITPR1,ITPR2,ITPR3,LIMK1,MYH9,MYO1C,MYO5A,MYO10,PAK1,PIK3CB,PIK3R1,PIK3R2,PLD1,PLD2,PRKCD,PRKCE,MAPK1,PTK2,RAC1,BRK1,SRC,PLD3,WAS,WIPF1,YES1,PLA2G6,WASF1,WASL,ABI1,ARPC5,ARPC3,ACTR3,ACTR2,ARPC2,ABI2,WASF2,VAV3,AHCYL1,NCKAP1,WASF3,ELMO2,WIPF2
Pathway	1269238	Toll Like Receptor 2 (TLR2) Cascade	BioSystems: REACTOME	0.0001329	0.4646	0.001773	0.01549	52	95	54.7368	APP,CD36,CHUK,MAP3K8,CREB1,ATF2,MAPK14,DHX9,DUSP3,DUSP4,DUSP6,DUSP7,ELK1,FOS,HMGB1,IKBKB,IRAK1,JUN,MEF2A,MEF2C,MAP3K1,PPP2CA,PPP2R1A,PPP2R1B,MAPK1,MAPK8,MAPK11,MAPK9,MAPK10,MAP2K1,RPS6KA1,RPS6KA2,RPS6KA3,MAP2K4,SKP1,TAB2,MAP3K7,FBXW11,TLR4,TRAF6,UBA52,UBE2N,UBE2V1,MAPKAPK3,PELI2,PELI1,SOCS1,RIPK2,BTRC,RPS6KA5,MAPKAPK2,TAB3
Pathway	1269227	Toll Like Receptor 7/8 (TLR7/8) Cascade	BioSystems: REACTOME	0.0001443	0.5044	0.001911	0.01669	51	93	54.8387	APP,CHUK,MAP3K8,CREB1,ATF2,MAPK14,DHX9,DUSP3,DUSP4,DUSP6,DUSP7,ELK1,FOS,HMGB1,IKBKB,IRAK1,JUN,MEF2A,MEF2C,MAP3K1,PPP2CA,PPP2R1A,PPP2R1B,MAPK1,MAPK8,MAPK11,MAPK9,MAPK10,MAP2K1,RPS6KA1,RPS6KA2,RPS6KA3,MAP2K4,SKP1,TAB2,MAP3K7,FBXW11,TLR4,TRAF6,UBA52,UBE2N,UBE2V1,MAPKAPK3,PELI2,PELI1,RIPK2,BTRC,RPS6KA5,MAPKAPK2,TICAM2,TAB3
Pathway	1269228	MyD88 dependent cascade initiated on endosome	BioSystems: REACTOME	0.0001443	0.5044	0.001911	0.01669	51	93	54.8387	APP,CHUK,MAP3K8,CREB1,ATF2,MAPK14,DHX9,DUSP3,DUSP4,DUSP6,DUSP7,ELK1,FOS,HMGB1,IKBKB,IRAK1,JUN,MEF2A,MEF2C,MAP3K1,PPP2CA,PPP2R1A,PPP2R1B,MAPK1,MAPK8,MAPK11,MAPK9,MAPK10,MAP2K1,RPS6KA1,RPS6KA2,RPS6KA3,MAP2K4,SKP1,TAB2,MAP3K7,FBXW11,TLR4,TRAF6,UBA52,UBE2N,UBE2V1,MAPKAPK3,PELI2,PELI1,RIPK2,BTRC,RPS6KA5,MAPKAPK2,TICAM2,TAB3
Pathway	138068	Signaling events mediated by Stem cell factor receptor (c-Kit)	BioSystems: Pathway Interaction Database	0.0001468	0.5131	0.001936	0.01691	32	52	61.5385	BAD,BCL2,CBL,CREBBP,CRKL,FOXO3,GAB1,GRB2,GRB10,GSK3B,KIT,SPRED2,KITLG,MITF,PDPK1,PIK3C2B,PIK3R1,MAPK8,MAP2K1,PTEN,PTPN11,PTPRO,RPS6KB1,SHC1,SNAI2,SOS1,STAT1,STAT3,SOCS1,GRAP2,SH2B3,SPRED1
Pathway	1457794	Signaling by MET	BioSystems: REACTOME	0.0001507	0.5268	0.001962	0.01714	40	69	57.971	ARF6,CBL,CRK,CRKL,EPS15,GAB1,GRB2,RAPGEF1,HGF,ITGA3,ITGB1,KRAS,LAMA4,LAMB1,LAMC1,MET,NRAS,PIK3R1,PTK2,PTPN1,PTPN2,PTPN11,PTPRJ,RAC1,RAP1A,RAP1B,SH3GL2,SHC1,SOS1,SRC,STAT3,GGA3,UBA52,STAM,RANBP10,HGS,LRIG1,RANBP9,STAM2,SH3KBP1
Pathway	83055	p53 signaling pathway	BioSystems: KEGG	0.0001507	0.5268	0.001962	0.01714	40	69	57.971	FAS,ATM,ATR,CCND1,BID,CASP3,CASP8,CCND2,CCNE1,CCNG1,CCNG2,CDK1,CDK2,CDK6,CDKN1A,RRM2B,SESN2,SHISA5,SFN,IGF1,MDM4,GADD45B,PMAIP1,PTEN,STEAP3,RRM2,SIAH1,THBS1,TP53,RPRM,CCNE2,RCHY1,EI24,GORAB,BBC3,SESN1,GADD45G,SESN3,PERP,ZMAT3
Pathway	1457809	Synthesis of active ubiquitin: roles of E1 and E2 enzymes	BioSystems: REACTOME	0.0001514	0.529	0.001962	0.01714	21	30	70	CDC34,UBE2K,UBE2R2,UBA6,UBE2W,UBA52,UBA1,UBE2A,UBE2D1,UBE2D2,UBE2E1,UBE2G1,UBE2G2,UBE2H,UCHL3,USP7,USP9X,OTULIN,UBE2E3,UBE2C,UBE2Z
Pathway	P00009	Axon guidance mediated by netrin	PantherDB	0.0001514	0.529	0.001962	0.01714	21	30	70	CDC42,ABLIM1,NFATC2,NFATC3,NFATC4,PIK3C2A,PIK3C2B,PIK3CB,PIK3CD,PIK3CG,PIK3R1,PIK3R2,RAC1,RAC2,NTNG1,UNC5D,VASP,PIK3R3,RHOU,NTN1,NTN4
Pathway	1270231	Cell-Cell communication	BioSystems: REACTOME	0.0001516	0.5298	0.001962	0.01714	69	134	51.4925	ACTN4,DST,CD47,CDH1,CDH2,CDH4,CDH6,CDH9,CDH10,CDH11,CDH12,COL17A1,CLDN4,MAPK14,CTNNB1,CTNND1,FLNA,FLNC,FYB1,PARD6G,PARD6B,GRB2,ITGA6,ITGB1,LIMS1,AFDN,CLDN22,PAK1,PIK3CB,PIK3R1,PIK3R2,PRKCI,MAPK8,MAPK11,PTK2,PTPN11,NECTIN1,NECTIN2,PXN,RAC1,KIRREL1,RSU1,PARVA,SPTBN1,SRC,CD2AP,CADM1,VASP,CADM2,DSCAML1,NCK2,CASK,CADM3,IQGAP1,SKAP2,WASL,CLDN12,CLDN8,CLDN2,CLDN1,NTN1,ARHGEF6,NECTIN3,SIRPA,MAGI2,CRB3,MP…
Pathway	138027	Regulation of Androgen receptor activity	BioSystems: Pathway Interaction Database	0.0001526	0.5332	0.001967	0.01719	31	50	62	AR,CEBPA,CREBBP,MAPK14,ZMIZ2,EGR1,EP300,FOXO1,HDAC7,NR3C1,GSK3B,JUN,POU2F1,MAPK8,MAP2K4,SMARCA2,SMARCC1,SMARCE1,SRC,SIRT1,TMPRSS2,NR2C1,NR2C2,NCOA1,TRIM24,KAT2B,RCHY1,CARM1,NCOA2,APPBP2,KAT7
Pathway	P00048	PI3 kinase pathway	PantherDB	0.0001579	0.5517	0.002028	0.01772	30	48	62.5	AKT2,BAD,CCND1,CCND2,FOXO1,FOXO3,GNAI1,GNAI3,GNAQ,GNB1,GNB2,GSK3B,IGFBP1,INPP5A,INPPL1,INSR,FOXO4,NRAS,PDPK1,PIK3CB,PIK3R1,PIK3R2,PTEN,RPS6KB1,SOS1,SOS2,YWHAZ,PIK3R3,AKT3,GNB4
Pathway	1269445	p75 NTR receptor-mediated signalling	BioSystems: REACTOME	0.0001601	0.5596	0.002035	0.01778	54	100	54	ABR,RHOA,BAD,CASP2,CASP3,ARHGEF3,ECT2,APH1A,FGD1,ARHGEF35,LINGO1,ARHGEF39,HDAC2,IKBKB,IRAK1,NGF,NGFR,PRKCI,MAPK8,ARHGEF38,RAC1,ARHGEF10L,ITSN1,ARHGEF15,ARHGEF40,SOS1,SOS2,FGD4,ARHGEF9,ADAM17,ARHGEF12,NCSTN,TIAM1,TRAF6,TRIO,UBA52,YWHAE,ARHGEF5,RTN4,RIPK2,HDAC3,ARHGEF7,SQSTM1,KALRN,ARHGEF2,ARHGEF6,ARHGEF26,ARHGEF11,BCL2L11,NET1,VAV3,GNA13,AKAP13,PLEKHG2
Pathway	PW:0000639	insulin responsive facilitative sugar transporter mediated glucose transport pathway	Pathway Ontology	0.0001601	0.5595	0.002035	0.01778	15	19	78.9474	AKT2,RAB14,RAB8B,LNPEP,MYO5A,RAB2A,RAB5A,SLC2A4,STX4,VAMP2,STXBP4,RAB11A,SNAP23,TBC1D4,RAB10
Pathway	138015	Regulation of cytoplasmic and nuclear SMAD2/3 signaling	BioSystems: Pathway Interaction Database	0.0001601	0.5595	0.002035	0.01778	15	19	78.9474	CALM1,CALM3,PIAS4,KPNB1,KPNA2,SMAD2,SMAD3,SMAD4,MAP3K1,PPM1A,MAPK1,UBE2I,NUP153,CTDSP2,CTDSPL
Pathway	M19118	Keratinocyte Differentiation	MSigDB C2 BIOCARTA (v6.0)	0.0001625	0.568	0.002051	0.01792	29	46	63.0435	FAS,FASLG,BCL2,CEBPA,CHUK,MAPK14,EGFR,ETS1,ETS2,FOS,HOXA7,IKBKB,JUN,MAP3K1,MAP3K5,PPP2CA,PRKCA,PRKCB,PRKCD,PRKCE,PRKCQ,MAPK1,MAPK8,MAP2K1,MAP2K4,SP1,TNFRSF1B,TRAF2,MAP3K14
Pathway	137914	Presenilin action in Notch and Wnt signaling	BioSystems: Pathway Interaction Database	0.0001625	0.568	0.002051	0.01792	29	46	63.0435	ADAM10,APC,CCND1,CREBBP,CSNK1A1,CSNK2A1,CTNNB1,APH1A,FOS,NLK,GSK3B,NKD1,RBPJ,JUN,LRP6,NEDD4,PPARD,MAPK1,PSEN1,DKK1,MAP3K7,FBXW11,NCSTN,WNT1,AXIN1,FZD1,BTRC,DKK2,WIF1
Pathway	138062	Signaling events mediated by HDAC Class II	BioSystems: Pathway Interaction Database	0.0001657	0.5792	0.002069	0.01807	23	34	67.6471	GRK2,BCL6,ESR1,HDAC7,GNB1,NR3C1,MEF2C,BCOR,RAN,RANBP2,SRF,UBE2I,SUMO1,XPO1,YWHAB,YWHAE,ANKRA2,HDAC3,NCOR2,HDAC9,HDAC4,HDAC5,TUBA1B
Pathway	137956	HIF-2-alpha transcription factor network	BioSystems: Pathway Interaction Database	0.0001657	0.5792	0.002069	0.01807	23	34	67.6471	ARNT,CREBBP,EFNA1,ELK1,EP300,EPAS1,ETS1,FXN,MMP14,SLC11A2,PGK1,EGLN1,HIF1AN,SLC2A1,SP1,ELOC,SIRT1,VEGFA,VHL,BHLHE40,ABCG2,EGLN3,EGLN2
Pathway	138034	Arf6 signaling events	BioSystems: Pathway Interaction Database	0.0001657	0.5792	0.002069	0.01807	23	34	67.6471	ADRB2,ARF6,ARRB2,EFNA1,EGFR,EPHA2,ARAP2,GNAQ,HGF,ITGB3,LHCGR,MET,PXN,SRC,KIF13B,ACAP2,TSHR,USP6,CYTH3,CYTH2,IPCEF1,FBXO8,GIT1
Pathway	M3005	Genes encoding collagen proteins	MSigDB C2 BIOCARTA (v6.0)	0.0001664	0.5815	0.00207	0.01808	28	44	63.6364	COL1A1,COL1A2,COL3A1,COL4A1,COL4A2,COL4A3,COL4A5,COL4A6,COL5A1,COL5A2,COL6A3,COL8A2,COL9A1,COL9A3,COL10A1,COL11A1,COL12A1,COL13A1,COL15A1,COL17A1,COL19A1,COL5A3,COL27A1,COL26A1,COL22A1,COL14A1,COL24A1,COL21A1
Pathway	M6220	Agrin in Postsynaptic Differentiation	MSigDB C2 BIOCARTA (v6.0)	0.0001694	0.592	0.002085	0.01822	24	36	66.6667	ACTA1,CDC42,DAG1,DMD,EGFR,CTTN,NRG1,ITGA1,ITGB1,JUN,LAMA4,PAK1,PAK2,MAPK1,MAPK8,PTK2,PXN,RAC1,SP1,SRC,UTRN,PAK5,GIT2,PAK4
Pathway	M862	p38 MAPK Signaling Pathway	MSigDB C2 BIOCARTA (v6.0)	0.0001709	0.5972	0.002085	0.01822	26	40	65	CDC42,CREB1,ATF2,MAPK14,ELK1,GRB2,HMGN1,HSPB2,MAX,MEF2A,MEF2C,MEF2D,MAP3K1,MAP3K5,MAP3K9,PLA2G4A,RAC1,MAP2K4,SHC1,STAT1,MAP3K7,TGFB2,TGFBR1,TRAF2,RPS6KA5,MAPKAPK2
Pathway	1269288	Negative regulation of MAPK pathway	BioSystems: REACTOME	0.0001709	0.5972	0.002085	0.01822	26	40	65	ARAF,DUSP1,DUSP2,DUSP4,DUSP5,DUSP6,DUSP7,DUSP8,DUSP9,KRAS,MARK3,NRAS,PAQR3,PPP2CA,PPP2R1A,PPP2R1B,PPP2R5A,PPP2R5C,PPP2R5E,MAPK1,MAP2K1,UBA52,YWHAB,BRAP,DUSP10,DUSP16
Pathway	M3342	Integrin Signaling Pathway	MSigDB C2 BIOCARTA (v6.0)	0.000171	0.5976	0.002085	0.01822	25	38	65.7895	ACTA1,RHOA,BCR,CAPN1,CAV1,CRKL,GRB2,RAPGEF1,ITGA1,ITGB1,JUN,PPP1R12B,MAPK1,MAPK8,MAP2K1,PTK2,PXN,RAP1A,ROCK1,SHC1,SOS1,SRC,TLN1,TNS1,VCL
Pathway	1269447	Cell death signalling via NRAGE, NRIF and NADE	BioSystems: REACTOME	0.0001716	0.5998	0.002085	0.01822	44	78	56.4103	ABR,BAD,CASP2,CASP3,ARHGEF3,ECT2,APH1A,FGD1,ARHGEF35,ARHGEF39,NGF,NGFR,MAPK8,ARHGEF38,RAC1,ARHGEF10L,ITSN1,ARHGEF15,ARHGEF40,SOS1,SOS2,FGD4,ARHGEF9,ARHGEF12,NCSTN,TIAM1,TRAF6,TRIO,UBA52,YWHAE,ARHGEF5,ARHGEF7,SQSTM1,KALRN,ARHGEF2,ARHGEF6,ARHGEF26,ARHGEF11,BCL2L11,NET1,VAV3,GNA13,AKAP13,PLEKHG2
Pathway	83104	Shigellosis	BioSystems: KEGG	0.0001718	0.6006	0.002085	0.01822	38	65	58.4615	ACTG1,CDC42,CHUK,CRK,CRKL,MAPK14,DIAPH1,DOCK1,CTTN,IKBKB,ITGA5,ITGB1,PFN1,PFN2,MAPK1,MAPK8,MAPK11,MAPK9,MAPK10,RAC1,ROCK1,SRC,FBXW11,UBE2D2,VCL,WAS,RIPK2,WASF1,BTRC,WASL,ATG5,ROCK2,ARPC5,ARPC3,ARPC2,WASF2,ELMO2,ARPC5L
Pathway	1222951	Renin secretion	BioSystems: KEGG	0.0001718	0.6006	0.002085	0.01822	38	65	58.4615	ADCY6,ADCYAP1,ADCYAP1R1,ADORA1,ADRB1,ADRB2,ADRB3,CACNA1C,CACNA1D,CALM1,CALM3,CREB1,CTSB,EDNRA,GNAI1,GNAI3,GNAQ,GNAS,ITPR1,ITPR2,ITPR3,KCNJ2,KCNMA1,PDE3A,PDE3B,PDE1B,PLCB2,PLCB4,PPP3CA,PPP3CB,PPP3R1,PPP3R2,PRKACA,PRKACB,PTGER2,PTGER4,PLCB1,CALML4
Pathway	1383020	PI5P, PP2A and IER3 Regulate PI3K/AKT Signaling	BioSystems: REACTOME	0.0001842	0.6439	0.002228	0.01946	48	87	55.1724	CD28,CD80,CD86,HBEGF,EGFR,ERBB4,EREG,FGF2,FGF4,FGF5,FGF7,FGF9,FGFR2,GAB1,GRB2,HGF,NRG1,INSR,KIT,MET,KITLG,PDGFB,PDGFRA,PIK3CB,PIK3CD,PIK3R1,PIK3R2,PIP4K2A,PPP2CA,PPP2R1A,PPP2R1B,PPP2R5A,PPP2R5C,PPP2R5E,MAPK1,PTPN11,SRC,FGF23,PIP5K1A,PIP5K1B,PIP4K2B,PIK3R3,IRS2,IER3,KL,FRS2,ICOS,PIP4K2C
Pathway	82983	Glycosaminoglycan biosynthesis - keratan sulfate	BioSystems: KEGG	0.0001876	0.6556	0.002261	0.01975	12	14	85.7143	FUT8,B4GALT1,CHST6,ST3GAL1,ST3GAL2,CHST1,B4GALT4,B4GALT3,CHST2,CHST4,B3GNT2,B3GNT7
Pathway	698773	Circadian entrainment	BioSystems: KEGG	0.0001896	0.6627	0.002272	0.01985	52	96	54.1667	ADCY1,ADCY2,ADCY3,ADCY6,ADCY7,ADCY9,ADCYAP1R1,CACNA1C,CACNA1D,CALM1,CALM3,CAMK2A,CAMK2D,CAMK2G,CREB1,FOS,GNG13,GNAI1,GNAI3,GNAQ,GNAS,GNB1,GNB2,GNG5,GNG11,GRIA1,GRIA2,GRIA3,GRIA4,GRIN2A,GRIN2B,ITPR1,ITPR3,KCNJ3,KCNJ6,NOS1,PER1,PLCB2,PLCB4,PRKACA,PRKACB,PRKCA,PRKCB,PRKG1,MAPK1,RYR2,RYR3,GNG12,PLCB1,RPS6KA5,CALML4,GNB4
Pathway	1269464	Signalling to ERKs	BioSystems: REACTOME	0.0001898	0.6634	0.002272	0.01985	124	266	46.6165	ARAF,ARRB1,ARRB2,CALM1,CALM3,CAMK2A,CAMK2D,CAMK2G,CRK,CRKL,MAPK14,DLG4,HBEGF,DUSP1,DUSP2,DUSP4,DUSP5,DUSP6,DUSP7,DUSP8,DUSP9,EGFR,ERBB4,EREG,FGF2,FGF4,FGF5,FGF7,FGF9,FGFR2,FGG,FN1,GDNF,GRB2,RAPGEF1,GRIN2A,GRIN2B,HGF,NRG1,IL2RA,IL2RG,IL3,ITGB3,JAK1,KIT,KRAS,SPRED2,MARK3,MET,KITLG,MAP3K11,NCAM1,NF1,NGF,NRAS,NRTN,KSR2,PAQR3,PDGFB,PDGFRA,PHB,PPP2CA,PPP2R1A,PPP2R1B,PPP2R5A,PPP2R5C,PPP2R5E,MAPK1,MAPK11…
Pathway	M2623	IGF-1 Signaling Pathway	MSigDB C2 BIOCARTA (v6.0)	0.0001987	0.6945	0.002366	0.02067	16	21	76.1905	CSNK2A1,ELK1,FOS,GRB2,IGF1,IGF1R,JUN,PIK3CG,PIK3R1,MAPK8,MAP2K1,PTPN11,RASA1,SHC1,SOS1,SRF
Pathway	835410	Thyroid hormone synthesis	BioSystems: KEGG	0.0001993	0.6964	0.002366	0.02067	42	74	56.7568	ADCY1,ADCY2,ADCY3,ADCY6,ADCY7,ADCY9,ATP1A2,ATP1B1,ATP1B3,CANX,DUOX2,CREB1,ATF2,GNAQ,GNAS,GPX1,GPX3,GPX7,GSR,HSPA5,ITPR1,ITPR2,ITPR3,LRP2,SLC26A4,PLCB2,PLCB4,PRKACA,PRKACB,PRKCA,PRKCB,PLCB1,ATP1B4,HSP90B1,TSHR,PAX8,CREB3L1,CREB5,CREB3,GPX6,IYD,CREB3L2
Pathway	1269584	Opioid Signalling	BioSystems: REACTOME	0.0001997	0.6979	0.002366	0.02067	47	85	55.2941	ADCY1,ADCY2,ADCY3,ADCY6,ADCY7,ADCY9,GRK2,CALM1,CALM3,CDK5,CREB1,GNG13,GNAI1,GNAI3,GNAL,GNAT1,GNB1,GNB2,GNG5,GNG11,ITPR1,ITPR2,ITPR3,OPRM1,PDE4B,PDE4C,PDE4D,PDE1B,PLA2G4A,PLCB2,PLCB4,PPP2CA,PPP2R1A,PPP2R1B,PPP3CA,PPP3CB,PPP3R1,PRKACA,PRKACB,PRKAR2A,PRKCA,PRKCD,MAPK1,GNG12,PLCB1,GNB4,AHCYL1
Pathway	83080	T cell receptor signaling pathway	BioSystems: KEGG	0.0002062	0.7208	0.002427	0.0212	55	103	53.3981	AKT2,RHOA,CBL,CBLB,CD3E,CD28,CD40LG,CDC42,CHUK,MAP3K8,MAPK14,DLG1,FOS,GRB2,GSK3B,IFNG,IKBKB,IL10,ITK,JUN,KRAS,NFATC2,NFATC3,NRAS,PAK1,PAK2,PDPK1,PIK3CB,PIK3CD,PIK3R1,PIK3R2,PPP3CA,PPP3CB,PPP3R1,PPP3R2,PRKCQ,MAPK1,MAPK11,MAPK9,MAP2K1,PTPRC,SOS1,SOS2,MAP3K7,PAK5,NCK2,PIK3R3,MAP3K14,GRAP2,AKT3,RASGRP1,PAK4,VAV3,MALT1,ICOS
Pathway	1144996	Glucagon signaling pathway	BioSystems: KEGG	0.0002062	0.7208	0.002427	0.0212	55	103	53.3981	ACACA,ADCY2,AKT2,CALM1,CALM3,CAMK2A,CAMK2D,CAMK2G,CPT1A,CREB1,ATF2,CREBBP,EP300,PRKAG2,FOXO1,SIK1,GNAQ,GNAS,GYS1,ITPR1,ITPR2,ITPR3,PCK1,PDE3B,PDHB,PGAM1,PHKB,PLCB2,PLCB4,PPARA,PPP3CA,PPP4C,PPP3CB,PPP3R1,PPP3R2,PRKAA1,PRKAA2,PRKAB2,PRKACA,PRKACB,SLC2A1,SLC2A2,PPP4R3A,SIK2,PLCB1,SIRT1,PPP4R3B,G6PC2,CREB3L1,CREB5,CALML4,AKT3,CREB3,PPARGC1A,CREB3L2
Pathway	1269882	Golgi Associated Vesicle Biogenesis	BioSystems: REACTOME	0.0002188	0.7646	0.002566	0.02241	34	57	59.6491	AP1G1,ARF1,ARRB1,AP1S1,CLTA,CLTC,CPD,SNX9,HSPA8,IGF2R,OCRL,SH3D19,PIK3C2A,TBC1D8B,RAB5C,SORT1,SH3GL2,SNX2,VAMP2,VAMP7,TFRC,TPD52,SNAPIN,YIPF6,PICALM,AP1S2,HIP1R,CLINT1,PUM1,DNAJC6,BLOC1S6,ACBD3,AP1S3,TXNDC5
Pathway	1268738	SUMOylation	BioSystems: REACTOME	0.0002197	0.7679	0.002568	0.02244	58	110	52.7273	SEH1L,PARP1,BMI1,PHC1,PHC2,HDAC7,PIAS4,CBX2,HNRNPC,NUP54,MITF,NUP98,NUP43,PML,RAD21,RANBP2,CDCA8,RNF2,RPA1,NDC1,SUMO2,SP3,SP100,SMC5,AURKA,NUP210,NUP160,TDG,TFAP2A,TFAP2B,TFAP2C,NUP188,TOP1,TP53,TPR,UBE2I,SUMO1,XRCC4,NSMCE2,PCGF2,SMC1A,PIAS1,HERC2,SENP5,SMC3,AURKB,MDC1,NUP58,POM121,NUP153,SAE1,SENP2,STAG1,PIAS3,POM121C,STAG2,NUP50,PHC3
Pathway	1269529	Downregulation of SMAD2/3:SMAD4 transcriptional activity	BioSystems: REACTOME	0.0002325	0.8128	0.002674	0.02336	17	23	73.913	PARP1,TRIM33,SMAD2,SMAD3,SMAD4,PPM1A,RNF111,SKIL,NEDD4L,TGIF1,UBA52,UBE2D1,UBE2D3,USP9X,NCOR1,NCOR2,TGIF2
Pathway	1269511	RHO GTPases activate PAKs	BioSystems: REACTOME	0.0002325	0.8128	0.002674	0.02336	17	23	73.913	CALM1,CALM3,CDC42,CTTN,FLNA,LIMK1,MYH9,MYH10,MYLK,PPP1R12A,PPP1R12B,NF2,PAK1,PAK2,PPP1CB,RAC1,MYL9
Pathway	M8601	Rac 1 cell motility signaling pathway	MSigDB C2 BIOCARTA (v6.0)	0.0002325	0.8128	0.002674	0.02336	17	23	73.913	CDK5,CFL1,LIMK1,MAP3K1,MYLK,PPP1R12B,PAK1,PDGFRA,PIK3CG,PIK3R1,PLD1,RAC1,RPS6KB1,TRIO,ARFIP2,CDK5R1,WASF1
Pathway	137969	Signaling events mediated by PRL	BioSystems: Pathway Interaction Database	0.0002325	0.8128	0.002674	0.02336	17	23	73.913	RHOA,RHOC,CCNE1,CDK2,CDKN1A,EGR1,ITGA1,ITGB1,MAPK1,RABGGTB,RAC1,ROCK1,SRC,PTP4A1,PTP4A2,TUBA1B,PTP4A3
Pathway	1268772	Dopamine Neurotransmitter Release Cycle	BioSystems: REACTOME	0.0002325	0.8128	0.002674	0.02336	17	23	73.913	APBA1,RAB3A,LIN7C,SLC18A2,RIMS1,SNAP25,STX1A,STXBP1,VAMP2,SYN1,SYN2,SYT1,SYN3,PPFIA4,PPFIA1,CASK,TSPOAP1
Pathway	1270030	PPARA activates gene expression	BioSystems: REACTOME	0.0002375	0.8301	0.002722	0.02378	64	124	51.6129	ABCA1,ACADM,ACOX1,AHR,ARNT,ARNTL,CCNC,CD36,CDK8,G0S2,CPT1A,CREBBP,EP300,ACSL1,PPARGC1B,HMGCS1,FADS1,ME1,MTF1,NFYA,NFYC,NPAS2,NRF1,PPARA,MED1,RORA,MED29,SP1,CDK19,SREBF1,SREBF2,RGL1,MED22,TBL1X,TEAD1,MED13L,TEAD3,TXNRD1,NCOA3,NCOA1,HDAC3,MED14,MED21,MED17,MED20,NR1D1,CLOCK,NCOR1,MED24,THRAP3,MED13,MED6,YAP1,CARM1,NCOA2,TNFRSF21,PPARGC1A,GLIPR1,MED4,GRHL1,TBL1XR1,MED8,CHD9,MED28
Pathway	1268879	PI3K/AKT Signaling in Cancer	BioSystems: REACTOME	0.000244	0.8526	0.002786	0.02434	49	90	54.4444	AKT2,BAD,CD28,CD80,CD86,CDKN1A,CDKN1B,CHUK,CREB1,HBEGF,EGFR,ERBB4,EREG,FGF2,FGF4,FGF5,FGF7,FGF9,FGFR2,FOXO1,FOXO3,AKT1S1,GAB1,GRB2,GSK3B,HGF,NRG1,KIT,MET,KITLG,FOXO4,PDGFB,PDGFRA,PDPK1,PIK3CB,PIK3CD,PIK3R1,PIK3R2,PTPN11,RICTOR,FGF23,PIK3R3,IRS2,KL,AKT3,FRS2,ICOS,MAPKAP1,MLST8
Pathway	547607	Amphetamine addiction	BioSystems: KEGG	0.0002476	0.8655	0.002819	0.02463	39	68	57.3529	CACNA1C,CACNA1D,CALM1,CALM3,CAMK2A,CAMK2D,CAMK2G,CREB1,ATF2,GRIN3A,DRD1,FOS,GNAS,GRIA1,GRIA2,GRIA3,GRIA4,GRIN2A,GRIN2B,JUN,MAOA,PPP1CB,PPP1CC,PPP3CA,PPP3CB,PPP3R1,PPP3R2,PRKACA,PRKACB,PRKCA,PRKCB,SLC18A2,STX1A,SIRT1,CREB3L1,CREB5,CALML4,CREB3,CREB3L2
Pathway	137970	EGF receptor (ErbB1) signaling pathway	BioSystems: Pathway Interaction Database	0.0002607	0.9111	0.002958	0.02584	18	25	72	EGFR,GAB1,GNAI1,GNAI3,GRB2,PAK1,PIK3CB,PIK3R1,MAPK1,PTPN1,PTPN11,RASA1,SOS1,SRC,STAT1,STAT3,TLN1,WASL
Pathway	1269322	Interleukin receptor SHC signaling	BioSystems: REACTOME	0.0002675	0.9349	0.003026	0.02643	120	258	46.5116	ARAF,ARRB1,ARRB2,CALM1,CALM3,CAMK2A,CAMK2D,CAMK2G,DLG4,HBEGF,DUSP1,DUSP2,DUSP4,DUSP5,DUSP6,DUSP7,DUSP8,DUSP9,EGFR,ERBB4,EREG,FGF2,FGF4,FGF5,FGF7,FGF9,FGFR2,FGG,FN1,GDNF,GRB2,GRIN2A,GRIN2B,HGF,NRG1,IL2RA,IL2RG,IL3,INPP5D,INPPL1,ITGB3,JAK1,KIT,KRAS,SPRED2,MARK3,MET,KITLG,MAP3K11,NCAM1,NF1,NRAS,NRTN,KSR2,PAQR3,PDGFB,PDGFRA,PHB,PIK3CB,PIK3CD,PIK3R1,PIK3R2,PPP2CA,PPP2R1A,PPP2R1B,PPP2R5A,PPP2R5C,PPP2R5…
Pathway	1269523	Signaling by TGF-beta Receptor Complex	BioSystems: REACTOME	0.0002744	0.9592	0.003094	0.02703	43	77	55.8442	PARP1,RHOA,CBL,CCNC,CCNT1,CCNT2,CDK8,E2F5,FKBP1A,TRIM33,JUNB,SMAD2,SMAD3,SMAD4,NEDD8,PPM1A,PPP1CB,PPP1CC,RNF111,SKIL,SP1,NEDD4L,TFDP1,TFDP2,TGFBR1,TGFBR2,TGIF1,ATP1B4,UBA52,UBE2D1,UBE2D3,XPO1,PMEPA1,SMURF1,USP9X,MTMR4,ZFYVE9,BAMBI,NCOR1,NCOR2,USP15,STRAP,TGIF2
Pathway	1470925	TBC/RABGAPs	BioSystems: REACTOME	0.0002793	0.9763	0.003128	0.02732	29	47	61.7021	ARF6,TBC1D10A,RAB6B,RAB8B,TBC1D13,RAB5A,RAB5B,RAB5C,TBC1D2,GGA2,GGA3,TSC1,RABGAP1,RAB7A,TBC1D24,TBC1D14,ULK1,RAB11A,RABEP1,RAB11B,GGA1,OPTN,RABGEF1,RAB35,GABARAPL2,TBC1D20,TBC1D17,TBC1D15,MAP1LC3B
Pathway	PW:0000578	scatter factor/hepatocyte growth factor signaling	Pathway Ontology	0.0002801	0.979	0.003128	0.02732	10	11	90.9091	CBL,CRKL,GAB1,GRB2,HGF,MET,PIK3R1,PTPN11,SHC1,SRC
Pathway	1457802	MET activates RAP1 and RAC1	BioSystems: REACTOME	0.0002801	0.979	0.003128	0.02732	10	11	90.9091	CRK,CRKL,GAB1,GRB2,RAPGEF1,HGF,MET,RAC1,RAP1A,RAP1B
Pathway	M1718	Genes related to IL4 rceptor signaling in B lymphocytes	MSigDB C2 BIOCARTA (v6.0)	0.0002829	0.9887	0.003149	0.02751	19	27	70.3704	AKT2,BAD,BCL2,GRB2,GSK3B,IL4R,JAK1,PDPK1,PIK3CD,PIK3R1,MAPK1,SHC1,SOS1,SOS2,STAT6,PPP1R13B,SOCS1,IRS2,AKT3
Pathway	P00039	Metabotropic glutamate receptor group III pathway	PantherDB	0.0002847	0.9951	0.003159	0.0276	37	64	57.8125	CACNA1E,CACNB1,GRIN3A,GNAI3,GNB1,GNB2,GNG5,GRIA1,GRIA2,GRIA3,GRIA4,GRIK2,GRIK3,GRIN2A,GRIN2B,GRM1,GRM4,GRM5,GRM6,GRM7,PRKACA,PRKACB,PRKAR2A,PRKX,SLC1A1,SLC1A2,SLC1A3,SNAP25,STX1A,VAMP1,VAMP2,SLC17A7,SNAP23,VAMP3,GNB4,VTI1A,STX1B
Pathway	1268743	SUMO E3 ligases SUMOylate target proteins	BioSystems: REACTOME	0.0002861	0.9999	0.003164	0.02764	55	104	52.8846	SEH1L,PARP1,BMI1,PHC1,PHC2,HDAC7,PIAS4,CBX2,HNRNPC,NUP54,MITF,NUP98,NUP43,PML,RAD21,RANBP2,CDCA8,RNF2,RPA1,NDC1,SUMO2,SP3,SP100,SMC5,AURKA,NUP210,NUP160,TDG,TFAP2A,TFAP2B,TFAP2C,NUP188,TOP1,TP53,TPR,UBE2I,SUMO1,XRCC4,NSMCE2,PCGF2,SMC1A,PIAS1,HERC2,SMC3,AURKB,MDC1,NUP58,POM121,NUP153,STAG1,PIAS3,POM121C,STAG2,NUP50,PHC3
Pathway	1270029	Regulation of lipid metabolism by Peroxisome proliferator-activated receptor alpha (PPARalpha)	BioSystems: REACTOME	0.0002903	1	0.0032	0.02796	65	127	51.1811	ABCA1,ACADM,ACOX1,AHR,ARNT,ARNTL,CCNC,CD36,CDK8,G0S2,CPT1A,CREBBP,EP300,ACSL1,PPARGC1B,HMGCS1,FADS1,ME1,MTF1,NFYA,NFYC,NPAS2,NRF1,PPARA,MED1,RORA,MED29,SP1,CDK19,SREBF1,SREBF2,RGL1,MED22,TBL1X,TEAD1,MED13L,TEAD3,TXNRD1,NCOA3,NCOA1,HDAC3,MED14,MED21,MED17,MED20,NR1D1,CLOCK,NCOR1,NCOR2,MED24,THRAP3,MED13,MED6,YAP1,CARM1,NCOA2,TNFRSF21,PPARGC1A,GLIPR1,MED4,GRHL1,TBL1XR1,MED8,CHD9,MED28
Pathway	1269485	VEGFR2 mediated cell proliferation	BioSystems: REACTOME	0.0002977	1	0.003243	0.02834	121	261	46.3602	ARAF,ARRB1,ARRB2,CALM1,CALM3,CAMK2A,CAMK2D,CAMK2G,DLG4,HBEGF,DUSP1,DUSP2,DUSP4,DUSP5,DUSP6,DUSP7,DUSP8,DUSP9,EGFR,ERBB4,EREG,FGF2,FGF4,FGF5,FGF7,FGF9,FGFR2,FGG,FN1,GDNF,GRB2,GRIN2A,GRIN2B,HGF,NRG1,IL2RA,IL2RG,IL3,ITGB3,ITPR1,ITPR2,ITPR3,JAK1,KIT,KRAS,SPRED2,MARK3,MET,KITLG,MAP3K11,NCAM1,NF1,NRAS,NRTN,KSR2,PAQR3,PDGFB,PDGFRA,PDPK1,PHB,PPP2CA,PPP2R1A,PPP2R1B,PPP2R5A,PPP2R5C,PPP2R5E,PRKCA,PRKCB,PRKC…
Pathway	83112	Thyroid cancer	BioSystems: KEGG	0.0002994	1	0.003243	0.02834	20	29	68.9655	CCND1,CDH1,CTNNB1,TCF7L1,LEF1,KRAS,NRAS,MAPK1,MAP2K1,RET,RXRB,TCF7,TCF7L2,TP53,TPM3,TPR,PAX8,CCDC6,NCOA4,TFG
Pathway	1208955	protein ubiquitylation	BioSystems: BIOCYC	0.0002994	1	0.003243	0.02834	20	29	68.9655	UBR1,CDC34,UBE2J1,RNF216,UBE2R2,UBA6,UBE2W,UBE2Q1,UBA1,UBE2D1,UBE2D3,UBE2E2,UBE2G2,UBE2V2,UBA3,UBE2L6,UBE2E3,UBE2NL,UBA5,UBE2Z
Pathway	P00032	Insulin/IGF pathway-mitogen activated protein kinase kinase/MAP kinase cascade	PantherDB	0.0002994	1	0.003243	0.02834	20	29	68.9655	ELK1,FOS,IGF1,IGF1R,IGF2,IGF2R,INSR,MAPK1,MAP2K1,RASA1,RPS6KA1,RPS6KA2,RPS6KA3,RPS6KB1,SOS1,SOS2,IRS2,RPS6KA4,RPS6KA5,RPS6KA6
Pathway	P04377	Beta1 adrenergic receptor signaling pathway	PantherDB	0.0002997	1	0.003243	0.02834	27	43	62.7907	ADCY2,ADCY7,ADRB1,CACNA1C,CACNA1D,CACNB1,CACNB2,CACNB3,CACNB4,GNAL,GNB1,GNB2,GNG5,PRKACA,PRKACB,PRKAR2A,PRKX,RYR2,RYR3,SNAP25,STX3,GNG12,VAMP1,VAMP2,SNAP23,VAMP3,GNB4
Pathway	P04378	Beta2 adrenergic receptor signaling pathway	PantherDB	0.0002997	1	0.003243	0.02834	27	43	62.7907	ADCY2,ADCY7,ADRB2,CACNA1C,CACNA1D,CACNB1,CACNB2,CACNB3,CACNB4,GNAL,GNB1,GNB2,GNG5,PRKACA,PRKACB,PRKAR2A,PRKX,RYR2,RYR3,SNAP25,STX3,GNG12,VAMP1,VAMP2,SNAP23,VAMP3,GNB4
Pathway	1269896	Translocation of GLUT4 to the plasma membrane	BioSystems: REACTOME	0.0003047	1	0.003275	0.02861	36	62	58.0645	AKT2,CALM1,CALM3,EXOC8,PRKAG2,RAB14,SFN,LNPEP,MYO1C,MYO5A,EXOC6,PRKAA2,PRKAB2,RAB13,RAC1,RALA,SLC2A4,STX4,VAMP2,EXOC7,RHOQ,YWHAB,YWHAE,YWHAG,YWHAH,YWHAZ,RALGAPB,RAB11A,SNAP23,KIF3B,C2CD5,TBC1D4,EXOC5,RAB10,YWHAQ,KIF3A
Pathway	1269448	NRAGE signals death through JNK	BioSystems: REACTOME	0.0003047	1	0.003275	0.02861	36	62	58.0645	ABR,BAD,ARHGEF3,ECT2,FGD1,ARHGEF35,ARHGEF39,NGF,NGFR,MAPK8,ARHGEF38,RAC1,ARHGEF10L,ITSN1,ARHGEF15,ARHGEF40,SOS1,SOS2,FGD4,ARHGEF9,ARHGEF12,TIAM1,TRIO,ARHGEF5,ARHGEF7,KALRN,ARHGEF2,ARHGEF6,ARHGEF26,ARHGEF11,BCL2L11,NET1,VAV3,GNA13,AKAP13,PLEKHG2
Pathway	1270244	Extracellular matrix organization	BioSystems: REACTOME	0.0003054	1	0.003275	0.02861	136	298	45.6376	ADAM10,CEACAM1,BMP1,BMP2,BMP4,DST,BSG,CAPN5,DDR1,CAPN1,CAPN3,CAPN6,CAST,CASP3,CD47,CDH1,COL1A1,COL1A2,COL3A1,COL4A1,COL4A2,COL4A3,COL4A5,COL4A6,COL5A1,COL5A2,COL6A3,COL8A2,COL9A1,COL9A3,COL10A1,COL11A1,COL12A1,COL13A1,COL15A1,COL17A1,COL19A1,COL5A3,HAPLN1,CTSB,CTSV,DAG1,DCN,SPOCK3,DMD,DMP1,ELN,FBLN1,FBN1,FBN2,EFEMP1,FGF2,TRAPPC4,LOXL4,FGG,FMOD,FN1,LOXL3,HSPG2,COL27A1,ICAM1,ITGA6,ITGA1,ITGA3,ITGA4…
Pathway	138032	Canonical Wnt signaling pathway	BioSystems: Pathway Interaction Database	0.0003105	1	0.003319	0.029	21	31	67.7419	APC,CAV1,CSNK1A1,CSNK1E,CTNNB1,DVL3,GSK3B,LRP6,CSNK1G1,PPP2CA,PPP2R1A,PPP2R2A,SKP1,FBXW11,AMER1,AXIN1,PIP5K1B,CUL3,RANBP3,BTRC,KLHL12
Pathway	1270318	Signaling by Robo receptor	BioSystems: REACTOME	0.000317	1	0.003378	0.02951	22	33	66.6667	ABL2,CDC42,PAK1,PAK2,PFN1,PFN2,RAC1,ROBO1,ROBO2,ENAH,SOS1,SOS2,CLASP2,CLASP1,SRGAP2,VASP,PAK5,SRGAP1,NCK2,SRGAP3,PAK4,CAP1
Pathway	M17400	ALK in cardiac myocytes	MSigDB C2 BIOCARTA (v6.0)	0.0003183	1	0.00338	0.02953	24	37	64.8649	ACVR1,APC,BMP2,BMP4,BMPR1A,BMPR2,ATF2,CTNNB1,GATA4,GSK3B,SMAD1,SMAD4,SMAD5,MEF2C,MAP3K7,TGFB2,TGFBR1,TGFBR2,TGFBR3,WNT1,AXIN1,FZD1,CHRD,NOG
Pathway	1268906	Signaling by WNT in cancer	BioSystems: REACTOME	0.0003194	1	0.00338	0.02953	23	35	65.7143	APC,CSNK1A1,CTBP2,CTNNB1,KREMEN1,GSK3B,LRP6,PPP2CA,PPP2R1A,PPP2R1B,PPP2R5A,PPP2R5C,PPP2R5E,DKK1,TCF7L2,AMER1,AXIN1,FZD4,FZD6,TNKS,DKK2,TNKS2,PORCN
Pathway	137934	E2F transcription factor network	BioSystems: Pathway Interaction Database	0.0003206	1	0.00338	0.02953	41	73	56.1644	ATM,CASP7,CCNE1,CDK1,CDC6,CDC25A,CDK2,CDKN1A,CDKN1B,CEBPA,CREBBP,E2F1,E2F2,E2F3,E2F5,E2F6,EP300,HIC1,MCL1,RB1,RBBP4,RBBP8,RBL2,RRM2,SMARCA2,SP1,SIRT1,TFDP1,TFDP2,TFE3,RYBP,CBX5,YY1,TRRAP,KAT2B,WASF1,CCNE2,TRIM28,HBP1,TOPBP1,E2F7
Pathway	137939	Direct p53 effectors	BioSystems: Pathway Interaction Database	0.0003211	1	0.00338	0.02953	67	132	50.7576	APC,FAS,BAK1,BCL2,BCL2L2,BCL6,BID,PRDM1,BNIP3L,CAV1,CCNG1,CDKN1A,RRM2B,CREBBP,CSE1L,DDX5,ARID3A,DUSP1,DUSP5,EGFR,EPHA2,EP300,JMY,SFN,GPX1,HDAC2,HGF,HIC1,FOXA1,IRF5,JUN,LIF,SH2D1A,MCL1,MET,NFYA,NFYC,DGCR8,PMAIP1,PML,DDIT4,PTEN,RB1,STEAP3,DKK1,SNAI2,SMARCA4,SCN3B,SP1,PPP1R13B,TFDP1,TP53,TP53BP2,BTG2,PCBP4,TIGAR,TRRAP,TP63,MAP4K4,RCHY1,RNF144B,CARM1,BBC3,SESN1,TP53INP1,RGCC,PERP
Pathway	1269465	Signalling to RAS	BioSystems: REACTOME	0.0003242	1	0.003402	0.02972	120	259	46.332	ARAF,ARRB1,ARRB2,CALM1,CALM3,CAMK2A,CAMK2D,CAMK2G,MAPK14,DLG4,HBEGF,DUSP1,DUSP2,DUSP4,DUSP5,DUSP6,DUSP7,DUSP8,DUSP9,EGFR,ERBB4,EREG,FGF2,FGF4,FGF5,FGF7,FGF9,FGFR2,FGG,FN1,GDNF,GRB2,GRIN2A,GRIN2B,HGF,NRG1,IL2RA,IL2RG,IL3,ITGB3,JAK1,KIT,KRAS,SPRED2,MARK3,MET,KITLG,MAP3K11,NCAM1,NF1,NGF,NRAS,NRTN,KSR2,PAQR3,PDGFB,PDGFRA,PHB,PPP2CA,PPP2R1A,PPP2R1B,PPP2R5A,PPP2R5C,PPP2R5E,MAPK1,MAPK11,IL17RD,MAP2K1,PS…
Pathway	1270261	Programmed Cell Death	BioSystems: REACTOME	0.0003393	1	0.00355	0.03102	86	177	48.5876	ADD1,AKT2,APC,BIRC3,XIAP,FAS,FASLG,BAD,BAK1,BCL2,BCL2L1,BID,MLKL,CASP3,CASP7,CASP8,CDH1,CTNNB1,DAPK1,DFFA,DFFB,DSG3,E2F1,SFN,H1F0,HMGB1,KPNA1,KPNB1,LMNA,LMNB1,MAPT,NMT1,OPA1,PAK2,PMAIP1,PPP3R1,PRKCD,PRKCQ,MAPK8,PSMA5,PSMB2,PSMB5,PSMC6,PSMD3,PSMD5,PSMD11,PTK2,ROCK1,SATB1,ACIN1,PSME4,PPP1R13B,TFDP1,TFDP2,TJP1,TLR4,TP53,TP53BP2,TRAF2,DAPK2,UBA52,DIABLO,YWHAB,YWHAE,YWHAG,YWHAH,YWHAZ,PSMB11,UNC5A,STK2…
Pathway	1269341	Platelet homeostasis	BioSystems: REACTOME	0.0003459	1	0.003608	0.03152	49	91	53.8462	ATP2A2,ATP2A3,ATP2B1,ATP2B2,ATP2B3,ATP2B4,CALM1,CALM3,MAPK14,PDE11A,GNG13,GNAS,GNB1,GNB2,GNG5,GNG11,ITPR1,ITPR2,ITPR3,KCNMA1,KCNMB1,NOS1,P2RX1,PAFAH2,PDE3A,PDE3B,PDE1B,PLA2G4A,PPP2CA,PPP2R1A,PPP2R1B,PPP2R5A,PPP2R5C,PPP2R5E,PRKG1,PTPN11,SLC8A2,SLC8A1,SRI,STIM1,GNG12,TRPC3,TRPC6,PDE5A,P2RX6,GNB4,MRVI1,PDE10A,ORAI2
Pathway	169345	Notch signaling pathway	BioSystems: Pathway Interaction Database	0.0003473	1	0.003613	0.03156	34	58	58.6207	ADAM10,JAG1,CCND1,CBL,CDKN1A,CNTN1,DNM1,ITCH,APH1A,MARK2,EP300,EPS15,GATA3,RBPJ,NOTCH2,NOTCH3,RBBP8,FBXW7,SKP1,SKP2,SPEN,KDM1A,NCSTN,YY1,ADAM12,MIB1,NUMB,RAB11A,BTRC,NCOR1,NCOR2,MAML1,MYCBP,DNER
Pathway	137927	Arf1 pathway	BioSystems: Pathway Interaction Database	0.0003558	1	0.003679	0.03214	14	18	77.7778	ARF1,AP2M1,CLTA,CLTB,COPA,ASAP1,PLD2,RAC1,GGA3,ARFIP2,PIP5K1A,GBF1,CYTH2,GOSR2
Pathway	1268770	Serotonin Neurotransmitter Release Cycle	BioSystems: REACTOME	0.0003558	1	0.003679	0.03214	14	18	77.7778	RAB3A,SLC18A2,RIMS1,SNAP25,STX1A,STXBP1,VAMP2,SYN1,SYN2,SYT1,SYN3,PPFIA4,PPFIA1,TSPOAP1
Pathway	1269321	Interleukin-2 signaling	BioSystems: REACTOME	0.0003983	1	0.004107	0.03588	122	265	46.0377	ARAF,ARRB1,ARRB2,CALM1,CALM3,CAMK2A,CAMK2D,CAMK2G,DLG4,HBEGF,DUSP1,DUSP2,DUSP4,DUSP5,DUSP6,DUSP7,DUSP8,DUSP9,EGFR,ERBB4,EREG,FGF2,FGF4,FGF5,FGF7,FGF9,FGFR2,FGG,FN1,GDNF,GRB2,GRIN2A,GRIN2B,HAVCR2,HGF,NRG1,IL2RA,IL2RG,IL3,INPP5D,INPPL1,ITGB3,JAK1,KIT,KRAS,SPRED2,MARK3,MET,KITLG,MAP3K11,NCAM1,NF1,NRAS,NRTN,KSR2,PAQR3,PDGFB,PDGFRA,PHB,PIK3CB,PIK3CD,PIK3R1,PIK3R2,PPP2CA,PPP2R1A,PPP2R1B,PPP2R5A,PPP2R5C…
Pathway	1268744	SUMOylation of DNA damage response and repair proteins	BioSystems: REACTOME	0.0004008	1	0.00412	0.03599	43	78	55.1282	SEH1L,PARP1,BMI1,PHC1,PHC2,HDAC7,PIAS4,CBX2,NUP54,NUP98,NUP43,PML,RAD21,RANBP2,RNF2,RPA1,NDC1,SUMO2,SP100,SMC5,NUP210,NUP160,TDG,NUP188,TPR,UBE2I,SUMO1,XRCC4,NSMCE2,PCGF2,SMC1A,PIAS1,HERC2,SMC3,MDC1,NUP58,POM121,NUP153,STAG1,POM121C,STAG2,NUP50,PHC3
Pathway	1269507	Signaling by Rho GTPases	BioSystems: REACTOME	0.000422	1	0.004325	0.03778	188	430	43.7209	SEH1L,ABR,ACTG1,FMNL2,AR,RHOA,RHOB,RHOC,ARHGAP5,ARHGAP6,ARHGDIB,BCR,BUB1B,CALM1,CALM3,CDC25C,CDC42,CDH1,ARHGAP33,CDKN1B,CFTR,CHN2,ARHGEF3,CTNNB1,DIAPH1,DIAPH2,DLG4,DVL3,ECT2,CTTN,FAM13B,SYDE2,FGD1,ARAP2,FLNA,NCKIPSD,TAGAP,GDI1,SFN,GRB2,ARHGEF35,ARHGEF39,H3F3A,H3F3B,ARHGAP19,SYDE1,RHPN2,INPP5B,ITGB1,KIF2A,KIF5A,KIF5B,LIMK1,LIMK2,SKA2,MYH9,MYH10,MYLK,PPP1R12A,PPP1R12B,NF2,NUP98,NUP43,OCRL,OPHN1,PAF…
Pathway	1470917	Listeria monocytogenes entry into host cells	BioSystems: REACTOME	0.0004269	1	0.004362	0.03811	15	20	75	CBL,CDH1,CTNNB1,CTNND1,EPS15,GRB2,MET,SH3GL2,SRC,UBA52,STAM,HGS,STAM2,SH3KBP1,CBLL1
Pathway	1496831	Mitophagy - animal	BioSystems: KEGG	0.0004339	1	0.004408	0.03851	37	65	56.9231	BCL2L1,BNIP3,BNIP3L,CSNK2A1,E2F1,FOXO3,HIF1A,JUN,KRAS,MITF,NRAS,PRKN,MAPK8,MAPK9,MAPK10,RHOT1,RRAS2,MRAS,AMBRA1,MFN1,SP1,SRC,TFE3,TP53,GABARAPL1,RAB7A,ULK1,BECN1,SQSTM1,ATG5,USP15,OPTN,CALCOCO2,GABARAPL2,ATG9A,TBC1D17,TBC1D15
Pathway	138045	HIF-1-alpha transcription factor network	BioSystems: Pathway Interaction Database	0.0004339	1	0.004408	0.03851	37	65	56.9231	ADM,ALDOA,ARNT,BNIP3,CREB1,CREBBP,EDN1,EP300,ETS1,FECH,FOS,HDAC7,HIF1A,HK2,ID2,IGFBP1,JUN,SMAD3,SMAD4,MCL1,PFKFB3,PGK1,PGM1,ABCB1,EGLN1,CXCL12,SLC2A1,SP1,TERT,TFRC,VEGFA,BHLHE40,NCOA1,ABCG2,NCOA2,BHLHE41,EGLN3
Pathway	1269305	CLEC7A (Dectin-1) induces NFAT activation	BioSystems: REACTOME	0.0004516	1	0.004549	0.03974	11	13	84.6154	CALM1,CALM3,ITPR1,ITPR2,ITPR3,NFATC2,NFATC3,PPP3CA,PPP3CB,PPP3R1,AHCYL1
Pathway	138066	JNK signaling in the CD4+ TCR pathway	BioSystems: Pathway Interaction Database	0.0004516	1	0.004549	0.03974	11	13	84.6154	MAP3K8,CRK,CRKL,JUN,MAP3K1,PRKCB,MAPK8,MAP2K4,MAP3K7,GRAP2,DBNL
Pathway	M18159	RB Tumor Suppressor/Checkpoint Signaling in response to DNA damage	MSigDB C2 BIOCARTA (v6.0)	0.0004516	1	0.004549	0.03974	11	13	84.6154	ATM,CDK1,CDC25B,CDC25C,CDK2,MAPK14,MYT1,RB1,TP53,WEE1,YWHAH
Pathway	1269586	G-protein mediated events	BioSystems: REACTOME	0.0004648	1	0.004655	0.04066	29	48	60.4167	ADCY1,ADCY2,ADCY3,ADCY6,ADCY7,ADCY9,GRK2,CALM1,CALM3,CREB1,GNAI1,GNAI3,GNAL,GNAT1,ITPR1,ITPR2,ITPR3,PDE1B,PLA2G4A,PLCB2,PLCB4,PRKACA,PRKACB,PRKAR2A,PRKCA,PRKCD,MAPK1,PLCB1,AHCYL1
Pathway	1270334	EPH-ephrin mediated repulsion of cells	BioSystems: REACTOME	0.0004648	1	0.004655	0.04066	29	48	60.4167	ADAM10,AP2B1,AP2M1,CLTA,CLTB,CLTC,DNM1,EFNA1,EFNA3,EFNA4,EFNA5,EFNB1,EFNB2,EFNB3,APH1A,EPHA2,EPHA3,EPHA4,EPHA5,EPHA7,EPHB1,EPHB3,RAC1,EPHA10,SRC,NCSTN,TIAM1,YES1,VAV3
Pathway	1269535	Signaling by NOTCH1	BioSystems: REACTOME	0.0004715	1	0.004708	0.04113	41	74	55.4054	ADAM10,JAG1,ARRB1,ARRB2,CCNC,CDK8,CNTN1,CREBBP,ITCH,APH1A,EP300,HDAC7,HDAC2,HIF1A,RBPJ,FBXW7,MAML3,SKP1,DTX4,ADAM17,TBL1X,NCSTN,HEY1,TLE4,HEY2,UBA52,MIB1,NUMB,HDAC3,KAT2B,NCOR1,NCOR2,HDAC9,HDAC4,MAML1,HDAC5,MAMLD1,HEYL,DNER,TBL1XR1,DTX2
Pathway	M765	Insulin Signaling Pathway	MSigDB C2 BIOCARTA (v6.0)	0.0004851	1	0.004817	0.04208	16	22	72.7273	CSNK2A1,ELK1,FOS,GRB2,INSR,JUN,PIK3CG,PIK3R1,MAPK8,MAP2K1,PTPN11,RASA1,SHC1,SLC2A4,SOS1,SRF
Pathway	M3873	Apoptotic Signaling in Response to DNA Damage	MSigDB C2 BIOCARTA (v6.0)	0.0004851	1	0.004817	0.04208	16	22	72.7273	PARP1,ATM,BAD,BCL2,BCL2L1,BID,CASP3,CASP7,EIF2S1,PRKCA,PRKCB,PTK2,PXN,STAT1,TLN1,TP53
Pathway	1270414	Cellular responses to stress	BioSystems: REACTOME	0.0005001	1	0.004951	0.04326	197	454	43.3921	SEH1L,NUDT2,ARNT,ATM,ATOX1,ATP7A,ATR,BAG1,BMI1,CAMK2A,CAMK2D,CAMK2G,CCNE1,CDC27,CDK2,CDK6,CDKN1A,CDKN1B,CDKN2D,MINK1,NOX4,CREBBP,MAPK14,ATG10,E2F1,E2F2,E2F3,PHC1,PHC2,EEF1A1,HSPA14,EP300,EPAS1,ERF,ETS1,ETS2,EZH2,FZR1,PRKAG2,FKBP4,HIKESHI,FOS,AKT1S1,CHMP3,CBX2,GPX1,GPX3,GPX7,GSK3B,GSR,H1F0,H3F3A,H3F3B,AJUBA,ATG4D,HIF1A,HMGA1,HSPA1A,HSPA1B,HSPA5,HSPA8,DNAJB1,IGFBP7,IL6,JUN,LMNB1,MDM4,MAP3K5,NUP54,N…
Pathway	1269502	MAPK1/MAPK3 signaling	BioSystems: REACTOME	0.0005048	1	0.004984	0.04354	117	254	46.063	ARAF,ARRB1,ARRB2,CALM1,CALM3,CAMK2A,CAMK2D,CAMK2G,CDK1,DLG4,HBEGF,DUSP1,DUSP2,DUSP4,DUSP5,DUSP6,DUSP7,DUSP8,DUSP9,EGFR,ERBB4,EREG,FGF2,FGF4,FGF5,FGF7,FGF9,FGFR2,FGG,FN1,GDNF,GRB2,GRIN2A,GRIN2B,HGF,NRG1,IL2RA,IL2RG,IL3,IL6,IL6R,IL6ST,ITGB3,JAK1,KIT,KRAS,SPRED2,MARK3,MET,KITLG,MAP3K11,NCAM1,NF1,NRAS,NRTN,KSR2,PAQR3,PDGFB,PDGFRA,PHB,PPP2CA,PPP2R1A,PPP2R1B,PPP2R5A,PPP2R5C,PPP2R5E,MAPK1,IL17RD,MAP2K1,…
Pathway	143700	Vasopressin-regulated water reabsorption	BioSystems: KEGG	0.0005116	1	0.005036	0.044	27	44	61.3636	ADCY3,ADCY6,ADCY9,AQP3,AQP4,ARHGDIB,CREB1,DYNC1LI2,DCTN4,DYNC2LI1,DCTN5,GNAS,NSF,PRKACA,PRKACB,RAB5A,RAB5B,RAB5C,STX4,VAMP2,RAB11A,CREB3L1,RAB11B,CREB5,DYNLL2,CREB3,CREB3L2
Pathway	169351	Validated targets of C-MYC transcriptional activation	BioSystems: Pathway Interaction Database	0.0005297	1	0.005162	0.04509	44	81	54.321	BCAT1,BMI1,POLR3D,CCND2,CDC25A,RCC1,CREBBP,E2F3,EIF2S1,EIF4A1,EIF4E,EIF4G1,EP300,RIOX2,HMGA1,HSPD1,ID2,IREB2,SMAD3,SMAD4,MAX,NBN,NME1,ODC1,PIM1,PMAIP1,SLC2A1,SNAI1,PEG10,TAF10,TAF12,TERT,TFRC,TP53,UBTF,TRRAP,SUPT3H,RUVBL1,SUPT7L,HUWE1,MTDH,PRDX3,PDCD10,LIN28B
Pathway	1270307	Sema4D induced cell migration and growth-cone collapse	BioSystems: REACTOME	0.0005302	1	0.005162	0.04509	17	24	70.8333	RHOA,RHOB,RHOC,CDC42,LIMK1,LIMK2,MYH9,MYH10,PLXNB1,RAC1,RAC2,ROCK1,ARHGEF12,ROCK2,ARHGEF11,MYL9,RND1
Pathway	M17200	Antigen binding to B cell receptors activates protein tyrosine kinases, such as the Src family, which ultimate activate MAP kinases.	MSigDB C2 BIOCARTA (v6.0)	0.0005302	1	0.005162	0.04509	17	24	70.8333	BCR,ATF2,ELK1,FOS,GRB2,JUN,MAP3K1,PAPPA,MAPK1,MAP2K1,RAC1,RPS6KA1,RPS6KA3,SHC1,SOS1,MAPK8IP3,VAV3
Pathway	M6355	Erk and PI-3 Kinase Are Necessary for Collagen Binding in Corneal Epithelia	MSigDB C2 BIOCARTA (v6.0)	0.0005302	1	0.005162	0.04509	17	24	70.8333	RHOA,ARHGAP5,DIAPH1,ITGA1,ITGB1,MYLK,PFN1,PIK3CG,PIK3R1,MAPK1,MAP2K1,PTK2,PXN,ROCK1,SHC1,SRC,TLN1
Pathway	137957	LKB1 signaling events	BioSystems: Pathway Interaction Database	0.0005334	1	0.005178	0.04524	26	42	61.9048	CREB1,MARK2,ESR1,AKT1S1,CAB39,SIK1,SFN,GSK3B,SMAD4,MAP2,PRKACA,STRADB,SIK2,SIK3,TP53,TSC1,YWHAB,YWHAE,YWHAG,YWHAH,YWHAZ,RPTOR,MARK4,STRADA,YWHAQ,MLST8
Pathway	P00004	Alzheimer disease-presenilin pathway	PantherDB	0.000547	1	0.005296	0.04627	58	113	51.3274	ACTA1,ACTC1,ACTG1,APBB1,APBB2,APP,CDH1,CTNNA2,CTNNB1,TCF7L1,ACTBL2,DVL3,LEF1,ERBB4,ERN1,GSK3B,RBPJ,LRP2,LRP4,LRP6,MMP21,LRP1B,AFDN,MMP13,MMP14,MMP16,NOTCH2,NOTCH3,PCSK6,PCSK1,PCSK2,PSEN1,NECTIN1,ADAM17,TCF7L2,TRIM2,NCSTN,TRPC1,TRPC4,TRPC6,BACE1,WNT1,WNT2,WNT3,WNT5A,WNT10B,WNT9A,FZD3,FZD1,FZD4,FZD6,FZD7,BACE2,ACTR2,APBB3,TRIM3,MMP24,KAT7
Pathway	1510435	Ferroptosis	BioSystems: KEGG	0.0005534	1	0.005328	0.04655	25	40	62.5	ACSL1,ACSL3,ACSL4,ACSL5,GCLC,GCLM,SLC11A2,PCBP1,PCBP2,PRNP,STEAP3,SAT1,ACSL6,TFRC,SLC39A14,TP53,SLC7A11,VDAC3,NCOA4,ATG5,LPCAT3,ATG7,FTMT,SLC39A8,MAP1LC3B
Pathway	137918	Stabilization and expansion of the E-cadherin adherens junction	BioSystems: Pathway Interaction Database	0.0005534	1	0.005328	0.04655	25	40	62.5	AQP3,ARF6,RHOA,CDH1,CTNNB1,CTNND1,DIAPH1,EFNA1,EGFR,EPHA2,HGF,IGF1R,LPP,MET,MGAT3,MYO6,NECTIN2,ROCK1,ENAH,STX4,VASP,VCL,ABI1,NCKAP1,GIT1
Pathway	M16517	WNT Signaling Pathway	MSigDB C2 BIOCARTA (v6.0)	0.0005627	1	0.005388	0.04708	18	26	69.2308	APC,CCND1,CREBBP,CSNK1A1,CSNK2A1,CTNNB1,LEF1,NLK,GSK3B,SMAD4,PPARD,PPP2CA,MAP3K7,WNT1,AXIN1,FZD1,BTRC,WIF1
Pathway	PW:0000490	transforming growth factor-beta Smad dependent signaling	Pathway Ontology	0.0005627	1	0.005388	0.04708	18	26	69.2308	RUNX2,RUNX1,CREB1,CREBBP,DCN,FKBP1A,FOXO1,FOXO3,SMAD2,SMAD3,SMAD4,FOXO4,TGFB2,TGFBR1,TGFBR2,TGFBR3,SMURF1,ZFYVE9
Pathway	83072	Gap junction	BioSystems: KEGG	0.0005769	1	0.005509	0.04812	47	88	53.4091	ADCY1,ADCY2,ADCY3,ADCY6,ADCY7,ADCY9,ADRB1,CDK1,DRD1,DRD2,LPAR1,EGFR,GNAI1,GNAI3,GNAQ,GNAS,GRB2,GRM1,GRM5,HTR2A,HTR2C,ITPR1,ITPR2,ITPR3,KRAS,NRAS,PDGFB,PDGFRA,PLCB2,PLCB4,PRKACA,PRKACB,PRKCA,PRKCB,PRKG1,MAPK1,MAP2K1,SOS1,SOS2,SRC,PLCB1,TJP1,GJD2,TUBA1B,TUBB4A,MAP3K2,PDGFD
Pathway	137941	Calcium signaling in the CD4+ TCR pathway	BioSystems: Pathway Interaction Database	0.000584	1	0.005524	0.04826	19	28	67.8571	FASLG,CALM1,CALM3,CD40LG,RCAN1,FKBP1A,FOS,IFNG,IL2RA,IL3,JUN,JUNB,NFATC2,NFATC3,POU2F1,PRKACA,PTGS2,AKAP5,CHP1
Pathway	M648	Cell Cycle: G1/S Check Point	MSigDB C2 BIOCARTA (v6.0)	0.000584	1	0.005524	0.04826	19	28	67.8571	ATM,ATR,CCND1,CCNE1,CDK1,CDC25A,CDK2,CDK6,CDKN1A,CDKN1B,E2F1,GSK3B,SMAD3,SMAD4,RB1,SKP2,TFDP1,TGFB2,TP53
Pathway	137992	IGF1 pathway	BioSystems: Pathway Interaction Database	0.000584	1	0.005524	0.04826	19	28	67.8571	BAD,CRK,CRKL,GRB2,GRB10,IGF1R,PDPK1,PIK3R1,PRKCD,PTPN1,PTPN11,PXN,RPS6KB1,SHC1,SOS1,YWHAE,YWHAZ,NCK2,IRS2
Pathway	1269518	RHO GTPases Activate WASPs and WAVEs	BioSystems: REACTOME	0.0005848	1	0.005524	0.04826	23	36	63.8889	ACTG1,CDC42,NCKIPSD,GRB2,MAPK1,PTK2,RAC1,BRK1,WAS,WIPF1,WASF1,WASL,ABI1,ARPC5,ARPC3,ACTR3,ACTR2,ARPC2,ABI2,WASF2,NCKAP1,WASF3,WIPF2
Pathway	P00033	Insulin/IGF pathway-protein kinase B signaling cascade	PantherDB	0.0005944	1	0.005584	0.04879	22	34	64.7059	AKT2,FOXO3,GSK3B,IGF1,IGF1R,IGF2,IGF2R,INPPL1,INSR,MDM4,PDPK1,PIK3C2A,PIK3C2B,PIK3CB,PIK3CD,PIK3CG,PIK3R1,PIK3R2,PTEN,TSC1,PIK3R3,IRS2
Pathway	M13883	How Progesterone Initiates Oocyte Membrane	MSigDB C2 BIOCARTA (v6.0)	0.0005944	1	0.005584	0.04879	22	34	64.7059	ACTA1,ADCY1,CDK1,CDC25C,GNAI1,GNAS,GNB1,MYT1,PGR,PIN1,PRKACB,PRKAR2A,MAPK1,PAQR5,RPS6KA1,SRC,ARPC5,ARPC3,ACTR3,ACTR2,ARPC2,CAP1
Pathway	137991	ErbB4 signaling events	BioSystems: Pathway Interaction Database	0.0005983	1	0.005606	0.04898	21	32	65.625	CBFA2T3,DLG4,ITCH,HBEGF,EREG,GRB2,GRIN2B,NEDD4,PIK3CB,PIK3R1,MAPK1,PRL,PRLR,SHC1,TAB2,STAT5B,ADAM17,NCOR1,LRIG1,YAP1,WWP1
Pathway	1269972	Glycosaminoglycan metabolism	BioSystems: REACTOME	0.000608	1	0.005681	0.04964	63	125	50.4	ARSB,DCN,SLC26A2,SLC35B3,CHST15,GPC4,FMOD,B4GALT1,GPC3,GLB1,GNS,HAS2,HAS3,HSPG2,NDST1,IDS,SLC35B2,CHST6,OGN,PRELP,CSGALNACT2,SDC1,SDC2,SDC4,STAB2,SGSH,CHSY1,ST3GAL1,ST3GAL2,SLC9A1,CSGALNACT1,CEMIP,HS6ST2,NDST2,CHST1,B4GALT4,B4GALT3,B4GALT6,B4GALT5,NDST3,HS6ST1,CHST2,CHST3,GLCE,HS2ST1,SDC3,B3GAT3,ABCC5,UST,CHSY3,DSEL,CSPG5,B3GNT2,B3GAT1,LYVE1,B4GAT1,SLC35D2,B3GNT7,CHP1,GLB1L,CHST14,XYLT1,AGRN
Pathway	M8516	Multi-step Regulation of Transcription by Pitx2	MSigDB C2 BIOCARTA (v6.0)	0.000627	1	0.005723	0.05	12	15	80	APC,CREBBP,CTNNB1,LEF1,EP300,GSK3B,PITX2,MED1,WNT1,TRRAP,AXIN1,FZD1
Pathway	1268917	S45 mutants of beta-catenin aren't phosphorylated	BioSystems: REACTOME	0.000627	1	0.005723	0.05	12	15	80	APC,CSNK1A1,CTNNB1,GSK3B,PPP2CA,PPP2R1A,PPP2R1B,PPP2R5A,PPP2R5C,PPP2R5E,AMER1,AXIN1
Pathway	1268920	S33 mutants of beta-catenin aren't phosphorylated	BioSystems: REACTOME	0.000627	1	0.005723	0.05	12	15	80	APC,CSNK1A1,CTNNB1,GSK3B,PPP2CA,PPP2R1A,PPP2R1B,PPP2R5A,PPP2R5C,PPP2R5E,AMER1,AXIN1
Pathway	1268916	phosphorylation site mutants of CTNNB1 are not targeted to the proteasome by the destruction complex	BioSystems: REACTOME	0.000627	1	0.005723	0.05	12	15	80	APC,CSNK1A1,CTNNB1,GSK3B,PPP2CA,PPP2R1A,PPP2R1B,PPP2R5A,PPP2R5C,PPP2R5E,AMER1,AXIN1
Pathway	1268918	T41 mutants of beta-catenin aren't phosphorylated	BioSystems: REACTOME	0.000627	1	0.005723	0.05	12	15	80	APC,CSNK1A1,CTNNB1,GSK3B,PPP2CA,PPP2R1A,PPP2R1B,PPP2R5A,PPP2R5C,PPP2R5E,AMER1,AXIN1
Pathway	1268919	S37 mutants of beta-catenin aren't phosphorylated	BioSystems: REACTOME	0.000627	1	0.005723	0.05	12	15	80	APC,CSNK1A1,CTNNB1,GSK3B,PPP2CA,PPP2R1A,PPP2R1B,PPP2R5A,PPP2R5C,PPP2R5E,AMER1,AXIN1
Pathway	138038	Arf6 downstream pathway	BioSystems: Pathway Interaction Database	0.000627	1	0.005723	0.05	12	15	80	ARF1,ARF6,RHOA,NME1,PLD1,PLD2,MAPK1,RAC1,TIAM1,PIP5K1A,RAB11A,KALRN
Pathway	1268921	Misspliced GSK3beta mutants stabilize beta-catenin	BioSystems: REACTOME	0.000627	1	0.005723	0.05	12	15	80	APC,CSNK1A1,CTNNB1,GSK3B,PPP2CA,PPP2R1A,PPP2R1B,PPP2R5A,PPP2R5C,PPP2R5E,AMER1,AXIN1
Pathway	137963	Regulation of nuclear SMAD2/3 signaling	BioSystems: Pathway Interaction Database	0.0006272	1	0.005723	0.05	42	77	54.5455	AR,RUNX2,CBFB,CDK2,CDKN1A,COL1A2,CREB1,ATF2,CREBBP,EP300,ESR1,FOXG1,FOXO1,FOXO3,FOS,PIAS4,GATA3,NR3C1,HDAC2,HSPA8,IL10,JUN,LAMC1,SMAD2,SMAD3,SMAD4,MAX,MEF2C,FOXO4,RBBP4,SKIL,SP1,TFDP1,TFE3,TGIF1,NCOA1,KAT2B,NCOR1,PIAS3,NCOA2,TGIF2,SNIP1
Pathway	147809	Chagas disease (American trypanosomiasis)	BioSystems: KEGG	0.0006391	1	0.005817	0.05082	53	102	51.9608	ADCY1,AKT2,FAS,FASLG,CALR,CASP8,CD3E,CHUK,MAPK14,FOS,GNAI1,GNAI3,GNAL,GNAQ,GNAS,IFNG,IKBKB,IL6,IL10,IRAK1,JUN,SMAD2,SMAD3,CCL3L3,PIK3CB,PIK3CD,PIK3R1,PIK3R2,PLCB2,PLCB4,PPP2CA,PPP2R1A,PPP2R1B,PPP2R2A,PPP2R2B,MAPK1,MAPK8,MAPK11,MAPK9,MAPK10,CCL3,CCL3L1,CCL5,MAP2K4,PLCB1,TGFB2,TGFBR1,TGFBR2,TLR4,TRAF6,PIK3R3,CFLAR,AKT3
Pathway	1270010	Fatty acid, triacylglycerol, and ketone body metabolism	BioSystems: REACTOME	0.00066	1	0.005992	0.05235	116	253	45.8498	ABCA1,ACACA,ACADL,ACADM,ACOX1,AHR,ARNT,ARNTL,SLC25A20,CCNC,CD36,CDK8,G0S2,CPT1A,CREBBP,EP300,ACSL1,ACSL3,ACSL4,PRKAG2,HACD3,PPARGC1B,THEM4,ACSL5,GK,GPD1,GPD2,GPAT3,MMAA,HADHB,HADH,HMGCS1,FADS1,ME1,MTF1,ACBD7,NFYA,NFYC,NPAS2,NRF1,HACD2,OXCT1,HMGCLL1,PPARA,PPARD,MED1,PPT1,PRKAA2,PRKAB2,ELOVL2,RORA,AGPAT5,ACSM3,SCD,MED29,SP1,CDK19,SREBF1,SREBF2,ELOVL4,GPD1L,LPIN1,RGL1,MED22,GPAT4,TBL1X,ACSL6,TEAD1,M…
Pathway	1269183	Signaling by the B Cell Receptor (BCR)	BioSystems: REACTOME	0.0006842	1	0.006195	0.05412	109	236	46.1864	AKT2,BAD,CALM1,CALM3,CBL,CBLB,CD28,CD80,CD86,CD79B,CDKN1A,CDKN1B,CHUK,CREB1,HBEGF,EGFR,ERBB4,EREG,FGF2,FGF4,FGF5,FGF7,FGF9,FGFR2,FOXO1,FOXO3,AKT1S1,THEM4,GAB1,GRB2,GSK3B,HGF,NRG1,IKBKB,INSR,ITPR1,ITPR2,ITPR3,KIT,KRAS,MET,KITLG,FOXO4,NRAS,PDGFB,PDGFRA,PDPK1,PIK3CB,PIK3CD,PIK3R1,PIK3R2,PIP4K2A,PPP2CA,PPP2R1A,PPP2R1B,PPP2R5A,PPP2R5C,PPP2R5E,PRKCB,MAPK1,PSMA5,PSMB2,PSMB5,PSMC6,PSMD3,PSMD5,PSMD11,PTEN…
Pathway	1269145	Neurotoxicity of clostridium toxins	BioSystems: REACTOME	0.000717	1	0.006453	0.05638	9	10	90	SNAP25,STX1A,VAMP1,VAMP2,SYT1,SV2B,SV2A,SYT2,STX1B
Pathway	1269218	Activation of the AP-1 family of transcription factors	BioSystems: REACTOME	0.000717	1	0.006453	0.05638	9	10	90	ATF2,MAPK14,FOS,JUN,MAPK1,MAPK8,MAPK11,MAPK9,MAPK10
Pathway	1269908	Transport of inorganic cations/anions and amino acids/oligopeptides	BioSystems: REACTOME	0.0007182	1	0.006453	0.05638	55	107	51.4019	SLC26A9,SLC26A7,CALM1,CALM3,CTNS,SLC26A3,SLC25A18,SLC26A2,SLC16A10,SLC26A4,SLC38A2,SLC38A4,SLC6A15,SLC1A1,SLC1A2,SLC1A3,SLC1A4,SLC1A5,SLC6A6,SLC7A1,SLC7A2,SLC8A2,SLC8A1,SLC9A1,SLC9A2,SLC12A2,SLC15A4,SLC20A1,SLC9A9,SRI,SLC9A8,AHCYL2,SLC7A8,SLC7A11,SLC17A7,SLC17A6,SLC7A5,SLC24A3,SLC12A5,SLC24A4,SLC4A4,SLC4A5,SLC7A6,SLC24A1,SLC24A2,SLC4A7,SLC4A8,SLC36A1,SLC12A6,SLC17A5,SLC43A2,SLC9A6,SLC34A2,SLC25A2…
Pathway	P00052	TGF-beta signaling pathway	PantherDB	0.0007326	1	0.006565	0.05735	48	91	52.7473	ACVR1,ACVR1B,ACVR2A,ACVR2B,ACVRL1,BMP1,BMP2,BMP3,BMP4,BMPR1A,BMPR1B,BMPR2,ATF2,CREBBP,MAPK14,EP300,FKBP1A,MSTN,GDF9,GDF10,GDNF,INHBB,JUN,JUNB,SMAD1,SMAD2,SMAD3,SMAD4,SMAD5,NRAS,MAPK1,MAPK8,MAPK11,MAPK9,MAPK10,SKIL,TGFB2,TGFBR1,TGFBR2,TLL2,MAP3K7CL,SMURF1,ZFYVE9,BAMBI,ZFYVE16,SNIP1,GDF6,ACVR1C
Pathway	137961	EPHA2 forward signaling	BioSystems: Pathway Interaction Database	0.0007802	1	0.006938	0.06062	13	17	76.4706	ACP1,RHOA,CBL,EFNA1,EPHA2,GRB2,INPPL1,PAK1,PIK3R1,RAC1,SRC,TIAM1,VAV3
Pathway	1269597	Beta-catenin phosphorylation cascade	BioSystems: REACTOME	0.0007802	1	0.006938	0.06062	13	17	76.4706	APC,CSNK1A1,CTNNB1,GSK3B,PPP2CA,PPP2R1A,PPP2R1B,PPP2R5A,PPP2R5C,PPP2R5E,FRAT2,AMER1,AXIN1
Pathway	1269510	RHO GTPases Activate ROCKs	BioSystems: REACTOME	0.0007802	1	0.006938	0.06062	13	17	76.4706	RHOA,RHOB,RHOC,LIMK1,LIMK2,MYH9,MYH10,PPP1R12A,PPP1R12B,PPP1CB,ROCK1,ROCK2,MYL9
Pathway	1269988	Inositol phosphate metabolism	BioSystems: REACTOME	0.0007968	1	0.007014	0.06128	28	47	59.5745	CALM1,CALM3,PLCE1,IP6K2,INPP4A,INPP5A,INPP5B,INPP5D,INPPL1,ITPKA,ITPKB,OCRL,PLCB2,PLCB4,PTEN,NUDT11,PLCH1,PLCB1,PPIP5K2,IPMK,SYNJ1,MINPP1,PLCH2,PPIP5K1,IP6K1,NUDT3,ITPKC,IPPK
Pathway	213307	Endocrine and other factor-regulated calcium reabsorption	BioSystems: KEGG	0.0007968	1	0.007014	0.06128	28	47	59.5745	ADCY6,ADCY9,AP2B1,ATP1A2,ATP1B1,ATP1B3,ATP2B1,CALB1,AP2M1,CLTA,CLTB,CLTC,DNM1,ESR1,GNAQ,GNAS,PLCB2,PLCB4,PRKACA,PRKACB,PRKCA,PRKCB,SLC8A1,PLCB1,ATP1B4,RAB11A,KL,DNM3
Pathway	1470926	Collagen chain trimerization	BioSystems: REACTOME	0.0007968	1	0.007014	0.06128	28	47	59.5745	COL1A1,COL1A2,COL3A1,COL4A1,COL4A2,COL4A3,COL4A5,COL4A6,COL5A1,COL5A2,COL6A3,COL8A2,COL9A1,COL9A3,COL10A1,COL11A1,COL12A1,COL13A1,COL15A1,COL17A1,COL19A1,COL5A3,COL27A1,COL26A1,COL22A1,COL14A1,COL24A1,COL21A1
Pathway	1269587	PLC beta mediated events	BioSystems: REACTOME	0.0007968	1	0.007014	0.06128	28	47	59.5745	ADCY1,ADCY2,ADCY3,ADCY6,ADCY7,ADCY9,GRK2,CALM1,CALM3,CREB1,GNAI1,GNAI3,GNAT1,ITPR1,ITPR2,ITPR3,PDE1B,PLA2G4A,PLCB2,PLCB4,PRKACA,PRKACB,PRKAR2A,PRKCA,PRKCD,MAPK1,PLCB1,AHCYL1
Pathway	M5493	Genes related to Wnt-mediated signal transduction	MSigDB C2 BIOCARTA (v6.0)	0.0008008	1	0.007032	0.06143	47	89	52.809	APC,CCND1,BCL9,CCND2,CSNK1A1,CSNK2A1,CTBP2,CTNNB1,TCF7L1,LEF1,EP300,KREMEN1,FGF4,NLK,GSK3B,NKD1,DIXDC1,JUN,LRP6,CSNK1G1,PITX2,PPP2CA,PPP2R1A,DKK1,DAAM1,FBXW11,TCF7,WNT1,WNT2,WNT3,WNT5A,WNT9A,CTNNBIP1,FZD3,AXIN1,FZD1,FZD4,FZD6,FZD7,BTRC,RHOU,FBXW2,SENP2,WIF1,CXXC4,SOX17,PORCN
Pathway	1269299	FCERI mediated MAPK activation	BioSystems: REACTOME	0.0008214	1	0.007195	0.06286	124	274	45.2555	ARAF,ARRB1,ARRB2,CALM1,CALM3,CAMK2A,CAMK2D,CAMK2G,DLG4,HBEGF,DUSP1,DUSP2,DUSP4,DUSP5,DUSP6,DUSP7,DUSP8,DUSP9,EGFR,ERBB4,EREG,FGF2,FGF4,FGF5,FGF7,FGF9,FGFR2,FGG,FN1,FOS,GDNF,GRB2,GRIN2A,GRIN2B,HGF,NRG1,IL2RA,IL2RG,IL3,ITGB3,JAK1,JUN,KIT,KRAS,SPRED2,MARK3,MAP3K1,MET,KITLG,MAP3K11,NCAM1,NF1,NRAS,NRTN,KSR2,PAK1,PAK2,PAQR3,PDGFB,PDGFRA,PHB,PPP2CA,PPP2R1A,PPP2R1B,PPP2R5A,PPP2R5C,PPP2R5E,MAPK1,MAPK8,MAP…
Pathway	83060	Apoptosis	BioSystems: KEGG	0.0008397	1	0.007337	0.0641	68	138	49.2754	ACTG1,PARP1,AKT2,BIRC3,XIAP,FAS,FASLG,ATM,BAD,BAK1,BCL2,BCL2L1,BID,CAPN1,CASP2,CASP3,CASP7,CASP8,CTSC,CHUK,CTSB,CTSV,CTSO,DFFA,DFFB,EIF2S1,ERN1,FOS,IKBKB,IL3,ITPR1,ITPR2,ITPR3,JUN,KRAS,LMNA,LMNB1,MCL1,MAP3K5,GADD45B,NGF,NRAS,PDPK1,PIK3CB,PIK3CD,PIK3R1,PIK3R2,PMAIP1,SEPT4,MAPK1,MAPK8,MAPK9,MAPK10,MAP2K1,PTPN13,TP53,TRAF2,DIABLO,PIK3R3,TNFSF10,CFLAR,MAP3K14,AIFM1,AKT3,BCL2L11,TUBA1B,BBC3,GADD45G
Pathway	1270262	Apoptosis	BioSystems: REACTOME	0.0008746	1	0.007623	0.0666	83	174	47.7011	ADD1,AKT2,APC,XIAP,FAS,FASLG,BAD,BAK1,BCL2,BCL2L1,BID,CASP3,CASP7,CASP8,CDH1,CTNNB1,DAPK1,DFFA,DFFB,DSG3,E2F1,SFN,H1F0,HMGB1,KPNA1,KPNB1,LMNA,LMNB1,MAPT,NMT1,OPA1,PAK2,PMAIP1,PPP3R1,PRKCD,PRKCQ,MAPK8,PSMA5,PSMB2,PSMB5,PSMC6,PSMD3,PSMD5,PSMD11,PTK2,ROCK1,SATB1,ACIN1,PSME4,PPP1R13B,TFDP1,TFDP2,TJP1,TLR4,TP53,TP53BP2,TRAF2,DAPK2,UBA52,DIABLO,YWHAB,YWHAE,YWHAG,YWHAH,YWHAZ,PSMB11,UNC5A,STK24,BMF,TP63,…
Pathway	1383076	Regulation of TP53 Activity	BioSystems: REACTOME	0.0008771	1	0.007625	0.06662	78	162	48.1481	AKT2,ATM,ATR,PRDM1,CCNG1,CDK1,CDK2,CDK5,CHD3,CHD4,RMI2,MAPK14,CSNK2A1,DNA2,RHNO1,EP300,PHF20,PRKAG2,TAF9B,JMY,RFFL,HDAC2,MDM4,NBN,PDPK1,PIN1,PIP4K2A,PML,PPP2CA,PPP2R1A,PPP2R1B,PPP2R5C,PRKAA1,PRKAA2,PRKAB2,MAPK11,RAD1,RBBP4,RBBP8,RPA1,SGK1,SSRP1,AURKA,TAF2,TAF5,TAF10,TAF12,PPP1R13B,TP53,TP53BP2,UBA52,BRD1,RICTOR,USP7,KAT6A,HIPK1,GATAD2B,PIP4K2B,DYRK2,TP63,CDK5R1,AURKB,MTA2,NUAK1,TTC5,AKT3,BRPF3,KM…
Pathway	M13968	HIV-I Nef: negative effector of Fas and TNF	MSigDB C2 BIOCARTA (v6.0)	0.0008816	1	0.007646	0.0668	33	58	56.8966	ACTG1,PARP1,BIRC3,XIAP,FAS,FASLG,ARHGDIB,BCL2,BID,CASP2,CASP3,CASP7,CASP8,CHUK,DFFA,DFFB,LMNA,LMNB1,MAP3K1,MAP3K5,PAK2,PRKCD,MAPK8,PSEN1,PTK2,RASA1,RB1,TNFRSF1B,TRAF2,CRADD,CFLAR,MAP3K14,BAG4
Pathway	P00031	Inflammation mediated by chemokine and cytokine signaling pathway	PantherDB	0.00089	1	0.007686	0.06715	90	191	47.1204	ACTA1,ACTC1,ACTG1,ADCY2,ADCY6,AKT2,ARAF,RHOA,RHOC,ARRB1,ARRB2,CAMK2A,CAMK2D,CAMK2G,CDC42,CCR7,COL6A3,COL12A1,CX3CR1,ACTBL2,PLCE1,GNG5,MYLK2,IFNG,IKBKB,INPPL1,ITGB1,ITPR1,ITPR2,ITPR3,JUN,JUNB,KRAS,CCL3L3,MYH9,MYH10,MYLK,NFATC2,NFATC3,NFATC4,NRAS,PAK1,PAK2,PDPK1,PIK3CB,PIK3CD,PIK3CG,PLA2G4A,PLCB2,PLCB4,PLCL1,PRKACA,PRKACB,PRKCB,PRKCE,MAPK1,PRKX,PTEN,RAC1,RAC2,RGS4,ROCK1,CCL3,CCL3L1,CCL5,CCL7,CCL22,…
Pathway	138026	Insulin Pathway	BioSystems: Pathway Interaction Database	0.0008907	1	0.007686	0.06715	26	43	60.4651	AKT2,CAV1,CBL,FOXO3,GRB2,GRB10,RAPGEF1,INSR,PDPK1,PIK3R1,EXOC6,PRKCI,PTPN1,PTPN11,PTPRA,RASA1,RPS6KB1,SGK1,SHC1,SOS1,EXOC7,RHOQ,NCK2,TRIP10,SORBS1,EXOC5
Pathway	1270333	Ephrin signaling	BioSystems: REACTOME	0.0009039	1	0.007743	0.06764	14	19	73.6842	EFNB1,EFNB2,EFNB3,EPHB1,EPHB3,PAK1,PAK2,RAC1,SDCBP,SRC,NCK2,ARHGEF7,MYL12A,GIT1
Pathway	M18933	TGF beta signaling pathway	MSigDB C2 BIOCARTA (v6.0)	0.0009039	1	0.007743	0.06764	14	19	73.6842	APC,CDH1,CREBBP,EP300,SMAD2,SMAD3,SMAD4,MAP2K1,SKIL,MAP3K7,TGFB2,TGFBR1,TGFBR2,ZFYVE9
Pathway	M3430	Effects of calcineurin in Keratinocyte Differentiation	MSigDB C2 BIOCARTA (v6.0)	0.0009039	1	0.007743	0.06764	14	19	73.6842	CALM1,CALM3,CDKN1A,GNAQ,MARCKS,NFATC2,NFATC3,NFATC4,PPP3CA,PPP3CB,PRKCA,PRKCB,SP1,SP3
Pathway	1269907	SLC-mediated transmembrane transport	BioSystems: REACTOME	0.0009061	1	0.007743	0.06765	129	287	44.9477	SEH1L,SLC26A9,SLC26A7,SLC2A11,BSG,CALM1,CALM3,RUNX1,SLC31A1,SLC30A7,CTNS,SLC26A3,SLC25A18,SLC26A2,SLC35B3,PDZD11,SLC41A2,EMB,SLC16A10,SLC35B4,HK2,SLC5A9,SLC45A3,SLC35B2,NUP54,SLC11A2,NUP98,NUP43,SLC26A4,SLC30A8,SLC38A2,RANBP2,SLC38A4,SLC6A15,SLC29A3,SLC1A1,SLC1A2,SLC1A3,SLC1A4,SLC1A5,SLC2A1,SLC2A2,SLC2A3,SLC2A4,SLC30A6,SLC5A3,SLC6A1,SLC6A6,SLC6A9,SLC7A1,SLC7A2,SLC8A2,SLC8A1,SLC9A1,SLC9A2,NDC1,SLC…
Pathway	1269469	Prolonged ERK activation events	BioSystems: REACTOME	0.0009438	1	0.008045	0.07029	116	255	45.4902	ARAF,ARRB1,ARRB2,CALM1,CALM3,CAMK2A,CAMK2D,CAMK2G,CRK,CRKL,DLG4,HBEGF,DUSP1,DUSP2,DUSP4,DUSP5,DUSP6,DUSP7,DUSP8,DUSP9,EGFR,ERBB4,EREG,FGF2,FGF4,FGF5,FGF7,FGF9,FGFR2,FGG,FN1,GDNF,GRB2,RAPGEF1,GRIN2A,GRIN2B,HGF,NRG1,IL2RA,IL2RG,IL3,ITGB3,JAK1,KIT,KRAS,SPRED2,MARK3,MET,KITLG,MAP3K11,NCAM1,NF1,NGF,NRAS,NRTN,KSR2,PAQR3,PDGFB,PDGFRA,PHB,PPP2CA,PPP2R1A,PPP2R1B,PPP2R5A,PPP2R5C,PPP2R5E,MAPK1,IL17RD,MAP2K1…
Pathway	1339121	Ion homeostasis	BioSystems: REACTOME	0.0009497	1	0.008076	0.07056	32	56	57.1429	ASPH,ATP1A2,ATP1B1,ATP1B3,ATP2A2,ATP2A3,ATP2B1,ATP2B2,ATP2B3,ATP2B4,CALM1,CALM3,CAMK2A,CAMK2D,CAMK2G,CLIC2,DMPK,ITPR1,ITPR2,ITPR3,KCNJ11,NOS1,PRKACA,RYR2,RYR3,SLC8A2,SLC8A1,SRI,STIM1,TRPC1,AHCYL1,ORAI2
Pathway	P00053	T cell activation	PantherDB	0.000972	1	0.008246	0.07204	41	76	53.9474	AKT2,ARAF,CD3E,CD28,CD80,CD86,CDC42,CHUK,FOS,IKBKB,ITPR1,JUN,MAP3K1,NFATC2,NFATC3,NFATC4,NRAS,PAK1,PAK2,PIK3CB,PIK3CD,PIK3CG,PIK3R1,PIK3R2,PPP3CA,PPP3CB,PRKCQ,MAPK1,MAPK8,MAPK9,MAP2K1,PTPRC,RAC1,SOS1,SOS2,WAS,NCK2,PIK3R3,GRAP2,AKT3,VAV3
Pathway	1269766	G1 Phase	BioSystems: REACTOME	0.0009812	1	0.008283	0.07237	24	39	61.5385	CCND1,CCND2,CCNH,CDK6,CDK7,CDKN1A,CDKN1B,CDKN1C,CDKN2D,E2F1,E2F2,E2F3,E2F5,PPP2CA,PPP2R1A,PPP2R1B,PPP2R2A,RB1,RBL2,SKP1,SKP2,TFDP1,TFDP2,UBA52
Pathway	1269767	Cyclin D associated events in G1	BioSystems: REACTOME	0.0009812	1	0.008283	0.07237	24	39	61.5385	CCND1,CCND2,CCNH,CDK6,CDK7,CDKN1A,CDKN1B,CDKN1C,CDKN2D,E2F1,E2F2,E2F3,E2F5,PPP2CA,PPP2R1A,PPP2R1B,PPP2R2A,RB1,RBL2,SKP1,SKP2,TFDP1,TFDP2,UBA52
Pathway	P00002	Alpha adrenergic receptor signaling pathway	PantherDB	0.0009972	1	0.008378	0.0732	15	21	71.4286	ADRA2B,PLCE1,ITPR1,PLCB2,PLCB4,PRKCA,PRKCD,PRKCE,SNAP25,VAMP1,VAMP2,PLCB1,SNAP23,VAMP3,STX6
Pathway	1457805	Negative regulation of MET activity	BioSystems: REACTOME	0.0009972	1	0.008378	0.0732	15	21	71.4286	CBL,EPS15,GRB2,HGF,MET,PTPN1,PTPN2,PTPRJ,SH3GL2,UBA52,STAM,HGS,LRIG1,STAM2,SH3KBP1
Pathway	1269204	Toll-Like Receptors Cascades	BioSystems: REACTOME	0.001	1	0.008383	0.07324	74	153	48.366	BIRC3,APP,BPI,CASP8,CD36,CHUK,MAP3K8,CREB1,ATF2,MAPK14,CTSB,CTSV,DHX9,DNM1,DUSP3,DUSP4,DUSP6,DUSP7,ELK1,FGG,FOS,HMGB1,IKBKB,IRAK1,JUN,MEF2A,MEF2C,MAP3K1,PPP2CA,PPP2R1A,PPP2R1B,MAPK1,MAPK8,MAPK11,MAPK9,MAPK10,MAP2K1,PTPN4,PTPN11,RPS6KA1,RPS6KA2,RPS6KA3,S100A8,MAP2K4,SKP1,TAB2,MAP3K7,FBXW11,TLR4,HSP90B1,TRAF3,TRAF6,UBA52,UBE2D1,UBE2D2,UBE2D3,UBE2N,UBE2V1,MAPKAPK3,PELI2,PELI1,EEA1,SOCS1,RIPK2,BTRC,R…
Pathway	1268725	Transport to the Golgi and subsequent modification	BioSystems: REACTOME	0.001003	1	0.008389	0.07329	79	165	47.8788	ANK2,ANK3,ARF1,ARF3,ARF4,CD59,CTSC,COPA,CD55,COG3,CNIH3,DYNC1LI2,TMED7,ST8SIA3,SAR1B,DCTN4,TRAPPC4,ARFGAP2,FUT8,DCTN5,B4GALT1,GRIA1,LMAN1,MAN1A1,MAN2A2,MAN2A1,MGAT1,MGAT3,NSF,PPP6C,RAB1A,STX17,PPP6R3,TRAPPC2,COPZ1,COPG1,ST6GAL1,SPTB,SPTBN1,ANKRD28,TRAPPC10,SEC16B,MAN1C1,ST8SIA2,MCFD2,SPTBN4,B4GALT4,B4GALT3,GBF1,SEC22C,B4GALT6,TRAPPC1,B4GALT5,COG4,GOSR1,SEC22B,GOSR2,SEC24C,DYNLL2,SEC24D,ARFGAP3,CN…
Pathway	213306	Measles	BioSystems: KEGG	0.001008	1	0.008406	0.07344	66	134	49.2537	AKT2,FAS,FASLG,CCND1,CBLB,CCND2,CCNE1,CD3E,CD28,CDK2,CDK6,CDKN1B,CHUK,CSNK2A1,EIF2S1,RAB9B,FCGR2B,GSK3B,HSPA1A,HSPA1B,HSPA8,IFNAR2,IFNG,IL2RA,IL2RG,IL6,IL13,IRAK1,JAK1,SH2D1A,CD46,MSN,MX1,OAS1,OAS2,OAS3,PIK3CB,PIK3CD,PIK3R1,PIK3R2,PRKCQ,EIF2AK2,SLAMF1,TAB2,STAT1,STAT2,STAT3,STAT5B,MAP3K7,TLR4,TNFAIP3,TP53,TRAF6,DDX58,MAVS,PIK3R3,TNFSF10,CCNE2,RAB9A,RCHY1,IKBKE,AKT3,IRF9,BBC3,CD209,IFIH1
Pathway	M2288	NFAT and Hypertrophy of the heart (Transcription in the broken heart)	MSigDB C2 BIOCARTA (v6.0)	0.001022	1	0.00847	0.07399	31	54	57.4074	ACTA1,CALM1,CALM3,CALR,CREBBP,MAPK14,CSNK1A1,HBEGF,EDN1,FGF2,FKBP1A,GATA4,GSK3B,IGF1,LIF,MEF2C,NFATC2,NFATC3,NFATC4,PIK3CG,PIK3R1,PPP3CA,PPP3CB,PRKACB,PRKAR2A,MAPK1,MAPK8,MAP2K1,RPS6KB1,HAND1,HAND2
Pathway	M3494	Thrombin signaling and protease-activated receptors	MSigDB C2 BIOCARTA (v6.0)	0.001023	1	0.00847	0.07399	23	37	62.1622	ADCY1,RHOA,ARHGEF3,GNAI1,GNAQ,GNB1,PPP1R12B,PIK3CG,PIK3R1,PRKCA,PRKCB,ROCK1,ARHGEF15,ARHGEF9,PLCB1,MAP3K7,ARHGEF12,ARHGEF5,ARHGEF7,ARHGEF2,ARHGEF6,ARHGEF11,GNA13
Pathway	M12012	p38 MAPK Pathway	MSigDB C2 BIOCARTA (v6.0)	0.001023	1	0.00847	0.07399	23	37	62.1622	CDC42,CREB1,MAPK14,MYEF2,DUSP1,EIF4E,ELK1,MKNK2,IL1R1,MAP3K5,MAPK1,MAPK11,MAP2K4,SRF,TAB2,MAP3K7,NR2C2,TRAF6,MAPKAPK2,CREB5,CREB3,DUSP10,EEF2K
Pathway	1269470	Frs2-mediated activation	BioSystems: REACTOME	0.001025	1	0.008471	0.07401	115	253	45.4545	ARAF,ARRB1,ARRB2,CALM1,CALM3,CAMK2A,CAMK2D,CAMK2G,CRKL,DLG4,HBEGF,DUSP1,DUSP2,DUSP4,DUSP5,DUSP6,DUSP7,DUSP8,DUSP9,EGFR,ERBB4,EREG,FGF2,FGF4,FGF5,FGF7,FGF9,FGFR2,FGG,FN1,GDNF,GRB2,RAPGEF1,GRIN2A,GRIN2B,HGF,NRG1,IL2RA,IL2RG,IL3,ITGB3,JAK1,KIT,KRAS,SPRED2,MARK3,MET,KITLG,MAP3K11,NCAM1,NF1,NGF,NRAS,NRTN,KSR2,PAQR3,PDGFB,PDGFRA,PHB,PPP2CA,PPP2R1A,PPP2R1B,PPP2R5A,PPP2R5C,PPP2R5E,MAPK1,IL17RD,MAP2K1,PSM…
Pathway	1269185	Downstream signaling events of B Cell Receptor (BCR)	BioSystems: REACTOME	0.001028	1	0.008472	0.07402	93	199	46.7337	AKT2,BAD,CD28,CD80,CD86,CDKN1A,CDKN1B,CHUK,CREB1,HBEGF,EGFR,ERBB4,EREG,FGF2,FGF4,FGF5,FGF7,FGF9,FGFR2,FOXO1,FOXO3,AKT1S1,THEM4,GAB1,GRB2,GSK3B,HGF,NRG1,IKBKB,INSR,KIT,KRAS,MET,KITLG,FOXO4,NRAS,PDGFB,PDGFRA,PDPK1,PIK3CB,PIK3CD,PIK3R1,PIK3R2,PIP4K2A,PPP2CA,PPP2R1A,PPP2R1B,PPP2R5A,PPP2R5C,PPP2R5E,PRKCB,MAPK1,PSMA5,PSMB2,PSMB5,PSMC6,PSMD3,PSMD5,PSMD11,PTEN,PTPN11,SKP1,SRC,TNRC6B,PSME4,PHLPP1,MAP3K7,F…
Pathway	M9664	Signaling Pathway from G-Protein Families	MSigDB C2 BIOCARTA (v6.0)	0.00106	1	0.008694	0.07595	22	35	62.8571	ADCY1,CALM1,CALM3,CREB1,ELK1,FOS,GNAI1,GNAQ,GNAS,GNB1,JUN,NFATC2,NFATC3,NFATC4,PPP3CA,PPP3CB,PRKACB,PRKAR2A,PRKCA,PRKCB,MAP2K1,RPS6KA3
Pathway	137955	ErbB2/ErbB3 signaling events	BioSystems: Pathway Interaction Database	0.00106	1	0.008694	0.07595	22	35	62.8571	BAD,CHRNE,FOS,GRB2,JUN,NF2,NFATC4,PIK3CB,PIK3R1,PPP3CB,PRKACA,MAPK1,MAPK8,MAPK9,MAPK10,MAP2K1,PTPN11,SHC1,SOS1,SRC,STAT3,RNF41
Pathway	137996	VEGFR3 signaling in lymphatic endothelium	BioSystems: Pathway Interaction Database	0.001062	1	0.008696	0.07597	16	23	69.5652	COL1A1,COL1A2,CREB1,CRK,MAPK14,FN1,GRB2,ITGA1,ITGA5,ITGB1,PIK3R1,MAPK1,MAPK11,RPS6KA1,MAP2K4,SOS1
Pathway	1269755	Chk1/Chk2(Cds1) mediated inactivation of Cyclin B:Cdk1 complex	BioSystems: REACTOME	0.001075	1	0.008777	0.07668	10	12	83.3333	CDK1,CDC25C,SFN,WEE1,YWHAB,YWHAE,YWHAG,YWHAH,YWHAZ,YWHAQ
Pathway	P05912	Dopamine receptor mediated signaling pathway	PantherDB	0.001098	1	0.008873	0.07752	30	52	57.6923	ADCY2,ADCY7,COMT,DRD1,DRD2,EPB41,EPB41L1,EPB41L2,FLNA,GNAI1,GNAI3,GNB1,GNB2,GNG11,KCNK3,MAOA,PPP1CC,PRKACA,PRKACB,PRKAR2A,PRKX,SLC18A2,SNAP25,EPB41L3,STX3,VAMP1,VAMP2,SNAP23,VAMP3,GNB4
Pathway	1269385	EGFR downregulation	BioSystems: REACTOME	0.001103	1	0.008873	0.07752	17	25	68	CBL,CDC42,EGFR,EPS15,GRB2,PTPN3,PTPN12,PTPRK,SH3GL2,UBA52,STAM,ARHGEF7,HGS,SPRY1,STAM2,EPN1,SH3KBP1
Pathway	1108786	mucin core 1 and core 2 O-glycosylation	BioSystems: BIOCYC	0.001103	1	0.008873	0.07752	17	25	68	GALNT13,GCNT4,GALNT15,GALNT1,GALNT2,GALNT3,GCNT1,GALNT7,GALNT10,ST3GAL1,ST3GAL2,C1GALT1,GALNT16,GALNT4,GCNT3,GALNT6,GALNT18
Pathway	138008	a6b1 and a6b4 Integrin signaling	BioSystems: Pathway Interaction Database	0.001113	1	0.008873	0.07752	20	31	64.5161	CASP7,CDH1,COL17A1,EGFR,SFN,GRB2,ITGA6,ITGB1,MET,PIK3R1,PMP22,PRKCA,RPS6KB1,SHC1,YWHAB,YWHAE,YWHAG,YWHAH,YWHAZ,YWHAQ
Pathway	1269345	Platelet calcium homeostasis	BioSystems: REACTOME	0.001113	1	0.008873	0.07752	20	31	64.5161	ATP2A2,ATP2A3,ATP2B1,ATP2B2,ATP2B3,ATP2B4,CALM1,CALM3,ITPR1,ITPR2,ITPR3,P2RX1,SLC8A2,SLC8A1,SRI,STIM1,TRPC3,TRPC6,P2RX6,ORAI2
Pathway	82977	Mucin type O-glycan biosynthesis	BioSystems: KEGG	0.001113	1	0.008873	0.07752	20	31	64.5161	GALNT13,GCNT4,GALNT15,GALNT1,GALNT2,GALNT3,GCNT1,GALNT7,GALNT10,ST3GAL1,ST3GAL2,ST6GALNAC1,C1GALT1,GALNT16,GALNT4,GCNT3,B4GALT5,GALNT6,GALNT18,GALNT17
Pathway	P04374	5HT2 type receptor mediated signaling pathway	PantherDB	0.001121	1	0.008873	0.07752	35	63	55.5556	CACNA1C,CACNA1D,CACNB1,CACNB2,CACNB3,CACNB4,PLCE1,GNAQ,GNB1,GNB2,GNG5,GNG11,HTR2A,HTR2C,KCNK3,PLCB2,PLCB4,PLCL1,PRKCA,PRKCB,PRKCD,PRKCE,PRKCI,PRKCQ,SLC6A4,SLC18A2,SNAP25,STX3,GNG12,VAMP1,VAMP2,PLCB1,SNAP23,VAMP3,GNB4
Pathway	M7871	Granule Cell Survival Pathway is a specific case of more general PAC1 Receptor Pathway.	MSigDB C2 BIOCARTA (v6.0)	0.001122	1	0.008873	0.07752	18	27	66.6667	PARP1,APC,CASP3,CREB1,DAG1,FOS,GNAQ,ITPKA,ITPKB,JUN,MAPK1,MAPK8,MAPK9,MAPK10,MAP2K4,MAPK8IP3,CREB5,CREB3
Pathway	1270305	Sema4D in semaphorin signaling	BioSystems: REACTOME	0.001122	1	0.008873	0.07752	18	27	66.6667	RHOA,RHOB,RHOC,CDC42,LIMK1,LIMK2,MET,MYH9,MYH10,PLXNB1,RAC1,RAC2,ROCK1,ARHGEF12,ROCK2,ARHGEF11,MYL9,RND1
Pathway	545314	3-phosphoinositide biosynthesis	BioSystems: BIOCYC	0.001122	1	0.008873	0.07752	18	27	66.6667	PIKFYVE,PIK3C2A,PIK3C2B,PIK3CB,PIK3CD,PIK3CG,PIK3R1,PIK3R2,PI4KA,PI4KB,PI4K2B,SACM1L,PIP5K1A,PIP5K1B,PIP4K2B,PIK3R3,CDIPT,PIK3R6
Pathway	M9070	Transcription factor CREB and its extracellular signals	MSigDB C2 BIOCARTA (v6.0)	0.001122	1	0.008873	0.07752	18	27	66.6667	ADCY1,CAMK2A,CAMK2D,CAMK2G,CREB1,MAPK14,GNAS,GRB2,PIK3R1,PRKACB,PRKAR2A,PRKCA,PRKCB,MAPK1,RAC1,RPS6KA1,SOS1,RPS6KA5
Pathway	1269632	Signaling by Leptin	BioSystems: REACTOME	0.001123	1	0.008873	0.07752	116	256	45.3125	ARAF,ARRB1,ARRB2,CALM1,CALM3,CAMK2A,CAMK2D,CAMK2G,DLG4,HBEGF,DUSP1,DUSP2,DUSP4,DUSP5,DUSP6,DUSP7,DUSP8,DUSP9,EGFR,ERBB4,EREG,FGF2,FGF4,FGF5,FGF7,FGF9,FGFR2,FGG,FN1,GDNF,GRB2,GRIN2A,GRIN2B,HGF,NRG1,IL2RA,IL2RG,IL3,ITGB3,JAK1,KIT,KRAS,SPRED2,MARK3,MET,KITLG,MAP3K11,NCAM1,NF1,NRAS,NRTN,KSR2,PAQR3,PDGFB,PDGFRA,PHB,PPP2CA,PPP2R1A,PPP2R1B,PPP2R5A,PPP2R5C,PPP2R5E,MAPK1,IL17RD,MAP2K1,PSMA5,PSMB2,PSMB5,PS…
Pathway	M7739	Links between Pyk2 and Map Kinases	MSigDB C2 BIOCARTA (v6.0)	0.001125	1	0.008873	0.07752	19	29	65.5172	CALM1,CALM3,CRKL,MAPK14,GNAQ,GRB2,JUN,MAP3K1,PAK1,PRKCA,PRKCB,MAPK1,MAPK8,MAP2K1,RAC1,MAP2K4,SHC1,SOS1,SRC
Pathway	PW:0000209	JAK-STAT signaling	Pathway Ontology	0.001125	1	0.008873	0.07752	19	29	65.5172	CREBBP,PIAS4,GRB2,JAK1,PIK3CB,PTPN1,PTPN2,PTPN11,STAT1,STAT2,STAT3,STAT5B,STAT6,SOCS4,PIAS1,SOCS6,SOCS5,PIAS3,SOCS7
Pathway	138044	Trk receptor signaling mediated by the MAPK pathway	BioSystems: Pathway Interaction Database	0.001125	1	0.008873	0.07752	19	29	65.5172	CDK5,CREB1,MAPK14,EGR1,ELK1,FOS,MEF2C,PRKCD,MAPK1,MAP2K1,RIT1,RPS6KA1,SRF,RUSC1,CDK5R1,RPS6KA5,MAPKAPK2,MAP3K2,EHD4
Pathway	377263	GABAergic synapse	BioSystems: KEGG	0.001202	1	0.009462	0.08267	46	88	52.2727	ADCY1,ADCY2,ADCY3,ADCY6,ADCY7,ADCY9,TRAK2,CACNA1C,CACNA1D,GABBR1,GABRA1,GABRA4,GABRA6,GABRB2,GABRB3,GABRE,GABRG1,GABRG2,GABRR1,GAD1,GNG13,GLUL,GNAI1,GNAI3,GNB1,GNB2,GNG5,GNG11,KCNJ6,NSF,SLC38A2,PLCL1,PRKACA,PRKACB,PRKCA,PRKCB,SLC6A1,SRC,GNG12,GABARAPL1,SLC12A5,HAP1,GABBR2,GNB4,GABARAPL2,SLC38A1
Pathway	1269615	Ca2+ pathway	BioSystems: REACTOME	0.001215	1	0.009544	0.08338	34	61	55.7377	CALM1,CALM3,CAMK2A,CTNNB1,TCF7L1,LEF1,NLK,GNG13,GNB1,GNB2,GNG5,GNG11,ITPR1,ITPR2,ITPR3,PLCB2,PPP3CA,PPP3CB,PPP3R1,PRKCA,PRKG1,TNRC6B,GNG12,PLCB1,MAP3K7,TCF7,TCF7L2,WNT5A,FZD3,FZD4,FZD6,TNRC6C,GNB4,TNRC6A
Pathway	1270246	Collagen biosynthesis and modifying enzymes	BioSystems: REACTOME	0.001259	1	0.009864	0.08618	38	70	54.2857	BMP1,COL1A1,COL1A2,COL3A1,COL4A1,COL4A2,COL4A3,COL4A5,COL4A6,COL5A1,COL5A2,COL6A3,COL8A2,COL9A1,COL9A3,COL10A1,COL11A1,COL12A1,COL13A1,COL15A1,COL17A1,COL19A1,COL5A3,COL27A1,COL26A1,COL22A1,PLOD1,PLOD2,P3H2,COLGALT2,TLL2,COL14A1,P4HA2,ADAMTS3,ADAMTS14,COL24A1,CRTAP,COL21A1
Pathway	169347	Notch-mediated HES/HEY network	BioSystems: Pathway Interaction Database	0.001262	1	0.009864	0.08618	28	48	58.3333	PARP1,AR,ARNT,ASCL1,CAMK2D,RUNX2,CDKN1B,CREBBP,RCAN1,E2F1,EP300,GATA4,GHR,HIF1A,RBPJ,MYB,RB1,RBBP8,SPEN,KDM1A,STAT3,HEY1,HEY2,YY1,NCOA1,NCOR1,NCOR2,MAML1
