# Supplementary material for: microRNA–mRNA Networks Linked to Inflammation and Immune System Regulation in Inflammatory Bowel Disease
Source: Biomedicines. 2024 Feb 12;12(2):422. doi: 10.3390/biomedicines12020422 (PMC10886709; doi:10.3390/biomedicines12020422)
Supplement: Supplementary file 1 [file biomedicines-12-00422-s001.zip › biomedicines-2685441-supplementary/Tables/Table S6-pathways_taget underxpressed miRNAs_UC .xlsx]

## Sheet: cd3655ed-16d8-4d30-bc34-6c5b0db
Category	ID	Name	Source	p-value	q-value Bonferroni	q-value FDR B&H	q-value FDR B&Y	Hit Count in Query List	Hit Count in Genome	Percentage of genes	Hit in Query List
Pathway	1457797	MET activates PI3K/AKT signaling	BioSystems: REACTOME	1.048	1000	6.522	56.7	6	6	100	GAB1,GRB2,HGF,MET,PIK3CA,PIK3R1
Pathway	1268803	RSK activation	BioSystems: REACTOME	1.048	1000	6.522	56.7	6	6	100	RPS6KA6,PDPK1,MAPK1,RPS6KA1,RPS6KA2,RPS6KA3
Pathway	1270328	Neurofascin interactions	BioSystems: REACTOME	0.3054	1000	2.349	20.42	7	7	100	ANK1,CNTNAP1,CNTN1,DCX,NRCAM,SDCBP,NFASC
Pathway	1269217	CREB phosphorylation	BioSystems: REACTOME	0.3054	1000	2.349	20.42	7	7	100	ATF1,RPS6KA5,MAPKAPK2,CREB1,RPS6KA1,RPS6KA2,RPS6KA3
Pathway	1269441	Signal attenuation	BioSystems: REACTOME	1.3	1000	7.642	66.44	8	10	80	IRS2,GRB2,GRB10,INSR,IRS1,MAPK1,MAPK3,SOS1
Pathway	1427845	Negative regulation of activity of TFAP2 (AP-2) family transcription factors	BioSystems: REACTOME	1.3	1000	7.642	66.44	8	10	80	TFAP2D,KCTD15,KCTD1,TFAP2A,TFAP2B,TFAP2C,UBE2I,SUMO1
Pathway	1383048	Signaling by FGFR3 fusions in cancer	BioSystems: REACTOME	0.1158	387.4	1.039	9.028	9	10	90	FGFR3,GAB1,FRS2,GRB2,KRAS,NRAS,PIK3CA,PIK3R1,SOS1
Pathway	1457804	MET receptor recycling	BioSystems: REACTOME	0.1158	387.4	1.039	9.028	9	10	90	ARF6,CRK,CRKL,GAB1,GRB2,HGF,MET,RAB4B,GGA3
Pathway	1269218	Activation of the AP-1 family of transcription factors	BioSystems: REACTOME	0.1158	387.4	1.039	9.028	9	10	90	ATF2,MAPK14,FOS,JUN,MAPK1,MAPK3,MAPK8,MAPK9,MAPK10
Pathway	137921	Ras signaling in the CD4+ TCR pathway	BioSystems: Pathway Interaction Database	0.4587	1000	3.315	28.81	9	11	81.8182	MAP3K8,ELK1,FOS,PRKCA,PRKCB,MAPK1,MAPK3,MAP2K1,RAF1
Pathway	1269515	RHO GTPases activate KTN1	BioSystems: REACTOME	0.4587	1000	3.315	28.81	9	11	81.8182	RHOA,CDC42,KIF5A,KIF5B,KLC1,KTN1,RAC1,KLC2,KLC4
Pathway	PW:0000578	scatter factor/hepatocyte growth factor signaling	Pathway Ontology	0.4587	1000	3.315	28.81	9	11	81.8182	CBL,CRKL,GAB1,GRB2,HGF,MET,PIK3R1,PTPN11,SRC
Pathway	M15422	Vitamin C in the Brain	MSigDB C2 BIOCARTA (v6.0)	0.4587	1000	3.315	28.81	9	11	81.8182	COL4A1,COL4A2,COL4A3,COL4A4,COL4A5,COL4A6,SLC23A2,SLC2A1,SLC2A3
Pathway	M10994	Activation of Src by Protein-tyrosine phosphatase alpha	MSigDB C2 BIOCARTA (v6.0)	0.4587	1000	3.315	28.81	9	11	81.8182	CDK1,CDC25A,CDC25B,CSK,GRB2,PRKCA,PRKCB,PTPRA,SRC
Pathway	M8179	Rab GTPases Mark Targets In The Endocytotic Machinery	MSigDB C2 BIOCARTA (v6.0)	1.355	1000	7.841	68.16	9	12	75	ACTA1,RAB11A,RAB9A,RAB8A,RAB1A,RAB2A,RAB6A,RAB27A,RAB7A
Pathway	1270419	Regulation of gene expression by Hypoxia-inducible Factor	BioSystems: REACTOME	1.355	1000	7.841	68.16	9	12	75	ARNT,CREBBP,HIGD1A,EP300,EPAS1,CITED2,HIF1A,HIF3A,VEGFA
Pathway	1269793	Establishment of Sister Chromatid Cohesion	BioSystems: REACTOME	1.355	1000	7.841	68.16	9	12	75	SMC1A,ESCO1,SMC3,STAG1,STAG2,RAD21,PDS5B,WAPL,PDS5A
Pathway	1269830	Cohesin Loading onto Chromatin	BioSystems: REACTOME	0.03689	123.4	0.3931	3.417	10	11	90.9091	SMC1A,SMC3,NIPBL,STAG1,STAG2,RAD21,PDS5B,WAPL,PDS5A,MAU2
Pathway	1457802	MET activates RAP1 and RAC1	BioSystems: REACTOME	0.03689	123.4	0.3931	3.417	10	11	90.9091	CRK,CRKL,GAB1,GRB2,HGF,DOCK7,MET,RAC1,RAP1A,RAP1B
Pathway	M7968	Transcription Regulation by Methyltransferase of CARM1	MSigDB C2 BIOCARTA (v6.0)	0.5074	1000	3.529	30.68	10	13	76.9231	NCOA3,CREB1,CREBBP,EP300,CARM1,PRKACB,PRKAR1A,PRKAR2A,PRKAR2B,RARA
Pathway	M16973	CBL mediated ligand-induced downregulation of EGF receptors	MSigDB C2 BIOCARTA (v6.0)	0.5074	1000	3.529	30.68	10	13	76.9231	CBL,CSF1R,SH3GLB1,GRB2,MET,PDGFRA,SH3KBP1,PRKCA,PRKCB,SRC
Pathway	138066	JNK signaling in the CD4+ TCR pathway	BioSystems: Pathway Interaction Database	0.5074	1000	3.529	30.68	10	13	76.9231	MAP3K8,CRK,CRKL,JUN,MAP3K1,DBNL,PRKCB,MAPK8,MAP2K4,MAP3K7
Pathway	1269216	ERKs are inactivated	BioSystems: REACTOME	0.5074	1000	3.529	30.68	10	13	76.9231	DUSP4,DUSP7,VRK3,PPP2CA,PPP2CB,PPP2R1A,PPP2R1B,MAPK1,MAPK3,MAPK7
Pathway	M14339	Oxidative Stress Induced Gene Expression Via Nrf2	MSigDB C2 BIOCARTA (v6.0)	0.5074	1000	3.529	30.68	10	13	76.9231	CREB1,MAPK14,FOS,JUN,MAFG,PRKCA,PRKCB,MAPK1,MAPK8,MAFK
Pathway	M18159	RB Tumor Suppressor/Checkpoint Signaling in response to DNA damage	MSigDB C2 BIOCARTA (v6.0)	0.5074	1000	3.529	30.68	10	13	76.9231	ATM,CDK1,CDC25B,CHEK1,MAPK14,MYT1,RB1,TP53,WEE1,YWHAH
Pathway	1268907	truncated APC mutants destabilize the destruction complex	BioSystems: REACTOME	1.31	1000	7.642	66.44	10	14	71.4286	AMER1,APC,CSNK1A1,GSK3B,PPP2CA,PPP2CB,PPP2R1A,PPP2R1B,PPP2R5C,PPP2R5E
Pathway	1268912	AXIN missense mutants destabilize the destruction complex	BioSystems: REACTOME	1.31	1000	7.642	66.44	10	14	71.4286	AMER1,APC,CSNK1A1,GSK3B,PPP2CA,PPP2CB,PPP2R1A,PPP2R1B,PPP2R5C,PPP2R5E
Pathway	1268909	APC truncation mutants have impaired AXIN binding	BioSystems: REACTOME	1.31	1000	7.642	66.44	10	14	71.4286	AMER1,APC,CSNK1A1,GSK3B,PPP2CA,PPP2CB,PPP2R1A,PPP2R1B,PPP2R5C,PPP2R5E
Pathway	1268910	AXIN mutants destabilize the destruction complex, activating WNT signaling	BioSystems: REACTOME	1.31	1000	7.642	66.44	10	14	71.4286	AMER1,APC,CSNK1A1,GSK3B,PPP2CA,PPP2CB,PPP2R1A,PPP2R1B,PPP2R5C,PPP2R5E
Pathway	1268913	AMER1 mutants destabilize the destruction complex	BioSystems: REACTOME	1.31	1000	7.642	66.44	10	14	71.4286	AMER1,APC,CSNK1A1,GSK3B,PPP2CA,PPP2CB,PPP2R1A,PPP2R1B,PPP2R5C,PPP2R5E
Pathway	1268915	Truncations of AMER1 destabilize the destruction complex	BioSystems: REACTOME	1.31	1000	7.642	66.44	10	14	71.4286	AMER1,APC,CSNK1A1,GSK3B,PPP2CA,PPP2CB,PPP2R1A,PPP2R1B,PPP2R5C,PPP2R5E
Pathway	1383072	TP53 Regulates Transcription of Genes Involved in G1 Cell Cycle Arrest	BioSystems: REACTOME	0.05445	182.2	0.5423	4.714	11	13	84.6154	CCNA2,CCNE1,CCNE2,CDKN1A,CDKN1B,ZNF385A,ARID3A,E2F1,E2F7,TP53,PCBP4
Pathway	1269154	Uptake and function of anthrax toxins	BioSystems: REACTOME	0.05445	182.2	0.5423	4.714	11	13	84.6154	CALM1,CALM3,PDCD6IP,ANTXR1,ANTXR2,FURIN,MAP2K1,MAP2K3,MAP2K6,MAP2K7,MAP2K4
Pathway	1268920	S33 mutants of beta-catenin aren't phosphorylated	BioSystems: REACTOME	0.5137	1000	3.529	30.68	11	15	73.3333	AMER1,APC,CSNK1A1,CTNNB1,GSK3B,PPP2CA,PPP2CB,PPP2R1A,PPP2R1B,PPP2R5C,PPP2R5E
Pathway	M16697	CD40L Signaling Pathway	MSigDB C2 BIOCARTA (v6.0)	0.5137	1000	3.529	30.68	11	15	73.3333	ELP1,MAP3K14,CD40,CHUK,DUSP1,IKBKB,MAP3K1,RELA,TNFAIP3,TRAF3,TRAF6
Pathway	PW:0000200	the planar cell polarity Wnt signaling	Pathway Ontology	0.5137	1000	3.529	30.68	11	15	73.3333	FZD6,FZD7,RHOA,CELSR1,DVL1,DVL2,MAPK8,PTK7,DAAM1,FZD3,VANGL2
Pathway	1268919	S37 mutants of beta-catenin aren't phosphorylated	BioSystems: REACTOME	0.5137	1000	3.529	30.68	11	15	73.3333	AMER1,APC,CSNK1A1,CTNNB1,GSK3B,PPP2CA,PPP2CB,PPP2R1A,PPP2R1B,PPP2R5C,PPP2R5E
Pathway	1269829	Mitotic Telophase/Cytokinesis	BioSystems: REACTOME	0.5137	1000	3.529	30.68	11	15	73.3333	SMC1A,SMC3,NIPBL,KIF23,STAG1,STAG2,RAD21,PDS5B,WAPL,PDS5A,MAU2
Pathway	1268921	Misspliced GSK3beta mutants stabilize beta-catenin	BioSystems: REACTOME	0.5137	1000	3.529	30.68	11	15	73.3333	AMER1,APC,CSNK1A1,CTNNB1,GSK3B,PPP2CA,PPP2CB,PPP2R1A,PPP2R1B,PPP2R5C,PPP2R5E
Pathway	1268917	S45 mutants of beta-catenin aren't phosphorylated	BioSystems: REACTOME	0.5137	1000	3.529	30.68	11	15	73.3333	AMER1,APC,CSNK1A1,CTNNB1,GSK3B,PPP2CA,PPP2CB,PPP2R1A,PPP2R1B,PPP2R5C,PPP2R5E
Pathway	1268918	T41 mutants of beta-catenin aren't phosphorylated	BioSystems: REACTOME	0.5137	1000	3.529	30.68	11	15	73.3333	AMER1,APC,CSNK1A1,CTNNB1,GSK3B,PPP2CA,PPP2CB,PPP2R1A,PPP2R1B,PPP2R5C,PPP2R5E
Pathway	1270321	Activation of Rac	BioSystems: REACTOME	0.5137	1000	3.529	30.68	11	15	73.3333	NCK2,PAK4,NCK1,PAK1,PAK2,RAC1,ROBO1,SOS1,SOS2,PAK6,PAK5
Pathway	137949	LPA4-mediated signaling events	BioSystems: Pathway Interaction Database	0.5137	1000	3.529	30.68	11	15	73.3333	ADCY1,ADCY3,ADCY5,ADCY6,ADCY7,ADCY9,RPS6KA5,CREB1,GNAL,LPAR4,PRKCE
Pathway	1268916	phosphorylation site mutants of CTNNB1 are not targeted to the proteasome by the destruction complex	BioSystems: REACTOME	0.5137	1000	3.529	30.68	11	15	73.3333	AMER1,APC,CSNK1A1,CTNNB1,GSK3B,PPP2CA,PPP2CB,PPP2R1A,PPP2R1B,PPP2R5C,PPP2R5E
Pathway	1270310	CRMPs in Sema3A signaling	BioSystems: REACTOME	1.21	1000	7.279	63.28	11	16	68.75	NRP1,CDK5R1,CRMP1,PLXNA4,DPYSL2,DPYSL3,SEMA3A,GSK3B,PLXNA1,PLXNA2,DPYSL5
Pathway	1269398	Spry regulation of FGF signaling	BioSystems: REACTOME	1.21	1000	7.279	63.28	11	16	68.75	MKNK1,CBL,SPRY2,GRB2,PPP2CA,PPP2CB,PPP2R1A,MAPK1,MAPK3,PTPN11,SRC
Pathway	M14863	p53 Signaling Pathway	MSigDB C2 BIOCARTA (v6.0)	1.21	1000	7.279	63.28	11	16	68.75	APAF1,ATM,CCND1,BCL2,CCNE1,CDKN1A,GADD45A,E2F1,RB1,TIMP3,TP53
Pathway	M8516	Multi-step Regulation of Transcription by Pitx2	MSigDB C2 BIOCARTA (v6.0)	0.06733	225.3	0.6492	5.643	12	15	80	TRRAP,FZD1,APC,CREBBP,CTNNB1,DVL1,LEF1,EP300,GSK3B,PITX2,MED1,WNT1
Pathway	138038	Arf6 downstream pathway	BioSystems: Pathway Interaction Database	0.06733	225.3	0.6492	5.643	12	15	80	PIP5K1A,ARF1,ARF6,RHOA,RAB11A,KALRN,PLD1,PLD2,MAPK1,MAPK3,RAC1,TIAM1
Pathway	M5291	Role of PI3K subunit p85 in regulation of Actin Organization and Cell Migration	MSigDB C2 BIOCARTA (v6.0)	0.1974	660.4	1.635	14.21	12	16	75	RHOA,WASL,CDC42,ARPC5,ARPC3,ACTR3,ACTR2,PAK1,PDGFRA,PIK3CA,PIK3R1,RAC1
Pathway	M4891	Regulation of transcriptional activity by PML	MSigDB C2 BIOCARTA (v6.0)	0.4923	1000	3.52	30.6	12	17	70.5882	FAS,FASLG,CREBBP,PAX3,RARA,RB1,SP100,SIRT1,TNFRSF1A,TNFRSF1B,TP53,SUMO1
Pathway	1269597	Beta-catenin phosphorylation cascade	BioSystems: REACTOME	0.4923	1000	3.52	30.6	12	17	70.5882	AMER1,APC,CSNK1A1,CTNNB1,GSK3B,PPP2CA,PPP2CB,PPP2R1A,PPP2R1B,PPP2R5C,PPP2R5E,FRAT2
Pathway	PW:0000612	colorectal cancer	Pathway Ontology	1.085	1000	6.598	57.36	12	18	66.6667	AXIN2,APC,CTNNB1,MSH6,KRAS,SMAD2,SMAD3,SMAD4,SMAD7,MSH2,TGFBR1,TGFBR2
Pathway	PW:0000227	G protein signaling via Galphas family	Pathway Ontology	1.085	1000	6.598	57.36	12	18	66.6667	ADCY1,ADCY3,ADCY5,ADCY6,ADCY7,ADCY9,ADRB1,ADRB2,ADRB3,GRK2,GRK3,GNAS
Pathway	M13143	uCalpain and friends in Cell spread	MSigDB C2 BIOCARTA (v6.0)	1.085	1000	6.598	57.36	12	18	66.6667	ACTA1,ACTN2,RHOA,CAPN1,ITGB1,ITGB3,PTK2,PXN,RAC1,SPTAN1,SRC,TLN1
Pathway	M7721	Eukaryotic protein translation	MSigDB C2 BIOCARTA (v6.0)	0.02397	80.2	0.2709	2.355	13	16	81.25	EIF3A,EIF2S2,EIF1AX,EIF2S1,EIF2S3,EIF4A1,EIF4A2,EIF4E,EIF4G1,EIF4G2,EIF5,EIF1,EEF2K
Pathway	M8353	Human Cytomegalovirus and Map Kinase Pathways	MSigDB C2 BIOCARTA (v6.0)	0.07448	249.2	0.7048	6.127	13	17	76.4706	CREB1,MAPK14,MAP3K1,PIK3CA,PIK3R1,MAPK1,MAPK3,MAP2K1,MAP2K3,MAP2K6,RB1,RELA,SP1
Pathway	M10145	PTEN dependent cell cycle arrest and apoptosis	MSigDB C2 BIOCARTA (v6.0)	0.1962	656.5	1.629	14.16	13	18	72.2222	FASLG,CDKN1B,FOXO3,GRB2,ITGB1,PDPK1,PIK3CA,PIK3R1,MAPK1,MAPK3,PTEN,PTK2,SOS1
Pathway	M7860	Nerve growth factor pathway (NGF)	MSigDB C2 BIOCARTA (v6.0)	0.1962	656.5	1.629	14.16	13	18	72.2222	CSNK2A1,ELK1,FOS,GRB2,JUN,NGF,PIK3CA,PIK3R1,MAPK3,MAPK8,MAP2K1,RAF1,SOS1
Pathway	M1389	Sprouty regulation of tyrosine kinase signals	MSigDB C2 BIOCARTA (v6.0)	0.1962	656.5	1.629	14.16	13	18	72.2222	CBL,SPRY1,SPRY2,GRB2,MAPK1,MAPK3,MAP2K1,PTPRB,RAF1,RASA1,SOS1,SRC,SPRY4
Pathway	M3430	Effects of calcineurin in Keratinocyte Differentiation	MSigDB C2 BIOCARTA (v6.0)	0.455	1000	3.315	28.81	13	19	68.4211	CALM1,CALM3,CDKN1A,GNAQ,MARCKS,NFATC3,NFATC4,PPP3CA,PPP3CB,PRKCA,PRKCB,SP1,SP3
Pathway	PW:0000639	insulin responsive facilitative sugar transporter mediated glucose transport pathway	Pathway Ontology	0.455	1000	3.315	28.81	13	19	68.4211	RAB11A,SNAP23,TBC1D4,RAB14,RAB8B,RAB10,RAB8A,MYO5A,RAB2A,SLC2A4,STXBP3,VAMP2,STXBP4
Pathway	1269212	JNK (c-Jun kinases) phosphorylation and activation mediated by activated human TAK1	BioSystems: REACTOME	0.455	1000	3.315	28.81	13	19	68.4211	TAB3,IRAK1,IRAK2,MAPK8,MAPK9,MAPK10,MAP2K7,MAP2K4,TAB2,MAP3K7,TRAF6,UBE2N,UBE2V1
Pathway	138078	p38 signaling mediated by MAPKAP kinases	BioSystems: Pathway Interaction Database	0.9529	1000	6.016	52.29	13	20	65	CDC25B,MAPKAPK2,CREB1,MAPK14,ETV1,YWHAQ,RAF1,SRF,TCF3,YWHAE,YWHAG,YWHAH,YWHAZ
Pathway	1269510	RHO GTPases Activate ROCKs	BioSystems: REACTOME	0.008425	28.19	0.1101	0.9573	14	17	82.3529	RHOA,RHOB,RHOC,ROCK2,LIMK1,LIMK2,MYH9,MYH10,MYL6,PPP1R12A,PPP1R12B,PPP1CB,MYL12B,ROCK1
Pathway	137961	EPHA2 forward signaling	BioSystems: Pathway Interaction Database	0.008425	28.19	0.1101	0.9573	14	17	82.3529	RHOA,CBL,EFNA1,EPHA2,VAV3,GRB2,ARHGAP35,PAK1,PIK3CA,PIK3R1,RAC1,SRC,TIAM1,VAV2
Pathway	1268867	Signaling by cytosolic FGFR1 fusion mutants	BioSystems: REACTOME	0.02766	92.56	0.3075	2.673	14	18	77.7778	BCR,LRRFIP1,FGFR1OP2,GAB2,CPSF6,CNTRL,GRB2,PIK3CA,PIK3R1,MYO18A,STAT1,STAT3,STAT5B,ZMYM2
Pathway	M10547	Role of MAL in Rho-Mediated Activation of SRF	MSigDB C2 BIOCARTA (v6.0)	0.07675	256.8	0.7174	6.236	14	19	73.6842	ACTA1,RHOA,CDC42,DIAPH1,LIMK1,MAP3K1,MAPK1,MAPK3,MAPK8,MAP2K1,RAC1,RAF1,ROCK1,SRF
Pathway	1270333	Ephrin signaling	BioSystems: REACTOME	0.07675	256.8	0.7174	6.236	14	19	73.6842	NCK2,ARHGEF7,EFNB1,EFNB2,EFNB3,EPHB1,EPHB2,EPHB3,GIT1,PAK1,PAK2,RAC1,SDCBP,SRC
Pathway	M18933	TGF beta signaling pathway	MSigDB C2 BIOCARTA (v6.0)	0.07675	256.8	0.7174	6.236	14	19	73.6842	APC,CREBBP,EP300,SMAD2,SMAD3,SMAD4,SMAD7,MAPK3,MAP2K1,SKIL,MAP3K7,TGFB2,TGFBR1,TGFBR2
Pathway	137937	S1P1 pathway	BioSystems: Pathway Interaction Database	0.1869	625.5	1.568	13.63	14	20	70	RHOA,S1PR1,GNAI2,GNAI3,ITGAV,ITGB3,KDR,ABCC1,PDGFRB,MAPK1,MAPK3,PTGS2,RAC1,VEGFA
Pathway	1269181	CTLA4 inhibitory signaling	BioSystems: REACTOME	0.8252	1000	5.306	46.12	14	22	63.6364	CD80,CD86,CTLA4,AKT3,PDPK1,PPP2CA,PPP2CB,PPP2R1A,PPP2R1B,PPP2R5C,PPP2R5E,PTPN11,SRC,YES1
Pathway	1269490	SHC1 events in ERBB2 signaling	BioSystems: REACTOME	0.8252	1000	5.306	46.12	14	22	63.6364	HBEGF,ERBB3,ERBB4,EREG,NRG3,GRB2,NRG1,KRAS,NRAS,PRKCA,PRKCD,PRKCE,PTPN12,SOS1
Pathway	1270243	Nephrin interactions	BioSystems: REACTOME	0.8252	1000	5.306	46.12	14	22	63.6364	ACTN4,ACTN2,NCK2,CASK,IQGAP1,WASL,MAGI2,NCK1,PIK3CA,PIK3R1,KIRREL1,SPTAN1,SPTBN1,CD2AP
Pathway	M19943	Ceramide Signaling Pathway	MSigDB C2 BIOCARTA (v6.0)	0.8252	1000	5.306	46.12	14	22	63.6364	NSMAF,BCL2,AIFM1,MAP3K1,CYCS,MAPK1,MAPK3,MAPK8,MAP2K1,RAF1,RELA,MAP2K4,SMPD1,TNFRSF1A
Pathway	M15285	NF-kB Signaling Pathway	MSigDB C2 BIOCARTA (v6.0)	1.544	1000	8.743	76.01	14	23	60.8696	MAP3K14,CHUK,IKBKB,IL1A,IL1R1,IRAK1,MAP3K1,RELA,MAP3K7,TLR4,TNFAIP3,TNFRSF1A,TNFRSF1B,TRAF6
Pathway	M9152	CCR3 signaling in Eosinophils	MSigDB C2 BIOCARTA (v6.0)	1.544	1000	8.743	76.01	14	23	60.8696	RHOA,ROCK2,GNAQ,GNAS,LIMK1,PPP1R12B,PRKCA,PRKCB,MAPK1,MAPK3,MAP2K1,PTK2,RAF1,PLCB1
Pathway	M17770	Cyclins and Cell Cycle Regulation	MSigDB C2 BIOCARTA (v6.0)	1.544	1000	8.743	76.01	14	23	60.8696	CCND1,CCND2,CCND3,CCNE1,CCNH,CDK1,CDC25A,CDK6,CDKN1A,CDKN1B,CDKN2B,E2F1,RB1,TFDP1
Pathway	138015	Regulation of cytoplasmic and nuclear SMAD2/3 signaling	BioSystems: Pathway Interaction Database	0.01013	33.9	0.1284	1.116	15	19	78.9474	CALM1,CALM3,NUP153,CTDSP2,CTDSPL,KPNB1,KPNA2,SMAD2,SMAD3,SMAD4,MAP3K1,PPM1A,MAPK1,MAPK3,UBE2I
Pathway	1270326	Signal transduction by L1	BioSystems: REACTOME	0.07537	252.2	0.7104	6.176	15	21	71.4286	NRP1,CSNK2A1,CSNK2A2,FGFR1,ITGA5,ITGA9,ITGAV,ITGB1,ITGB3,PAK1,MAPK1,MAPK3,MAP2K1,RAC1,VAV2
Pathway	PW:0000198	p38 MAPK signaling	Pathway Ontology	0.1729	578.4	1.464	12.73	15	22	68.1818	MKNK1,RPS6KA4,RPS6KA5,MAPKAPK2,MAPK14,CCM2,MKNK2,IGF1,MAP3K3,MAP3K5,MAP2K3,MAP2K6,RAC1,MAP3K7,MAPK8IP2
Pathway	M8601	Rac 1 cell motility signaling pathway	MSigDB C2 BIOCARTA (v6.0)	0.3629	1000	2.735	23.77	15	23	65.2174	CDK5R1,WASF1,RALBP1,LIMK1,MAP3K1,MYLK,PPP1R12B,PAK1,PDGFRA,PIK3CA,PIK3R1,PLD1,RAC1,RPS6KB1,TRIO
Pathway	M11420	CTCF: First Multivalent Nuclear Factor	MSigDB C2 BIOCARTA (v6.0)	0.3629	1000	2.735	23.77	15	23	65.2174	CDKN1B,MTOR,SMAD1,SMAD4,SMAD5,PIK3CA,PIK3R1,PPP2CA,PTEN,RPS6KB1,TGFB2,TGFBR1,TGFBR2,TGFBR3,TP53
Pathway	137969	Signaling events mediated by PRL	BioSystems: Pathway Interaction Database	0.3629	1000	2.735	23.77	15	23	65.2174	RHOA,RHOC,CCNA2,CCNE1,CDKN1A,EGR1,PTP4A3,ITGB1,MAPK1,MAPK3,RAC1,ROCK1,SRC,PTP4A1,PTP4A2
Pathway	PW:0000243	vascular endothelial growth factor signaling	Pathway Ontology	0.707	1000	4.663	40.53	15	24	62.5	NRP1,SH2D2A,VEGFD,HIF1A,KDR,NCK1,EGLN1,PRKCA,PRKCB,PRKCD,PTK2,EGLN3,EGLN2,SHB,VEGFA
Pathway	M882	CXCR4 Signaling Pathway	MSigDB C2 BIOCARTA (v6.0)	0.707	1000	4.663	40.53	15	24	62.5	CRK,PTK2B,GNAQ,PIK3CA,PIK3R1,PRKCA,PRKCB,MAPK1,MAPK3,MAP2K1,PTK2,PXN,RAF1,RELA,CXCL12
Pathway	1268771	Glutamate Neurotransmitter Release Cycle	BioSystems: REACTOME	0.707	1000	4.663	40.53	15	24	62.5	PPFIA4,PPFIA3,UNC13B,ARL6IP5,GLS2,GLS,SLC38A2,SLC1A1,SLC1A2,SLC1A3,SNAP25,STXBP1,VAMP2,SYT1,SLC17A7
Pathway	138039	Retinoic acid receptors-mediated signaling	BioSystems: Pathway Interaction Database	1.292	1000	7.642	66.44	15	25	60	NCOA3,NRIP1,NCOA1,KAT2B,CCNH,CDK1,NCOR2,MAPK14,NCOA2,PRKCA,MAPK1,MAPK3,MAPK8,RARA,RXRG
Pathway	1269765	G0 and Early G1	BioSystems: REACTOME	1.292	1000	7.642	66.44	15	25	60	LIN9,CCNA2,CCNE1,CCNE2,CDK1,CDC25A,LIN54,DYRK1A,E2F1,E2F5,MYBL2,RBBP4,RBL2,TFDP1,TFDP2
Pathway	M9670	TNF/Stress Related Signaling	MSigDB C2 BIOCARTA (v6.0)	1.292	1000	7.642	66.44	15	25	60	ATF1,MAP3K14,CASP2,CHUK,MAPK14,TANK,IKBKB,JUN,MAP3K1,MAPK8,MAP2K3,MAP2K6,RELA,MAP2K4,TNFRSF1A
Pathway	M16991	Skeletal muscle hypertrophy is regulated via AKT/mTOR pathway	MSigDB C2 BIOCARTA (v6.0)	0.003664	12.26	0.05728	0.4979	16	20	80	EIF2B5,EIF2S2,EIF2S1,EIF2S3,EIF4E,EIF4EBP1,MTOR,GSK3B,IGF1,IGF1R,PDPK1,PIK3CA,PIK3R1,PPP2CA,PTEN,RPS6KB1
Pathway	1269616	Signaling by Hippo	BioSystems: REACTOME	0.01119	37.46	0.1387	1.206	16	21	76.1905	CASP3,LATS1,TJP2,DVL2,LATS2,YAP1,AMOTL2,MOB1B,SAV1,STK3,STK4,WWC1,TJP1,AMOT,AMOTL1,YWHAE
Pathway	M5489	IL 6 signaling pathway	MSigDB C2 BIOCARTA (v6.0)	0.02988	99.98	0.3289	2.859	16	22	72.7273	CEBPB,CSNK2A1,ELK1,FOS,GRB2,IL6R,IL6ST,JAK1,JUN,MAPK3,MAP2K1,PTPN11,RAF1,SOS1,SRF,STAT3
Pathway	M7897	Inhibition of Cellular Proliferation by Gleevec	MSigDB C2 BIOCARTA (v6.0)	0.07151	239.3	0.6817	5.926	16	23	69.5652	BCR,CRKL,FOS,GRB2,JUN,MAP3K1,PIK3CA,PIK3R1,MAPK3,MAPK8,MAP2K1,RAF1,MAP2K4,SOS1,STAT1,STAT5B
Pathway	M17294	Ras Signaling Pathway	MSigDB C2 BIOCARTA (v6.0)	0.07151	239.3	0.6817	5.926	16	23	69.5652	RHOA,BCL2L1,CDC42,CHUK,ELK1,RALBP1,FOXO4,PIK3CA,PIK3R1,PLD1,MAPK3,MAP2K1,RAC1,RAF1,RALA,RELA
Pathway	1269511	RHO GTPases activate PAKs	BioSystems: REACTOME	0.07151	239.3	0.6817	5.926	16	23	69.5652	CALM1,CALM3,CDC42,LIMK1,MYH9,MYH10,MYL6,MYLK,PPP1R12A,PPP1R12B,NF2,PAK1,PAK2,PPP1CB,MYL12B,RAC1
Pathway	M11520	TPO Signaling Pathway	MSigDB C2 BIOCARTA (v6.0)	0.1564	523.2	1.341	11.66	16	24	66.6667	CSNK2A1,FOS,GRB2,JUN,PIK3CA,PIK3R1,PRKCA,PRKCB,MAPK3,MAP2K1,RAF1,RASA1,SOS1,STAT1,STAT3,STAT5B
Pathway	M6355	Erk and PI-3 Kinase Are Necessary for Collagen Binding in Corneal Epithelia	MSigDB C2 BIOCARTA (v6.0)	0.1564	523.2	1.341	11.66	16	24	66.6667	RHOA,ARHGAP5,DIAPH1,ITGB1,MYLK,PIK3CA,PIK3R1,MAPK1,MAPK3,MAP2K1,PTK2,PXN,RAF1,ROCK1,SRC,TLN1
Pathway	M15181	Regulation of PGC-1a	MSigDB C2 BIOCARTA (v6.0)	0.1564	523.2	1.341	11.66	16	24	66.6667	CALM1,CALM3,CAMK2A,CAMK2B,CAMK2D,CAMK2G,ESRRA,PPARGC1A,MEF2A,MEF2C,MEF2D,PPARA,PPP3CA,PPP3CB,SLC2A4,YWHAH
Pathway	M2821	NFkB activation by Nontypeable Hemophilus influenzae	MSigDB C2 BIOCARTA (v6.0)	0.1564	523.2	1.341	11.66	16	24	66.6667	MAP3K14,CHUK,CREBBP,MAPK14,DUSP1,EP300,NR3C1,IKBKB,SMAD3,SMAD4,MAP2K3,MAP2K6,RELA,MAP3K7,TGFBR1,TGFBR2
Pathway	138059	S1P2 pathway	BioSystems: Pathway Interaction Database	0.1564	523.2	1.341	11.66	16	24	66.6667	RHOA,MAPK14,ELK1,FOS,GNA13,GNA12,GNAI2,GNAI3,GNAQ,IRS1,JUN,PAK1,MAPK1,MAPK3,MAPK8,RAC1
Pathway	M8560	Cell Cycle: G2/M Checkpoint	MSigDB C2 BIOCARTA (v6.0)	0.1564	523.2	1.341	11.66	16	24	66.6667	ATM,BRCA1,CDK1,CDC25A,CDC25B,CDC34,CDKN1A,CHEK1,GADD45A,EP300,YWHAQ,MYT1,RPS6KA1,TP53,WEE1,YWHAH
Pathway	1270307	Sema4D induced cell migration and growth-cone collapse	BioSystems: REACTOME	0.1564	523.2	1.341	11.66	16	24	66.6667	RHOA,RHOB,RHOC,CDC42,ROCK2,ARHGEF11,LIMK1,LIMK2,MYH9,MYH10,MYL6,PLXNB1,MYL12B,RAC1,ROCK1,ARHGEF12
Pathway	1269713	Deadenylation of mRNA	BioSystems: REACTOME	0.3167	1000	2.425	21.08	16	25	64	CNOT6,CNOT6L,CNOT8,PAN2,EIF4A1,EIF4A2,EIF4B,EIF4E,EIF4G1,PAN3,PABPC1,PAIP1,CNOT2,CNOT4,CNOT7,CNOT1
Pathway	PW:0000102	The extracellular signal-regulated RAF/MEK/ERK signaling	Pathway Ontology	0.6009	1000	4.07	35.38	16	26	61.5385	MKNK1,KSR1,RPS6KA4,RPS6KA5,S1PR1,RPS6KA6,MKNK2,KRAS,MAP3K1,MAPK1,MAPK3,MAP2K1,RAF1,RPS6KA1,RPS6KA2,RPS6KA3
Pathway	138009	Plasma membrane estrogen receptor signaling	BioSystems: Pathway Interaction Database	0.6009	1000	4.07	35.38	16	26	61.5385	RHOA,ROCK2,HBEGF,ESR1,GNA13,GRB2,IGF1R,MMP2,MSN,GNG2,PIK3CA,PIK3R1,SOS1,SRC,STRN,PLCB1
Pathway	M85	Regulation of BAD phosphorylation	MSigDB C2 BIOCARTA (v6.0)	0.6009	1000	4.07	35.38	16	26	61.5385	ADCY1,BCL2,BCL2L1,IGF1,IGF1R,KITLG,PIK3CA,PIK3R1,PRKACB,PRKAR1A,PRKAR2A,PRKAR2B,MAPK1,MAPK3,RPS6KA1,YWHAH
Pathway	1269591	DARPP-32 events	BioSystems: REACTOME	1.077	1000	6.598	57.36	16	27	59.2593	CALM1,CALM3,PPP1R1B,PDE4B,PDE4D,PPP2CA,PPP2CB,PPP2R1A,PPP2R1B,PPP3CA,PPP3CB,PPP3R1,PRKACB,PRKAR1A,PRKAR2A,PRKAR2B
Pathway	M11106	Inactivation of Gsk3 by AKT causes accumulation of b-catenin in Alveolar Macrophages	MSigDB C2 BIOCARTA (v6.0)	1.077	1000	6.598	57.36	16	27	59.2593	FZD1,APC,CCND1,CTNNB1,DVL1,LEF1,GJA1,GSK3B,IRAK1,PDPK1,PIK3CA,PIK3R1,PPP2CA,RELA,TLR4,WNT1
Pathway	137964	Regulation of p38-alpha and p38-beta	BioSystems: Pathway Interaction Database	1.077	1000	6.598	57.36	16	27	59.2593	MAPK14,CCM2,DUSP1,DUSP8,DUSP10,MAP3K3,PAK1,PAK2,MAP2K3,MAP2K6,RAC1,MAP2K4,SRC,DUSP16,TRAF6,YES1
Pathway	138049	PDGFR-alpha signaling pathway	BioSystems: Pathway Interaction Database	0.004187	14.01	0.0634	0.5511	17	22	77.2727	CAV1,CRK,CRKL,CSNK2A1,ELK1,FOS,GRB2,IFNG,ITGAV,JAK1,JUN,PDGFRA,PIK3CA,PIK3R1,SHB,SOS1,SRF
Pathway	M3873	Apoptotic Signaling in Response to DNA Damage	MSigDB C2 BIOCARTA (v6.0)	0.004187	14.01	0.0634	0.5511	17	22	77.2727	PARP1,APAF1,ATM,BCL2,BCL2L1,BID,CASP3,CASP7,EIF2S1,CYCS,PRKCA,PRKCB,PTK2,PXN,STAT1,TLN1,TP53
Pathway	M18719	Role of ERBB2 in Signal Transduction and Oncology	MSigDB C2 BIOCARTA (v6.0)	0.004187	14.01	0.0634	0.5511	17	22	77.2727	EP300,ERBB3,ERBB4,ESR1,CARM1,GRB2,IL6R,IL6ST,PIK3CA,PIK3R1,MAPK1,MAPK3,MAP2K1,RAF1,SOS1,STAT3,GRIP1
Pathway	1269529	Downregulation of SMAD2/3:SMAD4 transcriptional activity	BioSystems: REACTOME	0.01167	39.04	0.1414	1.23	17	23	73.913	USP9X,PARP1,NCOR2,TRIM33,TGIF2,SMAD2,SMAD3,SMAD4,PPM1A,RNF111,SKI,SKIL,NEDD4L,TGIF1,UBE2D1,UBE2D3,SMURF2
Pathway	M19613	Multiple antiapoptotic pathways from IGF-1R signaling lead to BAD phosphorylation	MSigDB C2 BIOCARTA (v6.0)	0.01167	39.04	0.1414	1.23	17	23	73.913	ADCY1,GRB2,IGF1R,IRS1,PIK3CA,PIK3R1,PRKACB,PRKAR1A,PRKAR2A,PRKAR2B,MAPK1,MAPK3,MAP2K1,RAF1,RPS6KA1,SOS1,YWHAH
Pathway	138030	Canonical NF-kappaB pathway	BioSystems: Pathway Interaction Database	0.01167	39.04	0.1414	1.23	17	23	73.913	BIRC2,ATM,BCL10,BTRC,CHUK,CYLD,MALT1,IKBKB,PRKCA,RAN,RELA,ERC1,TNFAIP3,TNFRSF1A,TRAF6,UBE2D3,XPO1
Pathway	M17200	Antigen binding to B cell receptors activates protein tyrosine kinases, such as the Src family, which ultimate activate MAP kinases.	MSigDB C2 BIOCARTA (v6.0)	0.02909	97.34	0.3213	2.793	17	24	70.8333	BCR,ATF2,ELK1,VAV3,FOS,GRB2,JUN,MAP3K1,PAPPA,MAPK1,MAPK3,MAP2K1,RAC1,RPS6KA1,RPS6KA3,SOS1,VAV2
Pathway	138052	Ephrin B reverse signaling	BioSystems: Pathway Interaction Database	0.2736	915.5	2.144	18.64	17	27	62.963	NCK2,EFNB1,EFNB2,EPHB1,EPHB2,ITGB3,PIK3CA,PIK3R1,MAPK8,PTPN13,RAC1,RGS3,MAP2K4,SRC,MAP3K7,TIAM1,YES1
Pathway	M7871	Granule Cell Survival Pathway is a specific case of more general PAC1 Receptor Pathway.	MSigDB C2 BIOCARTA (v6.0)	0.2736	915.5	2.144	18.64	17	27	62.963	PARP1,APC,CASP3,CREB1,CREB5,DAG1,EPHB2,FOS,GNAQ,JUN,MAPK1,MAPK8,MAPK9,MAPK10,MAP2K7,MAP2K4,MAPK8IP2
Pathway	M3618	TNFR1 Signaling Pathway	MSigDB C2 BIOCARTA (v6.0)	0.8946	1000	5.659	49.19	17	29	58.6207	PARP1,MADD,CASP2,CASP3,BAG4,DFFB,JUN,LMNB1,MAP3K1,PAK1,PAK2,MAPK8,RB1,MAP2K4,SPTAN1,MAP3K7,TNFRSF1A
Pathway	83112	Thyroid cancer	BioSystems: KEGG	0.8946	1000	5.659	49.19	17	29	58.6207	CCND1,CTNNB1,TCF7L1,LEF1,KRAS,NRAS,MAPK1,MAPK3,MAP2K1,RET,RXRG,TCF7,TCF7L2,TP53,TPM3,CCDC6,NCOA4
Pathway	1269418	Negative regulation of FGFR3 signaling	BioSystems: REACTOME	0.8946	1000	5.659	49.19	17	29	58.6207	MKNK1,FGF18,CBL,SPRY2,FGF2,FGF5,FGF9,FGFR3,FRS2,GRB2,PPP2CA,PPP2CB,PPP2R1A,MAPK1,MAPK3,PTPN11,SRC
Pathway	137988	IL2 signaling events mediated by STAT5	BioSystems: Pathway Interaction Database	1.507	1000	8.587	74.65	17	30	56.6667	FASLG,BCL2,BCL2L1,CCNA2,CCND2,CCND3,CDK6,GAB2,ELF1,GRB2,JAK1,PIK3CA,PIK3R1,PTPN11,SOS1,SP1,STAT5B
Pathway	M9503	FAS signaling pathway ( CD95 )	MSigDB C2 BIOCARTA (v6.0)	1.507	1000	8.587	74.65	17	30	56.6667	PARP1,FAS,FASLG,CASP3,CASP7,DFFB,JUN,LMNB1,MAP3K1,PAK1,PAK2,MAPK8,PTPN13,RB1,MAP2K4,SPTAN1,MAP3K7
Pathway	1457809	Synthesis of active ubiquitin: roles of E1 and E2 enzymes	BioSystems: REACTOME	1.507	1000	8.587	74.65	17	30	56.6667	USP9X,OTULIN,CDC34,UBE2Q2,UBE2K,UBE2R2,UBA6,UBE2W,UBE2A,UBE2B,UBE2D1,UBE2D2,UBE2E1,UBE2G1,UBE2G2,USP7,UBE2Z
Pathway	1269588	Ca-dependent events	BioSystems: REACTOME	1.507	1000	8.587	74.65	17	30	56.6667	ADCY1,ADCY3,ADCY5,ADCY6,ADCY7,ADCY9,GRK2,CALM1,CALM3,CREB1,PRKACB,PRKAR1A,PRKAR2A,PRKAR2B,PRKCA,PRKCD,MAPK1
Pathway	M2623	IGF-1 Signaling Pathway	MSigDB C2 BIOCARTA (v6.0)	0.0001162	0.3889	0.002859	0.02486	18	21	85.7143	CSNK2A1,ELK1,FOS,GRB2,IGF1,IGF1R,IRS1,JUN,PIK3CA,PIK3R1,MAPK3,MAPK8,MAP2K1,PTPN11,RAF1,RASA1,SOS1,SRF
Pathway	1269215	ERK/MAPK targets	BioSystems: REACTOME	0.0004636	1.551	0.009575	0.08324	18	22	81.8182	RPS6KA5,MAPK14,DUSP4,DUSP7,ELK1,VRK3,MEF2A,MEF2C,PPP2CA,PPP2CB,PPP2R1A,PPP2R1B,MAPK1,MAPK3,MAPK7,RPS6KA1,RPS6KA2,RPS6KA3
Pathway	M765	Insulin Signaling Pathway	MSigDB C2 BIOCARTA (v6.0)	0.0004636	1.551	0.009575	0.08324	18	22	81.8182	CSNK2A1,ELK1,FOS,GRB2,INSR,IRS1,JUN,PIK3CA,PIK3R1,MAPK3,MAPK8,MAP2K1,PTPN11,RAF1,RASA1,SLC2A4,SOS1,SRF
Pathway	M16563	mTOR Signaling Pathway	MSigDB C2 BIOCARTA (v6.0)	0.001547	5.177	0.02769	0.2407	18	23	78.2609	MKNK1,EIF3A,EIF4A1,EIF4A2,EIF4B,EIF4E,EIF4EBP1,EIF4G1,EIF4G2,FKBP1A,MTOR,PDPK1,PIK3CA,PIK3R1,PPP2CA,PTEN,RPS6KB1,TSC1
Pathway	137996	VEGFR3 signaling in lymphatic endothelium	BioSystems: Pathway Interaction Database	0.001547	5.177	0.02769	0.2407	18	23	78.2609	COL1A1,COL1A2,CREB1,CRK,MAPK14,VEGFD,FN1,GRB2,ITGA2,ITGA5,ITGB1,PIK3CA,PIK3R1,MAPK1,MAPK3,RPS6KA1,MAP2K4,SOS1
Pathway	1269503	RAF-independent MAPK1/3 activation	BioSystems: REACTOME	0.001547	5.177	0.02769	0.2407	18	23	78.2609	PEA15,CDK1,DUSP1,DUSP2,DUSP4,DUSP5,DUSP7,DUSP8,DUSP9,DUSP10,IL6R,IL6ST,JAK1,MAPK1,MAPK3,MAP2K1,PTPN11,DUSP16
Pathway	1269522	Signaling by BMP	BioSystems: REACTOME	0.004493	15.03	0.06652	0.5782	18	24	75	ACVR2A,ACVR2B,BMP2,BMPR1A,BMPR2,ZFYVE16,FSTL1,SMAD1,SMAD4,SMAD5,SMAD6,SMAD7,SKI,GREM2,UBE2D1,UBE2D3,SMURF2,SMURF1
Pathway	137970	EGF receptor (ErbB1) signaling pathway	BioSystems: Pathway Interaction Database	0.01165	38.99	0.1414	1.23	18	25	72	WASL,GAB1,GNAI3,GRB2,PAK1,PIK3CA,PIK3R1,MAPK1,MAPK3,PTPN1,PTPN11,RASA1,SOS1,SRC,STAT1,STAT3,PIP5K1C,TLN1
Pathway	PW:0000490	transforming growth factor-beta Smad dependent signaling	Pathway Ontology	0.02752	92.07	0.3069	2.668	18	26	69.2308	RUNX2,RUNX1,CREB1,CREBBP,FKBP1A,FOXO1,FOXO3,SMAD2,SMAD3,SMAD4,SMAD7,FOXO4,TGFB2,TGFBR1,TGFBR2,TGFBR3,SMURF2,SMURF1
Pathway	M16517	WNT Signaling Pathway	MSigDB C2 BIOCARTA (v6.0)	0.02752	92.07	0.3069	2.668	18	26	69.2308	FZD1,APC,CCND1,BTRC,CREBBP,CSNK1A1,CSNK2A1,CTNNB1,DVL1,LEF1,NLK,GSK3B,WIF1,SMAD4,PPARD,PPP2CA,MAP3K7,WNT1
Pathway	1270305	Sema4D in semaphorin signaling	BioSystems: REACTOME	0.06001	200.8	0.59	5.129	18	27	66.6667	RHOA,RHOB,RHOC,CDC42,ROCK2,ARHGEF11,ARHGAP35,LIMK1,LIMK2,MET,MYH9,MYH10,MYL6,PLXNB1,MYL12B,RAC1,ROCK1,ARHGEF12
Pathway	M1718	Genes related to IL4 rceptor signaling in B lymphocytes	MSigDB C2 BIOCARTA (v6.0)	0.06001	200.8	0.59	5.129	18	27	66.6667	SOCS1,IRS2,BCL2,AKT3,GRB2,GSK3B,IRS1,JAK1,PDPK1,PIK3CA,PIK3CD,PIK3R1,MAPK1,MAPK3,RAF1,SOS1,SOS2,PPP1R13B
Pathway	M9043	Growth Hormone Signaling Pathway	MSigDB C2 BIOCARTA (v6.0)	0.1222	408.9	1.082	9.403	18	28	64.2857	SOCS1,GHR,GRB2,INSR,IRS1,PIK3CA,PIK3R1,PRKCA,PRKCB,MAPK1,MAPK3,MAP2K1,RAF1,RPS6KA1,SLC2A4,SOS1,SRF,STAT5B
Pathway	M648	Cell Cycle: G1/S Check Point	MSigDB C2 BIOCARTA (v6.0)	0.1222	408.9	1.082	9.403	18	28	64.2857	ATM,CCND1,CCNE1,CDK1,CDC25A,CDK6,CDKN1A,CDKN1B,CDKN2B,E2F1,GSK3B,SMAD3,SMAD4,RB1,SKP2,TFDP1,TGFB2,TP53
Pathway	M12975	VEGF, Hypoxia, and Angiogenesis	MSigDB C2 BIOCARTA (v6.0)	0.2344	784.4	1.885	16.39	18	29	62.069	ARNT,EIF2B2,EIF2B5,EIF2S2,EIF1AX,EIF2S1,EIF2S3,ELAVL1,EIF1,HIF1A,KDR,PIK3CA,PIK3R1,PRKCA,PRKCB,PTK2,PXN,VEGFA
Pathway	137981	Insulin-mediated glucose transport	BioSystems: Pathway Interaction Database	0.2344	784.4	1.885	16.39	18	29	62.069	CALM1,CALM3,TRIP10,TBC1D4,YWHAQ,GSK3B,GYS1,INSR,PPP1CC,PPP1R3A,SLC2A4,VAMP2,RHOQ,STXBP4,YWHAE,YWHAG,YWHAH,YWHAZ
Pathway	1269653	YAP1- and WWTR1 (TAZ)-stimulated gene expression	BioSystems: REACTOME	0.2344	784.4	1.885	16.39	18	29	62.069	HIPK1,NCOA1,KAT2B,RUNX2,CREBBP,YAP1,CARM1,NCOA2,HIPK2,PPARA,MED1,TBL1XR1,CHD9,NCOA6,TBL1X,TBX5,TEAD1,TEAD3
Pathway	1268801	CREB phosphorylation through the activation of Ras	BioSystems: REACTOME	0.2344	784.4	1.885	16.39	18	29	62.069	ACTN2,CALM1,CALM3,CAMK2A,CAMK2B,CAMK2D,CAMK2G,CREB1,RPS6KA6,GRIN1,GRIN2B,NEFL,PDPK1,MAPK1,RAF1,RPS6KA1,RPS6KA2,RPS6KA3
Pathway	1270325	Interaction between L1 and Ankyrins	BioSystems: REACTOME	0.4267	1000	3.18	27.64	18	30	60	ANK1,ANK2,ANK3,NRCAM,SCN1A,SCN1B,SCN2A,SCN3A,SCN4B,SCN5A,SCN8A,SCN9A,SCN3B,SPTAN1,SPTB,SPTBN1,SPTBN2,NFASC
Pathway	137984	Lissencephaly gene (LIS1) in neuronal migration and development	BioSystems: Pathway Interaction Database	0.7411	1000	4.834	42.02	18	31	58.0645	RHOA,IQGAP1,CDK5R1,CALM1,CALM3,CDC42,CSNK2A1,DCX,MAP1B,PAFAH1B1,PAFAH1B2,RELN,RAC1,CLIP1,DYNLT1,VLDLR,YWHAE,LRP8
Pathway	138041	EPHA forward signaling	BioSystems: Pathway Interaction Database	0.7411	1000	4.834	42.02	18	31	58.0645	RHOA,CBL,CRK,CRKL,EFNA1,EFNA5,EPHA2,EPHA1,EPHA3,EPHA4,EPHA7,EPHA8,VAV3,ROCK1,ARHGEF15,SRC,VAV2,YES1
Pathway	1269144	Uptake and actions of bacterial toxins	BioSystems: REACTOME	0.7411	1000	4.834	42.02	18	31	58.0645	CALM1,CALM3,SV2B,PDCD6IP,HBEGF,ANTXR1,ANTXR2,FURIN,MAP2K1,MAP2K3,MAP2K6,MAP2K7,MAP2K4,SNAP25,VAMP1,VAMP2,SYT1,TXNRD1
Pathway	1383083	Regulation of TP53 Activity through Acetylation	BioSystems: REACTOME	0.7411	1000	4.834	42.02	18	31	58.0645	GATAD2B,PIP4K2B,MTA2,CHD4,AKT3,EP300,BRPF3,HDAC2,ING2,PIP4K2A,MAP2K6,GATAD2A,RBBP4,PIP4K2C,TP53,BRD1,MEAF6,KAT6A
Pathway	137991	ErbB4 signaling events	BioSystems: Pathway Interaction Database	1.235	1000	7.404	64.36	18	32	56.25	CBFA2T3,LRIG1,ITCH,HBEGF,EREG,YAP1,NRG3,WWP1,GRB2,GRIN2B,NEDD4,PIK3CA,PIK3R1,MAPK1,MAPK3,PRLR,TAB2,STAT5B
Pathway	M1001	Rho cell motility signaling pathway	MSigDB C2 BIOCARTA (v6.0)	1.235	1000	7.404	64.36	18	32	56.25	PIP5K1A,PIP5K1B,RHOA,ARHGAP5,ARHGEF11,DIAPH1,ARPC5,ARPC3,ACTR3,ACTR2,LIMK1,MYLK,PPP1R12B,ROCK1,SRC,TLN1,VCL,ARHGEF5
Pathway	138054	Nectin adhesion pathway	BioSystems: Pathway Interaction Database	0.001708	5.716	0.03024	0.2629	19	25	76	IQGAP1,CLDN1,CDC42,CRK,CTNNB1,F11R,ITGAV,ITGB3,PDGFRB,PIK3CA,PIK3R1,PTPRM,NECTIN1,NECTIN2,RAC1,SRC,PIP5K1C,TLN1,VAV2
Pathway	M14512	Influence of Ras and Rho proteins on G1 to S Transition	MSigDB C2 BIOCARTA (v6.0)	0.004603	15.4	0.06716	0.5838	19	26	73.0769	RHOA,CCND1,CCNE1,CDK6,CDKN1A,CDKN1B,CHUK,E2F1,IKBKB,PAK1,PIK3CA,PIK3R1,MAPK1,MAPK3,RAC1,RAF1,RB1,RELA,TFDP1
Pathway	M10579	Phospholipids as signalling intermediaries	MSigDB C2 BIOCARTA (v6.0)	0.01127	37.72	0.1392	1.21	19	27	70.3704	ADCY1,RHOA,S1PR1,ITGAV,ITGB3,PDGFA,PDGFRA,PIK3CA,PIK3R1,PRKCA,PRKCB,MAPK1,MAPK3,PTK2,RAC1,SPHKAP,SMPD1,SRC,PLCB1
Pathway	PW:0000104	intrinsic apoptotic	Pathway Ontology	0.05362	179.4	0.5388	4.683	19	29	65.5172	BIRC6,BMF,APAF1,XIAP,FAS,BAK1,BCL2,BCL2L1,BCL2L2,BID,BNIP3L,CASP3,CASP7,BCL2L11,BBC3,HTRA2,MCL1,CYCS,PMAIP1
Pathway	137924	VEGFR1 specific signals	BioSystems: Pathway Interaction Database	0.05362	179.4	0.5388	4.683	19	29	65.5172	NRP2,NRP1,CALM1,CALM3,CAV1,CBL,GAB1,HIF1A,NCK1,PDPK1,PIK3CA,PIK3R1,PRKCA,MAPK1,MAPK3,PTPN11,RASA1,CD2AP,VEGFA
Pathway	1270336	CDO in myogenesis	BioSystems: REACTOME	0.05362	179.4	0.5388	4.683	19	29	65.5172	BNIP2,SPAG9,CDC42,CDH2,CDH4,MAPK14,CTNNA2,CTNNB1,BOC,CDON,MEF2A,MEF2C,MEF2D,MYF5,NEO1,MAP2K6,TCF4,TCF3,TCF12
Pathway	137943	p38 MAPK signaling pathway	BioSystems: Pathway Interaction Database	0.05362	179.4	0.5388	4.683	19	29	65.5172	TAOK1,ATM,CALM1,CALM3,CAMK2B,MAPK14,GADD45A,CCM2,MAP3K1,MAP3K3,MAP3K4,MAP3K5,MAP3K10,MAP2K3,MAP2K6,RAC1,TAB2,MAP3K7,TRAF6
Pathway	1270335	Myogenesis	BioSystems: REACTOME	0.05362	179.4	0.5388	4.683	19	29	65.5172	BNIP2,SPAG9,CDC42,CDH2,CDH4,MAPK14,CTNNA2,CTNNB1,BOC,CDON,MEF2A,MEF2C,MEF2D,MYF5,NEO1,MAP2K6,TCF4,TCF3,TCF12
Pathway	1457799	MET promotes cell motility	BioSystems: REACTOME	0.1995	667.7	1.643	14.28	19	31	61.2903	CRK,CRKL,GAB1,GRB2,HGF,DOCK7,ITGA2,ITGA3,ITGB1,LAMA2,LAMB3,LAMC1,MET,PTK2,RAC1,RAP1A,RAP1B,SRC,TNS3
Pathway	83084	Circadian rhythm	BioSystems: KEGG	0.1995	667.7	1.643	14.28	19	31	61.2903	BHLHE40,ARNTL,PER3,PER2,BTRC,CLOCK,CREB1,CRY2,PRKAG2,NPAS2,PER1,PRKAA1,PRKAA2,PRKAB2,BHLHE41,RORA,RORB,RORC,FBXW11
Pathway	SMP00320	Intracellular Signalling Through Adenosine Receptor A2a and Adenosine	SMPDB	0.6128	1000	4.125	35.86	19	33	57.5758	ADORA2A,ARHGEF7,CDC42,CHUK,CREB1,ATF2,ELK1,IKBKB,JUN,MAP3K4,PAK1,PDPK1,PIK3CA,MAPK1,MAPK8,MAP2K6,RAP1A,RPS6KA1,GNG12
Pathway	138005	E-cadherin signaling in the nascent adherens junction	BioSystems: Pathway Interaction Database	0.6128	1000	4.125	35.86	19	33	57.5758	ARF6,RHOA,CCND1,IQGAP1,CDC42,CRK,CTNNB1,CTNND1,ABI1,NCKAP1,PIK3CA,PIK3R1,RAC1,ENAH,SRC,PIP5K1C,TIAM1,TJP1,VAV2
Pathway	138031	Syndecan-2-mediated signaling events	BioSystems: Pathway Interaction Database	0.6128	1000	4.125	35.86	19	33	57.5758	CASK,RHOA,CASP3,CAV2,EPHB2,FN1,ITGA2,ITGA5,ITGB1,MMP2,NF1,PRKCD,MAPK1,MAPK3,MAPK8,RASA1,SDC2,SDCBP,SRC
Pathway	1309087	Cargo concentration in the ER	BioSystems: REACTOME	1.011	1000	6.325	54.98	19	34	55.8824	MCFD2,CNIH2,CTSC,COL7A1,SEC24C,SEC24D,SAR1B,CNIH1,SEC23A,SEC24A,LMAN2,TMED10,GRIA1,LMAN1,MIA2,MIA3,STX5,TGFA,LMAN2L
Pathway	1269524	TGF-beta receptor signaling activates SMADs	BioSystems: REACTOME	1.011	1000	6.325	54.98	19	34	55.8824	CBL,MTMR4,USP15,UCHL5,FKBP1A,SMAD2,SMAD3,SMAD4,SMAD7,FURIN,PPP1CB,PPP1CC,NEDD4L,TGFBR1,TGFBR2,SMURF2,XPO1,PMEPA1,SMURF1
Pathway	1383079	Regulation of TP53 Degradation	BioSystems: REACTOME	1.611	1000	9.062	78.78	19	35	54.2857	ATM,CCNA2,CCNG1,USP2,CDK1,AKT3,MTOR,MDM4,PDPK1,PPP2CA,PPP2CB,PPP2R1A,PPP2R1B,PPP2R5C,SGK1,RNF34,TP53,RICTOR,USP7
Pathway	137944	IL1-mediated signaling events	BioSystems: Pathway Interaction Database	1.611	1000	9.062	78.78	19	35	54.2857	CHUK,TMEM189-UBE2V1,IKBKB,IL1A,IL1R1,IRAK1,JUN,MAP3K3,PIK3CA,PIK3R1,MAPK8,MAP2K6,RELA,ERC1,TAB2,MAP3K7,TRAF6,UBE2N,UBE2V1
Pathway	PW:0000143	insulin signaling	Pathway Ontology	0.001794	6.004	0.03127	0.2718	20	27	74.0741	SOCS1,IRS2,SOCS6,GRB2,GRB10,INSR,IRS1,ENPP1,PDPK1,PIK3R1,PRKCA,PRKCB,PRKCQ,PTPN1,PTPN11,PTPRF,SOS1,SOS2,SRC,STAT5B
Pathway	M287	Erk1/Erk2 Mapk Signaling pathway	MSigDB C2 BIOCARTA (v6.0)	0.004552	15.23	0.06681	0.5807	20	28	71.4286	MKNK1,RPS6KA5,ELK1,GNAS,MKNK2,GRB2,IGF1R,ITGB1,NGF,PDGFRA,PPP2CA,MAPK1,MAPK3,MAP2K1,PTPRR,RAF1,RPS6KA1,SOS1,SRC,STAT3
Pathway	1269873	RORA activates gene expression	BioSystems: REACTOME	0.004552	15.23	0.06681	0.5807	20	28	71.4286	NRIP1,ARNTL,NCOA1,CPT1A,CLOCK,CREBBP,EP300,CARM1,NCOA2,PPARGC1A,NPAS2,PPARA,MED1,TBL1XR1,RORA,CHD9,NCOA6,SREBF1,TBL1X,SIRT1
Pathway	1270324	Recycling pathway of L1	BioSystems: REACTOME	0.01064	35.59	0.1323	1.15	20	29	68.9655	AP2A1,AP2B1,SHTN1,NUMB,RPS6KA4,RPS6KA5,AP2M1,CLTC,DNM3,DPYSL2,RPS6KA6,MSN,MAPK1,RDX,RPS6KA1,RPS6KA2,RPS6KA3,SH3GL2,SRC,KIF4A
Pathway	1268865	FGFR1 mutant receptor activation	BioSystems: REACTOME	0.04733	158.4	0.4925	4.281	20	31	64.5161	BCR,LRRFIP1,BAG4,FGFR1OP2,GAB2,FGF2,FGF5,FGF9,FGFR1,CPSF6,CNTRL,GRB2,ERLIN2,PIK3CA,PIK3R1,MYO18A,STAT1,STAT3,STAT5B,ZMYM2
Pathway	1270270	Activation of BH3-only proteins	BioSystems: REACTOME	0.04733	158.4	0.4925	4.281	20	31	64.5161	BMF,BCL2,BID,DYNLL2,AKT3,BCL2L11,E2F1,BBC3,YWHAQ,PMAIP1,PPP3R1,MAPK8,PPP1R13B,TFDP1,TFDP2,TP53,YWHAE,YWHAG,YWHAH,YWHAZ
Pathway	M7014	PKC-catalyzed phosphorylation of inhibitory phosphoprotein of myosin phosphatase	MSigDB C2 BIOCARTA (v6.0)	0.04733	158.4	0.4925	4.281	20	31	64.5161	ARHGAP5,ARHGEF7,ARHGEF2,ARHGEF10,ARHGEF3,ARHGEF11,ARHGEF17,GNA13,GNA12,GNAQ,MYLK,PPP1R12B,PRKCA,PRKCB,ROCK1,ARHGEF15,ARHGEF9,PLCB1,ARHGEF12,ARHGEF5
Pathway	1384747	Apoptosis - multiple species	BioSystems: KEGG	0.169	565.3	1.442	12.54	20	33	60.6061	BIRC6,APAF1,BIRC2,XIAP,BAK1,BCL2,BCL2L1,BID,CASP3,CASP7,BCL2L11,BBC3,HTRA2,CYCS,PMAIP1,SEPT4,MAPK8,MAPK9,MAPK10,TNFRSF1A
Pathway	1269178	CD28 co-stimulation	BioSystems: REACTOME	0.169	565.3	1.442	12.54	20	33	60.6061	PIK3R3,TRIB3,MAP3K14,CD28,CD80,CD86,CDC42,MAP3K8,AKT3,MTOR,GRB2,PAK1,PAK2,PDPK1,PIK3CA,PIK3R1,RAC1,SRC,RICTOR,YES1
Pathway	1269291	DAG and IP3 signaling	BioSystems: REACTOME	0.2982	997.6	2.326	20.22	20	34	58.8235	ADCY1,ADCY3,ADCY5,ADCY6,ADCY7,ADCY9,GRK2,CALM1,CALM3,CREB1,AHCYL1,ITPR1,ITPR3,PRKACB,PRKAR1A,PRKAR2A,PRKAR2B,PRKCA,PRKCD,PRKCE
Pathway	M9494	BCR Signaling Pathway	MSigDB C2 BIOCARTA (v6.0)	0.5058	1000	3.529	30.68	20	35	57.1429	CALM1,CALM3,MAPK14,ELK1,FOS,GRB2,JUN,MAP3K1,NFATC3,NFATC4,PPP3CA,PPP3CB,PRKCA,PRKCB,MAPK3,MAPK8,MAP2K1,RAC1,RAF1,SOS1
Pathway	1269381	EGFR interacts with phospholipase C-gamma	BioSystems: REACTOME	0.8277	1000	5.306	46.12	20	36	55.5556	ADCY1,ADCY3,ADCY5,ADCY6,ADCY7,ADCY9,GRK2,CALM1,CALM3,CREB1,AHCYL1,ITPR1,ITPR3,PRKACB,PRKAR1A,PRKAR2A,PRKAR2B,PRKCA,PRKCD,PRKCE
Pathway	1383077	Regulation of TP53 Expression and Degradation	BioSystems: REACTOME	0.8277	1000	5.306	46.12	20	36	55.5556	ATM,PRDM1,CCNA2,CCNG1,USP2,CDK1,AKT3,MTOR,MDM4,PDPK1,PPP2CA,PPP2CB,PPP2R1A,PPP2R1B,PPP2R5C,SGK1,RNF34,TP53,RICTOR,USP7
Pathway	M12645	G alpha 13 Pathway	MSigDB C2 BIOCARTA (v6.0)	1.311	1000	7.642	66.44	20	37	54.0541	BCL2,CDC42,ROCK2,ARHGEF11,AKT3,GNA13,MAP3K1,MAP3K5,PDPK1,PLD1,PLD2,PRKD1,MAPK8,PTK2,RDX,ROCK1,MAP2K4,SRF,TBXA2R,PLD3
Pathway	130626	Aldosterone-regulated sodium reabsorption	BioSystems: KEGG	1.311	1000	7.642	66.44	20	37	54.0541	PIK3R3,ATP1A2,ATP1B1,ATP1B2,IGF1,INSR,IRS1,KRAS,NR3C2,PDPK1,PIK3CA,PIK3CD,PIK3R1,PRKCA,PRKCB,MAPK1,MAPK3,SGK1,NEDD4L,ATP1B4
Pathway	M4791	Regulation of eIF4e and p70 S6 Kinase	MSigDB C2 BIOCARTA (v6.0)	4.314e-06	0.01443	0.000176	0.00153	21	24	87.5	MKNK1,MAPK14,EIF4A1,EIF4A2,EIF4E,EIF4EBP1,EIF4G1,EIF4G2,PABPC1,MTOR,GHR,IRS1,PDPK1,PIK3CA,PIK3R1,PRKCA,PRKCB,MAPK1,MAPK3,PTEN,RPS6KB1
Pathway	1269477	Nuclear Events (kinase and transcription factor activation)	BioSystems: REACTOME	1.95e-05	0.06523	0.0006154	0.00535	21	25	84	ATF1,RPS6KA5,MAPKAPK2,CREB1,MAPK14,DUSP4,DUSP7,ELK1,VRK3,MEF2A,MEF2C,PPP2CA,PPP2CB,PPP2R1A,PPP2R1B,MAPK1,MAPK3,MAPK7,RPS6KA1,RPS6KA2,RPS6KA3
Pathway	137992	IGF1 pathway	BioSystems: Pathway Interaction Database	0.0006914	2.313	0.01329	0.1156	21	28	75	NCK2,IRS2,CRK,CRKL,GRB2,GRB10,IGF1R,IRS1,PDPK1,PIK3CA,PIK3R1,PRKCD,PRKD1,PTPN1,PTPN11,PXN,RAF1,RPS6KB1,SOS1,YWHAE,YWHAZ
Pathway	137980	Reelin signaling pathway	BioSystems: Pathway Interaction Database	0.001815	6.072	0.03146	0.2735	21	29	72.4138	NCK2,CDK5R1,CBL,ARHGEF2,CRKL,GRIN2B,GSK3B,ITGA3,ITGB1,MAP1B,MAPT,MAP3K11,PAFAH1B1,PIK3CA,PIK3R1,MAPK8,MAP2K7,RELN,RAP1A,VLDLR,LRP8
Pathway	169354	Noncanonical Wnt signaling pathway	BioSystems: Pathway Interaction Database	0.004381	14.66	0.06525	0.5672	21	30	70	FZD7,RHOA,CAMK2A,CDC42,CSNK1A1,SETDB1,DVL1,DVL2,DVL3,NLK,MAPK8,MAPK9,MAPK10,RAC1,ROCK1,CHD7,DAAM1,TAB2,MAP3K7,WNT5A,YES1
Pathway	1270318	Signaling by Robo receptor	BioSystems: REACTOME	0.04138	138.5	0.4368	3.797	21	33	63.6364	ABL2,SRGAP1,NCK2,CDC42,SRGAP3,PAK4,CAP1,NCK1,PAK1,PAK2,PFN2,RAC1,ROBO1,ROBO2,ENAH,SOS1,SOS2,CLASP2,SRGAP2,PAK6,PAK5
Pathway	1270331	EPHA-mediated growth cone collapse	BioSystems: REACTOME	0.07851	262.7	0.7297	6.344	21	34	61.7647	RHOA,ROCK2,EFNA1,EFNA5,EPHA2,EPHA1,EPHA3,EPHA4,EPHA7,EPHA8,KDR,MYH9,MYH10,MYL6,MYL12B,PTK2,ROCK1,SHB,SRC,VEGFA,YES1
Pathway	138062	Signaling events mediated by HDAC Class II	BioSystems: Pathway Interaction Database	0.07851	262.7	0.7297	6.344	21	34	61.7647	GRK2,ANKRA2,BCL6,NCOR2,HDAC9,HDAC4,ESR1,HDAC7,GATA2,NR3C1,MEF2C,GNG2,BCOR,RAN,RANBP2,SRF,TUBB2A,UBE2I,SUMO1,XPO1,YWHAE
Pathway	138081	FAS (CD95) signaling pathway	BioSystems: Pathway Interaction Database	0.1424	476.6	1.244	10.82	21	35	60	BIRC2,FAS,FASLG,BID,CASP3,CHUK,CLTC,MAPK14,IKBKB,MAP3K1,PDPK1,PIK3CA,PIK3R1,MAPK8,MAPK9,MAPK10,MAP2K6,MAP2K7,SMPD1,FAIM2,SRC
Pathway	M16801	Genes related to regulation of the actin cytoskeleton	MSigDB C2 BIOCARTA (v6.0)	0.1424	476.6	1.244	10.82	21	35	60	WASF1,WASL,CDC42,CFL2,ROCK2,ACTR3,ACTR2,PAK4,GDI1,LIMK1,MYH2,MYLK,PAK1,PAK2,PFN2,RHO,ROCK1,FSCN1,ANGPTL2,PAK6,PAK5
Pathway	1269472	PLC-gamma1 signalling	BioSystems: REACTOME	0.2482	830.5	1.982	17.23	21	36	58.3333	ADCY1,ADCY3,ADCY5,ADCY6,ADCY7,ADCY9,GRK2,CALM1,CALM3,CREB1,AHCYL1,ITPR1,ITPR3,NGF,PRKACB,PRKAR1A,PRKAR2A,PRKAR2B,PRKCA,PRKCD,PRKCE
Pathway	SMP00391	Insulin Signalling	SMPDB	0.2482	830.5	1.982	17.23	21	36	58.3333	IRS2,EIF2B5,EIF4B,EIF4EBP1,ELK1,MTOR,GRB2,GSK3B,INSR,IRS1,LIPE,PDE3B,PPP1R3A,MAPK1,MAP2K1,RAF1,RHEB,RPS6KA1,RPS6KB1,SLC2A4,SOS1
Pathway	1268800	Post NMDA receptor activation events	BioSystems: REACTOME	0.4169	1000	3.114	27.07	21	37	56.7568	ACTN2,ADCY1,ADCY3,CALM1,CALM3,CAMK2A,CAMK2B,CAMK2D,CAMK2G,CREB1,RPS6KA6,GRIN1,GRIN2B,NEFL,PDPK1,PRKACB,MAPK1,RAF1,RPS6KA1,RPS6KA2,RPS6KA3
Pathway	137938	IL2 signaling events mediated by PI3K	BioSystems: Pathway Interaction Database	0.4169	1000	3.114	27.07	21	37	56.7568	EIF3A,BCL2,BCL2L1,CALM1,CALM3,GAB2,E2F1,FOXO3,MTOR,GRB2,JAK1,MYB,SGMS1,PIK3CA,PIK3R1,PTPN11,RAC1,RELA,RPS6KB1,SMPD1,SOS1
Pathway	1270288	Apoptotic cleavage of cellular proteins	BioSystems: REACTOME	1.067	1000	6.598	57.36	21	39	53.8462	STK24,APC,BIRC2,BMX,CASP3,CASP7,TJP2,CTNNB1,FNTA,LMNB1,MAPT,DBNL,PRKCD,PRKCQ,PTK2,ROCK1,SATB1,ACIN1,SPTAN1,TJP1,VIM
Pathway	1427839	Transcriptional regulation by the AP-2 (TFAP2) family of transcription factors	BioSystems: REACTOME	1.634	1000	9.156	79.59	21	40	52.5	CDKN1A,CREBBP,TFAP2D,EP300,ESR1,CITED2,KDM5B,MYBL2,PITX2,KCTD15,KCTD1,TFAP2A,TFAP2B,TFAP2C,TGFA,UBE2I,SUMO1,VEGFA,YY1,DEK,CITED4
Pathway	M7739	Links between Pyk2 and Map Kinases	MSigDB C2 BIOCARTA (v6.0)	0.0002634	0.8815	0.005799	0.05041	22	29	75.8621	CALM1,CALM3,CRKL,MAPK14,PTK2B,GNAQ,GRB2,JUN,MAP3K1,PAK1,PRKCA,PRKCB,MAPK1,MAPK3,MAPK8,MAP2K1,MAP2K3,RAC1,RAF1,MAP2K4,SOS1,SRC
Pathway	138044	Trk receptor signaling mediated by the MAPK pathway	BioSystems: Pathway Interaction Database	0.0002634	0.8815	0.005799	0.05041	22	29	75.8621	CDK5R1,RPS6KA5,MAPKAPK2,CREB1,MAPK14,EGR1,ELK1,FOS,MAP3K2,MEF2C,NTF3,PRKCD,MAPK1,MAPK3,MAPK7,MAP2K1,MAP2K3,MAP2K6,RAF1,RIT1,RPS6KA1,SRF
Pathway	138032	Canonical Wnt signaling pathway	BioSystems: Pathway Interaction Database	0.001781	5.96	0.03121	0.2713	22	31	70.9677	AMER1,AXIN2,PIP5K1B,CUL3,RANBP3,APC,BTRC,CAV1,CSNK1A1,CTNNB1,DVL1,DVL2,DVL3,GSK3B,LRP6,CSNK1G1,PPP2CA,PPP2R1A,PPP2R2A,FBXW11,FZD5,WNT3A
Pathway	M1909	EGF Signaling Pathway	MSigDB C2 BIOCARTA (v6.0)	0.001781	5.96	0.03121	0.2713	22	31	70.9677	CSNK2A1,ELK1,FOS,GRB2,JAK1,JUN,MAP3K1,PIK3CA,PIK3R1,PRKCA,PRKCB,MAPK3,MAPK8,MAP2K1,RAF1,RASA1,MAP2K4,SOS1,SRF,STAT1,STAT3,STAT5B
Pathway	137967	Trk receptor signaling mediated by PI3K and PLC-gamma	BioSystems: Pathway Interaction Database	0.004126	13.81	0.06333	0.5505	22	32	68.75	CCND1,CAMK2A,CREB1,EGR1,EPB41L1,FOXO3,GAB1,YWHAQ,GRB2,GSK3B,NGF,PDPK1,PIK3CA,PIK3R1,PRKCD,SOS1,SRC,TRPC3,YWHAE,YWHAG,YWHAH,YWHAZ
Pathway	M4910	ERK1/ERK2 MAPK Pathway	MSigDB C2 BIOCARTA (v6.0)	0.004126	13.81	0.06333	0.5505	22	32	68.75	MKNK1,ATF1,KLF6,MAP3K8,CREB1,CREB5,DUSP4,DUSP9,EIF4E,MKNK2,GRB2,EEF2K,MAPK1,MAPK3,MAP2K1,RAP1A,RPS6KA1,RPS6KA2,RPS6KA3,SOS1,SOS2,TRAF3
Pathway	137919	N-cadherin signaling events	BioSystems: Pathway Interaction Database	0.008963	29.99	0.1157	1.006	22	33	66.6667	RHOA,DAGLA,CALM1,CALM3,CAMK2G,CDH2,CNR1,CTNNB1,CTNND1,FGFR1,GAP43,GJA1,KIF5B,LRP5,PIK3CA,PIK3R1,MAPK8,PTPN1,RAC1,ROCK1,MAPRE1,PIP5K1C
Pathway	138020	Class I PI3K signaling events mediated by Akt	BioSystems: Pathway Interaction Database	0.0184	61.55	0.2145	1.864	22	34	64.7059	CDKN1A,CDKN1B,CHUK,TBC1D4,AKT3,FOXO1,FOXO3,MTOR,YWHAQ,GSK3B,KPNA1,MAP3K5,FOXO4,PDPK1,RAF1,SLC2A4,SRC,RICTOR,YWHAE,YWHAG,YWHAH,YWHAZ
Pathway	138013	Internalization of ErbB1	BioSystems: Pathway Interaction Database	0.0184	61.55	0.2145	1.864	22	34	64.7059	AMPH,SYNJ1,ARHGEF7,CBL,CBLB,USP8,CDC42,LRIG1,EPS15,SPRY2,GRB2,PIK3CA,PIK3R1,SH3KBP1,RAF1,ITSN1,SH3GL2,SOS1,SRC,UBE2D1,UBE2D2,UBE2D3
Pathway	1268906	Signaling by WNT in cancer	BioSystems: REACTOME	0.03589	120.1	0.3861	3.357	22	35	62.8571	AMER1,FZD4,FZD6,APC,TNKS,CSNK1A1,CTNNB1,KREMEN1,GSK3B,LRP6,LRP5,PPP2CA,PPP2CB,PPP2R1A,PPP2R1B,PPP2R5C,PPP2R5E,RNF43,TNKS2,TCF7L2,FZD5,WNT3A
Pathway	M17400	ALK in cardiac myocytes	MSigDB C2 BIOCARTA (v6.0)	0.1197	400.4	1.065	9.26	22	37	59.4595	ACVR1,FZD1,APC,CHRD,BMP2,BMPR1A,BMPR2,ATF2,CTNNB1,DVL1,GSK3B,SMAD1,SMAD4,SMAD5,SMAD6,MEF2C,MAP3K7,TGFB2,TGFBR1,TGFBR2,TGFBR3,WNT1
Pathway	138022	Class I PI3K signaling events	BioSystems: Pathway Interaction Database	0.8683	1000	5.523	48.01	22	41	53.6585	ARF1,ARF5,ARF6,RHOA,ARHGEF7,CYTH3,CYTH2,CYTH1,PLEKHA1,FOXO3,ITK,PDPK1,PIK3CA,PIK3R1,PTEN,RAC1,RAP1A,SGK1,SOS1,SRC,TIAM1,YES1
Pathway	M9070	Transcription factor CREB and its extracellular signals	MSigDB C2 BIOCARTA (v6.0)	2.272e-06	0.007602	0.0001	0.0008695	23	27	85.1852	ADCY1,CAMK2A,CAMK2B,CAMK2D,CAMK2G,RPS6KA5,CREB1,MAPK14,GNAS,GRB2,PIK3CA,PIK3R1,PRKACB,PRKAR1A,PRKAR2A,PRKAR2B,PRKCA,PRKCB,MAPK1,MAPK3,RAC1,RPS6KA1,SOS1
Pathway	P00032	Insulin/IGF pathway-mitogen activated protein kinase kinase/MAP kinase cascade	PantherDB	3.208e-05	0.1074	0.0009335	0.008115	23	29	79.3103	IRS2,RPS6KA4,RPS6KA5,ELK1,FOS,RPS6KA6,IGF1,IGF1R,IGF2R,INSR,IRS1,MAPK1,MAPK3,MAP2K1,MAP2K3,RAF1,RASA1,RPS6KA1,RPS6KA2,RPS6KA3,RPS6KB1,SOS1,SOS2
Pathway	1269601	Disassembly of the destruction complex and recruitment of AXIN to the membrane	BioSystems: REACTOME	0.0007154	2.394	0.01368	0.1189	23	32	71.875	AMER1,FZD1,APC,CAV1,CSNK1A1,CSNK1G2,CTNNB1,DVL1,DVL2,DVL3,GSK3B,LRP6,LRP5,PPP2CA,PPP2CB,PPP2R1A,PPP2R1B,PPP2R5C,PPP2R5E,FRAT2,WNT1,FZD5,WNT3A
Pathway	137956	HIF-2-alpha transcription factor network	BioSystems: Pathway Interaction Database	0.003818	12.78	0.05942	0.5165	23	34	67.6471	ADORA2A,BHLHE40,ARNT,CREBBP,EFNA1,ELK1,EP300,EPAS1,ETS1,CITED2,FXN,KDR,MMP14,SLC11A2,PGK1,EGLN1,EGLN3,EGLN2,HIF1AN,SLC2A1,SP1,SIRT1,VEGFA
Pathway	138012	Signaling mediated by p38-alpha and p38-beta	BioSystems: Pathway Interaction Database	0.008059	26.97	0.1067	0.9277	23	35	65.7143	MKNK1,ATF1,RPS6KA4,CEBPB,RPS6KA5,MAPKAPK2,CREB1,ATF2,MAPK14,EIF4E,EIF4EBP1,ELK4,ESR1,HBP1,GDI1,PPARGC1A,JUN,MEF2A,MEF2C,MITF,PTGS2,SLC9A1,TP53
Pathway	M9664	Signaling Pathway from G-Protein Families	MSigDB C2 BIOCARTA (v6.0)	0.008059	26.97	0.1067	0.9277	23	35	65.7143	ADCY1,CALM1,CALM3,CREB1,ELK1,FOS,GNAQ,GNAS,JUN,NFATC3,NFATC4,PPP3CA,PPP3CB,PRKACB,PRKAR1A,PRKAR2A,PRKAR2B,PRKCA,PRKCB,MAPK3,MAP2K1,RAF1,RPS6KA3
Pathway	137948	BMP receptor signaling	BioSystems: Pathway Interaction Database	0.01616	54.06	0.1917	1.666	23	36	63.8889	XIAP,CHRD,BMPR2,SOSTDC1,ZFYVE16,CTDSP2,GREM1,CTDSPL,FST,GSK3B,SMAD1,SMAD4,SMAD5,SMAD6,SMAD7,PPM1A,MAPK1,SKI,MAP3K7,RGMB,SMURF2,RGMA,SMURF1
Pathway	M1908	Fc Epsilon Receptor I Signaling in Mast Cells	MSigDB C2 BIOCARTA (v6.0)	0.1002	335.4	0.9114	7.923	23	39	58.9744	CALM1,CALM3,ELK1,FOS,GRB2,JUN,MAP3K1,NFATC3,NFATC4,PAK2,PIK3CA,PIK3R1,PPP3CA,PPP3CB,PRKCB,MAPK1,MAPK3,MAPK8,MAP2K1,MAP2K7,RAF1,MAP2K4,SOS1
Pathway	1269766	G1 Phase	BioSystems: REACTOME	0.1002	335.4	0.9114	7.923	23	39	58.9744	CCND1,CCND2,CCND3,CCNH,CDK6,CDKN1A,CDKN1B,CDKN1C,CDKN2B,E2F1,E2F2,E2F3,E2F5,PPP2CA,PPP2CB,PPP2R1A,PPP2R1B,PPP2R2A,RB1,RBL2,SKP2,TFDP1,TFDP2
Pathway	1269767	Cyclin D associated events in G1	BioSystems: REACTOME	0.1002	335.4	0.9114	7.923	23	39	58.9744	CCND1,CCND2,CCND3,CCNH,CDK6,CDKN1A,CDKN1B,CDKN1C,CDKN2B,E2F1,E2F2,E2F3,E2F5,PPP2CA,PPP2CB,PPP2R1A,PPP2R1B,PPP2R2A,RB1,RBL2,SKP2,TFDP1,TFDP2
Pathway	1269409	Signaling by FGFR3	BioSystems: REACTOME	0.171	572.1	1.452	12.62	23	40	57.5	MKNK1,FGF18,CBL,SPRY2,FGF2,FGF5,FGF9,FGFR3,GAB1,FRS2,GRB2,KRAS,NRAS,PIK3CA,PIK3R1,PPP2CA,PPP2CB,PPP2R1A,MAPK1,MAPK3,PTPN11,SOS1,SRC
Pathway	M862	p38 MAPK Signaling Pathway	MSigDB C2 BIOCARTA (v6.0)	0.171	572.1	1.452	12.62	23	40	57.5	MKNK1,CDC42,RPS6KA5,MAPKAPK2,CREB1,ATF2,MAPK14,RAPGEF2,ELK1,GRB2,MEF2A,MEF2C,MEF2D,MAP3K1,MAP3K5,MAP3K9,MAP2K6,RAC1,MAP2K4,STAT1,MAP3K7,TGFB2,TGFBR1
Pathway	1270314	Netrin-1 signaling	BioSystems: REACTOME	0.453	1000	3.315	28.81	23	42	54.7619	UNC5A,WASL,CDC42,NTN4,ABLIM1,MYO10,NCK1,NEO1,PITPNA,PRKCQ,PTK2,PTPN11,RAC1,ROBO1,SIAH1,SIAH2,SRC,UNC5D,RGMB,TRIO,TRPC1,TRPC3,RGMA
Pathway	1270039	Activation of gene expression by SREBF (SREBP)	BioSystems: REACTOME	0.453	1000	3.315	28.81	23	42	54.7619	ACACA,GPAM,NCOA1,CREBBP,FASN,CARM1,NCOA2,HMGCR,HMGCS1,MTF1,NFYA,NFYB,ELOVL6,PPARA,MED1,TBL1XR1,SC5D,SCD,CHD9,SP1,NCOA6,SREBF1,TBL1X
Pathway	M1940	Regulation And Function Of ChREBP in Liver	MSigDB C2 BIOCARTA (v6.0)	0.453	1000	3.315	28.81	23	42	54.7619	ACACA,FASN,PRKAG2,YWHAQ,PPP2CA,PPP2CB,PPP2R1A,PPP2R1B,PPP2R2A,PPP2R3A,PPP2R5C,PPP2R5E,PRKAA1,PRKAA2,PRKAB2,PRKACB,PRKAR1A,PRKAR2A,PRKAR2B,YWHAE,YWHAG,YWHAH,YWHAZ
Pathway	M13494	Bioactive Peptide Induced Signaling Pathway	MSigDB C2 BIOCARTA (v6.0)	0.7069	1000	4.663	40.53	23	43	53.4884	AGTR2,CALM1,CALM3,CAMK2A,CAMK2B,CAMK2D,CAMK2G,MAPK14,PTK2B,GRB2,MAPT,MYLK,PRKCA,PRKCB,MAPK1,MAPK3,MAPK8,MAP2K1,RAF1,SOS1,STAT1,STAT3,STAT5B
Pathway	1269496	Signaling by ERBB4	BioSystems: REACTOME	0.7069	1000	4.663	40.53	23	43	53.4884	ITCH,HBEGF,APH1A,ERBB3,ERBB4,EREG,ESR1,YAP1,NRG3,GFAP,WWP1,GRB2,NRG1,KRAS,NEDD4,NRAS,PIK3CA,PIK3R1,S100B,CXCL12,SOS1,TAB2,NCSTN
Pathway	138023	Ceramide signaling pathway	BioSystems: Pathway Interaction Database	1.075	1000	6.598	57.36	23	44	52.2727	MADD,PRKRA,BCL2,BID,KSR1,AIFM1,MAP4K4,BAG4,MAP3K1,CYCS,PAWR,PDGFA,PRKCD,MAPK1,MAPK3,MAPK8,MAP2K1,RAF1,RELA,SMPD3,MAP2K4,SMPD1,TNFRSF1A
Pathway	1268841	Transcriptional activation of mitochondrial biogenesis	BioSystems: REACTOME	1.598	1000	9.032	78.52	23	45	51.1111	NCOA1,CREB1,ATF2,CREBBP,ESRRA,CARM1,NCOA2,PPARGC1B,GABPA,PPARGC1A,MEF2C,MEF2D,NRF1,CYCS,PPARA,MED1,TBL1XR1,CHD9,NCOA6,PPRC1,TBL1X,TFAM,CRTC3
Pathway	PW:0000313	c-Jun N-terminal kinases MAPK signaling	Pathway Ontology	3.712e-05	0.1242	0.001039	0.009033	24	31	77.4194	CDC42,DUSP1,DUSP8,MAP3K21,MAP3K2,MAP3K20,DUSP10,DUSP19,MAP3K1,MAP3K3,MAP3K4,MAP3K5,MAP3K9,MAP3K10,MAP3K11,MAPK8,MAPK9,MAPK10,MAP2K7,RAC1,MAP2K4,MAP3K7,DUSP16,MAPK8IP2
Pathway	M2529	PDGF Signaling Pathway	MSigDB C2 BIOCARTA (v6.0)	0.0001072	0.3589	0.002739	0.02381	24	32	75	CSNK2A1,ELK1,FOS,GRB2,JAK1,JUN,MAP3K1,PDGFA,PDGFRA,PIK3CA,PIK3R1,PRKCA,PRKCB,MAPK3,MAPK8,MAP2K1,RAF1,RASA1,MAP2K4,SOS1,SRF,STAT1,STAT3,STAT5B
Pathway	137960	Osteopontin-mediated events	BioSystems: Pathway Interaction Database	0.0001072	0.3589	0.002739	0.02381	24	32	75	PIP5K1A,RHOA,MAP3K14,CD44,CDC42,CHUK,ROCK2,PTK2B,VAV3,FOS,ITGAV,ITGB3,JUN,MAP3K1,MMP2,PAK1,PIK3CA,PIK3R1,PLAU,MAPK1,MAPK3,MAPK8,RAC1,RELA
Pathway	169350	Signaling events mediated by TCPTP	BioSystems: Pathway Interaction Database	0.003483	11.65	0.05471	0.4756	24	36	66.6667	PIAS1,CREBBP,CSF1R,GAB1,GRB2,HGF,INSR,ITGB1,JAK1,KDR,KPNB1,KPNA2,LMAN1,MET,PDGFRB,PIK3CA,PIK3R1,PTPN1,SOS1,SRC,STAT1,STAT3,STAT5B,VEGFA
Pathway	M3494	Thrombin signaling and protease-activated receptors	MSigDB C2 BIOCARTA (v6.0)	0.007169	23.99	0.09872	0.8581	24	37	64.8649	ADCY1,RHOA,ARHGEF7,ARHGEF2,ARHGEF10,ARHGEF3,ARHGEF11,ARHGEF17,PTK2B,GNA13,GNA12,GNAQ,PPP1R12B,PIK3CA,PIK3R1,PRKCA,PRKCB,ROCK1,ARHGEF15,ARHGEF9,PLCB1,MAP3K7,ARHGEF12,ARHGEF5
Pathway	M14532	PI3K Pathway	MSigDB C2 BIOCARTA (v6.0)	0.007169	23.99	0.09872	0.8581	24	37	64.8649	A1BG,CYTH3,AKT3,FOXO1,YWHAQ,GRB2,GSK3B,IARS,INPP5D,PDPK1,PIK3CA,PTEN,RPS6KA1,RPS6KA2,RPS6KA3,RPS6KB1,SOS1,SOS2,PPP1R13B,YWHAE,YWHAG,YWHAH,YWHAZ,NR4A3
Pathway	1269288	Negative regulation of MAPK pathway	BioSystems: REACTOME	0.04795	160.4	0.4925	4.281	24	40	60	KSR1,DUSP1,DUSP2,DUSP4,DUSP5,DUSP7,DUSP8,DUSP9,DUSP10,KRAS,MARK3,NRAS,PAQR3,PPP2CA,PPP2CB,PPP2R1A,PPP2R1B,PPP2R5C,PPP2R5E,MAPK1,MAPK3,MAP2K1,RAF1,DUSP16
Pathway	137918	Stabilization and expansion of the E-cadherin adherens junction	BioSystems: Pathway Interaction Database	0.04795	160.4	0.4925	4.281	24	40	60	ARF6,RHOA,CTNNB1,CTNND1,DIAPH1,ABI1,EFNA1,EPHA2,LIMA1,NCKAP1,HGF,IGF1R,LPP,MET,MGAT3,GIT1,MYO6,NCK1,NECTIN2,ROCK1,ENAH,PIP5K1C,VCL,ZYX
Pathway	1268798	Activation of NMDA receptor upon glutamate binding and postsynaptic events	BioSystems: REACTOME	0.08375	280.2	0.7741	6.729	24	41	58.5366	ACTN2,ADCY1,ADCY3,CALM1,CALM3,CAMK2A,CAMK2B,CAMK2D,CAMK2G,CREB1,RPS6KA6,GRIA1,GRIA3,GRIA4,GRIN1,GRIN2B,NEFL,PDPK1,PRKACB,MAPK1,RAF1,RPS6KA1,RPS6KA2,RPS6KA3
Pathway	138026	Insulin Pathway	BioSystems: Pathway Interaction Database	0.2322	776.9	1.885	16.39	24	43	55.814	NCK2,CAV1,CBL,TRIP10,EIF4EBP1,FOXO3,SORBS1,EXOC5,GRB2,GRB10,INSR,IRS1,NCK1,PDPK1,PIK3CA,PIK3R1,PTPN1,PTPN11,PTPRA,RASA1,RPS6KB1,SGK1,SOS1,RHOQ
Pathway	138053	TNF receptor signaling pathway	BioSystems: Pathway Interaction Database	0.3703	1000	2.785	24.21	24	44	54.5455	NSMAF,MAP4K3,BIRC2,MADD,CAV1,CHUK,MAP4K4,BAG4,CYLD,MAP4K5,IKBKB,MAP3K1,MAP3K3,MAP3K5,MAP2K3,MAP2K7,RELA,SMPD1,STAT1,NRK,MAP3K7,TNFAIP3,TNFRSF1A,TNFRSF1B
Pathway	P04398	p53 pathway feedback loops 2	PantherDB	0.5756	1000	3.93	34.17	24	45	53.3333	PPM1D,PIK3R3,ATM,CCNA2,CCNE1,CCNG1,CDKN1A,MAPK14,CTNNB1,AKT3,KRAS,MDM4,NRAS,PDPK1,PIK3C2A,PIK3CA,PIK3CD,PIK3R1,PPP2CA,PPP2CB,PTEN,RB1,SIAH1,TP53
Pathway	1269587	PLC beta mediated events	BioSystems: REACTOME	1.295	1000	7.642	66.44	24	47	51.0638	ADCY1,ADCY3,ADCY5,ADCY6,ADCY7,ADCY9,GRK2,CALM1,CALM3,CREB1,AHCYL1,GNAI2,GNAI3,ITPR1,ITPR3,PLCB4,PRKACB,PRKAR1A,PRKAR2A,PRKAR2B,PRKCA,PRKCD,MAPK1,PLCB1
Pathway	1339117	Phase 0 - rapid depolarisation	BioSystems: REACTOME	1.295	1000	7.642	66.44	24	47	51.0638	CACNA1C,CACNA1D,CACNB1,CACNB2,CACNB4,CALM1,CALM3,CAMK2A,CAMK2B,CAMK2D,CAMK2G,FGF11,FGF12,FGF13,CACNG4,SCN1A,SCN1B,SCN2A,SCN3A,SCN4B,SCN5A,SCN8A,SCN9A,SCN3B
Pathway	M19784	T Cell Receptor Signaling Pathway	MSigDB C2 BIOCARTA (v6.0)	1.295	1000	7.642	66.44	24	47	51.0638	CALM1,CALM3,ELK1,FOS,GRB2,JUN,MAP3K1,NFATC3,NFATC4,PIK3CA,PIK3R1,PPP3CA,PPP3CB,PRKCA,PRKCB,MAPK3,MAPK8,MAP2K1,RAC1,RAF1,RASA1,RELA,MAP2K4,SOS1
Pathway	M14899	Angiotensin II mediated activation of JNK Pathway via Pyk2 dependent signaling	MSigDB C2 BIOCARTA (v6.0)	0.0001116	0.3735	0.002767	0.02405	25	34	73.5294	CALM1,CALM3,ATF2,ELK1,PTK2B,GNAQ,GRB2,JUN,MEF2A,MEF2C,MEF2D,MAP3K1,PAK1,PRKCA,PRKCB,MAPK1,MAPK3,MAPK8,MAP2K1,PTK2,RAC1,RAF1,MAP2K4,SOS1,SRC
Pathway	137955	ErbB2/ErbB3 signaling events	BioSystems: Pathway Interaction Database	0.0002821	0.944	0.00613	0.05329	25	35	71.4286	USP8,CHRNE,RNF41,ERBB3,FOS,MTOR,GRB2,DOCK7,JUN,NF2,NFATC4,PIK3CA,PIK3R1,PPP3CB,MAPK1,MAPK3,MAPK8,MAPK9,MAPK10,MAP2K1,PTPN11,RAF1,SOS1,SRC,STAT3
Pathway	M6220	Agrin in Postsynaptic Differentiation	MSigDB C2 BIOCARTA (v6.0)	0.0006669	2.232	0.01305	0.1134	25	36	69.4444	ACTA1,CDC42,DAG1,GIT2,DMD,DVL1,PAK4,NRG3,NRG1,ITGB1,JUN,LAMA2,PAK1,PAK2,MAPK1,MAPK3,MAPK8,PTK2,PXN,RAC1,SP1,SRC,UTRN,PAK6,PAK5
Pathway	1268864	Signaling by FGFR1 in disease	BioSystems: REACTOME	0.003139	10.5	0.04977	0.4327	25	38	65.7895	BCR,LRRFIP1,BAG4,FGFR1OP2,GAB2,FGF2,FGF5,FGF9,FGFR1,GAB1,FRS2,CPSF6,CNTRL,GRB2,ERLIN2,KRAS,NRAS,PIK3CA,PIK3R1,MYO18A,SOS1,STAT1,STAT3,STAT5B,ZMYM2
Pathway	1269604	Deactivation of the beta-catenin transactivating complex	BioSystems: REACTOME	0.06982	233.6	0.6713	5.836	25	43	58.1395	APC,XIAP,CHD8,BCL9,PYGO2,BTRC,SOX13,CTNNB1,TCF7L1,SOX7,LEF1,MEN1,BCL9L,SOX6,SOX2,SOX4,SOX9,TCF7,TCF7L2,SOX17,TLE4,XPO1,YWHAZ,CTNNBIP1,KMT2D
Pathway	83094	Type II diabetes mellitus	BioSystems: KEGG	0.3028	1000	2.34	20.34	25	46	54.3478	PIK3R3,SOCS1,IRS2,CACNA1G,CACNA1C,CACNA1D,CACNA1E,MTOR,HK1,HK2,IKBKB,INSR,IRS1,PIK3CA,PIK3CD,PIK3R1,PRKCD,PRKCE,MAPK1,MAPK3,MAPK8,MAPK9,MAPK10,SLC2A4,SOCS4
Pathway	138070	Regulation of RhoA activity	BioSystems: Pathway Interaction Database	0.3028	1000	2.34	20.34	25	46	54.3478	ABR,SRGAP1,RHOA,ARHGAP5,ARHGDIA,BCR,ARHGEF2,CDKN1B,ARHGEF10,ARHGEF3,ARHGEF11,ARHGEF17,ECT2,FARP1,NET1,DLC1,VAV3,ARHGAP35,AKAP13,PLEKHG6,ARHGEF15,ARHGEF12,TRIO,VAV2,ARHGEF5
Pathway	PW:0000201	canonical Wnt signaling	Pathway Ontology	0.3028	1000	2.34	20.34	25	46	54.3478	AXIN2,FZD1,APC,BTRC,CREBBP,CSNK1A1,CTNNB1,TCF7L1,DVL1,LEF1,KREMEN1,GSK3B,WIF1,FZD10,LRP6,LRP5,CSNK1G1,WNT4,SMARCA4,TCF7,TCF7L2,WNT1,WNT5A,WNT7A,WNT3A
Pathway	1269531	Pre-NOTCH Expression and Processing	BioSystems: REACTOME	0.4688	1000	3.379	29.38	25	47	53.1915	TNRC6C,ATP2A2,CCND1,KAT2B,CREBBP,MAML1,E2F1,E2F3,EP300,ST3GAL6,B4GALT1,TNRC6A,RBPJ,JUN,LFNG,NOTCH2,FURIN,RAB6A,SEL1L,ST3GAL3,TNRC6B,TFDP1,TFDP2,TP53,POGLUT1
Pathway	138055	TCR signaling in naive CD8+ T cells	BioSystems: Pathway Interaction Database	0.7093	1000	4.663	40.53	25	48	52.0833	BCL10,MAP3K14,CBL,CD28,CD80,CD86,CHUK,MAP3K8,CSK,RASSF5,RASGRP1,CARD11,MALT1,GRB2,IKBKB,PDPK1,PRKCA,PRKCB,PRKCE,PRKCQ,RAP1A,SOS1,PAG1,STIM1,TRAF6
Pathway	1269586	G-protein mediated events	BioSystems: REACTOME	0.7093	1000	4.663	40.53	25	48	52.0833	ADCY1,ADCY3,ADCY5,ADCY6,ADCY7,ADCY9,GRK2,CALM1,CALM3,CREB1,AHCYL1,GNAI2,GNAI3,GNAL,ITPR1,ITPR3,PLCB4,PRKACB,PRKAR1A,PRKAR2A,PRKAR2B,PRKCA,PRKCD,MAPK1,PLCB1
Pathway	137974	Caspase cascade in apoptosis	BioSystems: Pathway Interaction Database	1.524	1000	8.675	75.41	25	50	50	ACTA1,PARP1,APAF1,BIRC2,XIAP,APP,MADD,BCL2,BID,CASP2,CASP3,CASP7,CFL2,DFFB,LIMK1,LMNB1,MAP3K1,CYCS,SATB1,SPTAN1,SREBF1,TFAP2A,TNFRSF1A,TOP1,VIM
Pathway	137932	IL6-mediated signaling events	BioSystems: Pathway Interaction Database	0.01919	64.19	0.2229	1.938	26	43	60.4651	LMO4,PIAS1,TNFSF11,CEBPB,MAPK14,FOXO1,FOS,GRB2,IL6R,IL6ST,IRF1,JAK1,JUN,MCL1,MITF,PIK3CA,PIK3R1,PRKCD,MAP2K6,PTPN11,RAC1,MAP2K4,SOS1,STAT1,STAT3,HSP90B1
Pathway	137993	Calcineurin-regulated NFAT-dependent transcription in lymphocytes	BioSystems: Pathway Interaction Database	0.2475	828	1.982	17.23	26	48	54.1667	FASLG,CALM1,CALM3,CASP3,CBLB,CTLA4,ITCH,E2F1,EGR1,EGR2,EGR3,EGR4,FOS,GBP3,IFNG,JUN,MAF,NFATC3,TBX21,POU2F1,PRKCQ,PTGS2,PTPN1,PTPRK,RNF128,FOSL1
Pathway	83099	Amyotrophic lateral sclerosis (ALS)	BioSystems: KEGG	0.8523	1000	5.443	47.31	26	51	50.9804	APAF1,ALS2,BCL2,BCL2L1,BID,CASP3,MAPK14,GRIA1,GRIN1,GRIN2B,MAP3K5,NEFM,NEFH,NEFL,CYCS,DERL1,PPP3CA,PPP3CB,PPP3R1,MAP2K3,MAP2K6,RAC1,SLC1A2,TNFRSF1A,TNFRSF1B,TP53
Pathway	1268768	Neurotransmitter Release Cycle	BioSystems: REACTOME	0.8523	1000	5.443	47.31	26	51	50.9804	ABAT,PPFIA4,APBA1,PPFIA3,CASK,SLC32A1,UNC13B,ARL6IP5,GAD1,GLS2,GLS,HSPA8,SLC38A2,LIN7C,SLC1A1,SLC1A2,SLC1A3,SLC6A1,SLC18A2,SNAP25,STXBP1,VAMP2,SYN2,SYT1,SLC17A7,ALDH5A1
Pathway	1269214	MAPK targets/ Nuclear events mediated by MAP kinases	BioSystems: REACTOME	2.875e-08	9.62e-05	2.138e-06	1.858e-05	27	31	87.0968	ATF1,RPS6KA5,MAPKAPK2,CREB1,ATF2,MAPK14,DUSP4,DUSP7,ELK1,VRK3,FOS,JUN,MEF2A,MEF2C,PPP2CA,PPP2CB,PPP2R1A,PPP2R1B,MAPK1,MAPK3,MAPK7,MAPK8,MAPK9,MAPK10,RPS6KA1,RPS6KA2,RPS6KA3
Pathway	138047	EPHB forward signaling	BioSystems: Pathway Interaction Database	5.255e-07	0.001758	2.882e-05	0.0002506	27	33	81.8182	SYNJ1,WASL,KALRN,CDC42,MAP4K4,EFNA5,EFNB1,EFNB2,EFNB3,EPHB1,EPHB2,EPHB3,GRB2,GRIA1,NCK1,PAK1,PIK3CA,PIK3R1,MAPK1,MAPK3,MAP2K1,PXN,RAC1,RASA1,ROCK1,ITSN1,SRC
Pathway	P05918	p38 MAPK pathway	PantherDB	1.674e-05	0.056	0.0005437	0.004726	27	36	75	MKNK1,ATF1,RPS6KA4,RPS6KA5,MAPKAPK2,MAPK14,GADD45A,DUSP1,EIF4E,EIF4EBP1,ELK1,MKNK2,DUSP10,IL1R1,MEF2A,MEF2C,MEF2D,MAP3K4,MAP3K5,MAP3K10,EEF2K,MAP2K6,MAP2K4,SRF,TAB2,MAP3K7,TRAF6
Pathway	M3342	Integrin Signaling Pathway	MSigDB C2 BIOCARTA (v6.0)	0.0001113	0.3724	0.002767	0.02405	27	38	71.0526	ACTA1,ACTN2,RHOA,BCR,CAPN1,CAV1,CRKL,CSK,GRB2,ITGB1,JUN,PPP1R12B,MAPK1,MAPK3,MAPK8,MAP2K1,PTK2,PXN,RAF1,RAP1A,ROCK1,SOS1,SRC,TLN1,TNS1,VCL,ZYX
Pathway	137915	Signaling events regulated by Ret tyrosine kinase	BioSystems: Pathway Interaction Database	0.0001113	0.3724	0.002767	0.02405	27	38	71.0526	RHOA,IRS2,CREB1,CRK,GAB1,FRS2,GRB2,GRB10,IRS1,JUN,NCK1,PIK3CA,PIK3R1,PRKCA,MAPK1,MAPK3,MAPK8,PTPN11,PXN,RAC1,RAP1A,RASA1,RET,DOK4,SOS1,SRC,DOK6
Pathway	1270268	Intrinsic Pathway for Apoptosis	BioSystems: REACTOME	0.008989	30.08	0.1157	1.006	27	44	61.3636	BMF,APAF1,XIAP,BAK1,BCL2,BCL2L1,BID,CASP3,CASP7,DYNLL2,AKT3,BCL2L11,E2F1,BBC3,YWHAQ,CYCS,PMAIP1,PPP3R1,MAPK8,PPP1R13B,TFDP1,TFDP2,TP53,YWHAE,YWHAG,YWHAH,YWHAZ
Pathway	83063	Hedgehog signaling pathway	BioSystems: KEGG	0.04828	161.5	0.4925	4.281	27	47	57.4468	GRK2,GRK3,CUL3,CCND1,BCL2,BTRC,CCND2,CSNK1A1,CSNK1G2,CSNK1G3,BOC,CDON,SUFU,GLI3,GSK3B,KIF3A,IHH,SPOPL,LRP2,CSNK1G1,PRKACB,PTCH1,FBXW11,GPR161,HHIP,SMURF2,SMURF1
Pathway	PW:0000543	protein kinase A (PKA) signaling	Pathway Ontology	0.04828	161.5	0.4925	4.281	27	47	57.4468	ADCY1,ADCY3,ADCY5,ADCY6,ADCY7,ADCY9,AKAP7,AKAP6,AKAP12,PDE7B,PDE10A,AKAP13,AKAP11,AKAP10,AKAP2,PDE2A,PDE3A,PDE3B,PDE4B,PDE4D,PDE7A,PDE8A,PRKACB,PRKAR1A,PRKAR2A,PRKAR2B,AKAP1
Pathway	1269489	Signaling by ERBB2	BioSystems: REACTOME	0.3111	1000	2.388	20.76	27	51	52.9412	RHOA,USP8,DIAPH1,AKT3,HBEGF,RNF41,ERBB3,ERBB4,EREG,NRG3,GAB1,GRB2,CDC37,NRG1,KRAS,NRAS,PIK3CA,PIK3R1,PRKCA,PRKCD,PRKCE,PTPN12,SOS1,SRC,ERBIN,YES1,CUL5
Pathway	1222950	Regulation of lipolysis in adipocytes	BioSystems: KEGG	1.003	1000	6.295	54.72	27	54	50	ADCY1,ADCY3,ADCY5,ADCY6,ADCY7,ADCY9,ADORA1,ADRB1,ADRB2,ADRB3,PIK3R3,IRS2,AKT3,GNAI2,GNAI3,GNAS,MGLL,INSR,IRS1,LIPE,PDE3B,PIK3CA,PIK3CD,PIK3R1,PRKACB,PRKG1,PTGS2
Pathway	1268839	Mitochondrial biogenesis	BioSystems: REACTOME	1.003	1000	6.295	54.72	27	54	50	NCOA1,CREB1,ATF2,CREBBP,MAPK14,ESRRA,PRKAG2,CARM1,NCOA2,PPARGC1B,GABPA,PPARGC1A,MEF2C,MEF2D,NRF1,CYCS,PPARA,MED1,PRKAA2,PRKAB2,TBL1XR1,CHD9,NCOA6,PPRC1,TBL1X,TFAM,CRTC3
Pathway	M12012	p38 MAPK Pathway	MSigDB C2 BIOCARTA (v6.0)	6.394e-06	0.02139	0.0002377	0.002066	28	37	75.6757	MKNK1,ATF1,CDC42,MAPKAPK2,CREB1,CREB5,MAPK14,GADD45A,MYEF2,DUSP1,EIF4E,ELK1,MKNK2,DUSP10,IL1R1,MAP3K4,MAP3K5,MAP3K10,EEF2K,MAPK1,MAP2K3,MAP2K6,MAP2K4,SRF,TAB2,MAP3K7,NR2C2,TRAF6
Pathway	M3005	Genes encoding collagen proteins	MSigDB C2 BIOCARTA (v6.0)	0.002175	7.277	0.03657	0.3179	28	44	63.6364	COL1A1,COL1A2,COL2A1,COL3A1,COL4A1,COL4A2,COL4A3,COL4A4,COL4A5,COL4A6,COL5A1,COL5A2,COL6A2,COL6A3,COL7A1,COL9A1,COL10A1,COL11A1,COL11A2,COL12A1,COL15A1,COL16A1,COL19A1,COL5A3,COL24A1,COL22A1,COL14A1,COL21A1
Pathway	1269527	Transcriptional activity of SMAD2/SMAD3:SMAD4 heterotrimer	BioSystems: REACTOME	0.007669	25.66	0.1026	0.8922	28	46	60.8696	USP9X,PARP1,CCNC,CCNT2,CDK8,CDKN2B,NCOR2,E2F5,TRIM33,TGIF2,SMAD2,SMAD3,SMAD4,SMAD7,MEN1,PPM1A,RNF111,SKI,SKIL,SP1,NEDD4L,TFDP1,TFDP2,TGIF1,ATP1B4,UBE2D1,UBE2D3,SMURF2
Pathway	P00046	Oxidative stress response	PantherDB	0.007669	25.66	0.1026	0.8922	28	46	60.8696	MKNK1,BCL2,ATF2,MAPK14,DUSP1,DUSP2,DUSP4,DUSP5,DUSP7,DUSP8,DUSP9,ELK1,MKNK2,DUSP14,DUSP10,DUSP19,JUN,MEF2A,MEF2C,EEF2K,MAPK8,MAPK9,MAP2K3,MAP2K4,STAT1,STYX,DUSP16,DUSP22
Pathway	1470926	Collagen chain trimerization	BioSystems: REACTOME	0.0137	45.85	0.1637	1.423	28	47	59.5745	COL1A1,COL1A2,COL2A1,COL3A1,COL4A1,COL4A2,COL4A3,COL4A4,COL4A5,COL4A6,COL5A1,COL5A2,COL6A2,COL6A3,COL7A1,COL9A1,COL10A1,COL11A1,COL11A2,COL12A1,COL15A1,COL16A1,COL19A1,COL5A3,COL24A1,COL22A1,COL14A1,COL21A1
Pathway	1270334	EPH-ephrin mediated repulsion of cells	BioSystems: REACTOME	0.02376	79.49	0.2704	2.35	28	48	58.3333	ADAM10,AP2A1,AP2B1,AP2M1,CLTC,EFNA1,EFNA5,EFNB1,EFNB2,EFNB3,APH1A,EPHA2,EPHA1,EPHA3,EPHA4,EPHA7,EPHA8,EPHB1,EPHB2,EPHB3,VAV3,MMP2,RAC1,SRC,NCSTN,TIAM1,VAV2,YES1
Pathway	1383039	Retrograde transport at the Trans-Golgi-Network	BioSystems: REACTOME	0.04006	134	0.4241	3.687	28	49	57.1429	SYS1,RIC1,VAMP4,STX16,NAPG,VAMP3,RAB9A,GCC2,USP6NL,COG3,RGP1,STX6,RAB9B,VPS54,RAB6B,TGOLN2,GOLGA1,GOLGA4,SCOC,IGF2R,VTI1A,M6PR,NSF,RAB6A,RHOBTB3,NAPB,TMF1,NAA30
Pathway	138027	Regulation of Androgen receptor activity	BioSystems: Pathway Interaction Database	0.06581	220.2	0.6382	5.548	28	50	56	NCOA1,KAT2B,CEBPA,RCHY1,CREBBP,MAPK14,EGR1,EP300,CARM1,NCOA2,FOXO1,APPBP2,HDAC7,GATA2,NR3C1,GSK3B,JUN,SENP1,POU2F1,MAPK8,MAP2K6,MAP2K4,SMARCA2,SMARCC1,SRC,SIRT1,TMPRSS2,NR2C2
Pathway	1270287	Apoptotic execution phase	BioSystems: REACTOME	0.2536	848.4	2.001	17.4	28	53	52.8302	STK24,APC,BIRC2,BMX,CASP3,CASP7,TJP2,CTNNB1,DFFB,DNM1L,FNTA,HMGB1,HMGB2,KPNA1,KPNB1,LMNB1,MAPT,DBNL,PAK2,PRKCD,PRKCQ,PTK2,ROCK1,SATB1,ACIN1,SPTAN1,TJP1,VIM
Pathway	1270332	EPHB-mediated forward signaling	BioSystems: REACTOME	0.0001023	0.3423	0.002674	0.02324	29	42	69.0476	RHOA,WASL,KALRN,CDC42,ROCK2,ARPC5,ARPC3,ACTR3,ACTR2,EFNB1,EFNB2,EFNB3,EPHB1,EPHB2,EPHB3,GRIN1,GRIN2B,LIMK1,LIMK2,PAK1,PTK2,RAC1,RASA1,ROCK1,SDC2,ITSN1,SRC,TIAM1,YES1
Pathway	137914	Presenilin action in Notch and Wnt signaling	BioSystems: Pathway Interaction Database	0.001898	6.349	0.03239	0.2816	29	46	63.0435	ADAM10,FZD1,APC,CCND1,BTRC,CREBBP,CSNK1A1,CSNK2A1,CTNNB1,DTX1,DVL1,APH1A,FOS,NLK,GSK3B,WIF1,NKD1,RBPJ,JUN,DLL1,LRP6,NEDD4,PPARD,MAPK1,MAPK3,MAP3K7,FBXW11,NCSTN,WNT1
Pathway	169347	Notch-mediated HES/HEY network	BioSystems: Pathway Interaction Database	0.006519	21.81	0.09166	0.7968	29	48	60.4167	PARP1,ARNT,ASCL1,NCOA1,CAMK2D,RUNX2,CDKN1B,CREBBP,NCOR2,MAML1,RCAN1,E2F1,EP300,GAA,GATA6,GHR,HIF1A,ID1,RBPJ,KDR,MYB,RB1,RBBP8,SPEN,STAT3,TCF3,HEY1,HEY2,YY1
Pathway	1269872	BMAL1:CLOCK,NPAS2 activates circadian gene expression	BioSystems: REACTOME	0.006519	21.81	0.09166	0.7968	29	48	60.4167	NRIP1,BHLHE40,ARNTL,NCOA1,PER2,CLOCK,CREB1,CREBBP,CREM,CRY2,NAMPT,EP300,CARM1,NCOA2,SIK1,PPARGC1A,NR3C1,HIF1A,NFIL3,NPAS2,PER1,PPARA,MED1,BHLHE41,TBL1XR1,RORA,CHD9,NCOA6,TBL1X
Pathway	1269387	Signaling by FGFR1	BioSystems: REACTOME	0.01983	66.34	0.228	1.982	29	50	58	MKNK1,FGF18,CBL,KL,SPRY2,FGF2,FGF5,FGF9,FGFR1,GAB1,FRS2,GRB2,ANOS1,KRAS,SPRED2,NRAS,PIK3CA,PIK3R1,PPP2CA,PPP2CB,PPP2R1A,MAPK1,MAPK3,PTPN11,SPRED1,SOS1,SRC,FLRT3,FLRT2
Pathway	83109	Endometrial cancer	BioSystems: KEGG	0.01983	66.34	0.228	1.982	29	50	58	AXIN2,PIK3R3,APC,CCND1,CTNNA2,CTNNB1,TCF7L1,AKT3,ELK1,LEF1,FOXO3,GRB2,GSK3B,KRAS,NRAS,PDPK1,PIK3CA,PIK3CD,PIK3R1,MAPK1,MAPK3,MAP2K1,PTEN,RAF1,SOS1,SOS2,TCF7,TCF7L2,TP53
Pathway	138068	Signaling events mediated by Stem cell factor receptor (c-Kit)	BioSystems: Pathway Interaction Database	0.05423	181.4	0.5423	4.714	29	52	55.7692	SOCS1,BCL2,CBL,CREBBP,CRKL,SH2B3,FOXO3,GAB1,GRB2,GRB10,GSK3B,SPRED2,KITLG,MITF,PDPK1,PIK3CA,PIK3R1,MAPK3,MAPK8,MAP2K1,PTEN,PTPN11,PTPRO,RAF1,SPRED1,RPS6KB1,SOS1,STAT1,STAT3
Pathway	83113	Basal cell carcinoma	BioSystems: KEGG	0.2067	691.6	1.695	14.73	29	55	52.7273	AXIN2,FZD1,FZD4,FZD6,FZD7,APC,BMP2,CTNNB1,TCF7L1,DVL1,DVL2,DVL3,LEF1,SUFU,GLI3,GSK3B,FZD10,WNT4,PTCH1,TCF7,TCF7L2,HHIP,TP53,WNT1,WNT5A,WNT7A,FZD5,WNT3A,FZD3
Pathway	M19358	Signaling of Hepatocyte Growth Factor Receptor	MSigDB C2 BIOCARTA (v6.0)	8.537e-08	0.0002856	5.713e-06	4.966e-05	30	37	81.0811	ACTA1,CRK,CRKL,ELK1,PTK2B,FOS,GAB1,GRB2,HGF,ITGB1,JUN,MET,PAK1,PIK3CA,PIK3R1,MAPK1,MAPK3,MAPK8,MAP2K1,PTEN,PTK2,PTPN11,PXN,RAF1,RAP1A,RAP1B,RASA1,SOS1,SRC,STAT3
Pathway	138040	IFN-gamma pathway	BioSystems: Pathway Interaction Database	2.623e-06	0.008778	0.0001125	0.0009783	30	40	75	PIAS1,SOCS1,CALM1,CALM3,CAMK2A,CAMK2B,CAMK2D,CAMK2G,CBL,CEBPB,CREBBP,CRKL,DAPK1,EP300,MTOR,IFNG,IRF1,JAK1,SMAD7,MAP3K1,MAP3K11,PIK3CA,PIK3R1,PRKCD,MAPK1,MAPK3,MAP2K1,PTPN11,STAT1,STAT3
Pathway	169356	RhoA signaling pathway	BioSystems: Pathway Interaction Database	7.043e-06	0.02356	0.0002534	0.002203	30	41	73.1707	ACTA1,PIP5K1A,PIP5K1B,RHOA,CDC42,CDKN1B,ROCK2,ATF2,DIAPH1,FOS,JUN,LIMK1,LIMK2,MSN,PPP1R12A,PLD2,PKN2,MAPK8,MAP2K3,MAP2K6,PTEN,RDX,ROCK1,MAP2K4,SH3GL2,SLC9A1,SRF,PIP5K1C,TLN1,VCL
Pathway	M2579	Differentiation Pathway in PC12 Cells; this is a specific case of PAC1 Receptor Pathway.	MSigDB C2 BIOCARTA (v6.0)	0.0002072	0.6934	0.004782	0.04157	30	45	66.6667	ATF1,CREB1,CREBBP,CREB5,CRKL,DAG1,EGR1,EGR2,EGR3,EGR4,ELK1,FRS2,GNAQ,JUN,MAP1B,PIK3CA,PIK3CD,PIK3R1,MAPK1,MAPK3,MAPK8,MAPK9,MAPK10,MAP2K7,PTPN11,RPS6KA3,MAP2K4,SRC,MAPK8IP2,TUBA1A
Pathway	M5193	Genes related to chemotaxis	MSigDB C2 BIOCARTA (v6.0)	0.0002072	0.6934	0.004782	0.04157	30	45	66.6667	WASF1,WASL,CDC42,CFL2,ROCK2,ARHGEF11,AKT3,ACTR3,ACTR2,PAK4,GDI1,ITPR1,ITPR3,LIMK1,RACGAP1,MYLK,PAK1,PAK2,PDPK1,PIK3CA,PIK3CD,PIK3R1,PITX2,PTEN,RHO,ROCK1,PPP1R13B,ANGPTL2,PAK6,PAK5
Pathway	1383071	TP53 Regulates Transcription of Cell Cycle Genes	BioSystems: REACTOME	0.003063	10.25	0.04926	0.4282	30	49	61.2245	CNOT6,CNOT6L,CCNA2,CCNE1,CCNE2,CDK1,CDKN1A,CDKN1B,CNOT8,PLK3,ZNF385A,GADD45A,ARID3A,E2F1,EP300,CARM1,PLK2,CNOT2,CNOT4,E2F7,CNOT7,PLAGL1,RBL2,CNOT1,AURKA,TFDP1,TFDP2,TP53,BTG2,PCBP4
Pathway	1270077	Synthesis of PIPs at the plasma membrane	BioSystems: REACTOME	0.005525	18.49	0.07866	0.6838	30	50	60	PIP5K1A,PIP5K1B,PIP4K2B,PIK3R3,ARF1,PLEKHA3,BMX,SYNJ1,MTMR3,PLEKHA1,RAB14,INPP5J,PLEKHA8,INPP4A,INPP5D,MTM1,OCRL,PIK3C2A,PIK3CA,PIK3CD,PIK3R1,PIP4K2A,PLEKHA5,PTEN,PTPN13,PIP4K2C,PI4K2B,PLEKHA6,PIP5K1C,MTMR14
Pathway	138071	PDGFR-beta signaling pathway	BioSystems: Pathway Interaction Database	0.04466	149.4	0.4699	4.085	30	54	55.5556	NCK2,CBL,SLC9A3R1,CSK,S1PR1,GAB1,GRB2,GRB10,HIF1A,NCK1,PDGFB,PDGFRB,PIK3CA,PIK3R1,PRKCD,PTEN,PTPN1,PTPN11,PTPRJ,RAC1,RASA1,SHB,SLA,SOS1,SRC,STAT1,STAT3,STAT5B,VAV2,YES1
Pathway	P00010	B cell activation	PantherDB	0.2523	844.3	2.001	17.4	30	58	51.7241	CHUK,MAPK14,VAV3,FOS,MAP3K2,IKBKB,ITPR1,ITPR3,JUN,MAP3K3,NFATC3,NFATC4,NRAS,PIK3CA,PIK3CD,PPP3CA,PPP3CB,PRKCB,PRKCD,MAPK1,MAPK3,MAPK8,MAPK9,MAPK10,MAP2K1,RAC1,RAF1,SOS1,SOS2,VAV2
Pathway	M13968	HIV-I Nef: negative effector of Fas and TNF	MSigDB C2 BIOCARTA (v6.0)	0.2523	844.3	2.001	17.4	30	58	51.7241	PARP1,APAF1,BIRC2,XIAP,FAS,FASLG,BCL2,BID,MAP3K14,CASP2,CASP3,CASP7,CHUK,BAG4,DFFB,LMNB1,MAP3K1,MAP3K5,CYCS,PAK2,PRKCD,MAPK8,MAP2K7,PTK2,RASA1,RB1,RELA,SPTAN1,TNFRSF1A,TNFRSF1B
Pathway	1457786	Signaling by BRAF and RAF fusions	BioSystems: REACTOME	0.7646	1000	4.977	43.27	30	61	49.1803	KIAA1549,AP3B1,IQGAP1,KSR1,CLCN6,QKI,CSK,BCL2L11,FN1,ITGB3,KRAS,MARK3,NRAS,MAPK1,MAPK3,MAP2K1,ESRP1,RAF1,RAP1A,RAP1B,CNKSR2,TRAK1,SRC,MPRIP,TLN1,MACF1,KDM7A,VCL,ZC3HAV1,FXR1
Pathway	1269448	NRAGE signals death through JNK	BioSystems: REACTOME	1.072	1000	6.598	57.36	30	62	48.3871	ABR,ARHGEF7,KALRN,ARHGEF2,ARHGEF10,ARHGEF3,ARHGEF26,ARHGEF11,ARHGEF17,BCL2L11,ECT2,NET1,FGD1,VAV3,GNA13,AKAP13,NGF,MAPK8,RAC1,ITSN1,ARHGEF15,SOS1,SOS2,FGD4,ARHGEF9,ARHGEF12,TIAM1,TRIO,VAV2,ARHGEF5
Pathway	P04374	5HT2 type receptor mediated signaling pathway	PantherDB	1.482	1000	8.506	73.94	30	63	47.619	VAMP8,SNAP23,CACNA1C,CACNA1D,CACNB1,CACNB2,CACNB4,VAMP3,GNAQ,GNG5,HTR2A,HTR2C,KCNK3,GNG2,PLCB4,PRKCA,PRKCB,PRKCD,PRKCE,PRKCH,PRKCQ,SLC6A4,SLC18A2,SNAP25,STX3,GNG12,VAMP1,PLCL2,VAMP2,PLCB1
Pathway	137917	Angiopoietin receptor Tie2-mediated signaling	BioSystems: Pathway Interaction Database	0.0003819	1.278	0.008088	0.07031	31	48	64.5833	BMX,CDKN1A,CRK,MAPK14,ELF1,ELF2,ELK1,ETS1,FGF2,FOXO1,FN1,GRB2,ITGA5,ITGB1,MMP2,NCK1,PAK1,PIK3CA,PIK3R1,PLD2,MAPK1,MAPK3,MAPK8,PTPN11,PXN,RAC1,RASA1,RELA,RPS6KB1,STAT5B,TEK
Pathway	137976	IL2-mediated signaling events	BioSystems: Pathway Interaction Database	0.004669	15.62	0.06763	0.5879	31	52	59.6154	RHOA,SOCS1,IRS2,BCL2,MAPKAPK2,MAPK14,GAB2,STAM2,PTK2B,FOS,GRB2,IFNG,IRS1,JAK1,JUN,PIK3CA,PIK3R1,PRKCB,PRKCE,MAPK1,MAPK3,MAPK8,MAPK9,MAP2K1,PTPN11,RAF1,RASA1,SOS1,STAT1,STAT3,STAT5B
Pathway	137977	Neurotrophic factor-mediated Trk receptor signaling	BioSystems: Pathway Interaction Database	0.03676	123	0.3931	3.417	31	56	55.3571	RHOA,CCND1,BDNF,CDC42,CRK,CRKL,ELMO1,GAB2,GAB1,GIPC1,FRS2,GRB2,NGF,NTF3,NTRK2,NTRK3,PAK1,PIK3CA,PIK3R1,MAPK1,MAPK3,MAP2K1,PTPN11,RAC1,RASA1,RIT1,SOS1,STAT3,NEDD4L,DYNLT1,TIAM1
Pathway	169345	Notch signaling pathway	BioSystems: Pathway Interaction Database	0.09026	302	0.8297	7.213	31	58	53.4483	ADAM10,JAG1,MIB1,NUMB,RAB11A,CCND1,BTRC,CBL,CDKN1A,CNTN1,NCOR2,MAML1,MYCBP,ITCH,DTX1,APH1A,EP300,EPS15,RBPJ,DLL1,MFAP2,NOTCH2,FURIN,DLL4,RBBP8,FBXW7,SKP2,SPEN,NCSTN,YY1,ADAM12
Pathway	138067	p53 pathway	BioSystems: Pathway Interaction Database	0.1374	459.7	1.21	10.52	31	59	52.5424	DYRK2,PPM1D,ATM,KAT2B,CCNA2,CCNG1,CHEK1,RCHY1,CREBBP,MAPK14,CSE1L,CSNK1A1,CSNK1G2,CSNK1G3,EP300,KMT5A,GSK3B,MDM4,HIPK2,CSNK1G1,PPP2CA,PRKCD,MAPK8,MAPK9,FBXO11,SKP2,SETD7,TP53,UBE2D1,YY1,USP7
Pathway	138019	p75(NTR)-mediated signaling	BioSystems: Pathway Interaction Database	0.3019	1000	2.34	20.34	31	61	50.8197	APAF1,APP,RHOA,ARHGDIA,BDNF,CASP3,CHUK,BCL2L11,E2F1,APH1A,PRDM4,IKBKB,IRAK1,NDN,NGF,NTF3,OMG,FURIN,CYCS,PIK3CA,PIK3R1,MAPK8,MAPK9,MAPK10,RAC1,SORT1,NCSTN,TP53,TRAF6,YWHAE,RTN4
Pathway	1268863	Signaling by FGFR in disease	BioSystems: REACTOME	0.6214	1000	4.167	36.22	31	63	49.2063	BCR,FGF18,LRRFIP1,BAG4,FGFR1OP2,GAB2,FGF2,FGF5,FGF7,FGF9,FGFR1,FGFR3,FGFR2,GAB1,FRS2,CPSF6,CNTRL,GRB2,ERLIN2,KRAS,NCBP1,NRAS,PIK3CA,PIK3R1,POLR2D,MYO18A,SOS1,STAT1,STAT3,STAT5B,ZMYM2
Pathway	M8873	Fas Signaling Pathway	MSigDB C2 BIOCARTA (v6.0)	1.206	1000	7.279	63.28	31	65	47.6923	PARP1,XIAP,FAS,BAK1,CASP3,DEDD,CSNK1A1,EPHB2,BFAR,NFAT5,RALBP1,AGFG1,IL1A,MAP3K1,MAP3K5,MET,PFN2,MAPK1,MAPK8,MAPK9,MAPK10,MAP2K7,PTPN13,ROCK1,MAP2K4,SMPD1,FAIM2,NCS1,TP53,MAPK8IP2,CDK2AP1
Pathway	1222951	Renin secretion	BioSystems: KEGG	1.206	1000	7.279	63.28	31	65	47.6923	ADCY5,ADCY6,ADCYAP1,ADCYAP1R1,ADORA1,ADRB1,ADRB2,ADRB3,CACNA1C,CACNA1D,CALM1,CALM3,CREB1,CALML4,GNAI2,GNAI3,GNAQ,GNAS,ITPR1,ITPR3,KCNJ2,KCNMA1,PDE3A,PDE3B,PLCB4,PPP3CA,PPP3CB,PPP3R1,PRKACB,PTGER4,PLCB1
Pathway	137987	Regulation of Telomerase	BioSystems: Pathway Interaction Database	1.646	1000	9.196	79.94	31	66	46.9697	TNKS,ATM,CCND1,CDKN1B,SIN3A,E2F1,ESR1,FOS,MTOR,PTGES3,HDAC2,HNRNPC,IFNG,IRF1,JUN,MXD1,SMAD3,MAPK1,MAPK3,RAD9A,RBBP4,RPS6KB1,SP1,SP3,SMG6,TERF1,NR2F2,UBE3A,WT1,XRCC5,YWHAE
Pathway	137989	FGF signaling pathway	BioSystems: Pathway Interaction Database	3.758e-05	0.1257	0.001039	0.009033	32	47	68.0851	CAMK2A,RUNX2,CBL,CDH2,CTNND1,SPRY2,PAK4,PTK2B,FGFR1,FGFR2,FOS,GAB1,FRS2,GRB2,HGF,JUN,MET,PDPK1,SSH1,PIK3CA,PIK3R1,PLAU,MAPK1,MAPK3,IL17RD,PTPN11,RPS6KA1,SDC2,SOS1,SRC,STAT1,STAT5B
Pathway	138024	TGF-beta receptor signaling	BioSystems: Pathway Interaction Database	0.0006524	2.183	0.01284	0.1116	32	51	62.7451	XIAP,RHOA,CAMK2A,CAV1,CTNNB1,ZFYVE16,ITCH,YAP1,FKBP1A,WWP1,GRB2,SMAD2,SMAD3,SMAD4,SMAD7,PDPK1,PPP2CA,PPP2CB,PPP2R2A,RNF111,RPS6KB1,SKIL,SOS1,SPTBN1,MAP3K7,NEDD4L,TGFBR1,TGFBR2,TGFBR3,SMURF2,YWHAE,SMURF1
Pathway	M7955	Genes related to the insulin receptor pathway	MSigDB C2 BIOCARTA (v6.0)	0.0006524	2.183	0.01284	0.1116	32	51	62.7451	IRS2,CBL,CDC42,CYTH3,AKT3,CAP1,FOXO1,SORBS1,YWHAQ,GRB2,GSK3B,IRS1,PDPK1,PIK3CA,PIK3CD,PIK3R1,MAPK1,MAPK3,PTEN,PTPN1,RAF1,RPS6KA1,RPS6KA2,RPS6KA3,RPS6KB1,SLC2A4,SOS1,SOS2,YWHAE,YWHAG,YWHAH,YWHAZ
Pathway	1270038	Regulation of cholesterol biosynthesis by SREBP (SREBF)	BioSystems: REACTOME	0.006787	22.71	0.09502	0.826	32	55	58.1818	ACACA,GPAM,NCOA1,CREBBP,SEC24C,SEC24D,SAR1B,INSIG2,FASN,SEC23A,CARM1,NCOA2,SEC24A,HMGCR,HMGCS1,INSIG1,KPNB1,MTF1,NFYA,NFYB,ELOVL6,PPARA,MED1,RAN,TBL1XR1,SC5D,SCD,CHD9,SP1,NCOA6,SREBF1,TBL1X
Pathway	137916	Regulation of retinoblastoma protein	BioSystems: Pathway Interaction Database	0.01142	38.22	0.1405	1.221	32	56	57.1429	CBX4,RUNX2,CCNA2,CCNE1,CDKN1A,CDKN1B,CEBPA,CEBPB,ATF2,CREBBP,MAPK14,ELF1,EP300,JUN,MEF2C,MET,MITF,PAX3,PPP2CA,MAPK9,RAF1,RB1,RBBP4,SKP2,SMARCA4,SPI1,TAF1,TBP,SIRT1,TFDP1,TGFB2,UBTF
Pathway	M2404	Mechanism of Gene Regulation by Peroxisome Proliferators via PPARa(alpha)	MSigDB C2 BIOCARTA (v6.0)	0.03024	101.2	0.3318	2.884	32	58	55.1724	NRIP1,ACOX1,NCOA1,CD36,CREBBP,NCOR2,DUSP1,EP300,CITED2,FAT1,PPARGC1A,HSD17B4,JUN,LPL,PDGFA,PIK3CA,PIK3R1,PPARA,MED1,PRKACB,PRKAR1A,PRKAR2A,PRKAR2B,PRKCA,PRKCB,MAPK1,MAPK3,PTGS2,RB1,RELA,SP1,STAT5B
Pathway	1427850	Interactions of neurexins and neuroligins at synapses	BioSystems: REACTOME	0.04769	159.6	0.4925	4.281	32	59	54.2373	NLGN4X,NLGN2,BEGAIN,APBA1,CASK,SYT7,DLGAP2,DLGAP1,NRXN3,NRXN1,HOMER1,LRRTM2,DLG2,DLG3,EPB41L1,EPB41L2,PDLIM5,GRIN1,GRIN2B,GRM5,LRRTM3,DBNL,SYT10,LIN7C,LRRTM4,NLGN4Y,DLGAP4,NLGN1,SHANK2,EPB41L3,STXBP1,SYT1
Pathway	138050	Fc-epsilon receptor I signaling in mast cells	BioSystems: Pathway Interaction Database	0.04769	159.6	0.4925	4.281	32	59	54.2373	PLPP1,CBL,CBLB,CHUK,GAB2,DUSP1,S1PR1,FOS,GRB2,IKBKB,ITK,JUN,MAP3K1,PAK2,PIK3CA,PIK3R1,PLD2,PRKCB,MAPK1,MAPK3,MAPK8,MAP2K1,MAP2K7,PTPN11,PTPN13,PXN,RAF1,RASA1,RELA,MAP2K4,SOS1,WIPF1
Pathway	1270247	Assembly of collagen fibrils and other multimeric structures	BioSystems: REACTOME	0.07378	246.9	0.7013	6.096	32	60	53.3333	BMP1,DST,COL1A1,COL1A2,COL2A1,COL3A1,COL4A1,COL4A2,COL4A3,COL4A4,COL4A5,COL4A6,COL5A1,COL5A2,COL6A2,COL6A3,COL7A1,COL9A1,COL10A1,COL11A1,COL11A2,COL15A1,COL5A3,CTSV,COL24A1,LOXL4,ITGA6,LAMB3,LOX,LOXL2,TLL1,TLL2
Pathway	83104	Shigellosis	BioSystems: KEGG	0.5053	1000	3.529	30.68	32	65	49.2308	WASF1,BTRC,WASL,CD44,CDC42,CHUK,ATG5,ROCK2,CRK,CRKL,MAPK14,ELMO1,DIAPH1,ARPC5,ARPC3,IKBKB,ITGA5,ITGB1,PFN2,MAPK1,MAPK3,MAPK8,MAPK9,MAPK10,RAC1,RELA,ROCK1,ELMO2,SRC,FBXW11,UBE2D2,VCL
Pathway	547492	superpathway of inositol phosphate compounds	BioSystems: BIOCYC	0.7091	1000	4.663	40.53	32	66	48.4848	PIP5K1A,PIP5K1B,PIP4K2B,PIK3R3,SYNJ1,MTMR3,MINPP1,PPIP5K1,IP6K1,TMEM216,IP6K2,INPP5J,INPP5A,INPP5B,INPP5D,ITPK1,PIKFYVE,OCRL,PIK3C2A,PIK3CA,PIK3CD,PIK3R1,PI4KB,PIP4K2A,PTEN,PIP4K2C,PI4K2B,SACM1L,PPIP5K2,PIP5K1C,MTMR14,IPPK
Pathway	137997	Signaling events mediated by HDAC Class I	BioSystems: Pathway Interaction Database	0.7091	1000	4.663	40.53	32	66	48.4848	GATAD2B,KAT2B,MBD2,BTRC,MTA2,CHD4,SIN3A,CREBBP,NCOR2,HDAC9,HDAC4,EP300,HDAC7,GATA2,HDAC2,MXD1,SMAD7,WDR77,GATAD2A,RAN,RANBP2,RBBP4,RELA,STAT3,SIRT4,SIRT1,TNFRSF1A,UBE2I,SUMO1,XPO1,YY1,SMURF1
Pathway	M3721	JNK MAPK Pathway	MSigDB C2 BIOCARTA (v6.0)	3.748e-09	1.254e-05	4.181e-07	3.634e-06	33	40	82.5	CDC42,ATF2,GADD45A,MYEF2,DLD,DUSP4,DUSP8,GAB1,MAP3K2,MAP3K20,DUSP10,IL1R1,JUN,MAP3K1,MAP3K3,MAP3K4,MAP3K5,MAP3K9,MAP3K10,MAP3K11,NFATC3,PAPPA,MAPK7,MAPK8,MAPK9,MAPK10,MAP2K7,MAP2K4,TAB2,MAP3K7,TP53,NR2C2,TRAF6
Pathway	137999	Integrins in angiogenesis	BioSystems: Pathway Interaction Database	2.834e-06	0.009484	0.0001184	0.00103	33	46	71.7391	RHOA,CBL,CD47,CDKN1B,COL4A3,ADGRA2,CSF1R,F11R,PTK2B,FGF2,VAV3,FN1,IGF1R,IRS1,ITGAV,ITGB3,KDR,PIK3C2A,PIK3CA,PIK3R1,PI4KB,MAPK1,MAPK3,PTPN11,PXN,RAC1,ROCK1,RPS6KB1,SRC,TGFBR2,TLN1,VCL,VEGFA
Pathway	M19118	Keratinocyte Differentiation	MSigDB C2 BIOCARTA (v6.0)	2.834e-06	0.009484	0.0001184	0.00103	33	46	71.7391	FAS,FASLG,BCL2,MAP3K14,CEBPA,CHUK,MAPK14,ETS1,FOS,IKBKB,JUN,MAP3K1,MAP3K5,PPP2CA,PRKCA,PRKCB,PRKCD,PRKCE,PRKCH,PRKCQ,MAPK1,MAPK3,MAPK8,MAP2K1,MAP2K3,MAP2K6,MAP2K7,RAF1,RELA,MAP2K4,SP1,TNFRSF1A,TNFRSF1B
Pathway	137958	Endothelins	BioSystems: Pathway Interaction Database	0.0005653	1.891	0.01142	0.09929	33	53	62.2642	ADCY1,ADCY3,ADCY5,ADCY6,ADCY7,ADCY9,RHOA,CDC42,COL1A2,COL3A1,CRK,MAPK14,EDN1,EDNRB,PTK2B,FOS,GNA12,JUN,PAK1,PRKCA,PRKCD,PRKCE,PRKCH,PRKCQ,MAPK1,MAPK3,MAPK8,MAP2K1,RAC1,RAF1,SLC9A1,SRC,PLCB1
Pathway	169355	RAC1 signaling pathway	BioSystems: Pathway Interaction Database	0.001047	3.504	0.01925	0.1674	33	54	61.1111	PIP5K1A,PIP5K1B,ARHGAP5,ARHGDIA,IQGAP1,WASF1,ATF2,CRK,MAPK14,CTNNB1,ABI1,ARPC5,ARPC3,ACTR3,ACTR2,ABI2,NCKAP1,JUN,LIMK1,MAP3K1,MAP3K11,RACGAP1,PAK1,PAK2,MAPK8,MAPK9,MAP2K3,MAP2K6,MAP2K7,RAC1,MAP2K4,STAT3,PIP5K1C
Pathway	M2288	NFAT and Hypertrophy of the heart (Transcription in the broken heart)	MSigDB C2 BIOCARTA (v6.0)	0.001047	3.504	0.01925	0.1674	33	54	61.1111	ACTA1,CALM1,CALM3,HAND1,HAND2,CREBBP,MAPK14,CSNK1A1,HBEGF,EDN1,FGF2,FKBP1A,GSK3B,IGF1,LIF,MEF2C,MYH2,NFATC3,NFATC4,PIK3CA,PIK3R1,PPP3CA,PPP3CB,PRKACB,PRKAR1A,PRKAR2A,PRKAR2B,MAPK1,MAPK3,MAPK8,MAP2K1,RAF1,RPS6KB1
Pathway	138006	ATF-2 transcription factor network	BioSystems: Pathway Interaction Database	0.001887	6.313	0.03237	0.2814	33	55	60	CUL3,CCND1,BCL2,BRCA1,CBFB,CCNA2,H2AFY,CREB1,ATF2,MAPK14,CSRP2,GADD45A,COL24A1,DUSP1,DUSP5,DUSP8,EP300,FOS,PPARGC1A,DUSP10,IFNG,JUN,MMP2,NF1,PDGFRA,PLAU,POU2F1,PRKCA,MAPK1,MAPK3,MAPK8,MAPK9,TGFB2
Pathway	1269882	Golgi Associated Vesicle Biogenesis	BioSystems: REACTOME	0.005668	18.96	0.08036	0.6986	33	57	57.8947	PICALM,AP1G1,AP3B1,ARF1,VAMP8,HIP1R,AP1S1,CLTC,CPD,NECAP1,CLINT1,DNAJC6,BLOC1S6,SNX9,TGOLN2,SNX5,HSPA8,IGF2R,OCRL,SH3D19,PIK3C2A,RAB5C,SORT1,SH3GL2,SNX2,VAMP2,VAMP7,TFRC,AP4E1,TPD52,ACBD3,AP1S3,YIPF6
Pathway	83119	Non-small cell lung cancer	BioSystems: KEGG	0.009481	31.72	0.1206	1.049	33	58	56.8966	PIK3R3,CCND1,CDK6,RASSF5,AKT3,E2F1,E2F2,E2F3,FOXO3,EML4,GRB2,KRAS,NRAS,PDPK1,PIK3CA,PIK3CD,PIK3R1,PRKCA,PRKCB,MAPK1,MAPK3,MAP2K1,RAF1,RARB,RB1,RXRG,SOS1,SOS2,STAT3,STAT5B,STK4,TGFA,TP53
Pathway	1340713	Longevity regulating pathway - multiple species	BioSystems: KEGG	0.0603	201.8	0.59	5.129	33	62	53.2258	ADCY1,ADCY3,ADCY5,ADCY6,ADCY7,ADCY9,PIK3R3,IRS2,ATG5,AKT3,EIF4EBP2,PRKAG2,FOXO1,FOXO3,MTOR,HDAC2,HSPA8,IGF1,IGF1R,INSR,IRS1,KRAS,NRAS,PIK3CA,PIK3CD,PIK3R1,PRKAA1,PRKAA2,PRKAB2,PRKACB,RPS6KB1,SOD2,SIRT1
Pathway	1269896	Translocation of GLUT4 to the plasma membrane	BioSystems: REACTOME	0.0603	201.8	0.59	5.129	33	62	53.2258	RAB11A,SNAP23,CALM1,CALM3,KIF3B,C2CD5,TBC1D4,EXOC8,PRKAG2,RAB14,EXOC5,RAB10,YWHAQ,KIF3A,RAB8A,MYH1,MYH2,MYH4,MYO1C,MYO5A,PRKAA2,PRKAB2,RAC1,RALA,SLC2A4,STXBP3,VAMP2,RHOQ,YWHAE,YWHAG,YWHAH,YWHAZ,RALGAPB
Pathway	1059538	Central carbon metabolism in cancer	BioSystems: KEGG	0.1998	668.6	1.643	14.28	33	65	50.7692	PIK3R3,AKT3,FGFR1,FGFR3,FGFR2,FLT3,MTOR,GLS2,GLS,HIF1A,HK1,HK2,IDH1,KRAS,MET,NRAS,NTRK3,PDGFRA,PDGFRB,PDK1,PFKM,PGAM1,PIK3CA,PIK3CD,PIK3R1,MAPK1,MAPK3,MAP2K1,PTEN,RAF1,RET,SLC2A1,TP53
Pathway	1383025	Signaling by PTK6	BioSystems: REACTOME	0.577	1000	3.932	34.18	33	68	48.5294	RHOA,CCND1,CBL,CCNE1,CDKN1B,RASAL2,CRK,ELMO1,HBEGF,EPAS1,ERBB3,ERBB4,EREG,KHDRBS3,KHDRBS1,NRG3,NR3C1,ARHGAP35,NRG1,HIF1A,KRAS,SPRED2,NF1,NRAS,DAB2IP,PTPN1,PXN,RAC1,RASA1,SPRED1,SFPQ,ELMO2,STAT3
Pathway	83093	Adipocytokine signaling pathway	BioSystems: KEGG	0.7994	1000	5.184	45.06	33	69	47.8261	IRS2,CD36,CHUK,CPT1A,AKT3,ACSL1,ACSL3,ACSL4,PRKAG2,MTOR,G6PC,PPARGC1A,IKBKB,IRS1,PPARA,PRKAA1,PRKAA2,PRKAB2,PRKCQ,MAPK8,MAPK9,MAPK10,PTPN11,ADIPOR2,RELA,RXRG,SLC2A1,SLC2A4,STAT3,ACSBG1,ACSL6,TNFRSF1A,TNFRSF1B
Pathway	83081	B cell receptor signaling pathway	BioSystems: KEGG	1.478	1000	8.496	73.85	33	71	46.4789	PIK3R3,BCL10,CHUK,AKT3,VAV3,FOS,CARD11,MALT1,GRB2,GSK3B,IKBKB,INPP5D,JUN,KRAS,PIK3AP1,NFATC3,NRAS,PIK3CA,PIK3CD,PIK3R1,PPP3CA,PPP3CB,PPP3R1,PRKCB,MAPK1,MAPK3,MAP2K1,RAC1,RAF1,RELA,SOS1,SOS2,VAV2
Pathway	P00003	Alzheimer disease-amyloid secretase pathway	PantherDB	0.07457	249.5	0.7048	6.127	34	65	52.3077	ADAM10,APBA1,APP,ADAM9,CACNA1C,CACNA1D,CACNB1,CACNB2,CHRM2,CHRM5,BACE2,MAPK14,KLC1,FURIN,PCSK6,PCSK2,PRKCA,PRKCB,PRKCD,PRKCE,PRKCH,PKN2,PRKCQ,MAPK1,MAPK3,MAPK6,MAPK7,MAPK8,MAPK9,MAPK10,NCSTN,BACE1,KLC2,KLC4
Pathway	83055	p53 signaling pathway	BioSystems: KEGG	0.3344	1000	2.548	22.15	34	69	49.2754	PPM1D,APAF1,FAS,ATM,CCND1,BID,CASP3,CCND2,CCND3,CCNE1,CCNG1,CCNG2,CCNE2,CDK1,CDK6,CDKN1A,CHEK1,RCHY1,GADD45A,SESN2,BBC3,SESN1,IGF1,MDM4,SESN3,CYCS,PMAIP1,PTEN,RRM2,SIAH1,PERP,ZMAT3,THBS1,TP53
Pathway	1270425	Regulation of HSF1-mediated heat shock response	BioSystems: REACTOME	0.4696	1000	3.379	29.38	34	70	48.5714	SEH1L,CCAR2,ATM,BAG1,MAPKAPK2,BAG5,BAG4,BAG2,NUP58,POM121,NUP153,DNAJB6,POM121C,NUP50,HSPH1,GSK3B,HSPA5,HSPA8,DNAJB1,NUP98,NUP43,HSPA12A,MAPK1,MAPK3,RANBP2,HSPA4L,NDC1,ST13,HSPA13,NUP210,NUP160,SIRT1,DNAJC7,YWHAE
Pathway	137998	TCR signaling in naive CD4+ T cells	BioSystems: Pathway Interaction Database	0.002329	7.793	0.03861	0.3356	35	60	58.3333	BCL10,MAP3K14,CBL,CD28,CD80,CD86,CDC42,CHUK,MAP3K8,CSK,GAB2,RASSF5,RASGRP1,CARD11,FYB1,MALT1,STK39,GRB2,IKBKB,ITK,DBNL,NCK1,PDPK1,PRKCA,PRKCB,PRKCE,PRKCQ,PTEN,PTPN11,RAP1A,SH3BP2,SOS1,PAG1,STIM1,TRAF6
Pathway	138045	HIF-1-alpha transcription factor network	BioSystems: Pathway Interaction Database	0.02624	87.81	0.2957	2.57	35	65	53.8462	ADM,BHLHE40,ARNT,NCOA1,CREB1,CREBBP,EDN1,ENG,EP300,ETS1,CITED2,FECH,NCOA2,FOS,HDAC7,GATA2,HIF1A,HK1,HK2,ID2,JUN,SMAD3,SMAD4,MCL1,FURIN,PFKFB3,PGK1,EGLN1,BHLHE41,EGLN3,CXCL12,SLC2A1,SP1,TFRC,VEGFA
Pathway	1269399	Signaling by FGFR2	BioSystems: REACTOME	0.985	1000	6.207	53.96	35	75	46.6667	MKNK1,FGF18,CBL,SPRY2,FGF2,FGF5,FGF7,FGF9,FGFR2,GAB1,FRS2,GRB2,HNRNPA1,HNRNPF,HNRNPH1,KRAS,HNRNPM,NCBP1,NRAS,PIK3CA,PIK3R1,POLR2D,PPP2CA,PPP2CB,PPP2R1A,MAPK1,MAPK3,ESRP1,PTPN11,ESRP2,SOS1,SRC,TIA1,TIAL1,RBFOX2
Pathway	1457781	Oncogenic MAPK signaling	BioSystems: REACTOME	1.32	1000	7.679	66.76	35	76	46.0526	KIAA1549,AP3B1,IQGAP1,KSR1,CLCN6,QKI,RASAL2,CSK,BCL2L11,FN1,ITGB3,KRAS,MARK3,MAP3K11,NF1,NRAS,MAPK1,MAPK3,MAP2K1,DAB2IP,ESRP1,RAF1,RAP1A,RAP1B,RASA1,CNKSR2,TRAK1,SRC,MPRIP,TLN1,MACF1,KDM7A,VCL,ZC3HAV1,FXR1
Pathway	137953	Role of Calcineurin-dependent NFAT signaling in lymphocytes	BioSystems: Pathway Interaction Database	1.106e-06	0.003702	5.109e-05	0.0004442	36	51	70.5882	BCL2,CALM1,CALM3,CASP3,MAP3K8,CREBBP,MAPK14,CSNK1A1,CSNK2A1,RCAN1,EP300,RCAN2,FKBP1A,YWHAQ,GSK3B,CHP1,KPNB1,KPNA2,MEF2D,MAP3K1,NFATC3,PIM1,PRKCA,PRKCD,PRKCE,PRKCH,PRKCQ,MAPK3,MAPK8,MAPK9,RAN,XPO1,YWHAE,YWHAG,YWHAH,YWHAZ
Pathway	83117	Acute myeloid leukemia	BioSystems: KEGG	2.605e-05	0.08716	0.0007924	0.006888	36	55	65.4545	PIK3R3,CCND1,RUNX1,RUNX1T1,CEBPA,CHUK,TCF7L1,AKT3,EIF4EBP1,LEF1,FLT3,MTOR,PIM2,GRB2,IKBKB,KRAS,NRAS,PIK3CA,PIM1,PIK3CD,PIK3R1,PPARD,MAPK1,MAPK3,MAP2K1,RAF1,RARA,RELA,RPS6KB1,SOS1,SOS2,SPI1,STAT3,STAT5B,TCF7,TCF7L2
Pathway	1496831	Mitophagy - animal	BioSystems: KEGG	0.008707	29.13	0.1129	0.9816	36	65	55.3846	ULK1,BCL2L1,BNIP3L,TAX1BP1,USP8,ATG5,CSNK2A1,CSNK2A2,MFN2,USP15,E2F1,CITED2,FOXO3,HIF1A,JUN,KRAS,NBR1,MITF,NRAS,ATG9A,MAPK8,MAPK9,MAPK10,RELA,TBC1D17,RHOT1,RRAS2,MRAS,AMBRA1,SP1,SRC,TP53,GABARAPL1,TBC1D15,RAB7A,TFEB
Pathway	137928	LPA receptor mediated events	BioSystems: Pathway Interaction Database	0.008707	29.13	0.1129	0.9816	36	65	55.3846	ADCY1,ADCY3,ADCY5,ADCY6,ADCY7,ADCY9,RHOA,CASP3,CRK,HBEGF,LPAR1,PTK2B,FOS,GNA13,GAB1,GNA12,GNAI2,GNAI3,GNAQ,LPAR4,GSK3B,JUN,MAPT,MMP2,GNG2,PIK3R1,PLD2,PRKCD,PRKCE,PRKD1,PTK2,PXN,RAC1,RELA,SRC,TIAM1
Pathway	547607	Amphetamine addiction	BioSystems: KEGG	0.03293	110.2	0.357	3.103	36	68	52.9412	ADCY5,CACNA1C,CACNA1D,CALM1,CALM3,CAMK2A,CAMK2B,CAMK2D,CAMK2G,CREB3L1,CREB1,ATF2,CREB5,CALML4,DRD1,PPP1R1B,FOS,FOSB,GNAS,GRIA1,GRIA3,GRIA4,GRIN1,GRIN2B,JUN,PPP1CB,PPP1CC,PPP3CA,PPP3CB,PPP3R1,PRKACB,PRKCA,PRKCB,SLC18A2,SIRT1,CREB3L2
Pathway	1268744	SUMOylation of DNA damage response and repair proteins	BioSystems: REACTOME	1.079	1000	6.598	57.36	36	78	46.1538	SEH1L,SMC1A,PARP1,CBX4,PIAS1,BMI1,BRCA1,HERC2,SMC3,NUP58,POM121,NUP153,PHC1,PHC2,STAG1,POM121C,HDAC7,STAG2,NUP50,CBX2,NUP98,NUP43,RAD21,RANBP2,RNF2,PHC3,NDC1,SUMO3,SP100,SMC5,NUP210,NUP160,TDG,UBE2I,SUMO1,NSMCE2
Pathway	1269447	Cell death signalling via NRAGE, NRIF and NADE	BioSystems: REACTOME	1.079	1000	6.598	57.36	36	78	46.1538	ABR,ARHGEF7,KALRN,CASP2,CASP3,ARHGEF2,ARHGEF10,ARHGEF3,ARHGEF26,ARHGEF11,ARHGEF17,BCL2L11,ECT2,APH1A,NET1,FGD1,VAV3,GNA13,AKAP13,NGF,MAPK8,RAC1,ITSN1,ARHGEF15,SOS1,SOS2,FGD4,ARHGEF9,ARHGEF12,NCSTN,TIAM1,TRAF6,TRIO,VAV2,YWHAE,ARHGEF5
Pathway	138036	FoxO family signaling	BioSystems: Pathway Interaction Database	8.487e-09	2.84e-05	8.874e-07	7.714e-06	37	48	77.0833	FBXO32,FASLG,BCL6,KAT2B,CDKN1B,CHUK,CREBBP,CSNK1A1,CSNK1G2,CSNK1G3,CTNNB1,GADD45A,BCL2L11,EP300,FOXO1,FOXO3,G6PC,YWHAQ,IKBKB,FOXO4,CSNK1G1,MAPK8,MAPK9,MAPK10,RAN,RBL2,SGK1,SKP2,SOD2,SIRT1,XPO1,YWHAE,YWHAG,YWHAH,YWHAZ,ZFAND5,USP7
Pathway	138085	Coregulation of Androgen receptor activity	BioSystems: Pathway Interaction Database	2.33e-05	0.07797	0.0007219	0.006276	37	57	64.9123	NRIP1,PIAS1,CCND1,BRCA1,UBA3,CCND3,CDK6,APPL1,CTNNB1,CTDSP2,LATS2,PTK2B,VAV3,FHL2,FKBP4,CARM1,NCOA2,HNRNPA1,NKX3-1,PA2G4,PAWR,MED1,RPS6KA3,KDM3A,NCOA6,KDM4C,SRF,SVIL,TCF4,TGIF1,TMF1,TMPRSS2,UBE2I,UBE3A,XRCC5,ZMIZ1,NCOA4
Pathway	1268880	Constitutive Signaling by Aberrant PI3K in Cancer	BioSystems: REACTOME	0.002722	9.107	0.04421	0.3843	37	65	56.9231	PIK3R3,IRS2,FGF18,CD28,CD80,CD86,KL,HBEGF,ERBB3,ERBB4,EREG,FGF2,FGF5,FGF7,FGF9,FGFR1,FGFR3,FGFR2,NRG3,GAB1,FRS2,GRB2,HGF,NRG1,IRS1,PIK3AP1,MET,KITLG,PDGFA,PDGFB,PDGFRA,PDGFRB,ICOS,PIK3CA,PIK3CD,PIK3R1,PTPN11
Pathway	814182	Prolactin signaling pathway	BioSystems: KEGG	0.02692	90.08	0.3023	2.628	37	70	52.8571	PIK3R3,TNFSF11,SOCS1,CCND1,CCND2,SOCS6,MAPK14,SOCS5,AKT3,ELF5,ESR1,FOXO3,FOS,GRB2,GSK3B,IRF1,KRAS,NRAS,PIK3CA,PIK3CD,PIK3R1,MAPK1,MAPK3,MAPK8,MAPK9,MAPK10,MAP2K1,PRLR,RAF1,RELA,SOS1,SOS2,SRC,STAT1,STAT3,STAT5B,SOCS4
Pathway	154409	Gastric acid secretion	BioSystems: KEGG	0.1804	603.6	1.52	13.22	37	75	49.3333	ADCY1,ADCY3,ADCY5,ADCY6,ADCY7,ADCY9,SLC26A7,ATP1A2,ATP1B1,ATP1B2,CA2,CALM1,CALM3,CAMK2A,CAMK2B,CAMK2D,CAMK2G,MYLK3,CALML4,GNAI2,GNAI3,GNAQ,GNAS,ITPR1,ITPR3,KCNJ2,KCNK2,MYLK4,MYLK,KCNK10,PLCB4,PRKACB,PRKCA,PRKCB,SLC9A1,PLCB1,ATP1B4
Pathway	P00053	T cell activation	PantherDB	0.2536	848.6	2.001	17.4	37	76	48.6842	NCK2,PIK3R3,CD28,CD80,CD86,CDC42,CHUK,CSK,AKT3,VAV3,FOS,IKBKB,ITPR1,JUN,MAP3K1,NCK1,NFATC3,NFATC4,NRAS,PAK1,PAK2,PIK3CA,PIK3CD,PIK3R1,PPP3CA,PPP3CB,PRKCQ,MAPK1,MAPK3,MAPK8,MAPK9,MAP2K1,RAC1,RAF1,SOS1,SOS2,VAV2
Pathway	137910	CXCR4-mediated signaling events	BioSystems: Pathway Interaction Database	0.2536	848.6	2.001	17.4	37	76	48.6842	GRK2,VPS4B,CRK,CSK,ITCH,PTK2B,FOXO1,MTOR,GNA13,VPS4A,ITGA6,ITGA2,ITGA3,ITGB1,LIMK1,PAK1,PDPK1,GNG2,SSH1,PIK3CA,PIK3R1,UBQLN1,PTK2,PTPN11,PXN,RALB,RAP1B,RGS1,CXCL12,PAG1,SRC,STAT1,STAT3,STAT5B,PLCB1,RICTOR,YES1
Pathway	138073	C-MYB transcription factor network	BioSystems: Pathway Interaction Database	0.4838	1000	3.473	30.19	37	78	47.4359	CBX4,ATP2B1,CCND1,BCL2,IQGAP1,CDK6,CDKN1A,CDKN1B,CEBPA,CEBPB,COL1A2,SIN3A,CREBBP,CSF1R,LEF1,EP300,ETS1,NLK,H2AFZ,HSPA8,MAF,MAT2A,KITLG,HIPK2,MYB,NRAS,PIM1,PPP3CA,PTGS2,TFEC,SKI,SMARCA2,SP1,SPI1,MAP3K7,UBE2I,WNT1
Pathway	138058	BCR signaling pathway	BioSystems: Pathway Interaction Database	0.001359	4.547	0.02471	0.2148	38	66	57.5758	BCL10,CALM1,CALM3,CAMK2G,CHUK,IBTK,MAPK14,CSK,CSNK2A1,ELK1,ETS1,FOS,CARD11,MALT1,GRB2,IKBKB,JUN,MAP3K1,PDPK1,PIK3CA,PIK3R1,POU2F2,PPP3CA,PPP3CB,MAPK1,MAPK3,MAPK8,MAP2K1,PTEN,RAC1,RAF1,RASA1,RELA,SOS1,PAG1,MAP3K7,TRAF6,VAV2
Pathway	P00019	Endothelin signaling pathway	PantherDB	0.03308	110.7	0.357	3.103	38	73	52.0548	ADCY1,ADCY3,ADCY5,ADCY6,ADCY7,ADCY9,PIK3R3,AKT3,ECE1,EDN1,EDNRB,GNAL,GNAQ,ITPR1,ITPR3,FURIN,PIK3C2A,PIK3CA,PIK3CD,PIK3R1,PLCB4,PRKACB,PRKAR1A,PRKAR2A,PRKAR2B,PRKCA,PRKCB,PRKCD,PRKCE,PRKCH,PRKCQ,PRKG1,MAPK1,MAPK3,MAP2K1,PTGS2,RAF1,PLCB1
Pathway	1269880	trans-Golgi Network Vesicle Budding	BioSystems: REACTOME	0.03308	110.7	0.357	3.103	38	73	52.0548	PICALM,AP1G1,APP,AP3B1,ARF1,VAMP8,SNAP23,HIP1R,AP1S1,CLTC,CPD,NECAP1,CLINT1,DNAJC6,BLOC1S6,CLVS1,SNX9,TGOLN2,SNX5,GNS,HSPA8,IGF2R,M6PR,OCRL,SH3D19,PIK3C2A,RAB5C,SORT1,SH3GL2,SNX2,VAMP2,VAMP7,TFRC,AP4E1,TPD52,ACBD3,AP1S3,YIPF6
Pathway	1269881	Clathrin derived vesicle budding	BioSystems: REACTOME	0.03308	110.7	0.357	3.103	38	73	52.0548	PICALM,AP1G1,APP,AP3B1,ARF1,VAMP8,SNAP23,HIP1R,AP1S1,CLTC,CPD,NECAP1,CLINT1,DNAJC6,BLOC1S6,CLVS1,SNX9,TGOLN2,SNX5,GNS,HSPA8,IGF2R,M6PR,OCRL,SH3D19,PIK3C2A,RAB5C,SORT1,SH3GL2,SNX2,VAMP2,VAMP7,TFRC,AP4E1,TPD52,ACBD3,AP1S3,YIPF6
Pathway	1269432	PI3K Cascade	BioSystems: REACTOME	0.3947	1000	2.961	25.74	38	80	47.5	TRIB3,LAMTOR3,IRS2,FGF18,KL,EIF4B,EIF4E,EIF4EBP1,EIF4G1,FGF2,FGF5,FGF7,FGF9,FGFR1,FGFR3,FGFR2,PRKAG2,MTOR,RRAGA,GAB1,CAB39,FRS2,GRB2,IRS1,PDE3B,PDPK1,PIK3CA,PIK3R1,EEF2K,PPM1A,PRKAA1,PRKAA2,PRKAB2,PTPN11,RHEB,RPS6KB1,STRADB,TSC1
Pathway	169348	Signaling events mediated by focal adhesion kinase	BioSystems: Pathway Interaction Database	7.229e-08	0.0002419	4.937e-06	4.291e-05	39	54	72.2222	ACTA1,RHOA,CCND1,BMX,ARHGEF7,WASL,ROCK2,CRK,GIT2,ARHGEF11,ELMO1,ASAP1,ETS1,GRB2,ARHGAP35,KLF8,ITGA5,ITGAV,ITGB1,JUN,MMP14,PAK1,PIK3CA,PIK3R1,MAPK1,MAPK8,MAPK9,MAP2K1,PXN,RAC1,RAF1,RASA1,MAP2K4,SOS1,ARHGAP26,SRC,TLN1,VCL,YES1
Pathway	83106	Colorectal cancer	BioSystems: KEGG	9.186e-06	0.03074	0.0003136	0.002726	39	60	65	AXIN2,PIK3R3,APC,RHOA,CCND1,BCL2,CASP3,APPL1,CTNNB1,TCF7L1,AKT3,LEF1,FOS,GSK3B,MSH6,JUN,KRAS,SMAD2,SMAD3,SMAD4,MSH2,CYCS,PIK3CA,PIK3CD,PIK3R1,MAPK1,MAPK3,MAPK8,MAPK9,MAPK10,MAP2K1,RAC1,RAF1,TCF7,TCF7L2,TGFB2,TGFBR1,TGFBR2,TP53
Pathway	83114	Melanoma	BioSystems: KEGG	0.001875	6.272	0.03233	0.2811	39	69	56.5217	PIK3R3,CCND1,FGF18,CDK6,CDKN1A,AKT3,E2F1,E2F2,E2F3,FGF2,FGF5,FGF7,FGF9,FGF11,FGF12,FGF13,FGFR1,HGF,IGF1,IGF1R,KRAS,MET,MITF,NRAS,PDGFA,PDGFB,PDGFRA,PDGFRB,PIK3CA,PIK3CD,PIK3R1,MAPK1,MAPK3,MAP2K1,PTEN,RAF1,RB1,PDGFC,TP53
Pathway	1269871	Circadian Clock	BioSystems: REACTOME	0.004866	16.28	0.07018	0.6101	39	71	54.9296	NRIP1,BHLHE40,ARNTL,NCOA1,PER2,BTRC,CPT1A,CLOCK,CREB1,ATF2,CREBBP,CREM,CRY2,NAMPT,EP300,CARM1,NCOA2,SIK1,PPARGC1A,NR3C1,HIF1A,MEF2C,MEF2D,NFIL3,NPAS2,PER1,PPARA,MED1,PPP1CB,PPP1CC,BHLHE41,TBL1XR1,RORA,CHD9,NCOA6,SREBF1,TBL1X,SIRT1,CRTC3
Pathway	1427849	Protein-protein interactions at synapses	BioSystems: REACTOME	0.01182	39.54	0.1422	1.236	39	73	53.4247	LRFN2,NLGN4X,NLGN2,BEGAIN,APBA1,CASK,SYT7,DLGAP2,DLGAP1,NRXN3,NRXN1,HOMER1,LRRTM2,DLG2,DLG3,EPB41L1,EPB41L2,RTN3,PDLIM5,GRIA1,GRIA3,GRIA4,GRIN1,GRIN2B,GRM5,LRRTM3,DBNL,SYT10,PTPRD,PTPRF,LIN7C,LRRTM4,NLGN4Y,DLGAP4,NLGN1,SHANK2,EPB41L3,STXBP1,SYT1
Pathway	P00059	p53 pathway	PantherDB	0.1197	400.5	1.065	9.26	39	79	49.3671	PPM1D,PIK3R3,APAF1,FAS,ATM,ADGRB3,KAT2B,CCNE1,CCNG1,CDK1,CDKN1A,MTA2,SIN3A,CREBBP,GADD45A,AKT3,EP300,AIFM2,HMGB1,MDM4,PDPK1,PIK3C2A,PIK3CA,PIK3CD,PIK3R1,PPP2CA,PPP2CB,PTEN,RRM2,SIAH1,SUMO3,PERP,SIRT1,ZMAT3,THBS1,KAT6B,TP53,UBE2G2,SUMO1
Pathway	1270073	PI Metabolism	BioSystems: REACTOME	0.1197	400.5	1.065	9.26	39	79	49.3671	PIP5K1A,PIP5K1B,PIP4K2B,PIK3R3,ARF1,ARF3,PLEKHA3,BMX,SYNJ1,MTMR3,MTMR2,MTMR4,PLEKHA1,RAB14,INPP5J,PNPLA6,PLEKHA8,INPP4A,INPP5D,PIKFYVE,MTM1,OCRL,PIK3C2A,PIK3CA,PIK3CD,PIK3R1,PI4KB,PIP4K2A,PLEKHA5,GDPD1,PTEN,PTPN13,PIP4K2C,PI4K2B,PLEKHA6,SACM1L,PIP5K1C,MTMR14,PITPNB
Pathway	1269584	Opioid Signalling	BioSystems: REACTOME	0.7872	1000	5.115	44.46	39	85	45.8824	ADCY1,ADCY3,ADCY5,ADCY6,ADCY7,ADCY9,GRK2,CALM1,CALM3,CREB1,PPP1R1B,AHCYL1,GNAI2,GNAI3,GNAL,GNG5,ITPR1,ITPR3,OPRM1,PDE4B,PDE4D,GNG2,PLCB4,PPP2CA,PPP2CB,PPP2R1A,PPP2R1B,PPP3CA,PPP3CB,PPP3R1,PRKACB,PRKAR1A,PRKAR2A,PRKAR2B,PRKCA,PRKCD,MAPK1,GNG12,PLCB1
Pathway	377263	GABAergic synapse	BioSystems: KEGG	1.765	1000	9.842	85.56	39	88	44.3182	ABAT,ADCY1,ADCY3,ADCY5,ADCY6,ADCY7,ADCY9,SLC12A5,TRAK2,CACNA1C,CACNA1D,HAP1,GABBR2,SLC32A1,GPHN,GABRA1,GABRA4,GABRB2,GABRB3,GABRG1,GABRG2,GAD1,GLS2,GLS,GLUL,GNAI2,GNAI3,GNG5,NSF,GNG2,SLC38A2,PRKACB,PRKCA,PRKCB,SLC6A1,SRC,GNG12,GABARAPL1,SLC38A1
Pathway	83110	Glioma	BioSystems: KEGG	3.087e-05	0.1033	0.0009065	0.00788	40	64	62.5	PIK3R3,CCND1,CALM1,CALM3,CAMK2A,CAMK2B,CAMK2D,CAMK2G,CDK6,CDKN1A,CALML4,AKT3,E2F1,E2F2,E2F3,MTOR,GRB2,IGF1,IGF1R,KRAS,NRAS,PDGFA,PDGFB,PDGFRA,PDGFRB,PIK3CA,PIK3CD,PIK3R1,PRKCA,PRKCB,MAPK1,MAPK3,MAP2K1,PTEN,RAF1,RB1,SOS1,SOS2,TGFA,TP53
Pathway	83085	Long-term potentiation	BioSystems: KEGG	0.0001879	0.6289	0.004398	0.03823	40	67	59.7015	ADCY1,CACNA1C,CALM1,CALM3,CAMK2A,CAMK2B,CAMK2D,CAMK2G,CREBBP,CALML4,EP300,RPS6KA6,GNAQ,GRIA1,GRIN1,GRIN2B,GRM5,ITPR1,ITPR3,KRAS,NRAS,PLCB4,PPP1CB,PPP1CC,PPP3CA,PPP3CB,PPP3R1,PRKACB,PRKCA,PRKCB,MAPK1,MAPK3,MAP2K1,RAF1,RAP1A,RAP1B,RPS6KA1,RPS6KA2,RPS6KA3,PLCB1
Pathway	1270304	Semaphorin interactions	BioSystems: REACTOME	0.0003283	1.098	0.007086	0.0616	40	68	58.8235	SEMA6A,RHOA,RHOB,RHOC,NRP1,CDK5R1,SEMA5A,CDC42,ROCK2,CRMP1,PLXNA4,ARHGEF11,DPYSL2,DPYSL3,PLXNC1,SEMA3A,ARHGAP35,GSK3B,ITGB1,LIMK1,LIMK2,MET,MYH9,MYH10,MYL6,PAK1,PAK2,PLXNA1,PLXNA2,PLXNB1,MYL12B,RAC1,ROCK1,SEMA6D,PLXND1,SEMA4A,ARHGEF12,PIP5K1C,TLN1,DPYSL5
Pathway	149807	Bacterial invasion of epithelial cells	BioSystems: KEGG	0.01471	49.22	0.1752	1.523	40	76	52.6316	PIK3R3,RHOA,WASF1,WASL,CAV1,CAV2,CBL,CBLB,CDC42,CLTC,CRK,CRKL,DNM3,CTNNA2,CTNNB1,ARHGEF26,SEPT12,ELMO1,ARPC5,ARPC3,FN1,GAB1,ITGA5,ITGB1,MET,SEPT2,PIK3CA,PIK3CD,PIK3R1,PTK2,PXN,RAC1,ELMO2,SEPT11,SRC,SEPT6,SEPT8,SEPT3,CD2AP,VCL
Pathway	172847	Protein digestion and absorption	BioSystems: KEGG	1.453	1000	8.368	72.74	40	90	44.4444	KCNK5,ATP1A2,ATP1B1,ATP1B2,COL1A1,COL1A2,COL2A1,COL3A1,COL4A1,COL4A2,COL4A3,COL4A4,COL4A5,COL4A6,COL5A1,COL5A2,COL6A2,COL6A3,COL7A1,COL9A1,COL10A1,COL11A1,COL11A2,COL12A1,COL15A1,COL5A3,SLC36A1,COL24A1,ELN,SLC16A10,KCNN4,COL22A1,SLC38A2,SLC1A1,SLC8A2,SLC8A1,SLC7A8,ATP1B4,COL14A1,COL21A1
Pathway	83108	Pancreatic cancer	BioSystems: KEGG	7.245e-06	0.02424	0.0002579	0.002242	41	64	64.0625	PIK3R3,CCND1,BCL2L1,CDC42,CDK6,CHUK,AKT3,E2F1,E2F2,E2F3,RALBP1,IKBKB,JAK1,KRAS,SMAD2,SMAD3,SMAD4,PIK3CA,PIK3CD,PIK3R1,PLD1,MAPK1,MAPK3,MAPK8,MAPK9,MAPK10,MAP2K1,RAC1,RAF1,RALA,RALB,RB1,RELA,STAT1,STAT3,TGFA,TGFB2,TGFBR1,TGFBR2,TP53,VEGFA
Pathway	1457794	Signaling by MET	BioSystems: REACTOME	0.000159	0.5319	0.003772	0.03279	41	69	59.4203	RANBP10,ARF6,CBL,USP8,CRK,CRKL,LRIG1,RANBP9,EPS15,STAM2,GAB1,GRB2,HGF,DOCK7,ITGA2,ITGA3,ITGB1,KRAS,LAMA2,LAMB3,LAMC1,MET,RAB4B,NRAS,PIK3CA,PIK3R1,SH3KBP1,PTK2,PTPN1,PTPN2,PTPN11,PTPRJ,RAC1,RAP1A,RAP1B,SH3GL2,SOS1,SRC,STAT3,GGA3,TNS3
Pathway	1270246	Collagen biosynthesis and modifying enzymes	BioSystems: REACTOME	0.0002759	0.9232	0.006034	0.05245	41	70	58.5714	BMP1,P4HA2,SERPINH1,COL1A1,COL1A2,COL2A1,COL3A1,COL4A1,COL4A2,COL4A3,COL4A4,COL4A5,COL4A6,COL5A1,COL5A2,COL6A2,COL6A3,COL7A1,COL9A1,COL10A1,COL11A1,COL11A2,COL12A1,COL15A1,COL16A1,COL19A1,ADAMTS3,ADAMTS2,COL5A3,COL24A1,PCOLCE2,CRTAP,P3H3,COL22A1,PLOD2,P3H2,P3H1,TLL1,TLL2,COL14A1,COL21A1
Pathway	138014	Glucocorticoid receptor regulatory network	BioSystems: Pathway Interaction Database	0.05585	186.9	0.5545	4.82	41	82	50	NCOA1,CDK5R1,CDKN1A,CREB1,CREBBP,MAPK14,EGR1,KMT5B,EP300,FKBP4,FKBP5,NCOA2,FOS,NR3C1,GSK3B,HDAC2,IFNG,IL13,IRF1,JUN,PBX1,TBX21,POU2F1,PRKACB,MAPK1,MAPK3,MAPK8,MAPK9,MAPK10,RELA,SGK1,SMARCA4,SMARCC1,SMARCC2,SMARCD1,SPI1,STAT1,STAT5B,TBP,TP53,YWHAH
Pathway	137940	Signaling events mediated by VEGFR1 and VEGFR2	BioSystems: Pathway Interaction Database	7.618e-07	0.002549	3.916e-05	0.0003404	42	63	66.6667	RHOA,ARNT,IQGAP1,NRP2,NRP1,CALM1,CALM3,SH2D2A,CAV1,CDC42,CTNNB1,S1PR1,EPAS1,PTK2B,GAB1,FRS2,GRB2,GRB10,HIF1A,ITGAV,ITGB3,KDR,NCK1,NEDD4,PAK1,PDPK1,PIK3CA,PIK3R1,PRKCA,MAPK1,MAPK3,MAP2K3,PTPN11,PXN,RAC1,ROCK1,SHB,SOS1,SRC,VCL,VEGFA,YES1
Pathway	137963	Regulation of nuclear SMAD2/3 signaling	BioSystems: Pathway Interaction Database	0.002711	9.07	0.04421	0.3843	42	77	54.5455	NCOA1,KAT2B,RUNX2,CBFB,CDKN1A,CDKN2B,CEBPB,COL1A2,SIN3A,CREB1,ATF2,CREBBP,DLX1,EP300,ESR1,FOXG1,NCOA2,FOXO1,FOXO3,FOS,NR3C1,HDAC2,TGIF2,HSPA8,IL10,JUN,LAMC1,SMAD2,SMAD3,SMAD4,SMAD7,MEF2C,FOXO4,RBBP4,SNIP1,SKI,SKIL,DCP1A,SP1,TCF3,TFDP1,TGIF1
Pathway	1272485	Aldosterone synthesis and secretion	BioSystems: KEGG	0.02169	72.58	0.2477	2.153	42	82	51.2195	ADCY1,ADCY3,ADCY5,ADCY6,ADCY7,ADCY9,ATF1,CACNA1I,CACNA1G,DAGLA,CACNA1C,CACNA1D,CALM1,CALM3,CAMK2A,CAMK2B,CAMK2D,CAMK2G,CREB3L1,SCARB1,CREB1,ATF2,CREB5,CALML4,GNAQ,GNAS,ITPR1,ITPR3,KCNK3,LDLR,LIPE,NR4A2,PDE2A,PLCB4,PRKACB,PRKCA,PRKCB,PRKCE,PRKD1,PLCB1,PRKD3,CREB3L2
Pathway	777534	Insulin secretion	BioSystems: KEGG	0.06481	216.9	0.6304	5.48	42	85	49.4118	ADCY1,ADCY3,ADCY5,ADCY6,ADCY7,ADCY9,ADCYAP1,ADCYAP1R1,ATP1A2,ATP1B1,ATP1B2,CACNA1C,CACNA1D,CAMK2A,CAMK2B,CAMK2D,CAMK2G,CREB3L1,CREB1,ATF2,CREB5,RIMS2,KCNMB2,GCG,GNAQ,GNAS,PCLO,RAPGEF4,ITPR3,KCNMA1,KCNN3,KCNN4,PLCB4,PRKACB,PRKCA,PRKCB,SLC2A1,SNAP25,VAMP2,PLCB1,ATP1B4,CREB3L2
Pathway	P00049	Parkinson disease	PantherDB	0.1271	425.2	1.122	9.753	42	87	48.2759	GRK2,GRK3,CASK,CCNE1,CCNE2,MAPK14,SNCAIP,CSK,CSNK1A1,CSNK1G2,CSNK1G3,CSNK2A1,CSNK2A2,TOR1A,ELK1,FRK,YWHAQ,TOR2A,GPR37,HSPA5,HSPA8,SEPT2,PLD2,SEPT4,MAPK1,MAPK3,MAPK7,MAPK8,MAPK9,MAPK10,PSMA2,SNCB,SNCA,SNCG,SRC,FBXW11,STX12,YES1,YWHAE,YWHAG,YWHAH,YWHAZ
Pathway	1269579	G alpha (12/13) signalling events	BioSystems: REACTOME	0.3231	1000	2.468	21.45	42	90	46.6667	ABR,PIK3R3,RHOA,RHOB,RHOC,ARHGEF7,KALRN,ARHGEF2,CDC42,ROCK2,ARHGEF10,ARHGEF3,ARHGEF26,ARHGEF11,ARHGEF17,ECT2,NET1,FGD1,VAV3,GNA13,GNA12,GNG5,AKAP13,GNG2,PIK3CA,PIK3R1,PLXNB1,RAC1,ROCK1,ITSN1,ARHGEF15,SOS1,SOS2,GNG12,FGD4,ARHGEF9,TBXA2R,ARHGEF12,TIAM1,TRIO,VAV2,ARHGEF5
Pathway	1457806	RAB GEFs exchange GTP for GDP on RABs	BioSystems: REACTOME	0.4326	1000	3.216	27.96	42	91	46.1538	ULK1,RIC1,ALS2,DENND1A,MADD,RAB9A,RAB3GAP2,GAPVD1,RGP1,DENND4B,RAB39B,AKT3,RAB9B,DENND4A,RAB14,RAB6B,RAB3IP,RAB8B,GDI1,RAB10,RAB35,RAB8A,RAB12,DENND5B,DENND6A,RIN2,RAB1A,RAB3IL1,RAB5B,RAB6A,RAB27A,RAB5C,TRAPPC8,MON1B,RAB21,ST5,DENND5A,YWHAE,DENND1B,TRAPPC6B,RAB7A,SBF2
Pathway	167324	Amoebiasis	BioSystems: KEGG	1.633	1000	9.156	79.59	42	96	43.75	ACTN4,ADCY1,PIK3R3,ARG2,CASP3,COL1A1,COL1A2,COL3A1,COL4A1,COL4A2,COL4A3,COL4A4,COL4A5,COL4A6,FN1,GNAL,GNAQ,GNAS,IFNG,IL1R1,IL10,IL12A,IL12B,LAMA2,LAMB3,LAMC1,PIK3CA,PIK3CD,PIK3R1,PLCB4,PRKACB,PRKCA,PRKCB,PTK2,RAB5B,RAB5C,RELA,PLCB1,TGFB2,TLR4,VCL,RAB7A
Pathway	138001	mTOR signaling pathway	BioSystems: Pathway Interaction Database	2.82e-08	9.435e-05	2.138e-06	1.858e-05	43	61	70.4918	RHOA,BTRC,CCNE1,ATG13,RB1CC1,EIF4A1,EIF4B,EIF4E,EIF4EBP1,MTOR,PDCD4,PPARGC1A,YWHAQ,IKBKB,IRS1,CYCS,PDPK1,EEF2K,PLD1,PLD2,DDIT4,RRN3,PRKCA,MAPK1,MAPK3,MAP2K1,PXN,RAC1,RAF1,RHEB,RPS6KA1,RPS6KB1,CLIP1,SGK1,SREBF1,FBXW11,TSC1,RICTOR,YY1,YWHAE,YWHAG,YWHAH,YWHAZ
Pathway	M295	Genes related to PIP3 signaling in cardiac myocytes	MSigDB C2 BIOCARTA (v6.0)	2.867e-06	0.009593	0.0001184	0.00103	43	67	64.1791	IRS2,BCL2L1,CDC42,CDKN1B,CYTH3,CREB1,CREB5,GADD45A,AKT3,ERBB4,PAK4,FOXO3,MTOR,GAB1,YWHAQ,GRB2,GSK3B,IGF1,IRS1,MET,PAK1,PAK2,PDPK1,PIK3CA,PIK3CD,PTEN,PTK2,PTPN1,RPS6KA1,RPS6KA2,RPS6KA3,RPS6KB1,SLC2A4,SOS1,SOS2,PPP1R13B,TSC1,YWHAE,YWHAG,YWHAH,YWHAZ,PAK6,PAK5
Pathway	83116	Chronic myeloid leukemia	BioSystems: KEGG	3.625e-05	0.1213	0.001028	0.008935	43	71	60.5634	PIK3R3,CCND1,BCL2L1,BCR,RUNX1,CBL,CBLB,CDK6,CDKN1A,CDKN1B,CHUK,CRK,CRKL,GAB2,AKT3,E2F1,E2F2,E2F3,MECOM,GRB2,HDAC2,IKBKB,KRAS,SMAD3,SMAD4,NRAS,PIK3CA,PIK3CD,PIK3R1,MAPK1,MAPK3,MAP2K1,PTPN11,RAF1,RB1,RELA,SOS1,SOS2,STAT5B,TGFB2,TGFBR1,TGFBR2,TP53
Pathway	1269523	Signaling by TGF-beta Receptor Complex	BioSystems: REACTOME	0.0008814	2.949	0.01666	0.1448	43	77	55.8442	USP9X,PARP1,RHOA,CBL,CCNC,CCNT2,MTMR4,CDK8,CDKN2B,NCOR2,F11R,USP15,E2F5,UCHL5,FKBP1A,TRIM33,TGIF2,SMAD2,SMAD3,SMAD4,SMAD7,MEN1,FURIN,PPM1A,PPP1CB,PPP1CC,RNF111,SKI,SKIL,SP1,NEDD4L,TFDP1,TFDP2,TGFBR1,TGFBR2,TGIF1,ATP1B4,UBE2D1,UBE2D3,SMURF2,XPO1,PMEPA1,SMURF1
Pathway	1270421	Cellular response to heat stress	BioSystems: REACTOME	0.1037	347	0.9377	8.152	43	89	48.3146	SEH1L,CCAR2,ATM,BAG1,CAMK2A,CAMK2B,CAMK2D,CAMK2G,MAPKAPK2,BAG5,BAG4,BAG2,CREBBP,NUP58,POM121,NUP153,DNAJB6,EP300,FKBP4,POM121C,MTOR,PTGES3,NUP50,HSPH1,GSK3B,HSPA5,HSPA8,DNAJB1,NUP98,NUP43,HSPA12A,MAPK1,MAPK3,RANBP2,HSPA4L,NDC1,ST13,HSPA13,NUP210,NUP160,SIRT1,DNAJC7,YWHAE
Pathway	1269386	Signaling by FGFR	BioSystems: REACTOME	0.1037	347	0.9377	8.152	43	89	48.3146	MKNK1,FGF18,CBL,KL,SPRY2,FGF2,FGF5,FGF7,FGF9,FGFR1,FGFR3,FGFR2,GAB1,FRS2,GRB2,HNRNPA1,HNRNPF,HNRNPH1,ANOS1,KRAS,SPRED2,HNRNPM,NCBP1,NRAS,PIK3CA,PIK3R1,POLR2D,PPP2CA,PPP2CB,PPP2R1A,MAPK1,MAPK3,ESRP1,PTPN11,SPRED1,ESRP2,SOS1,SRC,TIA1,TIAL1,RBFOX2,FLRT3,FLRT2
Pathway	193328	mRNA surveillance pathway	BioSystems: KEGG	0.1954	653.7	1.629	14.16	43	91	47.2527	RNMT,RNGTT,UPF2,SMG7,RBM8A,DAZAP1,SRRM1,ETF1,NXF1,PYM1,PABPC1,PCF11,HBS1L,CPSF4,PAPOLA,CLP1,NUDT21,CPSF6,PABPC1L2A,NCBP1,CPSF2,PNN,PPP1CB,PPP1CC,PPP2CA,PPP2CB,PPP2R1A,PPP2R1B,PPP2R2A,PPP2R3A,PPP2R5C,PPP2R5E,MAGOHB,CPSF7,WDR33,ACIN1,WDR82,SMG1,NXT2,SMG6,PABPC1L2B,PAPOLG,PABPN1
Pathway	1269279	Fcgamma receptor (FCGR) dependent phagocytosis	BioSystems: REACTOME	0.62	1000	4.166	36.21	43	95	45.2632	WASF1,WASL,CDC42,CRK,ELMO1,ABI1,ARPC5,ARPC3,ACTR3,ACTR2,ABI2,VAV3,NCKIPSD,AHCYL1,NCKAP1,GRB2,ITPR1,ITPR3,LIMK1,MYH2,MYH9,MYO1C,MYO5A,MYO10,NCK1,PAK1,PIK3CA,PIK3R1,PLD1,PLD2,PRKCD,PRKCE,MAPK1,MAPK3,PTK2,RAC1,ELMO2,SRC,PLD3,VAV2,WIPF1,YES1,WIPF2
Pathway	137934	E2F transcription factor network	BioSystems: Pathway Interaction Database	3.088e-05	0.1033	0.0009065	0.00788	44	73	60.274	TRRAP,APAF1,ATM,KAT2B,BRCA1,WASF1,CASP7,CCNA2,CCND3,CCNE1,CCNE2,CDK1,CDC25A,CDKN1A,CDKN1B,CEBPA,CREBBP,E2F1,E2F2,E2F3,E2F5,E2F6,EP300,HBP1,TOPBP1,HIC1,MCL1,MYBL2,E2F7,PLAU,RB1,RBBP4,RBBP8,RBL2,RRM1,RRM2,SMARCA2,SP1,SIRT1,TFDP1,TFDP2,RYBP,CBX5,YY1
Pathway	114228	Fc gamma R-mediated phagocytosis	BioSystems: KEGG	0.08462	283.1	0.78	6.78	44	91	48.3516	PIP5K1A,PIP5K1B,AMPH,PIK3R3,ARF6,PLPP1,PLPP3,ASAP2,WASF1,WASL,CDC42,CFL2,CRK,CRKL,GAB2,ASAP1,AKT3,ARPC5,ARPC3,VAV3,INPP5D,LIMK1,LIMK2,MARCKS,MYO10,PAK1,PIK3CA,PIK3CD,PIK3R1,PLD1,PLD2,PRKCA,PRKCB,PRKCD,PRKCE,MAPK1,MAPK3,MAP2K1,RAC1,RAF1,RPS6KB1,PIP5K1C,VAV2,MARCKSL1
Pathway	1269211	MAP kinase activation in TLR cascade	BioSystems: REACTOME	1.12e-08	3.748e-05	1.102e-06	9.582e-06	45	64	70.3125	ATF1,BTRC,RPS6KA5,MAPKAPK2,CHUK,MAP3K8,CREB1,ATF2,MAPK14,DUSP4,DUSP7,ELK1,VRK3,FOS,TAB3,IKBKB,IRAK1,IRAK2,JUN,MEF2A,MEF2C,PPP2CA,PPP2CB,PPP2R1A,PPP2R1B,MAPK1,MAPK3,MAPK7,MAPK8,MAPK9,MAPK10,MAP2K1,MAP2K3,MAP2K6,MAP2K7,RPS6KA1,RPS6KA2,RPS6KA3,MAP2K4,TAB2,MAP3K7,FBXW11,TRAF6,UBE2N,UBE2V1
Pathway	83107	Renal cell carcinoma	BioSystems: KEGG	2.613e-08	8.742e-05	2.081e-06	1.809e-05	45	65	69.2308	CUL2,PIK3R3,ARNT,CDC42,CREBBP,CRK,CRKL,AKT3,EP300,EPAS1,PAK4,ETS1,GAB1,GRB2,HGF,HIF1A,JUN,KRAS,MET,NRAS,PAK1,PAK2,PDGFB,PIK3CA,PIK3CD,PIK3R1,EGLN1,MAPK1,MAPK3,MAP2K1,PTPN11,RAC1,RAF1,EGLN3,EGLN2,RAP1A,RAP1B,SLC2A1,SOS1,SOS2,TGFA,TGFB2,VEGFA,PAK6,PAK5
Pathway	169352	Regulation of Wnt-mediated beta catenin signaling and target gene transcription	BioSystems: Pathway Interaction Database	0.0002267	0.7585	0.005125	0.04455	45	79	56.962	TRRAP,ADCY7,AXIN2,APC,CHD8,CCND1,BCL9,CACNA1G,BTRC,CCND2,CDX1,KLF4,VCAN,CTNNB1,TCF7L1,DVL3,LEF1,EP300,NCOA2,HBP1,IGF2BP1,YWHAQ,HDAC2,ID2,JUN,MITF,MMP2,MYF5,PITX2,MDFIC,TBL1XR1,SMARCA4,KCNIP4,TBL1X,TCF4,TCF7,TCF7L2,TLE4,XPO1,YWHAE,YWHAG,YWHAH,YWHAZ,CTNNBIP1,SALL4
Pathway	1270345	Transcriptional regulation of white adipocyte differentiation	BioSystems: REACTOME	0.01179	39.45	0.1422	1.236	45	88	51.1364	NCOA3,NCOA1,KLF5,CCNC,CCND3,CD36,CDK8,CEBPA,CEBPB,MED14,KLF4,MED21,MED17,MED26,CREBBP,NCOR2,THRAP3,MED13,MED6,EBF1,EGR2,EP300,CARM1,NCOA2,PPARGC1A,ZNF638,LPL,PPARA,MED1,MED9,RELA,TBL1XR1,MED8,CHD9,SLC2A4,MED19,MED28,NCOA6,CDK19,SREBF1,MED22,TBL1X,MED13L,NR2F2,WNT1
Pathway	P00036	Interleukin signaling pathway	PantherDB	0.02014	67.4	0.2308	2.006	46	92	50	MKNK1,IRS2,CDKN1A,CDKN1B,MAPKAPK2,CHUK,AKT3,ELK1,ELK3,ELK4,FOXO3,FOS,MTOR,RPS6KA6,MKNK2,GSK3B,IKBKB,IL1A,IL6R,IL6ST,IL10,IL10RA,IL11,IL12A,IL13,IL13RA1,IRS1,NRAS,PDPK1,PIK3CA,MAPK1,MAPK3,MAPK6,MAPK7,RAF1,RASA1,RPS6KA1,RPS6KA2,RPS6KA3,SOS1,SOS2,SPI1,SRF,STAT1,STAT3,STAT5B
Pathway	1269445	p75 NTR receptor-mediated signalling	BioSystems: REACTOME	0.2596	868.7	2.044	17.77	46	100	46	ABR,RHOA,ARHGDIA,ARHGEF7,KALRN,CASP2,CASP3,ARHGEF2,ARHGEF10,ARHGEF3,ARHGEF26,ARHGEF11,ARHGEF17,BCL2L11,ECT2,APH1A,NET1,FGD1,VAV3,GNA13,PRDM4,LINGO1,AKAP13,HDAC2,IKBKB,IRAK1,NGF,OMG,MAPK8,RAC1,RELA,ITSN1,ARHGEF15,SOS1,SOS2,FGD4,ARHGEF9,ARHGEF12,NCSTN,TIAM1,TRAF6,TRIO,VAV2,YWHAE,ARHGEF5,RTN4
Pathway	537443	Retrograde endocannabinoid signaling	BioSystems: KEGG	0.3434	1000	2.605	22.65	46	101	45.5446	ADCY1,ADCY3,ADCY5,ADCY6,ADCY7,ADCY9,DAGLA,CACNA1C,CACNA1D,NAPEPLD,CNR1,SLC32A1,MAPK14,GABRA1,GABRA4,GABRB2,GABRB3,GABRG1,GABRG2,GNAI2,GNAI3,GNAQ,GNG5,GRIA1,GRIA3,GRIA4,GRM5,MGLL,ITPR1,ITPR3,KCNJ3,GNG2,PLCB4,PRKACB,PRKCA,PRKCB,MAPK1,MAPK3,MAPK8,MAPK9,MAPK10,PTGS2,GNG12,PLCB1,SLC17A7,SLC17A6
Pathway	147809	Chagas disease (American trypanosomiasis)	BioSystems: KEGG	0.4506	1000	3.315	28.81	46	102	45.098	ADCY1,PIK3R3,FAS,FASLG,CHUK,MAPK14,AKT3,FOS,GNAI2,GNAI3,GNAL,GNAQ,GNAS,IFNG,IKBKB,IL10,IL12A,IL12B,IRAK1,JUN,SMAD2,SMAD3,PIK3CA,PIK3CD,PIK3R1,PLCB4,PPP2CA,PPP2CB,PPP2R1A,PPP2R1B,PPP2R2A,MAPK1,MAPK3,MAPK8,MAPK9,MAPK10,RELA,CCL3,MAP2K4,PLCB1,TGFB2,TGFBR1,TGFBR2,TLR4,TNFRSF1A,TRAF6
Pathway	83070	Adherens junction	BioSystems: KEGG	2.229e-07	0.0007458	1.407e-05	0.0001223	47	72	65.2778	ACTN4,RHOA,IQGAP1,WASF1,WASL,CDC42,CREBBP,CSNK2A1,CSNK2A2,CTNNA2,CTNNB1,CTNND1,TCF7L1,LEF1,EP300,FGFR1,SORBS1,SSX2IP,NLK,IGF1R,INSR,LMO7,SMAD2,SMAD3,SMAD4,MET,AFDN,MAPK1,MAPK3,PTPN1,PTPRB,PTPRF,PTPRJ,PTPRM,NECTIN1,NECTIN2,RAC1,SNAI1,SRC,MAP3K7,TCF7,TCF7L2,TGFBR1,TGFBR2,TJP1,VCL,YES1
Pathway	698773	Circadian entrainment	BioSystems: KEGG	0.03297	110.3	0.357	3.103	47	96	48.9583	ADCY1,ADCY3,ADCY5,ADCY6,ADCY7,ADCY9,ADCYAP1R1,PER3,PER2,CACNA1I,CACNA1G,CACNA1C,CACNA1D,CALM1,CALM3,CAMK2A,CAMK2B,CAMK2D,CAMK2G,RPS6KA5,CREB1,CALML4,FOS,GNAI2,GNAI3,GNAQ,GNAS,GNG5,GRIA1,GRIA3,GRIA4,GRIN1,GRIN2B,ITPR1,ITPR3,KCNJ3,GNG2,PER1,PLCB4,PRKACB,PRKCA,PRKCB,PRKG1,MAPK1,MAPK3,GNG12,PLCB1
Pathway	1144996	Glucagon signaling pathway	BioSystems: KEGG	0.282	943.4	2.204	19.16	47	103	45.6311	ACACA,CALM1,CALM3,CAMK2A,CAMK2B,CAMK2D,CAMK2G,CREB3L1,CPT1A,CREB1,ATF2,CREBBP,CREB5,CALML4,AKT3,EP300,PRKAG2,FOXO1,G6PC,SIK1,GCG,PPARGC1A,GNAQ,GNAS,GYS1,ITPR1,ITPR3,PDE3B,PGAM1,PHKA1,PHKB,PLCB4,PPARA,PPP3CA,PPP3CB,PPP3R1,PRKAA1,PRKAA2,PRKAB2,PRKACB,SLC2A1,PPP4R3A,SIK2,PLCB1,SIRT1,CREB3L2,PPP4R3B
Pathway	P04393	Ras Pathway	PantherDB	1.818e-09	6.082e-06	2.534e-07	2.203e-06	48	68	70.5882	RHOA,RHOB,RHOC,CDC42,MAPKAPK2,ATF2,MAPK14,AKT3,ELK1,ETS1,RPS6KA6,GRB2,GSK3B,JUN,KRAS,MAP3K1,MAP3K4,NRAS,PAK1,PAK2,PDPK1,PIK3CA,PIK3CD,PLD1,PLD2,MAPK1,MAPK3,MAPK8,MAPK9,MAPK10,MAP2K1,MAP2K3,MAP2K7,RAC1,RAF1,RALA,RALB,RPS6KA1,RPS6KA2,RPS6KA3,MAP2K4,SOS1,SOS2,SRF,STAT1,STAT3,RGL1,TIAM1
Pathway	83072	Gap junction	BioSystems: KEGG	0.0005356	1.792	0.01093	0.095	48	88	54.5455	ADCY1,ADCY3,ADCY5,ADCY6,ADCY7,ADCY9,ADRB1,CDK1,DRD1,LPAR1,MAP3K2,GJA1,GNAI2,GNAI3,GNAQ,GNAS,GRB2,GRM5,HTR2A,HTR2C,TUBB2B,ITPR1,ITPR3,KRAS,NRAS,PDGFA,PDGFB,PDGFRA,PDGFRB,PLCB4,PRKACB,PRKCA,PRKCB,PRKG1,MAPK1,MAPK3,MAPK7,MAP2K1,RAF1,TUBB,SOS1,SOS2,SRC,PLCB1,PDGFC,TJP1,TUBB2A,TUBA1A
Pathway	P00052	TGF-beta signaling pathway	PantherDB	0.001956	6.546	0.03306	0.2874	48	91	52.7473	GDF5,ACVR1,ACVR1B,ACVR2A,ACVR2B,BMP1,BMP2,BMP3,BMPR1A,BMPR2,ATF2,CREBBP,MAPK14,ZFYVE16,GDF11,EP300,CITED2,FKBP1A,FKBP2,MSTN,INHBB,JUN,SMAD1,SMAD2,SMAD3,SMAD4,SMAD5,SMAD6,SMAD7,NRAS,MAPK1,MAPK3,MAPK8,MAPK9,MAPK10,SNIP1,SKI,SKIL,TGFB2,TGFBR1,TGFBR2,TLL1,TLL2,GDF6,SMURF2,ACVR1C,SMURF1,FOSL1
Pathway	1270245	Collagen formation	BioSystems: REACTOME	0.004368	14.61	0.06525	0.5672	48	93	51.6129	BMP1,DST,P4HA2,SERPINH1,COL1A1,COL1A2,COL2A1,COL3A1,COL4A1,COL4A2,COL4A3,COL4A4,COL4A5,COL4A6,COL5A1,COL5A2,COL6A2,COL6A3,COL7A1,COL9A1,COL10A1,COL11A1,COL11A2,COL12A1,COL15A1,COL16A1,COL19A1,ADAMTS3,ADAMTS2,COL5A3,CTSV,COL24A1,PCOLCE2,LOXL4,CRTAP,P3H3,ITGA6,LAMB3,LOX,LOXL2,COL22A1,PLOD2,P3H2,P3H1,TLL1,TLL2,COL14A1,COL21A1
Pathway	1427859	Cargo recognition for clathrin-mediated endocytosis	BioSystems: REACTOME	0.03757	125.7	0.3991	3.47	48	99	48.4848	PICALM,FZD4,ADRB2,GRK2,GRK3,AP2A1,AP2B1,COPS3,VAMP8,VAMP4,FCHO2,CBL,SCARB2,REPS2,COPS2,CHRM2,VAMP3,AP2M1,CLTC,NECAP1,COPS7A,DVL2,TOR1A,EPS15,STAM2,SGIP1,TGOLN2,COPS8,STON1,GRB2,AGFG1,IGF2R,LDLR,LRP2,M6PR,UBQLN2,UBQLN1,SH3KBP1,ITSN1,SH3GL2,AAK1,SYT11,VAMP2,VAMP7,SYT1,TFRC,COPS7B,WNT5A
Pathway	1268743	SUMO E3 ligases SUMOylate target proteins	BioSystems: REACTOME	0.1746	584.1	1.475	12.82	48	104	46.1538	SEH1L,SMC1A,PARP1,CBX4,PIAS1,BMI1,BRCA1,HERC2,SMC3,NUP58,POM121,NUP153,PHC1,PHC2,STAG1,POM121C,HDAC7,STAG2,NUP50,CBX2,HNRNPC,HNRNPK,MITF,NUP98,NUP43,RAD21,RANBP2,CDCA8,RNF2,PHC3,NDC1,SUMO3,SP3,SP100,SMC5,AURKA,NUP210,NUP160,TDG,TFAP2A,TFAP2B,TFAP2C,TOP1,TOP2B,TP53,UBE2I,SUMO1,NSMCE2
Pathway	1270101	Integration of energy metabolism	BioSystems: REACTOME	1.078	1000	6.598	57.36	48	111	43.2432	ACACA,ADCY1,ADCY3,ADCY5,ADCY6,ADCY7,ADCY9,ADRA2A,SLC25A4,ARL2,IQGAP1,CACNA1C,CACNA1D,CACNA1E,CACNB2,FASN,PRKAG2,AHCYL1,GCG,GNAI2,GNAQ,GNAS,GNG5,RAPGEF4,ITPR1,ITPR3,KCNC2,MARCKS,GNG2,PPP2CA,PPP2CB,PPP2R1A,PPP2R1B,PRKAA2,PRKAB2,PRKACB,PRKAR1A,PRKAR2A,PRKAR2B,PRKCA,ADIPOR2,RAP1A,SLC2A1,SNAP25,STXBP1,GNG12,VAMP2,PLCB1
Pathway	217716	Cholinergic synapse	BioSystems: KEGG	1.359	1000	7.841	68.16	48	112	42.8571	ADCY1,ADCY3,ADCY5,ADCY6,ADCY7,ADCY9,PIK3R3,BCL2,CACNA1C,CACNA1D,CAMK2A,CAMK2B,CAMK2D,CAMK2G,CREB3L1,KCNQ4,CHRM2,CHRM5,CREB1,CREB5,AKT3,FOS,GNAI2,GNAI3,GNAQ,GNG5,ITPR1,ITPR3,KCNJ2,KCNJ3,KCNJ12,KRAS,NRAS,GNG2,PIK3CA,PIK3CD,PIK3R1,PLCB4,PRKACB,PRKCA,PRKCB,MAPK1,MAPK3,MAP2K1,GNG12,PLCB1,KCNQ5,CREB3L2
Pathway	137994	CDC42 signaling events	BioSystems: Pathway Interaction Database	1.766e-09	5.908e-06	2.534e-07	2.203e-06	49	70	70	CDC42BPA,APC,ARHGDIA,IQGAP1,ARHGEF7,WASL,CBL,CDC42,ATF2,MAPK14,CTNNB1,ARPC5,ARPC3,ACTR3,ACTR2,TNK2,EPS8,PAK4,MTOR,GSK3B,JUN,LIMK1,LIMK2,MAP3K1,MAP3K11,SEPT2,PAK1,PAK2,PAX6,PIK3CA,PIK3R1,PLD1,PRKCE,MAPK1,MAPK3,MAPK8,MAPK9,MAP2K3,MAP2K6,MAP2K7,RAC1,RAF1,RPS6KB1,MAP2K4,ENAH,SRC,TIAM1,VAV2,YES1
Pathway	83064	TGF-beta signaling pathway	BioSystems: KEGG	2.32e-05	0.07764	0.0007219	0.006276	49	84	58.3333	GDF5,ACVR1,ACVR1B,ACVR2A,ACVR2B,RHOA,CHRD,BMP2,BMPR1A,BMPR2,CDKN2B,CREBBP,ZFYVE16,E2F5,EP300,FST,TGIF2,ID1,ID2,IFNG,INHBB,LTBP1,SMAD1,SMAD2,SMAD3,SMAD4,SMAD5,SMAD6,SMAD7,PITX2,PPP2CA,PPP2CB,PPP2R1A,PPP2R1B,MAPK1,MAPK3,ROCK1,RPS6KB1,SP1,TFDP1,TGFB2,TGFBR1,TGFBR2,TGIF1,THBS1,GDF6,SMURF2,ACVR1C,SMURF1
Pathway	1268879	PI3K/AKT Signaling in Cancer	BioSystems: REACTOME	0.0004408	1.475	0.009219	0.08014	49	90	54.4444	PIK3R3,IRS2,FGF18,CD28,CD80,CD86,CDKN1A,CDKN1B,CHUK,KL,CREB1,AKT3,HBEGF,ERBB3,ERBB4,EREG,FGF2,FGF5,FGF7,FGF9,FGFR1,FGFR3,FGFR2,FOXO1,FOXO3,MTOR,NRG3,GAB1,FRS2,GRB2,GSK3B,HGF,NRG1,IRS1,PIK3AP1,MET,KITLG,FOXO4,PDGFA,PDGFB,PDGFRA,PDGFRB,PDPK1,ICOS,PIK3CA,PIK3CD,PIK3R1,PTPN11,RICTOR
Pathway	83052	Phosphatidylinositol signaling system	BioSystems: KEGG	0.007611	25.47	0.1026	0.8922	49	97	50.5155	PIP5K1A,PIP5K1B,PIP4K2B,PIK3R3,DGKD,CDS2,SYNJ1,MTMR3,MTMR2,CALM1,CALM3,MTMR4,DGKI,CDS1,PPIP5K1,DGKB,IP6K1,CALML4,IP6K2,INPP5J,INPP4A,INPP5A,INPP5B,INPP5D,ITPK1,ITPR1,ITPR3,PIKFYVE,MTM1,OCRL,DGKH,PIK3C2A,PIK3CA,PIK3CD,PIK3R1,PI4KB,PIP4K2A,PLCB4,PRKCA,PRKCB,PTEN,IMPAD1,PIP4K2C,PI4K2B,PLCB1,PPIP5K2,PIP5K1C,MTMR14,IPPK
Pathway	948277	Inflammatory mediator regulation of TRP channels	BioSystems: KEGG	0.007611	25.47	0.1026	0.8922	49	97	50.5155	ASIC1,ADCY1,ADCY3,ADCY5,ADCY6,ADCY7,ADCY9,ALOX12,PIK3R3,CALM1,CALM3,CAMK2A,CAMK2B,CAMK2D,CAMK2G,MAPK14,CALML4,GNAQ,GNAS,HRH1,HTR2A,HTR2C,IGF1,IL1R1,IL1RAP,ITPR1,ITPR3,NGF,PIK3CA,PIK3CD,PIK3R1,PLCB4,PPP1CB,PPP1CC,PRKACB,PRKCA,PRKCB,PRKCD,PRKCE,PRKCH,PRKCQ,MAPK8,MAPK9,MAPK10,MAP2K3,MAP2K6,PTGER4,SRC,PLCB1
Pathway	M3270	Integrin Signaling Pathway	MSigDB C2 BIOCARTA (v6.0)	2.034e-06	0.006806	9.075e-05	0.0007889	50	82	60.9756	ITGA10,ARHGEF7,CAV1,CDC42,ROCK2,CRK,CSE1L,ASAP1,TLN2,AKT3,ACTR3,ACTR2,TNK2,EPHB2,PAK4,GRB2,ARHGAP35,ITGA6,ITGA2,ITGA3,ITGA5,ITGA9,MAP3K11,MYLK,PAK1,PAK2,PIK3CA,MAPK1,MAPK8,MAPK9,MAPK10,MAP2K7,PTEN,PTK2,RAF1,RALA,RHO,ROCK1,MAP2K4,MRAS,SOS1,SOS2,ARHGAP26,SRC,ANGPTL2,TLN1,MAPK8IP2,PAK6,ZYX,PAK5
Pathway	83118	Small cell lung cancer	BioSystems: KEGG	6.511e-06	0.02179	0.0002394	0.002081	50	84	59.5238	PIK3R3,APAF1,BIRC2,XIAP,CCND1,BCL2,BCL2L1,CCNE1,CCNE2,CDK6,CDKN1B,CDKN2B,CHUK,CKS2,COL4A1,COL4A2,COL4A3,COL4A4,COL4A5,COL4A6,TRAF4,AKT3,E2F1,E2F2,E2F3,FN1,IKBKB,ITGA6,ITGA2,ITGA3,ITGAV,ITGB1,LAMA2,LAMB3,LAMC1,CYCS,PIK3CA,PIK3CD,PIK3R1,PTEN,PTGS2,PTK2,RARB,RB1,RELA,RXRG,SKP2,TP53,TRAF3,TRAF6
Pathway	695200	HIF-1 signaling pathway	BioSystems: KEGG	0.01271	42.54	0.1525	1.326	50	101	49.505	CUL2,PIK3R3,MKNK1,ARNT,BCL2,CAMK2A,CAMK2B,CAMK2D,CAMK2G,CDKN1A,CDKN1B,EIF4E2,CREBBP,AKT3,EDN1,EIF4E,EIF4EBP1,EP300,MTOR,MKNK2,HIF1A,HK1,HK2,IFNG,IGF1,IGF1R,IL6R,INSR,PDK1,PFKFB3,PGK1,PIK3CA,PIK3CD,PIK3R1,EGLN1,PRKCA,PRKCB,MAPK1,MAPK3,MAP2K1,EGLN3,EGLN2,RELA,RPS6KB1,SLC2A1,STAT3,TEK,TFRC,TLR4,VEGFA
Pathway	P00004	Alzheimer disease-presenilin pathway	PantherDB	0.4527	1000	3.315	28.81	50	113	44.2478	ACTA1,ACTC1,FZD1,FZD4,FZD6,FZD7,APBB2,APP,CD44,BACE2,CTNNA2,CTNNB1,TCF7L1,DVL1,DVL2,DVL3,ACTR2,LEF1,ERBB4,APBB3,MMP24,GSK3B,FZD10,RBPJ,LRP2,LRP4,LRP6,LRP5,LRP1B,AFDN,MMP2,MMP14,MMP16,NOTCH2,FURIN,PCSK6,PCSK2,WNT4,NECTIN1,TCF7L2,TRIM2,NCSTN,TRPC1,BACE1,WNT1,WNT5A,WNT7A,FZD5,WNT3A,FZD3
Pathway	137930	Signaling events mediated by Hepatocyte Growth Factor Receptor (c-Met)	BioSystems: Pathway Interaction Database	2.945e-10	9.853e-07	5.186e-08	4.508e-07	51	72	70.8333	NCK2,RANBP10,APC,ARF6,RHOA,NUMB,WASL,CBL,CDC42,CRK,CRKL,CTNNB1,GAB2,RANBP9,EGR1,EIF4E,EIF4EBP1,EPS15,PAK4,ETS1,MTOR,GAB1,GRB2,HGF,JUN,KPNB1,MAP3K1,MET,NCK1,PAK1,PAK2,PDPK1,PIK3CA,PIK3R1,RIN2,SH3KBP1,MAPK1,MAPK3,MAPK8,MAP2K1,PTPN1,PTPN11,PTPRJ,PXN,RAC1,RAF1,MAP2K4,SH3GL2,SNAI1,SOS1,SRC
Pathway	1404798	EGFR tyrosine kinase inhibitor resistance	BioSystems: KEGG	7.04e-08	0.0002355	4.907e-06	4.266e-05	51	79	64.557	PIK3R3,AXL,BCL2,BCL2L1,EIF4E2,AKT3,BCL2L11,EIF4E,EIF4EBP1,ERBB3,FGF2,FGFR3,FGFR2,FOXO3,MTOR,GAB1,GRB2,GSK3B,HGF,NRG1,IGF1,IGF1R,IL6R,JAK1,KDR,KRAS,MET,NF1,NRAS,PDGFA,PDGFB,PDGFRA,PDGFRB,PIK3CA,PIK3CD,PIK3R1,PRKCA,PRKCB,MAPK1,MAPK3,MAP2K1,PTEN,RAF1,RPS6KB1,SOS1,SOS2,SRC,STAT3,PDGFC,TGFA,VEGFA
Pathway	M5493	Genes related to Wnt-mediated signal transduction	MSigDB C2 BIOCARTA (v6.0)	2.742e-05	0.09175	0.0008266	0.007185	51	89	57.3034	FZD1,FZD4,FZD6,FZD7,APC,CCND1,BCL9,BTRC,CCND2,CCND3,RHOU,SLC9A3R1,CSNK1A1,CSNK2A1,CTNNB1,TCF7L1,FBXW2,DVL1,DVL2,SENP2,LEF1,EP300,KREMEN1,NLK,GSK3B,WIF1,NKD1,DIXDC1,JUN,LRP6,LRP5,CSNK1G1,WNT4,PITX2,PPP2CA,PPP2R1A,SFRP4,FBXW4,DAAM1,FBXW11,TCF7,SOX17,RPL13A,WNT1,WNT5A,WNT7A,CTNNBIP1,FZD5,WNT3A,FZD3,FOSL1
Pathway	1268738	SUMOylation	BioSystems: REACTOME	0.09621	321.9	0.882	7.667	51	110	46.3636	SEH1L,SMC1A,PARP1,CBX4,PIAS1,BMI1,BRCA1,HERC2,SENP5,SMC3,NUP58,POM121,NUP153,PHC1,PHC2,SENP2,STAG1,POM121C,HDAC7,STAG2,NUP50,CBX2,HNRNPC,HNRNPK,MITF,NUP98,NUP43,SENP1,RAD21,RANBP2,CDCA8,RNF2,PHC3,NDC1,SUMO3,SP3,SP100,SMC5,AURKA,NUP210,NUP160,TDG,TFAP2A,TFAP2B,TFAP2C,TOP1,TOP2B,TP53,UBE2I,SUMO1,NSMCE2
Pathway	1269226	Toll Like Receptor 5 (TLR5) Cascade	BioSystems: REACTOME	4.434e-07	0.001484	2.543e-05	0.000221	52	84	61.9048	APP,ATF1,BTRC,RPS6KA5,MAPKAPK2,CHUK,MAP3K8,CREB1,ATF2,MAPK14,DUSP4,DUSP7,ELK1,VRK3,FOS,HMGB1,TAB3,IKBKB,IRAK1,IRAK2,JUN,MEF2A,MEF2C,MAP3K1,PPP2CA,PPP2CB,PPP2R1A,PPP2R1B,MAPK1,MAPK3,MAPK7,MAPK8,MAPK9,MAPK10,MAP2K1,MAP2K3,MAP2K6,MAP2K7,RELA,RPS6KA1,RPS6KA2,RPS6KA3,S100B,MAP2K4,TAB2,MAP3K7,FBXW11,TRAF6,UBE2N,UBE2V1,PELI2,PELI1
Pathway	1269207	MyD88 cascade initiated on plasma membrane	BioSystems: REACTOME	4.434e-07	0.001484	2.543e-05	0.000221	52	84	61.9048	APP,ATF1,BTRC,RPS6KA5,MAPKAPK2,CHUK,MAP3K8,CREB1,ATF2,MAPK14,DUSP4,DUSP7,ELK1,VRK3,FOS,HMGB1,TAB3,IKBKB,IRAK1,IRAK2,JUN,MEF2A,MEF2C,MAP3K1,PPP2CA,PPP2CB,PPP2R1A,PPP2R1B,MAPK1,MAPK3,MAPK7,MAPK8,MAPK9,MAPK10,MAP2K1,MAP2K3,MAP2K6,MAP2K7,RELA,RPS6KA1,RPS6KA2,RPS6KA3,S100B,MAP2K4,TAB2,MAP3K7,FBXW11,TRAF6,UBE2N,UBE2V1,PELI2,PELI1
Pathway	1269206	Toll Like Receptor 10 (TLR10) Cascade	BioSystems: REACTOME	4.434e-07	0.001484	2.543e-05	0.000221	52	84	61.9048	APP,ATF1,BTRC,RPS6KA5,MAPKAPK2,CHUK,MAP3K8,CREB1,ATF2,MAPK14,DUSP4,DUSP7,ELK1,VRK3,FOS,HMGB1,TAB3,IKBKB,IRAK1,IRAK2,JUN,MEF2A,MEF2C,MAP3K1,PPP2CA,PPP2CB,PPP2R1A,PPP2R1B,MAPK1,MAPK3,MAPK7,MAPK8,MAPK9,MAPK10,MAP2K1,MAP2K3,MAP2K6,MAP2K7,RELA,RPS6KA1,RPS6KA2,RPS6KA3,S100B,MAP2K4,TAB2,MAP3K7,FBXW11,TRAF6,UBE2N,UBE2V1,PELI2,PELI1
Pathway	1319989	Longevity regulating pathway	BioSystems: KEGG	8.031e-06	0.02687	0.0002799	0.002433	52	89	58.427	ADCY1,ADCY3,ADCY5,ADCY6,ADCY7,ADCY9,ULK1,PIK3R3,IRS2,CREB3L1,KL,EIF4E2,ATG5,CREB1,ATF2,CREB5,APPL1,ATG13,RB1CC1,SESN2,AKT3,EIF4E,EIF4EBP1,PRKAG2,FOXO1,FOXO3,MTOR,SESN1,PPARGC1A,IGF1,IGF1R,INSR,IRS1,KRAS,SESN3,NRAS,PIK3CA,PIK3CD,PIK3R1,PRKAA1,PRKAA2,PRKAB2,PRKACB,ADIPOR2,RELA,RHEB,RPS6KB1,SOD2,SIRT1,TP53,TSC1,CREB3L2
Pathway	799177	Estrogen signaling pathway	BioSystems: KEGG	0.0005811	1.944	0.01164	0.1012	52	98	53.0612	ADCY1,ADCY3,ADCY5,ADCY6,ADCY7,ADCY9,PIK3R3,CALM1,CALM3,CREB3L1,GABBR2,CREB1,ATF2,CREB5,CALML4,AKT3,HBEGF,ESR1,FKBP4,FKBP5,FOS,GNAI2,GNAI3,GNAQ,GNAS,GRB2,HSPA8,ITPR1,ITPR3,JUN,KCNJ3,KRAS,MMP2,NRAS,OPRM1,PIK3CA,PIK3CD,PIK3R1,PLCB4,PRKACB,PRKCD,MAPK1,MAPK3,MAP2K1,RAF1,SOS1,SOS2,SP1,SRC,PLCB1,HSP90B1,CREB3L2
Pathway	P00006	Apoptosis signaling pathway	PantherDB	0.002854	9.55	0.04614	0.401	52	102	50.9804	MAP4K3,APAF1,BIRC2,XIAP,FAS,FASLG,MADD,PRKRA,ATF1,BAK1,BCL2,BCL2L1,BCL2L2,BID,CASP3,CASP7,AIFM1,CHUK,BAG4,ATF2,CREM,AKT3,BCL2L11,EIF2S1,FOS,HSPA5,HSPA8,IGF2R,IKBKB,JUN,MCL1,MAP3K5,CYCS,PIK3CA,PIK3CD,PRKCA,PRKCB,PRKCD,PRKCE,PRKCH,PRKCQ,MAPK1,MAPK3,MAPK8,MAPK9,MAPK10,MAP2K3,MAP2K7,RELA,TNFRSF1A,TNFRSF1B,TP53
Pathway	1269908	Transport of inorganic cations/anions and amino acids/oligopeptides	BioSystems: REACTOME	0.01671	55.92	0.1962	1.706	52	107	48.5981	SLC24A3,SLC12A5,SLC24A4,SLC26A7,SLC4A4,CALM1,CALM3,SLC7A6,SLC4A7,SLC32A1,CTNS,SLC36A1,SLC12A6,SLC26A3,SLC25A18,SLC26A2,SLC43A2,SLC9A6,SLC16A10,SLC6A14,SLC5A8,SLC26A4,SLC38A2,SLC38A4,SLC6A15,SLC25A22,SLC1A1,SLC1A2,SLC1A3,SLC1A4,SLC6A6,SLC7A1,SLC7A2,SLC8A2,SLC8A1,SLC9A1,SLC9A2,SLC12A1,SLC12A2,SLC15A4,SLC20A1,SLC20A2,SLC9A9,SRI,SLC9A8,AHCYL2,SLC7A8,SLC7A11,SLC38A1,SLC17A7,SLC17A6,SLC4A10
Pathway	1470923	Interleukin-4 and 13 signaling	BioSystems: REACTOME	0.139	465.1	1.221	10.61	52	114	45.614	FASLG,SOCS1,CCND1,BCL2,BCL2L1,BCL6,CD36,CDKN1A,RHOU,COL1A2,SOCS5,S1PR1,F13A1,FGF2,FOXO1,FOXO3,FN1,FOS,HGF,HIF1A,HSPA8,IL1A,IL6R,IL10,IL12A,IL12B,IL13,IL13RA1,ITGB1,JAK1,LIF,MCL1,MMP2,NDN,OPRM1,PIM1,PIK3R1,POU2F1,PTGS2,RORA,RORC,CCL22,FSCN1,SOX2,STAT1,STAT3,ZEB1,TNFRSF1B,TP53,HSP90B1,VEGFA,VIM
Pathway	1383020	PI5P, PP2A and IER3 Regulate PI3K/AKT Signaling	BioSystems: REACTOME	7.027e-07	0.002351	3.793e-05	0.0003297	53	87	60.9195	PIP5K1A,PIP5K1B,PIP4K2B,PIK3R3,IRS2,FGF18,CD28,CD80,CD86,KL,HBEGF,ERBB3,ERBB4,EREG,FGF2,FGF5,FGF7,FGF9,FGFR1,FGFR3,FGFR2,NRG3,GAB1,FRS2,GRB2,HGF,NRG1,INSR,IRS1,PIK3AP1,MET,KITLG,PDGFA,PDGFB,PDGFRA,PDGFRB,ICOS,PIK3CA,PIK3CD,PIK3R1,PIP4K2A,PPP2CA,PPP2CB,PPP2R1A,PPP2R1B,PPP2R5C,PPP2R5E,MAPK1,MAPK3,PTPN11,PIP4K2C,SRC,PIP5K1C
Pathway	1269229	TRAF6 mediated induction of NFkB and MAP kinases upon TLR7/8 or 9 activation	BioSystems: REACTOME	6.743e-06	0.02256	0.0002453	0.002132	53	91	58.2418	APP,ATF1,BTRC,RPS6KA5,MAPKAPK2,CHUK,MAP3K8,CREB1,ATF2,MAPK14,DUSP4,DUSP7,ELK1,VRK3,FOS,HMGB1,TAB3,IKBKB,IRAK1,IRAK2,JUN,MEF2A,MEF2C,MAP3K1,PPP2CA,PPP2CB,PPP2R1A,PPP2R1B,MAPK1,MAPK3,MAPK7,MAPK8,MAPK9,MAPK10,MAP2K1,MAP2K3,MAP2K6,MAP2K7,RELA,RPS6KA1,RPS6KA2,RPS6KA3,S100B,MAP2K4,TAB2,MAP3K7,FBXW11,TLR4,TRAF6,UBE2N,UBE2V1,PELI2,PELI1
Pathway	1269227	Toll Like Receptor 7/8 (TLR7/8) Cascade	BioSystems: REACTOME	1.905e-05	0.06373	0.000607	0.005276	53	93	56.9892	APP,ATF1,BTRC,RPS6KA5,MAPKAPK2,CHUK,MAP3K8,CREB1,ATF2,MAPK14,DUSP4,DUSP7,ELK1,VRK3,FOS,HMGB1,TAB3,IKBKB,IRAK1,IRAK2,JUN,MEF2A,MEF2C,MAP3K1,PPP2CA,PPP2CB,PPP2R1A,PPP2R1B,MAPK1,MAPK3,MAPK7,MAPK8,MAPK9,MAPK10,MAP2K1,MAP2K3,MAP2K6,MAP2K7,RELA,RPS6KA1,RPS6KA2,RPS6KA3,S100B,MAP2K4,TAB2,MAP3K7,FBXW11,TLR4,TRAF6,UBE2N,UBE2V1,PELI2,PELI1
Pathway	1269228	MyD88 dependent cascade initiated on endosome	BioSystems: REACTOME	1.905e-05	0.06373	0.000607	0.005276	53	93	56.9892	APP,ATF1,BTRC,RPS6KA5,MAPKAPK2,CHUK,MAP3K8,CREB1,ATF2,MAPK14,DUSP4,DUSP7,ELK1,VRK3,FOS,HMGB1,TAB3,IKBKB,IRAK1,IRAK2,JUN,MEF2A,MEF2C,MAP3K1,PPP2CA,PPP2CB,PPP2R1A,PPP2R1B,MAPK1,MAPK3,MAPK7,MAPK8,MAPK9,MAPK10,MAP2K1,MAP2K3,MAP2K6,MAP2K7,RELA,RPS6KA1,RPS6KA2,RPS6KA3,S100B,MAP2K4,TAB2,MAP3K7,FBXW11,TLR4,TRAF6,UBE2N,UBE2V1,PELI2,PELI1
Pathway	1269530	Signaling by NOTCH	BioSystems: REACTOME	0.04812	161	0.4925	4.281	53	113	46.9027	ADAM10,JAG1,MIB1,TNRC6C,NUMB,ATP2A2,CCND1,KAT2B,CCNC,CDK8,CNTN1,CREB1,CREBBP,NCOR2,HDAC9,HDAC4,MAML1,ITCH,DTX1,E2F1,E2F3,APH1A,EP300,ST3GAL6,HDAC7,B4GALT1,TNRC6A,HDAC2,HIF1A,RBPJ,JUN,DLL1,LFNG,NOTCH2,FURIN,DLL4,RAB6A,TBL1XR1,FBXW7,SEL1L,ST3GAL3,TNRC6B,DTX4,TBL1X,NCSTN,TFDP1,TFDP2,HEY1,TLE4,HEY2,TP53,DTX2,POGLUT1
Pathway	952858	Platelet activation	BioSystems: KEGG	0.6759	1000	4.523	39.32	53	123	43.0894	ADCY1,ADCY3,ADCY5,ADCY6,ADCY7,ADCY9,PIK3R3,RHOA,VAMP8,SNAP23,COL1A1,COL1A2,COL3A1,ROCK2,MAPK14,MYLK3,TLN2,AKT3,RASGRP1,GNA13,GNAI2,GNAI3,GNAQ,GNAS,ARHGAP35,ITGA2,ITGB1,ITGB3,ITPR1,ITPR3,MYLK4,MYLK,PPP1R12A,PIK3CA,PIK3CD,PIK3R1,PLCB4,PPP1CB,PPP1CC,PRKACB,PRKG1,MAPK1,MAPK3,MYL12B,RAP1A,RAP1B,ROCK1,SRC,STIM1,PLCB1,TBXA2R,ARHGEF12,TLN1
Pathway	1404799	Endocrine resistance	BioSystems: KEGG	2.601e-05	0.08702	0.0007924	0.006888	54	96	56.25	NCOA3,ADCY1,ADCY3,ADCY5,ADCY6,ADCY7,ADCY9,JAG1,PIK3R3,CCND1,BCL2,CDKN1A,CDKN1B,MAPK14,AKT3,HBEGF,E2F1,E2F2,E2F3,ESR1,CARM1,FOS,MTOR,GNAS,GRB2,IGF1,IGF1R,JUN,KRAS,DLL1,MMP2,NOTCH2,NRAS,PIK3CA,PIK3CD,PIK3R1,DLL4,MED1,PRKACB,MAPK1,MAPK3,MAPK8,MAPK9,MAPK10,MAP2K1,PTK2,RAF1,RB1,RPS6KB1,SOS1,SOS2,SP1,SRC,TP53
Pathway	1059539	Choline metabolism in cancer	BioSystems: KEGG	0.0001063	0.3556	0.002739	0.02381	54	99	54.5455	PIP5K1A,PIP5K1B,PIK3R3,DGKD,PLPP1,PLPP3,WASF1,WASL,DGKI,PCYT1B,DGKB,AKT3,EIF4EBP1,LYPLA1,FOS,MTOR,GRB2,HIF1A,JUN,KRAS,NRAS,PDGFA,PDGFB,PDGFRA,PDGFRB,PDPK1,DGKH,PIK3CA,PIK3CD,PIK3R1,PLD1,PLD2,PRKCA,PRKCB,MAPK1,MAPK3,MAPK8,MAPK9,MAPK10,MAP2K1,RAC1,RAF1,RHEB,RPS6KB1,SLC22A3,SOS1,SOS2,SP1,PDGFC,PIP5K1C,SLC44A1,GPCPD1,TSC1,CHPT1
Pathway	P00021	FGF signaling pathway	PantherDB	0.0003904	1.306	0.008215	0.07141	54	102	52.9412	FGF18,MAPK14,AKT3,SPRY1,SPRY2,FGF5,FGF7,FGF9,FGF11,FGF12,FGF13,FGFR1,FGFR3,FGFR2,MAP3K2,FRS2,YWHAQ,MAP3K3,MAP3K4,MAP3K5,NRAS,PIK3C2A,PIK3CA,PIK3CD,PPP2CA,PPP2CB,PPP2R1A,PPP2R1B,PPP2R2A,PPP2R5C,PPP2R5E,PRKCA,PRKCB,PRKCD,PRKCE,PRKCH,PRKCQ,MAPK1,MAPK3,MAPK8,MAPK9,MAPK10,MAP2K1,MAP2K3,RAC1,RAF1,RASA1,MAP2K4,SOS1,SOS2,YWHAE,YWHAG,YWHAZ,SPRY4
Pathway	1269972	Glycosaminoglycan metabolism	BioSystems: REACTOME	0.5611	1000	3.847	33.44	54	125	43.2	HS6ST2,ACAN,NDST2,CHST1,ARSB,B4GALT4,CD44,B4GALT6,B4GALT5,CHST3,CHST11,GLCE,HS2ST1,VCAN,CSPG4,SDC3,B3GAT3,HS3ST3B1,SLC26A2,ABCC5,GPC6,UST,CHSY3,DSEL,EXT2,ST3GAL6,GPC4,CSPG5,B3GNT2,B4GALT1,GNS,B4GAT1,SLC35D2,HAS2,HAS3,CHP1,HPSE2,HSPG2,NDST1,LUM,HS6ST3,OGN,CHPF,SDC2,STAB2,CHSY1,ST3GAL3,SLC9A1,CSGALNACT1,XYLT1,XYLT2,AGRN,CHST7,CEMIP
Pathway	1269238	Toll Like Receptor 2 (TLR2) Cascade	BioSystems: REACTOME	4.738e-06	0.01585	0.0001843	0.001603	55	95	57.8947	APP,SOCS1,ATF1,BTRC,CD36,RPS6KA5,MAPKAPK2,CHUK,MAP3K8,CREB1,ATF2,MAPK14,DUSP4,DUSP7,ELK1,VRK3,FOS,HMGB1,TAB3,IKBKB,IRAK1,IRAK2,JUN,MEF2A,MEF2C,MAP3K1,PPP2CA,PPP2CB,PPP2R1A,PPP2R1B,MAPK1,MAPK3,MAPK7,MAPK8,MAPK9,MAPK10,MAP2K1,MAP2K3,MAP2K6,MAP2K7,RELA,RPS6KA1,RPS6KA2,RPS6KA3,S100B,MAP2K4,TAB2,MAP3K7,FBXW11,TLR4,TRAF6,UBE2N,UBE2V1,PELI2,PELI1
Pathway	1269240	Toll Like Receptor TLR6:TLR2 Cascade	BioSystems: REACTOME	4.738e-06	0.01585	0.0001843	0.001603	55	95	57.8947	APP,SOCS1,ATF1,BTRC,CD36,RPS6KA5,MAPKAPK2,CHUK,MAP3K8,CREB1,ATF2,MAPK14,DUSP4,DUSP7,ELK1,VRK3,FOS,HMGB1,TAB3,IKBKB,IRAK1,IRAK2,JUN,MEF2A,MEF2C,MAP3K1,PPP2CA,PPP2CB,PPP2R1A,PPP2R1B,MAPK1,MAPK3,MAPK7,MAPK8,MAPK9,MAPK10,MAP2K1,MAP2K3,MAP2K6,MAP2K7,RELA,RPS6KA1,RPS6KA2,RPS6KA3,S100B,MAP2K4,TAB2,MAP3K7,FBXW11,TLR4,TRAF6,UBE2N,UBE2V1,PELI2,PELI1
Pathway	1269239	Toll Like Receptor TLR1:TLR2 Cascade	BioSystems: REACTOME	4.738e-06	0.01585	0.0001843	0.001603	55	95	57.8947	APP,SOCS1,ATF1,BTRC,CD36,RPS6KA5,MAPKAPK2,CHUK,MAP3K8,CREB1,ATF2,MAPK14,DUSP4,DUSP7,ELK1,VRK3,FOS,HMGB1,TAB3,IKBKB,IRAK1,IRAK2,JUN,MEF2A,MEF2C,MAP3K1,PPP2CA,PPP2CB,PPP2R1A,PPP2R1B,MAPK1,MAPK3,MAPK7,MAPK8,MAPK9,MAPK10,MAP2K1,MAP2K3,MAP2K6,MAP2K7,RELA,RPS6KA1,RPS6KA2,RPS6KA3,S100B,MAP2K4,TAB2,MAP3K7,FBXW11,TLR4,TRAF6,UBE2N,UBE2V1,PELI2,PELI1
Pathway	1269237	MyD88:Mal cascade initiated on plasma membrane	BioSystems: REACTOME	4.738e-06	0.01585	0.0001843	0.001603	55	95	57.8947	APP,SOCS1,ATF1,BTRC,CD36,RPS6KA5,MAPKAPK2,CHUK,MAP3K8,CREB1,ATF2,MAPK14,DUSP4,DUSP7,ELK1,VRK3,FOS,HMGB1,TAB3,IKBKB,IRAK1,IRAK2,JUN,MEF2A,MEF2C,MAP3K1,PPP2CA,PPP2CB,PPP2R1A,PPP2R1B,MAPK1,MAPK3,MAPK7,MAPK8,MAPK9,MAPK10,MAP2K1,MAP2K3,MAP2K6,MAP2K7,RELA,RPS6KA1,RPS6KA2,RPS6KA3,S100B,MAP2K4,TAB2,MAP3K7,FBXW11,TLR4,TRAF6,UBE2N,UBE2V1,PELI2,PELI1
Pathway	1269233	Toll Like Receptor 9 (TLR9) Cascade	BioSystems: REACTOME	1.319e-05	0.04413	0.000437	0.003798	55	97	56.701	EEA1,APP,ATF1,BTRC,RPS6KA5,MAPKAPK2,CHUK,MAP3K8,CREB1,ATF2,MAPK14,DUSP4,DUSP7,ELK1,VRK3,FOS,HMGB1,TAB3,IKBKB,IRAK1,IRAK2,JUN,MEF2A,MEF2C,MAP3K1,PPP2CA,PPP2CB,PPP2R1A,PPP2R1B,MAPK1,MAPK3,MAPK7,MAPK8,MAPK9,MAPK10,MAP2K1,MAP2K3,MAP2K6,MAP2K7,RELA,RPS6KA1,RPS6KA2,RPS6KA3,S100B,MAP2K4,TAB2,RBSN,MAP3K7,FBXW11,TLR4,TRAF6,UBE2N,UBE2V1,PELI2,PELI1
Pathway	83080	T cell receptor signaling pathway	BioSystems: KEGG	0.00021	0.7026	0.004812	0.04183	55	103	53.3981	NCK2,PIK3R3,RHOA,BCL10,MAP3K14,CBL,CBLB,CD28,CDC42,CHUK,MAP3K8,MAPK14,CTLA4,AKT3,RASGRP1,PAK4,VAV3,FOS,CARD11,MALT1,GRB2,GSK3B,IFNG,IKBKB,IL10,ITK,JUN,KRAS,NCK1,NFATC3,NRAS,PAK1,PAK2,PDPK1,ICOS,PIK3CA,PIK3CD,PIK3R1,PPP3CA,PPP3CB,PPP3R1,PRKCQ,MAPK1,MAPK3,MAPK9,MAP2K1,MAP2K7,RAF1,RELA,SOS1,SOS2,MAP3K7,VAV2,PAK6,PAK5
Pathway	812256	TNF signaling pathway	BioSystems: KEGG	0.001556	5.206	0.02769	0.2407	55	108	50.9259	JAG1,PIK3R3,BIRC2,FAS,RPS6KA4,MAP3K14,CASP3,CASP7,CREB3L1,CEBPB,RPS6KA5,CHUK,MAP3K8,BAG4,CREB1,ATF2,CREB5,MAPK14,AKT3,ITCH,DNM1L,EDN1,FOS,TAB3,IKBKB,JUN,LIF,MAP3K5,MMP14,PIK3CA,PIK3CD,PIK3R1,MAPK1,MAPK3,MAPK8,MAPK9,MAPK10,MAP2K1,MAP2K3,MAP2K6,MAP2K7,DAB2IP,PTGS2,RELA,CCL20,CXCL5,CX3CL1,MAP2K4,TAB2,MAP3K7,TNFAIP3,TNFRSF1A,TNFRSF1B,TRAF3,CREB3L2
Pathway	83054	Cell cycle	BioSystems: KEGG	0.2237	748.5	1.83	15.91	55	124	44.3548	SMC1A,CDC7,CDC14B,CDC14A,ATM,CDC23,CCND1,CCNA2,CCND2,CCND3,CCNE1,CCNH,SMC3,CCNE2,CDK1,BUB3,CDC25A,CDC25B,CDC27,CDK6,CDKN1A,CDKN1B,CDKN1C,CDKN2B,CHEK1,CREBBP,ESPL1,GADD45A,E2F1,E2F2,E2F3,E2F5,EP300,STAG1,STAG2,YWHAQ,GSK3B,HDAC2,SMAD2,SMAD3,SMAD4,RAD21,RB1,RBL2,SKP2,TFDP1,TFDP2,TGFB2,TP53,TTK,WEE1,YWHAE,YWHAG,YWHAH,YWHAZ
Pathway	83049	ErbB signaling pathway	BioSystems: KEGG	4.88e-09	1.633e-05	5.268e-07	4.579e-06	56	86	65.1163	ABL2,NCK2,PIK3R3,CAMK2A,CAMK2B,CAMK2D,CAMK2G,CBL,CBLB,CDKN1A,CDKN1B,CRK,CRKL,AKT3,HBEGF,EIF4EBP1,ELK1,ERBB3,ERBB4,EREG,PAK4,MTOR,NRG3,GAB1,GRB2,GSK3B,NRG1,JUN,KRAS,NCK1,NRAS,PAK1,PAK2,PIK3CA,PIK3CD,PIK3R1,PRKCA,PRKCB,MAPK1,MAPK3,MAPK8,MAPK9,MAPK10,MAP2K1,MAP2K7,PTK2,RAF1,RPS6KB1,MAP2K4,SOS1,SOS2,SRC,STAT5B,TGFA,PAK6,PAK5
Pathway	83111	Prostate cancer	BioSystems: KEGG	9.82e-09	3.286e-05	9.957e-07	8.656e-06	56	87	64.3678	PIK3R3,CCND1,BCL2,CREB3L1,CCNE1,CCNE2,CDKN1A,CDKN1B,CHUK,CREB1,CREBBP,CREB5,CTNNB1,TCF7L1,AKT3,E2F1,E2F2,E2F3,LEF1,EP300,FGFR1,FGFR2,FOXO1,MTOR,GRB2,GSK3B,IGF1,IGF1R,IKBKB,KRAS,NKX3-1,NRAS,PDGFA,PDGFB,PDGFRA,PDGFRB,PDPK1,PIK3CA,PIK3CD,PIK3R1,MAPK1,MAPK3,MAP2K1,PTEN,RAF1,RB1,RELA,SOS1,SOS2,PDGFC,TCF7,TCF7L2,TGFA,TP53,HSP90B1,CREB3L2
Pathway	1319988	AGE-RAGE signaling pathway in diabetic complications	BioSystems: KEGG	1.096e-05	0.03669	0.0003706	0.003221	56	99	56.5657	PIK3R3,CCND1,BCL2,CASP3,CDC42,CDKN1B,COL1A1,COL1A2,COL3A1,COL4A1,COL4A2,COL4A3,COL4A4,COL4A5,COL4A6,MAPK14,DIAPH1,AKT3,EDN1,EGR1,F3,VEGFD,FOXO1,FN1,IL1A,JUN,KRAS,SMAD2,SMAD3,SMAD4,MMP2,NRAS,PIK3CA,PIM1,PIK3CD,PIK3R1,PLCB4,PRKCA,PRKCB,PRKCD,PRKCE,MAPK1,MAPK3,MAPK8,MAPK9,MAPK10,RAC1,RELA,STAT1,STAT3,STAT5B,PLCB1,TGFB2,TGFBR1,TGFBR2,VEGFA
Pathway	213818	Glutamatergic synapse	BioSystems: KEGG	0.005317	17.79	0.07621	0.6625	56	114	49.1228	ADCY1,ADCY3,ADCY5,ADCY6,ADCY7,ADCY9,GRK2,GRK3,CACNA1C,CACNA1D,DLGAP1,HOMER1,GLS2,GLS,GLUL,GNAI2,GNAI3,GNAQ,GNAS,GNG5,GRIA1,GRIA3,GRIA4,GRIK2,GRIN1,GRIN2B,GRM3,GRM4,GRM5,GRM7,ITPR1,ITPR3,KCNJ3,GNG2,SLC38A2,PLCB4,PLD1,PLD2,PPP3CA,PPP3CB,PPP3R1,PRKACB,PRKCA,PRKCB,MAPK1,MAPK3,SLC1A1,SLC1A2,SLC1A3,SHANK2,GNG12,PLCB1,TRPC1,SLC38A1,SLC17A7,SLC17A6
Pathway	1269191	Negative regulation of the PI3K/AKT network	BioSystems: REACTOME	2.078e-07	0.0006954	1.337e-05	0.0001163	57	94	60.6383	PIP5K1A,PIP5K1B,PIP4K2B,PIK3R3,TRIB3,IRS2,FGF18,CD28,CD80,CD86,KL,AKT3,HBEGF,ERBB3,ERBB4,EREG,FGF2,FGF5,FGF7,FGF9,FGFR1,FGFR3,FGFR2,NRG3,GAB1,FRS2,GRB2,HGF,NRG1,INSR,IRS1,PIK3AP1,MET,KITLG,PDGFA,PDGFB,PDGFRA,PDGFRB,ICOS,PIK3CA,PIK3CD,PIK3R1,PIP4K2A,PPP2CA,PPP2CB,PPP2R1A,PPP2R1B,PPP2R5C,PPP2R5E,MAPK1,MAPK3,PTEN,PTPN11,PIP4K2C,PHLPP2,SRC,PIP5K1C
Pathway	M13863	MAPKinase Signaling Pathway	MSigDB C2 BIOCARTA (v6.0)	4.46e-10	1.492e-06	7.462e-08	6.486e-07	58	87	66.6667	MAP4K3,MKNK1,RPS6KA4,MAP3K14,CEBPA,RPS6KA5,MAPKAPK2,CHUK,MAP4K4,MAP3K8,CREB1,ATF2,MAPK14,RAPGEF2,ELK1,FOS,MAP3K2,MKNK2,GRB2,MAP4K5,IKBKB,JUN,MEF2A,MEF2C,MEF2D,MAP3K1,MAP3K3,MAP3K4,MAP3K5,MAP3K9,MAP3K10,MAP3K11,PAK1,PAK2,MAPK1,MAPK3,MAPK6,MAPK7,MAPK8,MAPK9,MAPK10,MAP2K1,MAP2K3,MAP2K6,MAP2K7,RAC1,RAF1,RELA,RPS6KA1,RPS6KA2,RPS6KA3,RPS6KB1,MAP2K4,SP1,STAT1,MAP3K7,TGFB2,TGFBR1
Pathway	83091	GnRH signaling pathway	BioSystems: KEGG	1.492e-08	4.993e-05	1.35e-06	1.173e-05	58	92	63.0435	ADCY1,ADCY3,ADCY5,ADCY6,ADCY7,ADCY9,CACNA1C,CACNA1D,CALM1,CALM3,CAMK2A,CAMK2B,CAMK2D,CAMK2G,CDC42,MAPK14,CALML4,HBEGF,ELK1,PTK2B,MAP3K2,GNAQ,GNAS,GNRHR,GRB2,ITPR1,ITPR3,JUN,KRAS,MAP3K1,MAP3K3,MAP3K4,MMP2,MMP14,NRAS,PLCB4,PLD1,PLD2,PRKACB,PRKCA,PRKCB,PRKCD,MAPK1,MAPK3,MAPK7,MAPK8,MAPK9,MAPK10,MAP2K1,MAP2K3,MAP2K6,MAP2K7,RAF1,MAP2K4,SOS1,SOS2,SRC,PLCB1
Pathway	1269219	Toll Like Receptor 3 (TLR3) Cascade	BioSystems: REACTOME	9.631e-07	0.003222	4.539e-05	0.0003945	58	99	58.5859	BIRC2,APP,ATF1,BTRC,RPS6KA5,MAPKAPK2,CHUK,MAP3K8,CREB1,ATF2,MAPK14,IKBKE,TANK,DUSP4,DUSP7,ELK1,VRK3,FOS,HMGB1,TAB3,IKBKB,IRAK1,IRAK2,JUN,MEF2A,MEF2C,PPP2CA,PPP2CB,PPP2R1A,PPP2R1B,MAPK1,MAPK3,MAPK7,MAPK8,MAPK9,MAPK10,MAP2K1,MAP2K3,MAP2K6,MAP2K7,PTPN11,RELA,RPS6KA1,RPS6KA2,RPS6KA3,S100B,MAP2K4,TAB2,MAP3K7,FBXW11,TLR4,TRAF3,TRAF6,UBE2D1,UBE2D2,UBE2D3,UBE2N,UBE2V1
Pathway	1269220	MyD88-independent TLR3/TLR4 cascade	BioSystems: REACTOME	9.631e-07	0.003222	4.539e-05	0.0003945	58	99	58.5859	BIRC2,APP,ATF1,BTRC,RPS6KA5,MAPKAPK2,CHUK,MAP3K8,CREB1,ATF2,MAPK14,IKBKE,TANK,DUSP4,DUSP7,ELK1,VRK3,FOS,HMGB1,TAB3,IKBKB,IRAK1,IRAK2,JUN,MEF2A,MEF2C,PPP2CA,PPP2CB,PPP2R1A,PPP2R1B,MAPK1,MAPK3,MAPK7,MAPK8,MAPK9,MAPK10,MAP2K1,MAP2K3,MAP2K6,MAP2K7,PTPN11,RELA,RPS6KA1,RPS6KA2,RPS6KA3,S100B,MAP2K4,TAB2,MAP3K7,FBXW11,TLR4,TRAF3,TRAF6,UBE2D1,UBE2D2,UBE2D3,UBE2N,UBE2V1
Pathway	1269221	TRIF-mediated TLR3/TLR4 signaling	BioSystems: REACTOME	9.631e-07	0.003222	4.539e-05	0.0003945	58	99	58.5859	BIRC2,APP,ATF1,BTRC,RPS6KA5,MAPKAPK2,CHUK,MAP3K8,CREB1,ATF2,MAPK14,IKBKE,TANK,DUSP4,DUSP7,ELK1,VRK3,FOS,HMGB1,TAB3,IKBKB,IRAK1,IRAK2,JUN,MEF2A,MEF2C,PPP2CA,PPP2CB,PPP2R1A,PPP2R1B,MAPK1,MAPK3,MAPK7,MAPK8,MAPK9,MAPK10,MAP2K1,MAP2K3,MAP2K6,MAP2K7,PTPN11,RELA,RPS6KA1,RPS6KA2,RPS6KA3,S100B,MAP2K4,TAB2,MAP3K7,FBXW11,TLR4,TRAF3,TRAF6,UBE2D1,UBE2D2,UBE2D3,UBE2N,UBE2V1
Pathway	126909	Oocyte meiosis	BioSystems: KEGG	0.02393	80.08	0.2709	2.355	58	124	46.7742	SMC1A,ADCY1,ADCY3,ADCY5,ADCY6,ADCY7,ADCY9,CDC23,BTRC,CALM1,CALM3,CAMK2A,CAMK2B,CAMK2D,CAMK2G,CCNE1,SMC3,CCNE2,CDK1,CDC27,ESPL1,SLK,CALML4,CPEB2,RPS6KA6,YWHAQ,IGF1,IGF1R,ITPR1,ITPR3,PPP1CB,PPP1CC,PPP2CA,PPP2CB,PPP2R1A,PPP2R1B,PPP2R5C,PPP2R5E,PPP3CA,PPP3CB,PPP3R1,PRKACB,MAPK1,MAPK3,MAP2K1,RPS6KA1,RPS6KA2,RPS6KA3,CPEB3,CPEB4,AURKA,FBXW11,CPEB1,YWHAE,YWHAG,YWHAH,YWHAZ,SPDYA
Pathway	1270231	Cell-Cell communication	BioSystems: REACTOME	0.3366	1000	2.559	22.25	58	134	43.2836	ACTN4,ACTN2,DSCAML1,NCK2,CASK,CADM3,IQGAP1,DST,SKAP2,WASL,CLDN12,CLDN2,CLDN1,CD47,CDH2,CDH4,CDH9,CDH10,CDH11,MAPK14,CTNNB1,CTNND1,SIRPA,MAGI2,F11R,PATJ,CLDN18,PTK2B,FYB1,PARD6B,FERMT2,GRB2,ITGA6,ITGB1,LAMB3,LIMS1,AFDN,NCK1,CLDN11,PAK1,PIK3CA,PIK3R1,MAPK8,PTK2,PTPN11,NECTIN1,NECTIN2,PXN,RAC1,KIRREL1,SPTAN1,SPTBN1,SRC,MPP5,CLDN14,CD2AP,CADM1,CADM2
Pathway	1270330	EPH-Ephrin signaling	BioSystems: REACTOME	2.467e-08	8.254e-05	2.064e-06	1.794e-05	59	95	62.1053	ADAM10,AP2A1,AP2B1,NCK2,RHOA,ARHGEF7,WASL,KALRN,CDC42,AP2M1,CLTC,ROCK2,ARPC5,ARPC3,ACTR3,ACTR2,EFNA1,EFNA5,EFNB1,EFNB2,EFNB3,APH1A,EPHA2,EPHA1,EPHA3,EPHA4,EPHA7,EPHA8,EPHB1,EPHB2,EPHB3,VAV3,GRIN1,GRIN2B,KDR,LIMK1,LIMK2,MMP2,GIT1,MYH9,MYH10,MYL6,PAK1,PAK2,MYL12B,PTK2,RAC1,RASA1,ROCK1,SDC2,SDCBP,ITSN1,SHB,SRC,NCSTN,TIAM1,VAV2,VEGFA,YES1
Pathway	83092	Melanogenesis	BioSystems: KEGG	8.098e-07	0.00271	4.044e-05	0.0003516	59	101	58.4158	ADCY1,ADCY3,ADCY5,ADCY6,ADCY7,ADCY9,FZD1,FZD4,FZD6,FZD7,CALM1,CALM3,CAMK2A,CAMK2B,CAMK2D,CAMK2G,CREB3L1,CREB1,CREBBP,CTNNB1,TCF7L1,CALML4,DVL1,DVL2,DVL3,EDN1,EDNRB,LEF1,EP300,GNAI2,GNAI3,GNAQ,GNAS,GSK3B,FZD10,KRAS,KITLG,MITF,NRAS,WNT4,PLCB4,PRKACB,PRKCA,PRKCB,MAPK1,MAPK3,MAP2K1,RAF1,PLCB1,TCF7,TCF7L2,TYRP1,CREB3L2,WNT1,WNT5A,WNT7A,FZD5,WNT3A,FZD3
Pathway	1339115	Cardiac conduction	BioSystems: REACTOME	1.049	1000	6.522	56.7	59	142	41.5493	HIPK1,ASPH,KCNK5,ATP1A2,ATP1B1,ATP1B2,ATP2A2,ATP2B1,ATP2B2,ATP2B4,KAT2B,CACNA1C,CACNA1D,CACNB1,CACNB2,CACNB4,CALM1,CALM3,CAMK2A,CAMK2B,CAMK2D,CAMK2G,DMPK,KCNK7,FGF11,FGF12,FGF13,CORIN,CACNG4,AHCYL1,ITPR1,ITPR3,KCNJ2,KCNJ12,KCNK1,KCNK2,KCNK3,HIPK2,NPPC,KCNK10,KCNIP2,KCNIP1,SCN1A,SCN1B,SCN2A,SCN3A,SCN4B,SCN5A,SCN8A,SCN9A,ORAI2,SLC8A2,SLC8A1,KCNIP4,SCN3B,SRI,STIM1,TBX5,TRPC1
Pathway	1144995	Sphingolipid signaling pathway	BioSystems: KEGG	0.0005666	1.896	0.01142	0.09929	60	118	50.8475	ADORA1,NSMAF,PIK3R3,RHOA,BCL2,BID,ROCK2,SPTLC2,MAPK14,GAB2,AKT3,S1PR1,SPTLC1,GNA13,GNA12,GNAI2,GNAI3,GNAQ,SGMS2,KRAS,MAP3K5,ABCC1,ACER2,NRAS,PDPK1,SGMS1,PIK3CA,PIK3CD,PIK3R1,PLCB4,PLD1,PLD2,PPP2CA,PPP2CB,PPP2R1A,PPP2R1B,PPP2R2A,PPP2R3A,PPP2R5C,PPP2R5E,PRKCA,PRKCB,PRKCE,MAPK1,MAPK3,MAPK8,MAPK9,MAPK10,MAP2K1,PTEN,RAC1,RAF1,RELA,ROCK1,SMPD1,PLCB1,TNFRSF1A,TP53,SGPP1,CERS6
Pathway	1270030	PPARA activates gene expression	BioSystems: REACTOME	0.004616	15.45	0.06716	0.5838	60	124	48.3871	NCOA3,ABCA1,ACOX1,AHR,ARNT,ARNTL,TRIB3,NCOA1,CCNC,CD36,CDK8,MED14,MED21,MED17,MED26,G0S2,CPT1A,CLOCK,CREBBP,THRAP3,MED13,MED6,EP300,ESRRA,ACSL1,YAP1,FHL2,CARM1,NCOA2,PPARGC1B,PPARGC1A,HMGCR,HMGCS1,FADS1,MTF1,NFYA,NFYB,NPAS2,NRF1,GRHL1,PPARA,MED1,MED9,TBL1XR1,RORA,MED8,CHD9,MED19,MED28,SP1,NCOA6,CDK19,SREBF1,RGL1,MED22,TBL1X,TEAD1,MED13L,TEAD3,TXNRD1
Pathway	83060	Apoptosis	BioSystems: KEGG	0.2317	775.4	1.885	16.39	60	138	43.4783	PARP1,PIK3R3,APAF1,BIRC2,XIAP,FAS,FASLG,ATM,BAK1,BCL2,BCL2L1,BID,CAPN1,MAP3K14,CASP2,CASP3,CASP7,AIFM1,CTSC,CHUK,CTSV,GADD45A,DFFB,AKT3,BCL2L11,EIF2S1,FOS,BBC3,HTRA2,IKBKB,ITPR1,ITPR3,JUN,KRAS,LMNB1,MCL1,MAP3K5,NGF,NRAS,CYCS,PDPK1,PIK3CA,PIK3CD,PIK3R1,PMAIP1,SEPT4,MAPK1,MAPK3,MAPK8,MAPK9,MAPK10,MAP2K1,DAB2IP,PTPN13,RAF1,RELA,SPTAN1,TNFRSF1A,TP53,TUBA1A
Pathway	1268786	Neurotransmitter Receptor Binding And Downstream Transmission In The Postsynaptic Cell	BioSystems: REACTOME	1.602	1000	9.041	78.59	60	147	40.8163	ACTN2,ADCY1,ADCY3,ADCY5,ADCY6,ADCY7,ADCY9,AP2A1,AP2B1,CALM1,CALM3,CAMK2A,CAMK2B,CAMK2D,CAMK2G,CHRNE,AP2M1,GABBR2,CREB1,DLG3,EPB41L1,NCALD,NPTN,CACNG4,GABRA1,GABRA4,GABRB2,GABRB3,GABRG2,RPS6KA6,GNAI2,GNAI3,GNAL,GNG5,GRIA1,GRIA3,GRIA4,GRIK2,GRIN1,GRIN2B,KCNJ2,KCNJ3,KCNJ12,MYO6,NEFL,NSF,PDPK1,GNG2,PRKACB,PRKCA,PRKCB,MAPK1,RAF1,RPS6KA1,RPS6KA2,RPS6KA3,GNG12,ARHGEF9,PLCB1,GRIP1
Pathway	P00026	Heterotrimeric G-protein signaling pathway-Gi alpha and Gs alpha mediated pathway	PantherDB	1.636	1000	9.156	79.59	61	150	40.6667	ADCY1,ADCY3,ADCY5,ADCY6,ADCY7,ADCY9,ADORA1,ADORA2A,ADRA2B,ADRB1,ADRB2,ADRB3,GRK2,GRK3,CHRM2,CHRM5,CLTC,CREBBP,CREM,RGS6,DRD1,RGS17,EP300,GNAI2,GNAI3,GNAL,GNG5,GNRHR,GRK5,GRM3,GRM4,GRM5,GRM7,GSK3B,GYS1,HRH1,HTR1E,HTR2A,HTR2C,HTR4,HTR7,RGS8,KCNJ3,OPRL1,OPRM1,GNG2,PHKA1,PHKB,PRKACB,PRKAR1A,PRKAR2A,PRKAR2B,RAP1A,RAP1B,RGS1,RGS3,RGS4,RGS16,SSTR1,SNX13,GNG12
Pathway	1272486	Insulin resistance	BioSystems: KEGG	4.785e-07	0.001601	2.668e-05	0.0002319	62	107	57.9439	OGT,PIK3R3,TRIB3,IRS2,CREB3L1,CD36,CPT1A,CREB1,CREB5,TBC1D4,GFPT2,AKT3,PRKAG2,FOXO1,PPARGC1B,MTOR,OGA,G6PC,GFPT1,PPARGC1A,RPS6KA6,GSK3B,GYS1,IKBKB,INSR,IRS1,PDPK1,PIK3CA,PIK3CD,PIK3R1,PPARA,PPP1CB,PPP1CC,PPP1R3A,PPP1R3D,PRKAA1,PRKAA2,PRKAB2,PRKCB,PRKCD,PRKCE,PRKCQ,MAPK8,MAPK9,MAPK10,PTEN,PTPN1,PTPN11,PTPRF,PPP1R3B,RELA,RPS6KA1,RPS6KA2,RPS6KA3,RPS6KB1,MLXIP,SLC2A1,SLC2A4,SREBF1,STAT3,TNFRSF1A,CREB…
Pathway	1270029	Regulation of lipid metabolism by Peroxisome proliferator-activated receptor alpha (PPARalpha)	BioSystems: REACTOME	0.002217	7.417	0.03708	0.3224	62	127	48.8189	NCOA3,ABCA1,ACOX1,AHR,ARNT,ARNTL,TRIB3,NCOA1,CCNC,CD36,CDK8,MED14,MED21,MED17,MED26,G0S2,SIN3A,CPT1A,CLOCK,CREBBP,NCOR2,THRAP3,MED13,MED6,EP300,ESRRA,ACSL1,YAP1,FHL2,CARM1,NCOA2,PPARGC1B,PPARGC1A,HMGCR,HMGCS1,FADS1,MTF1,NFYA,NFYB,NPAS2,NRF1,GRHL1,PPARA,MED1,MED9,TBL1XR1,RORA,MED8,CHD9,MED19,MED28,SP1,NCOA6,CDK19,SREBF1,RGL1,MED22,TBL1X,TEAD1,MED13L,TEAD3,TXNRD1
Pathway	1492886	Apelin signaling pathway	BioSystems: KEGG	0.05824	194.9	0.5765	5.012	62	138	44.9275	ADCY1,ADCY3,ADCY5,ADCY6,ADCY7,ADCY9,JAG1,CCND1,APLN,CALM1,CALM3,HDAC4,MYLK3,CALML4,AKT3,EGR1,KLF2,PRKAG2,MTOR,GNA13,PPARGC1A,GNAI2,GNAI3,GNAQ,GNG5,ITPR1,ITPR3,KRAS,LIPE,SMAD2,SMAD3,SMAD4,MEF2A,MEF2C,MEF2D,MYLK4,MYLK,NRAS,NRF1,PDE3B,GNG2,PLCB4,PRKAA1,PRKAA2,PRKAB2,PRKACB,PRKCE,MAPK1,MAPK3,MAP2K1,RAF1,RPS6KB1,RRAS2,MRAS,SLC8A2,SLC8A1,SLC9A1,GNG12,PLCB1,TFAM,TGFBR1,GABARAPL1
Pathway	P00018	EGF receptor signaling pathway	PantherDB	1.115e-06	0.00373	5.109e-05	0.0004442	63	111	56.7568	CBL,CBLB,RASAL2,MAPK14,GAB2,AKT3,HBEGF,SPRY1,SPRY2,ERBB3,ERBB4,EREG,GAB1,MAP3K2,YWHAQ,MAP3K3,MAP3K4,MAP3K5,NF1,NRAS,PIK3C2A,PIK3CA,PIK3CD,PPP2CA,PPP2CB,PPP2R5C,PPP2R5E,PRKCA,PRKCB,PRKCD,PRKCE,PRKCH,PRKD1,PRKCQ,MAPK1,MAPK3,MAPK8,MAPK9,MAPK10,MAP2K1,MAP2K3,MAP2K6,MAP2K7,DAB2IP,RAC1,RAF1,RASA1,MAP2K4,RRAS2,MRAS,SOS1,SOS2,STAT1,STAT3,STAT5B,TGFA,PRKD3,YWHAE,YWHAG,YWHAH,YWHAZ,SPRY4,PHLDB2
Pathway	1269236	Activated TLR4 signalling	BioSystems: REACTOME	7.524e-06	0.02518	0.000265	0.002304	63	115	54.7826	BIRC2,APP,SOCS1,ATF1,BTRC,CD36,RPS6KA5,MAPKAPK2,CHUK,MAP3K8,CREB1,ATF2,MAPK14,IKBKE,TANK,DUSP4,DUSP7,ELK1,VRK3,FOS,HMGB1,TAB3,IKBKB,IRAK1,IRAK2,JUN,MEF2A,MEF2C,MAP3K1,PPP2CA,PPP2CB,PPP2R1A,PPP2R1B,MAPK1,MAPK3,MAPK7,MAPK8,MAPK9,MAPK10,MAP2K1,MAP2K3,MAP2K6,MAP2K7,PTPN11,RELA,RPS6KA1,RPS6KA2,RPS6KA3,S100B,MAP2K4,TAB2,MAP3K7,FBXW11,TLR4,TRAF3,TRAF6,UBE2D1,UBE2D2,UBE2D3,UBE2N,UBE2V1,PELI2,PELI1
Pathway	946598	Thyroid hormone signaling pathway	BioSystems: KEGG	1.181e-05	0.03951	0.0003951	0.003435	63	116	54.3103	NCOA3,PIK3R3,NCOA1,ATP1A2,ATP1B1,ATP1B2,ATP2A2,CCND1,KAT2B,MED14,MED17,SIN3A,CREBBP,CTNNB1,TBC1D4,DIO2,DIO3,MED13,AKT3,RCAN1,EP300,RCAN2,ESR1,MED12L,NCOA2,FOXO1,MTOR,SLC16A10,GSK3B,HDAC2,HIF1A,ITGAV,ITGB3,KRAS,NOTCH2,NRAS,PDPK1,PFKFB2,WNT4,PIK3CA,PIK3CD,PIK3R1,PLCB4,MED1,PRKACB,PRKCA,PRKCB,MAPK1,MAPK3,MAP2K1,RAF1,RHEB,RXRG,SLC2A1,SLC9A1,SLC16A2,SRC,STAT1,PLCB1,MED13L,ATP1B4,THRB,TP53
Pathway	989139	AMPK signaling pathway	BioSystems: KEGG	9.722e-05	0.3253	0.002602	0.02262	63	121	52.0661	ACACA,ULK1,PIK3R3,IRS2,CCND1,CREB3L1,CCNA2,CD36,CPT1A,CREB1,CREB5,AKT3,EIF4EBP1,ELAVL1,FASN,PRKAG2,FOXO1,FOXO3,RAB14,MTOR,G6PC,CAB39,RAB10,PPARGC1A,GYS1,HMGCR,IGF1,IGF1R,INSR,IRS1,LIPE,RAB8A,PDPK1,PFKFB2,PFKFB3,PFKM,PIK3CA,PIK3CD,PIK3R1,EEF2K,PPP2CA,PPP2CB,PPP2R1A,PPP2R1B,PPP2R2A,PPP2R3A,PPP2R5C,PPP2R5E,PRKAA1,PRKAA2,PRKAB2,RAB2A,ADIPOR2,RHEB,RPS6KB1,STRADB,SCD,SLC2A4,SREBF1,MAP3K7,SIRT1,TSC1,CRE…
Pathway	469199	Dopaminergic synapse	BioSystems: KEGG	0.002523	8.441	0.04158	0.3615	63	130	48.4615	ADCY5,ARNTL,CACNA1C,CACNA1D,CALM1,CALM3,CAMK2A,CAMK2B,CAMK2D,CAMK2G,CREB3L1,CLOCK,CREB1,ATF2,CREB5,MAPK14,CALML4,AKT3,DRD1,PPP1R1B,FOS,GNAI2,GNAI3,GNAL,GNAQ,GNAS,GNG5,GRIA1,GRIA3,GRIA4,GRIN2B,GSK3B,ITPR1,ITPR3,KCNJ3,KIF5A,KIF5B,KIF5C,GNG2,PLCB4,PPP1CB,PPP1CC,PPP2CA,PPP2CB,PPP2R1A,PPP2R1B,PPP2R2A,PPP2R3A,PPP2R5C,PPP2R5E,PPP3CA,PPP3CB,PRKACB,PRKCA,PRKCB,MAPK8,MAPK9,MAPK10,SCN1A,SLC18A2,GNG12,PLCB1,…
Pathway	1474302	Fluid shear stress and atherosclerosis	BioSystems: KEGG	0.0805	269.3	0.7461	6.486	63	142	44.3662	ACVR1,ACVR2A,ACVR2B,PIK3R3,RHOA,BCL2,BMPR1A,BMPR2,CALM1,CALM3,CAV1,CAV2,ARHGEF2,CHUK,MAPK14,CTNNB1,CALML4,AKT3,DUSP1,EDN1,KLF2,FOS,GSTA4,IFNG,IKBKB,IL1A,IL1R1,ITGAV,ITGB3,JUN,KDR,MEF2A,MEF2C,MAP3K5,MMP2,NFE2L2,NPPC,PDGFA,PDGFB,PIK3CA,PIK3CD,PIK3R1,PRKAA1,PRKAA2,MAPK7,MAPK8,MAPK9,MAPK10,MAP2K6,MAP2K7,PTK2,RAC1,RELA,SDC2,MAP2K4,SUMO3,SRC,MAP3K7,TNFRSF1A,TP53,HSP90B1,SUMO1,VEGFA
Pathway	1269234	Toll Like Receptor 4 (TLR4) Cascade	BioSystems: REACTOME	9.649e-05	0.3228	0.002602	0.02262	65	126	51.5873	BIRC2,APP,SOCS1,ATF1,BTRC,CD36,RPS6KA5,MAPKAPK2,CHUK,MAP3K8,CREB1,ATF2,MAPK14,IKBKE,DNM3,TANK,DUSP4,DUSP7,ELK1,VRK3,FOS,HMGB1,TAB3,IKBKB,IRAK1,IRAK2,JUN,MEF2A,MEF2C,MAP3K1,PPP2CA,PPP2CB,PPP2R1A,PPP2R1B,MAPK1,MAPK3,MAPK7,MAPK8,MAPK9,MAPK10,MAP2K1,MAP2K3,MAP2K6,MAP2K7,PTPN4,PTPN11,RELA,RPS6KA1,RPS6KA2,RPS6KA3,S100B,MAP2K4,TAB2,MAP3K7,FBXW11,TLR4,TRAF3,TRAF6,UBE2D1,UBE2D2,UBE2D3,UBE2N,UBE2V1,PELI2,P…
Pathway	137939	Direct p53 effectors	BioSystems: Pathway Interaction Database	0.0003501	1.172	0.007462	0.06487	66	132	50	TRRAP,APAF1,APC,FAS,BAK1,BCL2,BCL2L2,BCL6,BID,PRDM1,BNIP3L,CAV1,CCNG1,CDKN1A,MAP4K4,PLK3,RCHY1,ZNF385A,CREBBP,CSE1L,VCAN,RNF144B,GADD45A,ARID3A,DUSP1,DUSP5,EPHA2,EP300,CARM1,BBC3,SESN1,JMY,AIFM2,HDAC2,HGF,HIC1,FOXA1,TADA2B,JUN,LIF,SH2D1A,TP53INP1,MCL1,MET,MMP2,MSH2,NFYA,NFYB,PMAIP1,DDIT4,POU4F2,PTEN,RB1,S100A2,CX3CL1,SMARCA4,SCN3B,SP1,PERP,PPP1R13B,TFDP1,TGFA,TP53,TYRP1,BTG2,PCBP4
Pathway	P00012	Cadherin signaling pathway	PantherDB	0.5658	1000	3.871	33.65	66	159	41.5094	ACTA1,ACTC1,FZD1,FZD4,FZD6,FZD7,PCDH19,PCDH10,CDH2,CDH4,CDH9,CDH10,CDH11,PCDH11Y,CELSR1,CSNK2A1,CSNK2A2,CTNNA2,CTNNB1,CTNND1,CTNND2,TCF7L1,PCDHA9,ACTR2,CELSR3,CELSR2,LEF1,ERBB3,ERBB4,FAT1,FRK,PCDH11X,GSK3B,FZD10,PCDH7,PCDH8,PCDH9,WNT4,PCDH18,FAT3,PTPN1,SRC,TCF7L2,PCDHAC2,PCDHAC1,PCDHA13,PCDHA12,PCDHA11,PCDHA10,PCDHA8,PCDHA7,PCDHA6,PCDHA5,PCDHA4,PCDHA3,PCDHA2,PCDHA1,CDH22,WNT1,WNT5A,WNT7A,YES1,PCD…
Pathway	138057	ErbB1 downstream signaling	BioSystems: Pathway Interaction Database	4.274e-12	1.43e-08	1.3e-09	1.13e-08	68	102	66.6667	ATF1,IQGAP1,KSR1,WASL,RPS6KA4,CALM1,CALM3,SH2D2A,CDC42,RPS6KA5,CHN2,CREB1,ATF2,USP6NL,ABI1,DUSP1,ARPC5,ARPC3,ACTR3,ACTR2,EGR1,ELK1,EPS8,FOS,MTOR,GAB1,MAP3K2,NCKAP1,YWHAQ,GRB2,JUN,SMAD1,MEF2C,MAP3K1,PDPK1,PIK3CA,PIK3R1,PLD1,PLD2,PPP2CA,PPP2R1A,PPP2R2A,PRKCA,PRKCD,MAPK1,MAPK3,MAPK7,MAPK8,MAPK9,MAP2K1,RAC1,RAF1,RALA,RPS6KA3,MAP2K4,SLC9A1,SOS1,SRC,SRF,STAT1,STAT3,VAV2,RICTOR,YWHAE,YWHAG,YWHAH,YWHAZ,Z…
Pathway	1270323	L1CAM interactions	BioSystems: REACTOME	4.274e-12	1.43e-08	1.3e-09	1.13e-08	68	102	66.6667	AP2A1,AP2B1,ALCAM,ANK1,ANK2,ANK3,CNTNAP1,ITGA10,SHTN1,NUMB,NRP2,NRP1,RPS6KA4,RPS6KA5,AP2M1,CLTC,CNTN1,CSNK2A1,CSNK2A2,DNM3,DCX,DLG3,DPYSL2,RANBP9,EPHB2,FGFR1,CHL1,GAP43,RPS6KA6,LYPLA2,HSPA8,ITGA2,ITGA5,ITGA9,ITGAV,ITGB1,ITGB3,LAMC1,MSN,NRCAM,PAK1,MAPK1,MAPK3,MAP2K1,RAC1,RDX,RPS6KA1,RPS6KA2,RPS6KA3,SCN1A,SCN1B,SCN2A,SCN3A,SCN4B,SCN5A,SCN8A,SCN9A,SDCBP,SH3GL2,SCN3B,SPTAN1,SPTB,SPTBN1,SPTBN2,SRC,NFA…
Pathway	83056	Ubiquitin mediated proteolysis	BioSystems: KEGG	0.0003329	1.114	0.00714	0.06207	68	137	49.635	BIRC6,KLHL13,CUL4B,CUL4A,CUL3,CUL2,BIRC2,XIAP,PIAS1,SOCS1,CDC23,BRCA1,HERC3,HERC2,BTRC,UBA3,CBL,CBLB,CDC27,CDC34,TRIP12,UBE4A,RCHY1,RNF7,HERC4,RHOBTB1,ITCH,UBE4B,UBR5,UBE2J1,PRPF19,UBE2Q2,WWP1,WWP2,UBE2K,MAP3K1,TRIM37,NEDD4,UBE2R2,DET1,UBA6,UBE2W,FBXW7,UBE2Q1,SIAH1,SKP2,UBE2O,TRIM32,RHOBTB2,FBXW11,NEDD4L,TRAF6,UBE2A,UBE2B,UBE2D1,UBE2D2,UBE2D3,UBE2E1,UBE2E2,UBE2G1,UBE2G2,UBE2I,UBE2N,UBE3A,SMURF2,U…
Pathway	1427858	Clathrin-mediated endocytosis	BioSystems: REACTOME	0.0001332	0.4457	0.00323	0.02808	69	137	50.365	PICALM,FZD4,ADRB2,GRK2,GRK3,AP2A1,AP2B1,AMPH,COPS3,ARF6,VAMP8,VAMP4,SYNJ1,WASL,HIP1R,FCHO2,CBL,SCARB2,REPS2,COPS2,CHRM2,TRIP10,VAMP3,AP2M1,CLTC,NECAP1,DNM3,GAPVD1,DNAJC6,COPS7A,DVL2,TOR1A,ARPC5,ARPC3,ACTR3,ACTR2,EPS15,STAM2,SNX9,SGIP1,TGOLN2,COPS8,STON1,GRB2,AGFG1,HSPA8,IGF2R,LDLR,LRP2,M6PR,OCRL,PIK3C2A,UBQLN2,UBQLN1,SH3KBP1,FNBP1L,RAB5B,RAB5C,ITSN1,SH3GL2,AAK1,SYT11,VAMP2,VAMP7,SYT1,PIP5K1C,TFRC…
Pathway	1269204	Toll-Like Receptors Cascades	BioSystems: REACTOME	0.01964	65.7	0.2273	1.976	69	153	45.098	EEA1,BIRC2,APP,SOCS1,ATF1,BTRC,CD36,RPS6KA5,MAPKAPK2,CHUK,MAP3K8,CREB1,ATF2,MAPK14,IKBKE,DNM3,CTSV,TANK,DUSP4,DUSP7,ELK1,VRK3,FOS,HMGB1,TAB3,IKBKB,IRAK1,IRAK2,JUN,MEF2A,MEF2C,MAP3K1,PPP2CA,PPP2CB,PPP2R1A,PPP2R1B,MAPK1,MAPK3,MAPK7,MAPK8,MAPK9,MAPK10,MAP2K1,MAP2K3,MAP2K6,MAP2K7,PTPN4,PTPN11,RELA,RPS6KA1,RPS6KA2,RPS6KA3,S100B,MAP2K4,TAB2,RBSN,MAP3K7,FBXW11,TLR4,HSP90B1,TRAF3,TRAF6,UBE2D1,UBE2D2,UBE2…
Pathway	101143	Neurotrophin signaling pathway	BioSystems: KEGG	1.386e-08	4.638e-05	1.288e-06	1.12e-05	70	119	58.8235	PIK3R3,FASLG,RHOA,ARHGDIA,BCL2,BDNF,CALM1,CALM3,CAMK2A,CAMK2B,CAMK2D,CAMK2G,CDC42,RPS6KA5,MAPKAPK2,CRK,CRKL,MAPK14,CALML4,AKT3,SH2B3,FOXO3,GAB1,FRS2,RPS6KA6,GRB2,PRDM4,GSK3B,IKBKB,IRAK1,IRAK2,IRS1,JUN,KRAS,MAP3K1,MAP3K3,MAP3K5,NGF,NRAS,NTF3,NTRK2,NTRK3,PDPK1,PIK3CA,PIK3CD,PIK3R1,PRKCD,MAPK1,MAPK3,MAPK7,MAPK8,MAPK9,MAPK10,MAP2K1,MAP2K7,PTPN11,RAC1,RAF1,RAP1A,RAP1B,RELA,RPS6KA1,RPS6KA2,RPS6KA3,SORT…
Pathway	908257	Adrenergic signaling in cardiomyocytes	BioSystems: KEGG	0.0006165	2.063	0.01228	0.1067	70	144	48.6111	ACTC1,ADCY1,ADCY3,ADCY5,ADCY6,ADCY7,ADCY9,ADRB1,ADRB2,AGTR2,ATP1A2,ATP1B1,ATP1B2,ATP2A2,ATP2B1,ATP2B2,ATP2B4,BCL2,CACNA1C,CACNA1D,CACNB1,CACNB2,CACNB4,CALM1,CALM3,CAMK2A,CAMK2B,CAMK2D,CAMK2G,CREB3L1,RPS6KA5,CREB1,ATF2,CREM,CREB5,MAPK14,CALML4,AKT3,CACNG4,GNAI2,GNAI3,GNAQ,GNAS,RAPGEF4,PLCB4,PPP1CB,PPP1CC,PPP2CA,PPP2CB,PPP2R1A,PPP2R1B,PPP2R2A,PPP2R3A,PPP2R5C,PPP2R5E,PRKACB,PRKCA,MAPK1,MAPK3,SCN1B,S…
Pathway	1268725	Transport to the Golgi and subsequent modification	BioSystems: REACTOME	0.1818	608.5	1.529	13.29	70	165	42.4242	ANK1,ANK2,ANK3,MCFD2,CNIH2,ARCN1,ARF1,ARF3,ARF5,B4GALT4,NAPG,SEC22C,CTSC,B4GALT6,B4GALT5,COL7A1,CHST10,GOSR1,SEC24C,DYNLL2,COG3,SEC24D,SEC16A,DYNC1I1,DYNC1LI2,TMED7,ST8SIA3,SAR1B,CNIH1,BET1,SEC23A,DCTN2,ARFGAP2,DCTN5,SEC24A,B4GALT1,MAN1A2,LMAN2,TMED10,KDELR2,TMEM115,GRIA1,SEC23IP,MGAT4B,MGAT4A,LMAN1,MAN2A2,MAN2A1,MGAT1,MGAT3,MIA2,NSF,PPP6C,TBC1D20,RAB1A,STX17,PPP6R3,MIA3,ST6GAL1,NAPB,SPTAN1,SPTB,…
Pathway	167325	Protein processing in endoplasmic reticulum	BioSystems: KEGG	0.2258	755.7	1.843	16.02	70	166	42.1687	BAG1,BAK1,BCL2,CANX,CAPN1,BAG2,SEC24C,EDEM1,HERPUD1,DDOST,SEC24D,DERL2,PDIA6,EIF2S1,SAR1B,UBE4B,DNAJA2,MARCH6,SEC23A,UBE2J1,HYOU1,DNAJB11,SEC24A,HSPH1,ERLEC1,MAN1A2,LMAN2,SEC63,DNAJB2,HSPA5,HSPA8,DNAJB1,STT3A,LMAN1,MAP3K5,ATXN3,UBQLNL,NFE2L2,UBQLN2,UBQLN1,DERL1,ERO1A,MAPK8,MAPK9,MAPK10,MAP2K7,DNAJB12,RAD23B,RNF5,RRBP1,YOD1,SEL1L,HSPA4L,EDEM3,SSR1,GANAB,NSFL1C,DNAJC1,TRAM1,SEC62,HSP90B1,UBE2D1,UBE…
Pathway	83058	Autophagy - animal	BioSystems: KEGG	4.051e-07	0.001355	2.464e-05	0.0002142	71	128	55.4688	ULK1,PIK3R3,IRS2,VAMP8,ATG4A,BCL2,BCL2L1,MTMR3,MTMR4,TP53INP2,ATG5,ULK2,RUBCN,WIPI2,ATG13,DAPK1,RB1CC1,AKT3,SH3GLB1,EIF2S1,MTOR,RRAGA,HIF1A,HMGB1,IGBP1,IGF1R,IRS1,ITPR1,KRAS,LAMP1,LAMP2,ZFYVE1,NRAS,PDPK1,PIK3CA,PIK3CD,PIK3R1,ATG9A,DDIT4,NRBF2,PPP2CA,PPP2CB,PRKAA1,PRKAA2,PRKACB,PRKCD,PRKCQ,MAPK1,MAPK3,MAPK8,MAPK9,MAPK10,MAP2K1,PTEN,STX17,RAF1,ATG16L1,RHEB,RPS6KB1,RRAS2,MRAS,AMBRA1,ATG14,MAP3K7,MTM…
Pathway	694606	Hepatitis B	BioSystems: KEGG	0.000257	0.8599	0.005732	0.04983	71	144	49.3056	PIK3R3,APAF1,FAS,FASLG,CCND1,BCL2,CASP3,CREB3L1,CCNA2,CCNE1,CCNE2,CDK6,CDKN1A,CDKN1B,CHUK,CREB1,ATF2,CREBBP,CREB5,IKBKE,DDX3X,AKT3,E2F1,E2F2,E2F3,EGR2,EGR3,ELK1,EP300,PTK2B,FOS,YWHAQ,GRB2,HSPG2,IKBKB,JAK1,JUN,KRAS,SMAD3,SMAD4,MAP3K1,NFATC3,NFATC4,NRAS,CYCS,PIK3CA,PIK3CD,PIK3R1,PRKCA,PRKCB,MAPK1,MAPK3,MAPK8,MAPK9,MAPK10,MAP2K1,PTEN,RAF1,RB1,RELA,MAP2K4,SRC,STAT1,STAT3,STAT5B,TGFB2,TGFBR1,TLR4,TP53…
Pathway	952859	Oxytocin signaling pathway	BioSystems: KEGG	0.004388	14.68	0.06525	0.5672	71	153	46.4052	ADCY1,ADCY3,ADCY5,ADCY6,ADCY7,ADCY9,RHOA,CCND1,CACNA1C,CACNA1D,CACNB1,CACNB2,CACNB4,CALM1,CALM3,CAMK2A,CAMK2B,CAMK2D,CAMK2G,CDKN1A,ROCK2,MYLK3,CALML4,RCAN1,ELK1,PRKAG2,FOS,CACNG4,GNAI2,GNAI3,GNAQ,GNAS,ITPR1,ITPR3,JUN,KCNJ2,KCNJ3,KCNJ12,KRAS,MEF2C,MYLK4,MYL6,MYLK,PPP1R12A,PPP1R12B,NFATC3,NFATC4,NRAS,EEF2K,PLCB4,PPP1CB,PPP1CC,PPP3CA,PPP3CB,PPP3R1,PRKAA1,PRKAA2,PRKAB2,PRKACB,PRKCA,PRKCB,MAPK1,MAPK3,…
Pathway	1269188	PIP3 activates AKT signaling	BioSystems: REACTOME	2.838e-08	9.497e-05	2.138e-06	1.858e-05	72	125	57.6	PIP5K1A,PIP5K1B,PIP4K2B,PIK3R3,TNRC6C,TRIB3,IRS2,FGF18,CD28,CD80,CD86,CDKN1A,CDKN1B,CHUK,KL,CREB1,AKT3,HBEGF,ERBB3,ERBB4,EREG,FGF2,FGF5,FGF7,FGF9,FGFR1,FGFR3,FGFR2,FOXO1,FOXO3,MTOR,NRG3,GAB1,FRS2,TNRC6A,GRB2,GSK3B,HGF,NRG1,INSR,IRS1,PIK3AP1,MET,KITLG,FOXO4,PDGFA,PDGFB,PDGFRA,PDGFRB,PDPK1,ICOS,PIK3CA,PIK3CD,PIK3R1,PIP4K2A,PPP2CA,PPP2CB,PPP2R1A,PPP2R1B,PPP2R5C,PPP2R5E,MAPK1,MAPK3,PTEN,PTPN11,PIP4K2…
Pathway	1269508	Rho GTPase cycle	BioSystems: REACTOME	5.943e-05	0.1988	0.001617	0.01405	73	145	50.3448	ABR,SRGAP1,ARHGAP20,ARHGAP21,RHOA,RHOB,RHOC,ARHGAP5,ARHGDIA,STARD13,BCR,ARHGEF7,KALRN,ARHGEF2,CDC42,CHN2,TRIP10,RHOU,ARHGAP29,ARHGEF10,ARHGEF3,ARHGEF26,ARHGAP32,ARHGAP24,STARD8,ARHGEF11,ARHGEF17,RHOBTB1,SRGAP3,ARHGAP44,ECT2,FAM13A,NET1,FAM13B,DLC1,SYDE2,FGD1,VAV3,ARAP2,GNA13,TAGAP,GDI1,RALBP1,ARHGAP35,AKAP13,ARHGAP19,SYDE1,ARHGAP18,INPP5B,ARHGAP12,RACGAP1,ARHGAP27,ARHGAP42,OCRL,RAC1,ARHGAP28,RHOT…
Pathway	1269473	PI3K/AKT activation	BioSystems: REACTOME	1.179e-08	3.946e-05	1.128e-06	9.801e-06	74	128	57.8125	PIP5K1A,PIP5K1B,PIP4K2B,PIK3R3,TNRC6C,RHOA,TRIB3,IRS2,FGF18,CD28,CD80,CD86,CDKN1A,CDKN1B,CHUK,KL,CREB1,AKT3,HBEGF,ERBB3,ERBB4,EREG,FGF2,FGF5,FGF7,FGF9,FGFR1,FGFR3,FGFR2,FOXO1,FOXO3,MTOR,NRG3,GAB1,FRS2,TNRC6A,GRB2,GSK3B,HGF,NRG1,INSR,IRS1,PIK3AP1,MET,KITLG,FOXO4,NGF,PDGFA,PDGFB,PDGFRA,PDGFRB,PDPK1,ICOS,PIK3CA,PIK3CD,PIK3R1,PIP4K2A,PPP2CA,PPP2CB,PPP2R1A,PPP2R1B,PPP2R5C,PPP2R5E,MAPK1,MAPK3,PTEN,PTPN…
Pathway	1269302	Role of LAT2/NTAL/LAB on calcium mobilization	BioSystems: REACTOME	8.886e-07	0.002973	4.373e-05	0.0003801	74	137	54.0146	PIP5K1A,PIP5K1B,PIP4K2B,PIK3R3,TNRC6C,TRIB3,IRS2,FGF18,CD28,CD80,CD86,CDKN1A,CDKN1B,CHUK,KL,CREB1,GAB2,AKT3,HBEGF,ERBB3,ERBB4,EREG,FGF2,FGF5,FGF7,FGF9,FGFR1,FGFR3,FGFR2,FOXO1,FOXO3,MTOR,NRG3,GAB1,FRS2,TNRC6A,GRB2,GSK3B,HGF,NRG1,INSR,IRS1,PIK3AP1,MET,KITLG,FOXO4,PDGFA,PDGFB,PDGFRA,PDGFRB,PDPK1,ICOS,PIK3CA,PIK3CD,PIK3R1,PIP4K2A,PPP2CA,PPP2CB,PPP2R1A,PPP2R1B,PPP2R5C,PPP2R5E,MAPK1,MAPK3,PTEN,PTPN11,P…
Pathway	83090	Insulin signaling pathway	BioSystems: KEGG	1.373e-06	0.004594	6.209e-05	0.0005397	74	138	53.6232	ACACA,PIK3R3,MKNK1,SOCS1,IRS2,CALM1,CALM3,CBL,CBLB,TRIP10,EIF4E2,CRK,CRKL,CALML4,AKT3,EIF4E,EIF4EBP1,ELK1,FASN,PRKAG2,FOXO1,SORBS1,MTOR,G6PC,PPARGC1A,MKNK2,GRB2,GSK3B,GYS1,HK1,HK2,IKBKB,INSR,IRS1,KRAS,LIPE,NRAS,PDE3B,PDPK1,PHKA1,PHKB,PIK3CA,PIK3CD,PIK3R1,PPP1CB,PPP1CC,PPP1R3A,PPP1R3D,PRKAA1,PRKAA2,PRKAB2,PRKACB,PRKAR1A,PRKAR2A,PRKAR2B,MAPK1,MAPK3,MAPK8,MAPK9,MAPK10,MAP2K1,PTPN1,PTPRF,RAF1,PPP1R3B…
Pathway	1311074	Phospholipase D signaling pathway	BioSystems: KEGG	3.365e-05	0.1126	0.0009623	0.008365	74	146	50.6849	ADCY1,ADCY3,ADCY5,ADCY6,ADCY7,ADCY9,PIP5K1A,PIP5K1B,PIK3R3,DGKD,ARF1,ARF6,RHOA,PLPP1,PLPP3,DGKI,CYTH3,CYTH2,CYTH1,DNM3,DGKB,GAB2,AKT3,LPAR1,LPAR6,PTK2B,MTOR,GNA13,GAB1,GNA12,GNAS,LPAR4,RAPGEF4,GRB2,GRM3,GRM4,GRM5,GRM7,INSR,KRAS,KITLG,NRAS,PDGFA,PDGFB,PDGFRA,PDGFRB,DGKH,PIK3CA,PIK3CD,PIK3R1,PLCB4,PLD1,PLD2,PRKCA,MAPK1,MAPK3,MAP2K1,PTGFR,PTPN11,RAF1,RALA,RALB,RHEB,AGPAT5,RRAS2,MRAS,SOS1,SOS2,PLCB1,…
Pathway	P00047	PDGF signaling pathway	PantherDB	1.969e-09	6.588e-06	2.635e-07	2.291e-06	75	127	59.0551	SRGAP1,NCK2,PIK3R3,ELP1,MKNK1,ARHGAP5,RPS6KA4,RPS6KA5,MAPKAPK2,GAB2,SRGAP3,MYCBP,EHF,ELF1,ELF2,ELF3,ELF4,ELF5,ELK1,ELK4,NIN,ERG,ETS1,VAV3,FLI1,FOS,GAB1,GABPA,MAP3K2,RPS6KA6,MKNK2,GRB2,GSK3B,RERG,ITPR1,ITPR3,JAK1,JUN,ARHGAP12,MAP3K4,ARHGAP42,NCK1,NRAS,PDGFA,PDGFB,PDPK1,PIK3CA,PIK3CD,PIK3R1,PRKCA,PKN2,MAPK1,MAPK3,MAPK6,MAPK7,MAPK8,MAPK10,MAP2K1,RAF1,RASA1,RPS6KA1,RPS6KA2,RPS6KA3,RPS6KB1,NINL,SOS1,S…
Pathway	1269384	GAB1 signalosome	BioSystems: REACTOME	3.406e-09	1.14e-05	3.93e-07	3.417e-06	75	128	58.5938	PIP5K1A,PIP5K1B,PIP4K2B,PIK3R3,TNRC6C,TRIB3,IRS2,FGF18,CD28,CD80,CD86,CDKN1A,CDKN1B,CHUK,KL,CREB1,CSK,AKT3,HBEGF,ERBB3,ERBB4,EREG,FGF2,FGF5,FGF7,FGF9,FGFR1,FGFR3,FGFR2,FOXO1,FOXO3,MTOR,NRG3,GAB1,FRS2,TNRC6A,GRB2,GSK3B,HGF,NRG1,INSR,IRS1,PIK3AP1,MET,KITLG,FOXO4,PDGFA,PDGFB,PDGFRA,PDGFRB,PDPK1,ICOS,PIK3CA,PIK3CD,PIK3R1,PIP4K2A,PPP2CA,PPP2CB,PPP2R1A,PPP2R1B,PPP2R5C,PPP2R5E,MAPK1,MAPK3,PTEN,PTPN11,PX…
Pathway	1383076	Regulation of TP53 Activity	BioSystems: REACTOME	0.002661	8.904	0.04365	0.3794	75	162	46.2963	HIPK1,GATAD2B,PIP4K2B,DYRK2,ATM,PRDM1,CDK5R1,BRCA1,CCNA2,CCNG1,USP2,CDK1,MTA2,CHD4,CHEK1,PLK3,ZNF385A,MAPK14,CSNK2A1,CSNK2A2,NUAK1,DNA2,AKT3,EP300,PHF20,PRKAG2,TAF9B,MTOR,BRPF3,JMY,KMT5A,TOPBP1,SUPT16H,HDAC2,ING2,TP53INP1,MDM4,HIPK2,PDPK1,PIP4K2A,TAF7L,POU4F2,PPP2CA,PPP2CB,PPP2R1A,PPP2R1B,PPP2R5C,PRKAA1,PRKAA2,PRKAB2,MAP2K6,GATAD2A,RAD9A,RBBP4,RBBP8,PIP4K2C,RMI1,SGK1,RNF34,SSRP1,AURKA,TAF1,TAF4,T…
Pathway	921162	FoxO signaling pathway	BioSystems: KEGG	2.409e-09	8.059e-06	2.878e-07	2.502e-06	77	132	58.3333	FBXO32,PIK3R3,FASLG,IRS2,ATM,CCND1,BCL6,CCND2,CCNG2,CDKN1A,CDKN1B,CDKN2B,CHUK,PLK3,HOMER1,CREBBP,MAPK14,GADD45A,AKT3,BCL2L11,S1PR1,EP300,KLF2,PRKAG2,FOXG1,FOXO1,FOXO3,G6PC,PLK4,NLK,PLK2,GRB2,IGF1,IGF1R,IKBKB,IL10,INSR,IRS1,KRAS,SMAD2,SMAD3,SMAD4,FOXO4,NRAS,PDPK1,PIK3CA,PIK3CD,PIK3R1,PRKAA1,PRKAA2,PRKAB2,MAPK1,MAPK3,MAPK8,MAPK9,MAPK10,MAP2K1,PTEN,RAF1,RAG1,RBL2,SGK1,SKP2,SLC2A4,SOD2,SOS1,SOS2,STAT…
Pathway	1435207	Breast cancer	BioSystems: KEGG	7.609e-07	0.002546	3.916e-05	0.0003404	77	144	53.4722	NCOA3,AXIN2,FZD1,FZD4,FZD6,FZD7,JAG1,PIK3R3,APC,TNFSF11,NCOA1,CCND1,FGF18,BRCA1,CDK6,CDKN1A,CSNK1A1,CTNNB1,TCF7L1,AKT3,DVL1,DVL2,DVL3,E2F1,E2F2,E2F3,LEF1,ESR1,FGF2,FGF5,FGF7,FGF9,FGF11,FGF12,FGF13,FGFR1,FOS,MTOR,GRB2,GSK3B,FZD10,IGF1,IGF1R,JUN,KRAS,DLL1,LRP6,LRP5,NOTCH2,NRAS,WNT4,PIK3CA,PIK3CD,PIK3R1,DLL4,MAPK1,MAPK3,MAP2K1,PTEN,RAF1,RB1,RPS6KB1,SOS1,SOS2,SP1,TCF7,TCF7L2,FRAT2,HEY1,HEY2,TP53,WNT1…
Pathway	1383038	Intra-Golgi and retrograde Golgi-to-ER traffic	BioSystems: REACTOME	0.06379	213.4	0.6223	5.409	77	180	42.7778	SYS1,RIC1,ARCN1,ARF1,ARF3,ARF5,VAMP4,STX16,NAPG,CYTH3,CYTH2,CYTH1,VAMP3,RAB9A,KIF3B,RAB3GAP2,KIF23,GOSR1,GCC2,DYNLL2,USP6NL,KIF26A,COG3,RGP1,DYNC1I1,DYNC1LI2,TMED7,STX6,RAB9B,DCTN2,VPS54,RAB6B,TGOLN2,ARFGAP2,KIF1C,GALNT1,GALNT2,DCTN5,MAN1A2,RAB30,TMED10,GOLGA1,GOLGA4,KDELR2,KIF3A,SCOC,IGF2R,KIF2A,KIF5A,KIF5B,KLC1,VTI1A,M6PR,MAN2A2,MAN2A1,RACGAP1,NSF,PAFAH1B1,PAFAH1B2,RAB1A,RAB6A,KIF26B,RHOBTB3,KI…
Pathway	749777	Hippo signaling pathway	BioSystems: KEGG	5.788e-06	0.01937	0.0002176	0.001892	79	154	51.2987	GDF5,AXIN2,FZD1,FZD4,FZD6,FZD7,APC,BIRC2,CCND1,BMP2,BMPR1A,BMPR2,BTRC,LIMD1,CCND2,CCND3,LATS1,CTNNA2,CTNNB1,TCF7L1,DLG2,DLG3,DVL1,DVL2,DVL3,LATS2,PATJ,LEF1,YAP1,MOB1B,BBC3,PARD6B,YWHAQ,GSK3B,FZD10,AJUBA,SAV1,ID1,ID2,NKD1,LLGL2,SMAD1,SMAD2,SMAD3,SMAD4,SMAD7,NF2,WNT4,PPP1CB,PPP1CC,PPP2CA,PPP2CB,PPP2R1A,PPP2R1B,PPP2R2A,SOX2,STK3,WWC1,FBXW11,TCF7,TCF7L2,TEAD1,TEAD3,TGFB2,TGFBR1,TGFBR2,MPP5,GDF6,AMOT,…
Pathway	83071	Tight junction	BioSystems: KEGG	0.001211	4.051	0.02213	0.1924	79	170	46.4706	ACTN4,YBX3,RHOA,RAP2C,CCND1,CACNA1D,WASL,WHAMM,RUNX1,CLDN2,CLDN1,ARHGEF2,CDC42,MAGI1,SLC9A3R1,TJP2,ROCK2,RAPGEF2,F11R,DLG2,DLG3,ACTR3,ACTR2,PATJ,CLDN18,AMOTL2,PRKAG2,RAPGEF6,RAB8B,PARD6B,BVES,CGNL1,TJAP1,ITGB1,JUN,LLGL2,MAP3K1,MAP3K5,RAB8A,AFDN,MSN,MYH1,MYH2,MYH4,MYH9,MYH10,MYL6,NEDD4,NF2,CLDN11,EPB41L4B,PPP2CA,PPP2CB,PPP2R1A,PPP2R1B,PPP2R2A,PRKAA1,PRKAA2,PRKAB2,PRKACB,PRKCE,MAPK8,MAPK9,MAPK10,MY…
Pathway	1026136	Signaling pathways regulating pluripotency of stem cells	BioSystems: KEGG	2.401e-09	8.035e-06	2.878e-07	2.502e-06	80	139	57.554	ACVR1,ACVR1B,ACVR2A,ACVR2B,AXIN2,FZD1,FZD4,FZD6,FZD7,PIK3R3,APC,ZFHX3,BMI1,BMPR1A,BMPR2,KLF4,HAND1,MAPK14,CTNNB1,SETDB1,AKT3,DUSP9,DVL1,DVL2,DVL3,PCGF3,FGF2,FGFR1,FGFR3,FGFR2,PCGF5,GRB2,GSK3B,FZD10,ONECUT1,ID1,ID2,IGF1,IGF1R,IL6ST,INHBB,ISL1,JAK1,JARID2,KRAS,LIF,LIFR,SMAD1,SMAD2,SMAD3,SMAD4,SMAD5,MEIS1,MYF5,NRAS,OTX1,PAX6,WNT4,PIK3CA,PIK3CD,PIK3R1,MAPK1,MAPK3,MAP2K1,RAF1,REST,SKIL,SOX2,STAT3,TCF3…
Pathway	983748	cGMP-PKG signaling pathway	BioSystems: KEGG	5.89e-05	0.1971	0.001615	0.01404	80	163	49.0798	ADCY1,ADCY3,ADCY5,ADCY6,ADCY7,ADCY9,ADORA1,ADRA2A,ADRA2B,ADRB1,ADRB2,ADRB3,SLC25A4,RHOA,PDE5A,IRS2,ATP1A2,ATP1B1,ATP1B2,ATP2A2,ATP2B1,ATP2B2,ATP2B4,CACNA1C,CACNA1D,CALM1,CALM3,CREB3L1,ROCK2,CREB1,ATF2,CREB5,MYLK3,CALML4,AKT3,EDNRB,PPIF,KCNMB2,GNA13,GNA12,GNAI2,GNAI3,GNAQ,GTF2I,INSR,IRS1,ITPR1,ITPR3,KCNMA1,MEF2A,MEF2C,MEF2D,MYLK4,MYLK,PPP1R12A,NFATC3,NFATC4,PDE2A,PDE3A,PDE3B,PLCB4,PPP1CB,PPP1CC,PP…
Pathway	83061	Wnt signaling pathway	BioSystems: KEGG	1.676e-09	5.607e-06	2.534e-07	2.203e-06	82	143	57.3427	AXIN2,FZD1,FZD4,FZD6,FZD7,APC,CHD8,RHOA,CCND1,BTRC,CAMK2A,CAMK2B,CAMK2D,CAMK2G,CCND2,CCND3,ROCK2,CREBBP,CSNK1A1,CSNK2A1,CSNK2A2,CTNNB1,TCF7L1,SOST,DVL1,DVL2,DVL3,SENP2,LEF1,EP300,GPC4,PRICKLE2,CACYBP,NLK,GSK3B,WIF1,FZD10,NKD1,JUN,LRP6,LRP5,SMAD3,SMAD4,NFATC3,NFATC4,WNT4,PLCB4,PPARD,PPP3CA,PPP3CB,PPP3R1,PRKACB,PRKCA,PRKCB,MAPK8,MAPK9,MAPK10,RAC1,TBL1XR1,SFRP4,SIAH1,DAAM1,PLCB1,MAP3K7,FBXW11,TBL1X,…
Pathway	P00005	Angiogenesis	PantherDB	1.615e-08	5.405e-05	1.422e-06	1.236e-05	83	150	55.3333	AXIN2,FZD1,JAG1,NCK2,PIK3R3,APC,RHOA,RHOB,RHOC,SH2D2A,MAPKAPK2,CRK,CRKL,MAPK14,CTNNB1,AKT3,DVL1,DVL2,DVL3,EFNB1,EFNB2,EPHA3,EPHB2,EPHB3,ETS1,F3,FGFR1,FOS,FRS2,GSK3B,HIF1A,RBPJ,JAK1,JUN,KDR,DLL1,NCK1,NOTCH2,NRAS,PAK1,PAK2,PDGFA,PDGFB,PDGFRA,PDGFRB,PIK3C2A,PIK3CA,PIK3CD,PIK3R1,PLD1,PLD2,DLL4,PRKCA,PRKCB,PRKCD,PRKCE,PRKCH,PRKD1,PRKCQ,MAPK1,MAPK3,MAPK8,PTK2,PTPRB,PXN,RAF1,RASA1,MAP2K4,SOS1,SOS2,SRC,S…
Pathway	83059	mTOR signaling pathway	BioSystems: KEGG	2.57e-08	8.598e-05	2.081e-06	1.809e-05	83	151	54.9669	SEH1L,FZD1,FZD4,FZD6,FZD7,ULK1,FNIP2,PIK3R3,RHOA,LAMTOR3,ATP6V1A,ATP6V1B2,ATP6V1C1,ATP6V1E1,CHUK,EIF4E2,ATP6V1G1,DEPDC5,ULK2,SESN2,AKT3,DVL1,DVL2,DVL3,EIF4B,EIF4E,EIF4EBP1,TBC1D7,MTOR,RRAGA,CAB39,RPS6KA6,GRB2,GRB10,GSK3B,FZD10,IGF1,IGF1R,IKBKB,INSR,IRS1,KRAS,LRP6,LRP5,NRAS,PDPK1,WNT4,PIK3CA,PIK3CD,PIK3R1,MIOS,DDIT4,PRKAA1,PRKAA2,PRKCA,PRKCB,MAPK1,MAPK3,MAP2K1,SLC38A9,PTEN,RAF1,RHEB,RPS6KA1,RPS6KA…
Pathway	523016	Transcriptional misregulation in cancer	BioSystems: KEGG	0.0009776	3.271	0.01838	0.1597	83	180	46.1111	ATF1,ATM,BCL2L1,BCL6,BMI1,PER2,RUNX2,RUNX1,RUNX1T1,CCND2,CCNT2,CD86,CD40,CDKN1A,CDKN1B,CEBPA,CEBPB,CCR7,SIN3A,CSF1R,ELK4,ERG,ETV1,ETV4,ETV5,KLF3,EYA1,FOXO1,FLI1,FLT3,DOT1L,SIX4,GRIA3,H3F3A,H3F3B,HDAC2,HHEX,HOXA9,HOXA10,HPGD,ID2,IGF1,IGF1R,LMO2,SMAD1,MAF,MEF2C,MEIS1,MEN1,MET,MLF1,KMT2A,AFF1,MLLT3,MYCN,PAX3,PBX1,PBX3,PDGFA,CDK14,PLAU,PRCC,PTK2,RARA,RELA,GOLPH3L,RXRG,SP1,SPI1,GOLPH3,SS18,TCF3,ZEB1,T…
Pathway	1269185	Downstream signaling events of B Cell Receptor (BCR)	BioSystems: REACTOME	0.0001023	0.3422	0.002674	0.02324	93	199	46.7337	PIP5K1A,PIP5K1B,PIP4K2B,PIK3R3,TNRC6C,TRIB3,IRS2,FGF18,BCL10,BTRC,CD28,CD80,CD86,CDKN1A,CDKN1B,CHUK,KL,PSMF1,CREB1,AKT3,HBEGF,RASGRP1,PSME3,PSMD14,ERBB3,ERBB4,EREG,FGF2,FGF5,FGF7,FGF9,FGFR1,FGFR3,FGFR2,FOXO1,FOXO3,MTOR,CARD11,NRG3,GAB1,FRS2,MALT1,TNRC6A,GRB2,GSK3B,HGF,NRG1,IKBKB,INSR,IRS1,KRAS,PIK3AP1,MET,KITLG,FOXO4,NRAS,PDGFA,PDGFB,PDGFRA,PDGFRB,PDPK1,ICOS,PIK3CA,PIK3CD,PIK3R1,PIP4K2A,PPP2CA,PP…
Pathway	P00034	Integrin signalling pathway	PantherDB	1.849e-10	6.186e-07	3.639e-08	3.163e-07	94	167	56.2874	ACTN4,ACTN2,PIK3R3,ITGA10,ARF1,ARF6,RHOA,RHOB,RHOC,RND3,RAP2C,CAV1,CDC42,COL1A1,COL1A2,COL2A1,COL3A1,COL4A1,COL4A2,COL4A3,COL4A4,COL4A5,COL4A6,COL5A1,COL5A2,COL6A2,COL6A3,COL7A1,COL9A1,COL10A1,COL11A1,COL11A2,COL12A1,COL15A1,COL16A1,COL19A1,COL5A3,CRK,CRKL,CSK,ELMO1,ARPC5,ARPC3,NTN4,DNAJC27,PTK2B,FN1,MAP3K2,ITGA6,ITGA2,ITGA3,ITGA5,ITGA9,ITGAV,ITGB1,ITGB3,ITGB8,LAMA2,LAMB3,LAMC1,LIMS1,MAP3K3,MAP3K…
Pathway	1268766	Transmission across Chemical Synapses	BioSystems: REACTOME	0.007079	23.69	0.09829	0.8544	94	218	43.1193	ABAT,ACTN2,ADCY1,ADCY3,ADCY5,ADCY6,ADCY7,ADCY9,AP2A1,AP2B1,PPFIA4,APBA1,PPFIA3,CASK,CACNA1E,CACNB1,CACNB2,CACNB4,CALM1,CALM3,CAMK2A,CAMK2B,CAMK2D,CAMK2G,CHRNE,AP2M1,GABBR2,CREB1,SLC32A1,DLG3,EPB41L1,NCALD,UNC13B,ARL6IP5,NPTN,CACNG4,GABRA1,GABRA4,GABRB2,GABRB3,GABRG2,GAD1,GLS2,GLS,GLUL,RPS6KA6,GNAI2,GNAI3,GNAL,GNG5,GRIA1,GRIA3,GRIA4,GRIK2,GRIN1,CACFD1,GRIN2B,HSPA8,KCNJ2,KCNJ3,KCNJ12,MYO6,NEFL,NSF,…
Pathway	1017634	cAMP signaling pathway	BioSystems: KEGG	4.484e-07	0.0015	2.543e-05	0.000221	99	198	50	ACOX1,ADCY1,ADCY3,ADCY5,ADCY6,ADCY7,ADCY9,ADCYAP1R1,ADORA1,ADORA2A,ADRB1,ADRB2,PIK3R3,RHOA,ATP1A2,ATP1B1,ATP1B2,ATP2A2,ATP2B1,ATP2B2,ATP2B4,HCN2,BDNF,CACNA1C,CACNA1D,CALM1,CALM3,CAMK2A,CAMK2B,CAMK2D,CAMK2G,CREB3L1,CHRM2,ROCK2,GABBR2,CREB1,CREBBP,CREB5,CALML4,AKT3,DRD1,EP300,ABCC4,PPP1R1B,VAV3,FOS,FSHR,GLI3,GNAI2,GNAI3,GNAS,RAPGEF4,GRIA1,GRIA3,GRIA4,GRIN1,GRIN2B,HTR1E,HTR4,JUN,LIPE,AFDN,PPP1R12A,P…
Pathway	1269440	SOS-mediated signalling	BioSystems: REACTOME	0.01045	34.97	0.1305	1.134	104	248	41.9355	ACTN2,CUL3,LAMTOR3,IRS2,PEA15,FGF18,IQGAP1,KSR1,CALM1,CALM3,CAMK2A,CAMK2B,CAMK2D,CAMK2G,KL,RASAL2,PSMF1,CSK,RAPGEF2,HBEGF,DUSP1,DUSP2,DUSP4,DUSP5,DUSP7,DUSP8,DUSP9,RANBP9,RASGRP1,PSME3,PSMD14,ERBB3,ERBB4,EREG,FGF2,FGF5,FGF7,FGF9,FGFR1,FGFR3,FGFR2,FN1,NRG3,FRS2,GRB2,GRIN1,GRIN2B,DUSP10,HGF,NRG1,IRS1,ITGB3,JAK1,KRAS,SPRED2,MARK3,MET,KITLG,MAP3K11,NEFL,NF1,NRAS,PAQR3,PDGFA,PDGFB,PDGFRA,PDGFRB,PPP2CA…
Pathway	1269383	SHC1 events in EGFR signaling	BioSystems: REACTOME	0.01045	34.97	0.1305	1.134	104	248	41.9355	ACTN2,CUL3,LAMTOR3,IRS2,PEA15,FGF18,IQGAP1,KSR1,CALM1,CALM3,CAMK2A,CAMK2B,CAMK2D,CAMK2G,KL,RASAL2,PSMF1,CSK,RAPGEF2,HBEGF,DUSP1,DUSP2,DUSP4,DUSP5,DUSP7,DUSP8,DUSP9,RANBP9,RASGRP1,PSME3,PSMD14,ERBB3,ERBB4,EREG,FGF2,FGF5,FGF7,FGF9,FGFR1,FGFR3,FGFR2,FN1,NRG3,FRS2,GRB2,GRIN1,GRIN2B,DUSP10,HGF,NRG1,IRS1,ITGB3,JAK1,KRAS,SPRED2,MARK3,MET,KITLG,MAP3K11,NEFL,NF1,NRAS,PAQR3,PDGFA,PDGFB,PDGFRA,PDGFRB,PPP2CA…
Pathway	1269285	RAF/MAP kinase cascade	BioSystems: REACTOME	0.01045	34.97	0.1305	1.134	104	248	41.9355	ACTN2,CUL3,LAMTOR3,IRS2,PEA15,FGF18,IQGAP1,KSR1,CALM1,CALM3,CAMK2A,CAMK2B,CAMK2D,CAMK2G,KL,RASAL2,PSMF1,CSK,RAPGEF2,HBEGF,DUSP1,DUSP2,DUSP4,DUSP5,DUSP7,DUSP8,DUSP9,RANBP9,RASGRP1,PSME3,PSMD14,ERBB3,ERBB4,EREG,FGF2,FGF5,FGF7,FGF9,FGFR1,FGFR3,FGFR2,FN1,NRG3,FRS2,GRB2,GRIN1,GRIN2B,DUSP10,HGF,NRG1,IRS1,ITGB3,JAK1,KRAS,SPRED2,MARK3,MET,KITLG,MAP3K11,NEFL,NF1,NRAS,PAQR3,PDGFA,PDGFB,PDGFRA,PDGFRB,PPP2CA…
Pathway	1269382	GRB2 events in EGFR signaling	BioSystems: REACTOME	0.01045	34.97	0.1305	1.134	104	248	41.9355	ACTN2,CUL3,LAMTOR3,IRS2,PEA15,FGF18,IQGAP1,KSR1,CALM1,CALM3,CAMK2A,CAMK2B,CAMK2D,CAMK2G,KL,RASAL2,PSMF1,CSK,RAPGEF2,HBEGF,DUSP1,DUSP2,DUSP4,DUSP5,DUSP7,DUSP8,DUSP9,RANBP9,RASGRP1,PSME3,PSMD14,ERBB3,ERBB4,EREG,FGF2,FGF5,FGF7,FGF9,FGFR1,FGFR3,FGFR2,FN1,NRG3,FRS2,GRB2,GRIN1,GRIN2B,DUSP10,HGF,NRG1,IRS1,ITGB3,JAK1,KRAS,SPRED2,MARK3,MET,KITLG,MAP3K11,NEFL,NF1,NRAS,PAQR3,PDGFA,PDGFB,PDGFRA,PDGFRB,PPP2CA…
Pathway	868085	Ras signaling pathway	BioSystems: KEGG	3.061e-05	0.1024	0.0009065	0.00788	105	227	46.2555	ABL2,PIK3R3,FASLG,ARF6,RHOA,BCL2L1,FGF18,KSR1,CALM1,CALM3,CDC42,CHUK,RASAL2,PLA2G3,CSF1R,RAPGEF5,GAB2,RASSF5,CALML4,AKT3,RASGRP1,EFNA1,EFNA5,EPHA2,ELK1,PAK4,ETS1,FGF2,FGF5,FGF7,FGF9,FGF11,FGF12,FGF13,FGFR1,FGFR3,FGFR2,VEGFD,GAB1,RALBP1,GNG5,GRB2,GRIN1,GRIN2B,HGF,HTR7,IGF1,IGF1R,IKBKB,INSR,KDR,KRAS,MET,KITLG,AFDN,FOXO4,NF1,NGF,NRAS,PAK1,PAK2,PDGFA,PDGFB,PDGFRA,PDGFRB,GNG2,PIK3CA,PIK3CD,PIK3R1,PLD1…
Pathway	1269183	Signaling by the B Cell Receptor (BCR)	BioSystems: REACTOME	0.0001703	0.5698	0.004012	0.03488	106	236	44.9153	PIP5K1A,PIP5K1B,PIP4K2B,PIK3R3,TNRC6C,TRIB3,IRS2,FGF18,BCL10,BTRC,CALM1,CALM3,CBL,CBLB,CD28,CD80,CD86,CDKN1A,CDKN1B,CHUK,KL,PSMF1,CREB1,AKT3,HBEGF,RASGRP1,PSME3,PSMD14,ERBB3,ERBB4,EREG,FGF2,FGF5,FGF7,FGF9,FGFR1,FGFR3,FGFR2,FOXO1,FOXO3,MTOR,CARD11,NRG3,GAB1,AHCYL1,FRS2,MALT1,TNRC6A,GRB2,GSK3B,HGF,NRG1,IKBKB,INSR,IRS1,ITPR1,ITPR3,KRAS,PIK3AP1,MET,KITLG,FOXO4,NCK1,NRAS,PDGFA,PDGFB,PDGFRA,PDGFRB,PDPK…
Pathway	1269468	Signalling to p38 via RIT and RIN	BioSystems: REACTOME	0.007341	24.56	0.1003	0.8715	106	252	42.0635	ACTN2,CUL3,LAMTOR3,IRS2,PEA15,FGF18,IQGAP1,KSR1,CALM1,CALM3,CAMK2A,CAMK2B,CAMK2D,CAMK2G,KL,RASAL2,PSMF1,CSK,RAPGEF2,HBEGF,DUSP1,DUSP2,DUSP4,DUSP5,DUSP7,DUSP8,DUSP9,RANBP9,RASGRP1,PSME3,PSMD14,ERBB3,ERBB4,EREG,FGF2,FGF5,FGF7,FGF9,FGFR1,FGFR3,FGFR2,FN1,NRG3,FRS2,GRB2,GRIN1,GRIN2B,DUSP10,HGF,NRG1,IRS1,ITGB3,JAK1,KRAS,SPRED2,MARK3,MET,KITLG,MAP3K11,NEFL,NF1,NGF,NRAS,PAQR3,PDGFA,PDGFB,PDGFRA,PDGFRB,PP…
Pathway	1269471	ARMS-mediated activation	BioSystems: REACTOME	0.007341	24.56	0.1003	0.8715	106	252	42.0635	ACTN2,CUL3,LAMTOR3,IRS2,PEA15,FGF18,IQGAP1,KSR1,CALM1,CALM3,CAMK2A,CAMK2B,CAMK2D,CAMK2G,KL,RASAL2,PSMF1,CRK,CSK,RAPGEF2,HBEGF,DUSP1,DUSP2,DUSP4,DUSP5,DUSP7,DUSP8,DUSP9,RANBP9,RASGRP1,PSME3,PSMD14,ERBB3,ERBB4,EREG,FGF2,FGF5,FGF7,FGF9,FGFR1,FGFR3,FGFR2,FN1,NRG3,FRS2,GRB2,GRIN1,GRIN2B,DUSP10,HGF,NRG1,IRS1,ITGB3,JAK1,KRAS,SPRED2,MARK3,MET,KITLG,MAP3K11,NEFL,NF1,NGF,NRAS,PAQR3,PDGFA,PDGFB,PDGFRA,PDGFR…
Pathway	1269470	Frs2-mediated activation	BioSystems: REACTOME	0.009053	30.29	0.1161	1.009	106	253	41.8972	ACTN2,CUL3,LAMTOR3,IRS2,PEA15,FGF18,IQGAP1,KSR1,CALM1,CALM3,CAMK2A,CAMK2B,CAMK2D,CAMK2G,KL,RASAL2,PSMF1,CRKL,CSK,RAPGEF2,HBEGF,DUSP1,DUSP2,DUSP4,DUSP5,DUSP7,DUSP8,DUSP9,RANBP9,RASGRP1,PSME3,PSMD14,ERBB3,ERBB4,EREG,FGF2,FGF5,FGF7,FGF9,FGFR1,FGFR3,FGFR2,FN1,NRG3,FRS2,GRB2,GRIN1,GRIN2B,DUSP10,HGF,NRG1,IRS1,ITGB3,JAK1,KRAS,SPRED2,MARK3,MET,KITLG,MAP3K11,NEFL,NF1,NGF,NRAS,PAQR3,PDGFA,PDGFB,PDGFRA,PDGF…
Pathway	83065	Axon guidance	BioSystems: KEGG	1.036e-15	3.467e-12	6.934e-13	6.028e-12	107	175	61.1429	UNC5A,SRGAP1,SEMA6A,NCK2,PIK3R3,LRRC4C,SEMA4G,RHOA,NRP1,BMPR2,CAMK2A,CAMK2B,CAMK2D,CAMK2G,SEMA5A,CDC42,CFL2,ROCK2,PLXNA4,BOC,SRGAP3,DPYSL2,NTN4,SEMA3D,EFNA1,EFNA5,EFNB1,EFNB2,EFNB3,PLXNC1,EPHA2,EPHA1,EPHA3,EPHA4,EPHA7,EPHA8,EPHB1,EPHB2,EPHB3,PAK4,SEMA3A,SEMA4F,SEMA4B,PARD6B,GNAI2,GNAI3,GSK3B,SSH2,ITGB1,KRAS,ABLIM1,LIMK1,LIMK2,MET,NCK1,NFATC3,NFATC4,NRAS,PAK1,PAK2,PDK1,WNT4,SSH1,SEMA5B,PIK3CA,PIK3…
Pathway	868086	Rap1 signaling pathway	BioSystems: KEGG	2.056e-08	6.88e-05	1.764e-06	1.533e-05	107	210	50.9524	ADCY1,ADCY3,ADCY5,ADCY6,ADCY7,ADCY9,ADORA2A,SIPA1L2,PIK3R3,RHOA,FGF18,CALM1,CALM3,KRIT1,CDC42,MAGI1,CNR1,CRK,CRKL,MAPK14,CSF1R,CTNNB1,CTNND1,RAPGEF2,DOCK4,RAPGEF5,MAGI2,RASSF5,TLN2,CALML4,AKT3,LPAR1,EFNA1,EFNA5,EPHA2,FGF2,FGF5,FGF7,FGF9,FGF11,FGF12,FGF13,FGFR1,FGFR3,FGFR2,VEGFD,FYB1,RAPGEF6,PARD6B,GNAI2,GNAI3,GNAQ,GNAS,LPAR4,RAPGEF4,GRIN1,GRIN2B,HGF,ID1,IGF1,IGF1R,INSR,ITGB1,ITGB3,KDR,KRAS,MET,KI…
Pathway	1269469	Prolonged ERK activation events	BioSystems: REACTOME	0.007591	25.4	0.1026	0.8922	107	255	41.9608	ACTN2,CUL3,LAMTOR3,IRS2,PEA15,FGF18,IQGAP1,KSR1,CALM1,CALM3,CAMK2A,CAMK2B,CAMK2D,CAMK2G,KL,RASAL2,PSMF1,CRK,CRKL,CSK,RAPGEF2,HBEGF,DUSP1,DUSP2,DUSP4,DUSP5,DUSP7,DUSP8,DUSP9,RANBP9,RASGRP1,PSME3,PSMD14,ERBB3,ERBB4,EREG,FGF2,FGF5,FGF7,FGF9,FGFR1,FGFR3,FGFR2,FN1,NRG3,FRS2,GRB2,GRIN1,GRIN2B,DUSP10,HGF,NRG1,IRS1,ITGB3,JAK1,KRAS,SPRED2,MARK3,MET,KITLG,MAP3K11,NEFL,NF1,NGF,NRAS,PAQR3,PDGFA,PDGFB,PDGFRA,…
Pathway	1269632	Signaling by Leptin	BioSystems: REACTOME	0.009345	31.27	0.1193	1.037	107	256	41.7969	ACTN2,CUL3,LAMTOR3,IRS2,PEA15,FGF18,IQGAP1,KSR1,CALM1,CALM3,CAMK2A,CAMK2B,CAMK2D,CAMK2G,KL,RASAL2,PSMF1,CSK,RAPGEF2,HBEGF,DUSP1,DUSP2,DUSP4,DUSP5,DUSP7,DUSP8,DUSP9,RANBP9,RASGRP1,PSME3,PSMD14,ERBB3,ERBB4,EREG,FGF2,FGF5,FGF7,FGF9,FGFR1,FGFR3,FGFR2,FN1,NRG3,FRS2,GRB2,GRIN1,GRIN2B,DUSP10,HGF,NRG1,IRS1,ITGB3,JAK1,KRAS,SPRED2,MARK3,MET,KITLG,MAP3K11,NEFL,NF1,NRAS,PAQR3,PDGFA,PDGFB,PDGFRA,PDGFRB,PPP2CA…
Pathway	83067	Focal adhesion	BioSystems: KEGG	8.184e-11	2.738e-07	1.711e-08	1.488e-07	108	199	54.2714	ACTN4,PIK3R3,ITGA10,BIRC2,XIAP,RHOA,ARHGAP5,CCND1,BCL2,CAV1,CAV2,CCND2,CCND3,CDC42,COL1A1,COL1A2,COL2A1,COL4A1,ROCK2,COL4A2,COL4A3,COL4A4,COL4A5,COL4A6,COL6A2,COL6A3,COL9A1,CRK,CRKL,CTNNB1,MYLK3,DIAPH1,TLN2,AKT3,ELK1,PAK4,VAV3,VEGFD,FN1,GRB2,ARHGAP35,GSK3B,HGF,IGF1,IGF1R,ITGA6,ITGA2,ITGA3,ITGA5,ITGA9,ITGAV,ITGB1,ITGB3,ITGB8,JUN,KDR,LAMA2,LAMB3,LAMC1,MET,MYLK4,MYLK,PPP1R12A,PPP1R12B,PAK1,PAK2,PDGF…
Pathway	1269502	MAPK1/MAPK3 signaling	BioSystems: REACTOME	0.003342	11.18	0.05275	0.4585	108	254	42.5197	ACTN2,CUL3,LAMTOR3,IRS2,PEA15,FGF18,IQGAP1,KSR1,CALM1,CALM3,CAMK2A,CAMK2B,CAMK2D,CAMK2G,CDK1,KL,RASAL2,PSMF1,CSK,RAPGEF2,HBEGF,DUSP1,DUSP2,DUSP4,DUSP5,DUSP7,DUSP8,DUSP9,RANBP9,RASGRP1,PSME3,PSMD14,ERBB3,ERBB4,EREG,FGF2,FGF5,FGF7,FGF9,FGFR1,FGFR3,FGFR2,FN1,NRG3,FRS2,GRB2,GRIN1,GRIN2B,DUSP10,HGF,NRG1,IL6R,IL6ST,IRS1,ITGB3,JAK1,KRAS,SPRED2,MARK3,MET,KITLG,MAP3K11,NEFL,NF1,NRAS,PAQR3,PDGFA,PDGFB,PDGF…
Pathway	1268714	Asparagine N-linked glycosylation	BioSystems: REACTOME	0.8552	1000	5.451	47.38	108	285	37.8947	ANK1,ANK2,ANK3,MCFD2,CNIH2,ARCN1,ARF1,ARF3,ARF5,B4GALT4,NAPG,FPGT,CANX,SEC22C,CTSC,B4GALT6,B4GALT5,COL7A1,CHST10,MPDU1,GOSR1,SEC24C,NUS1,DYNLL2,EDEM1,MLEC,COG3,DDOST,SEC24D,SEC16A,GFPT2,DYNC1I1,DYNC1LI2,GNE,DERL2,TMED7,ST8SIA3,SAR1B,CNIH1,TRIM13,BET1,MARCH6,ST3GAL6,SEC23A,DCTN2,ARFGAP2,ST6GALNAC4,DCTN5,SEC24A,GFPT1,B4GALT1,ST6GAL2,MAN1A2,GMDS,LMAN2,TMED10,KDELR2,TMEM115,GRIA1,SEC23IP,RNF139,MGAT4…
Pathway	1269465	Signalling to RAS	BioSystems: REACTOME	0.00533	17.83	0.07621	0.6625	109	259	42.0849	ACTN2,CUL3,LAMTOR3,IRS2,PEA15,FGF18,IQGAP1,KSR1,CALM1,CALM3,CAMK2A,CAMK2B,CAMK2D,CAMK2G,MAPKAPK2,KL,RASAL2,PSMF1,MAPK14,CSK,RAPGEF2,HBEGF,DUSP1,DUSP2,DUSP4,DUSP5,DUSP7,DUSP8,DUSP9,RANBP9,RASGRP1,PSME3,PSMD14,ERBB3,ERBB4,EREG,FGF2,FGF5,FGF7,FGF9,FGFR1,FGFR3,FGFR2,FN1,NRG3,FRS2,GRB2,GRIN1,GRIN2B,DUSP10,HGF,NRG1,IRS1,ITGB3,JAK1,KRAS,SPRED2,MARK3,MET,KITLG,MAP3K11,NEFL,NF1,NGF,NRAS,PAQR3,PDGFA,PDGFB,…
Pathway	1269322	Interleukin receptor SHC signaling	BioSystems: REACTOME	0.002331	7.798	0.03861	0.3356	110	258	42.6357	ACTN2,CUL3,PIK3R3,LAMTOR3,IRS2,PEA15,FGF18,IQGAP1,KSR1,CALM1,CALM3,CAMK2A,CAMK2B,CAMK2D,CAMK2G,KL,RASAL2,PSMF1,CSK,RAPGEF2,GAB2,HBEGF,DUSP1,DUSP2,DUSP4,DUSP5,DUSP7,DUSP8,DUSP9,RANBP9,RASGRP1,PSME3,PSMD14,ERBB3,ERBB4,EREG,FGF2,FGF5,FGF7,FGF9,FGFR1,FGFR3,FGFR2,FN1,NRG3,FRS2,GRB2,GRIN1,GRIN2B,DUSP10,HGF,NRG1,INPP5D,IRS1,ITGB3,JAK1,KRAS,SPRED2,MARK3,MET,KITLG,MAP3K11,NEFL,NF1,NRAS,PAQR3,PDGFA,PDGFB,P…
Pathway	83089	Regulation of actin cytoskeleton	BioSystems: KEGG	8.831e-10	2.955e-06	1.407e-07	1.223e-06	111	212	52.3585	ACTN4,PIP5K1A,PIP5K1B,PIP4K2B,PIK3R3,ITGA10,APC,RHOA,FGF18,IQGAP1,ARHGEF7,WASF1,WASL,CDC42,CFL2,CHRM2,CHRM5,ROCK2,CRK,CRKL,MYLK3,DIAPH1,DIAPH2,ARPC5,ARPC3,ABI2,PAK4,FGD1,FGF2,FGF5,FGF7,FGF9,FGF11,FGF12,FGF13,VAV3,FGFR1,FGFR3,FGFR2,FN1,GNA13,NCKAP1,IQGAP2,GNA12,ARHGAP35,SSH2,ITGA6,ITGA2,ITGA3,ITGA5,ITGA9,ITGAV,ITGB1,ITGB3,ITGB8,KRAS,PIKFYVE,LIMK1,LIMK2,MYLK4,GIT1,MSN,MYH9,MYH10,MYLK,PPP1R12A,PPP1R…
Pathway	1269321	Interleukin-2 signaling	BioSystems: REACTOME	0.003127	10.46	0.04977	0.4327	112	265	42.2642	ACTN2,CUL3,PIK3R3,LAMTOR3,IRS2,PEA15,FGF18,IQGAP1,KSR1,CALM1,CALM3,CAMK2A,CAMK2B,CAMK2D,CAMK2G,KL,RASAL2,PSMF1,CSK,RAPGEF2,GAB2,HBEGF,DUSP1,DUSP2,DUSP4,DUSP5,DUSP7,DUSP8,DUSP9,RANBP9,RASGRP1,PSME3,PSMD14,ERBB3,ERBB4,EREG,PTK2B,FGF2,FGF5,FGF7,FGF9,FGFR1,FGFR3,FGFR2,FN1,NRG3,FRS2,GRB2,GRIN1,GRIN2B,DUSP10,HGF,NRG1,INPP5D,IRS1,ITGB3,JAK1,KRAS,SPRED2,MARK3,MET,KITLG,MAP3K11,NEFL,NF1,NRAS,PAQR3,PDGFA,P…
Pathway	1269464	Signalling to ERKs	BioSystems: REACTOME	0.003869	12.95	0.05994	0.521	112	266	42.1053	ACTN2,CUL3,LAMTOR3,IRS2,PEA15,FGF18,IQGAP1,KSR1,CALM1,CALM3,CAMK2A,CAMK2B,CAMK2D,CAMK2G,MAPKAPK2,KL,RASAL2,PSMF1,CRK,CRKL,MAPK14,CSK,RAPGEF2,HBEGF,DUSP1,DUSP2,DUSP4,DUSP5,DUSP7,DUSP8,DUSP9,RANBP9,RASGRP1,PSME3,PSMD14,ERBB3,ERBB4,EREG,FGF2,FGF5,FGF7,FGF9,FGFR1,FGFR3,FGFR2,FN1,NRG3,FRS2,GRB2,GRIN1,GRIN2B,DUSP10,HGF,NRG1,IRS1,ITGB3,JAK1,KRAS,SPRED2,MARK3,MET,KITLG,MAP3K11,NEFL,NF1,NGF,NRAS,PAQR3,PDG…
Pathway	1269485	VEGFR2 mediated cell proliferation	BioSystems: REACTOME	0.0006834	2.287	0.01329	0.1155	113	261	43.295	ACTN2,CUL3,LAMTOR3,IRS2,PEA15,FGF18,IQGAP1,KSR1,CALM1,CALM3,CAMK2A,CAMK2B,CAMK2D,CAMK2G,KL,RASAL2,PSMF1,CSK,RAPGEF2,HBEGF,DUSP1,DUSP2,DUSP4,DUSP5,DUSP7,DUSP8,DUSP9,RANBP9,RASGRP1,PSME3,PSMD14,ERBB3,ERBB4,EREG,FGF2,FGF5,FGF7,FGF9,FGFR1,FGFR3,FGFR2,FN1,NRG3,AHCYL1,FRS2,GRB2,GRIN1,GRIN2B,DUSP10,HGF,NRG1,IRS1,ITGB3,ITPR1,ITPR3,JAK1,KDR,KRAS,SPRED2,MARK3,MET,KITLG,MAP3K11,NEFL,NF1,NRAS,PAQR3,PDGFA,PDG…
Pathway	1270433	Chromatin organization	BioSystems: REACTOME	0.0167	55.89	0.1962	1.706	114	279	40.8602	KDM5C,ARID1A,TRRAP,GATAD2B,ARID1B,OGT,EP400,ELP1,NCOA1,KDM1B,EED,CCND1,KAT2B,MTA2,CHD4,KMT2C,CLOCK,ATF2,CREBBP,NCOR2,ZZZ3,MORF4L2,KDM4A,JADE3,SETDB1,DNMT3A,SETDB2,KMT5B,EP300,PHF20,MECOM,EZH2,PHF21A,ARID5B,SETD3,CARM1,NCOA2,TADA1,TAF5L,DOT1L,KDM5B,BRPF3,ARID4B,KDM3B,DPY30,MORF4L1,MSL3,KDM2B,KMT5A,KMT5C,WDR5,H2AFX,H2AFZ,HDAC2,MSL1,TADA2B,KMT2A,SETD2,BRWD1,PAX3,PHF2,WDR77,ING3,KANSL1,GATAD2A,NSD3,S…
Pathway	1270434	Chromatin modifying enzymes	BioSystems: REACTOME	0.0167	55.89	0.1962	1.706	114	279	40.8602	KDM5C,ARID1A,TRRAP,GATAD2B,ARID1B,OGT,EP400,ELP1,NCOA1,KDM1B,EED,CCND1,KAT2B,MTA2,CHD4,KMT2C,CLOCK,ATF2,CREBBP,NCOR2,ZZZ3,MORF4L2,KDM4A,JADE3,SETDB1,DNMT3A,SETDB2,KMT5B,EP300,PHF20,MECOM,EZH2,PHF21A,ARID5B,SETD3,CARM1,NCOA2,TADA1,TAF5L,DOT1L,KDM5B,BRPF3,ARID4B,KDM3B,DPY30,MORF4L1,MSL3,KDM2B,KMT5A,KMT5C,WDR5,H2AFX,H2AFZ,HDAC2,MSL1,TADA2B,KMT2A,SETD2,BRWD1,PAX3,PHF2,WDR77,ING3,KANSL1,GATAD2A,NSD3,S…
Pathway	1427866	RET signaling	BioSystems: REACTOME	0.0008191	2.741	0.01557	0.1354	117	273	42.8571	ACTN2,CUL3,PIK3R3,LAMTOR3,IRS2,PEA15,FGF18,IQGAP1,KSR1,CALM1,CALM3,CAMK2A,CAMK2B,CAMK2D,CAMK2G,KL,RASAL2,PSMF1,CSK,RAPGEF2,GAB2,HBEGF,DUSP1,DUSP2,DUSP4,DUSP5,DUSP7,DUSP8,DUSP9,RANBP9,RASGRP1,PSME3,PSMD14,ERBB3,ERBB4,EREG,FGF2,FGF5,FGF7,FGF9,FGFR1,FGFR3,FGFR2,FN1,NRG3,GAB1,FRS2,GRB2,GRB10,GRIN1,GRIN2B,DUSP10,HGF,NRG1,IRS1,ITGB3,JAK1,KRAS,SPRED2,MARK3,MET,KITLG,MAP3K11,NEFL,NF1,NRAS,PAQR3,PDGFA,PDG…
Pathway	1269299	FCERI mediated MAPK activation	BioSystems: REACTOME	0.001024	3.426	0.01903	0.1655	117	274	42.7007	ACTN2,CUL3,LAMTOR3,IRS2,PEA15,FGF18,IQGAP1,KSR1,CALM1,CALM3,CAMK2A,CAMK2B,CAMK2D,CAMK2G,KL,RASAL2,PSMF1,CSK,RAPGEF2,HBEGF,DUSP1,DUSP2,DUSP4,DUSP5,DUSP7,DUSP8,DUSP9,RANBP9,RASGRP1,PSME3,PSMD14,ERBB3,ERBB4,EREG,FGF2,FGF5,FGF7,FGF9,VAV3,FGFR1,FGFR3,FGFR2,FN1,FOS,NRG3,FRS2,GRB2,GRIN1,GRIN2B,DUSP10,HGF,NRG1,IRS1,ITGB3,JAK1,JUN,KRAS,SPRED2,MARK3,MAP3K1,MET,KITLG,MAP3K11,NEFL,NF1,NRAS,PAK1,PAK2,PAQR3,PD…
Pathway	1269323	Interleukin-3, 5 and GM-CSF signaling	BioSystems: REACTOME	0.001024	3.426	0.01903	0.1655	117	274	42.7007	ACTN2,CUL3,PIK3R3,LAMTOR3,IRS2,PEA15,FGF18,IQGAP1,KSR1,CALM1,CALM3,CAMK2A,CAMK2B,CAMK2D,CAMK2G,CBL,KL,RASAL2,PSMF1,CRK,CRKL,CSK,RAPGEF2,GAB2,HBEGF,DUSP1,DUSP2,DUSP4,DUSP5,DUSP7,DUSP8,DUSP9,RANBP9,RASGRP1,PSME3,PSMD14,ERBB3,ERBB4,EREG,FGF2,FGF5,FGF7,FGF9,FGFR1,FGFR3,FGFR2,FN1,NRG3,FRS2,GRB2,GRIN1,GRIN2B,DUSP10,HGF,NRG1,INPP5D,IRS1,ITGB3,JAK1,KRAS,SPRED2,MARK3,MET,KITLG,MAP3K11,NEFL,NF1,NRAS,PAQR3,…
Pathway	373901	HTLV-I infection	BioSystems: KEGG	2.59e-06	0.008665	0.0001125	0.0009782	119	256	46.4844	TRRAP,ADCY1,ADCY3,ADCY5,ADCY6,ADCY7,ADCY9,FZD1,FZD4,FZD6,FZD7,SLC25A4,RANBP3,PIK3R3,APC,XIAP,ATF1,ATM,CDC23,CCND1,BCL2L1,NRP1,KAT2B,CANX,MAP3K14,CCND2,CCND3,CD40,BUB3,CDC27,CDKN1A,CDKN2B,CHEK1,CHUK,TBPL1,CREB1,ATF2,CREBBP,CREM,CTNNB1,TLN2,AKT3,DVL1,DVL2,DVL3,E2F1,E2F2,E2F3,EGR1,EGR2,ELK1,ELK4,EP300,ETS1,FOS,GSK3B,FZD10,IKBKB,IL1R1,JAK1,JUN,KRAS,SMAD2,SMAD3,SMAD4,TP53INP1,MAP3K1,MAP3K3,MSX1,MYB,MY…
Pathway	782000	Proteoglycans in cancer	BioSystems: KEGG	4.008e-16	1.341e-12	3.353e-13	2.914e-12	120	203	59.1133	FZD1,FZD4,FZD6,FZD7,ANK1,ANK2,ANK3,PIK3R3,FAS,FASLG,RHOA,CCND1,IQGAP1,CAMK2A,CAMK2B,CAMK2D,CAMK2G,CASP3,CAV1,CAV2,CBL,CBLB,CD44,CDC42,CDKN1A,ROCK2,MAPK14,CTNNB1,AKT3,HBEGF,EIF4B,ELK1,ERBB3,ERBB4,ESR1,FGF2,FGFR1,FN1,MTOR,GAB1,FRS2,PDCD4,GRB2,FZD10,HGF,HIF1A,HPSE2,HOXD10,HSPG2,IGF1,IGF1R,IHH,IL12B,ITGA2,ITGA5,ITGAV,ITGB1,ITGB3,ITPR1,ITPR3,KDR,KRAS,LUM,SMAD2,MET,MMP2,MSN,PPP1R12A,PPP1R12B,NRAS,PAK1,…
Pathway	1270244	Extracellular matrix organization	BioSystems: REACTOME	0.004378	14.65	0.06525	0.5672	123	298	41.2752	GDF5,ADAM10,ACAN,ITGA10,CASK,ADAM15,ADAM9,BMP1,BMP2,DST,DDR1,P4HA2,CAPN1,CAPN6,CAST,CASP3,SERPINH1,CD44,CD47,NRXN1,COL1A1,COL1A2,COL2A1,COL3A1,COL4A1,COL4A2,COL4A3,COL4A4,COL4A5,COL4A6,COL5A1,COL5A2,COL6A2,COL6A3,COL7A1,COL9A1,COL10A1,COL11A1,COL11A2,COL12A1,COL15A1,COL16A1,COL19A1,ADAMTS3,ADAMTS2,ADAMTS1,COL5A3,HAPLN1,VCAN,SDC3,CTSV,DAG1,COL24A1,F11R,SPOCK3,DMD,DMP1,NTN4,PCOLCE2,ELN,FBLN1,FBN1,F…
Pathway	1270312	NCAM signaling for neurite out-growth	BioSystems: REACTOME	3.302e-05	0.1105	0.0009524	0.008279	124	279	44.4444	ACTN2,CUL3,LAMTOR3,IRS2,PEA15,FGF18,IQGAP1,KSR1,CACNA1I,CACNA1G,CACNA1C,CACNA1D,CACNB1,CACNB2,CACNB4,CALM1,CALM3,CAMK2A,CAMK2B,CAMK2D,CAMK2G,RPS6KA5,KL,RASAL2,COL4A1,COL4A2,COL4A3,COL4A4,COL4A5,COL6A2,COL6A3,COL9A1,PSMF1,CREB1,CSK,RAPGEF2,HBEGF,DUSP1,DUSP2,DUSP4,DUSP5,DUSP7,DUSP8,DUSP9,RANBP9,RASGRP1,PSME3,PSMD14,ERBB3,ERBB4,EREG,FGF2,FGF5,FGF7,FGF9,FGFR1,FGFR3,FGFR2,FN1,NRG3,FRS2,GRB2,GRIN1,GRIN…
Pathway	1269594	Signaling by Wnt	BioSystems: REACTOME	1.358	1000	7.841	68.16	125	340	36.7647	AMER1,TRRAP,AXIN2,FZD1,FZD4,FZD6,FZD7,AP2A1,AP2B1,PIP5K1B,CUL3,APC,XIAP,CHD8,TNRC6C,RHOA,TNKS,BCL9,PYGO2,BTRC,CALM1,CALM3,CAMK2A,CAV1,USP8,AP2M1,CLTC,PSMF1,VPS26A,CREBBP,SOX13,CSNK1A1,CSNK1G2,CSNK2A1,CSNK2A2,CTNNB1,TCF7L1,USP34,SOX7,SOST,TMED5,DVL1,DVL2,DVL3,PSME3,PSMD14,LEF1,EP300,KREMEN1,DACT1,ZNRF3,NLK,TNRC6A,GNG5,GSK3B,RSPO3,WIF1,H2AFX,H2AFZ,H3F3A,H3F3B,ITPR1,ITPR3,LRP6,LRP5,MEN1,RSPO2,BCL9L,…
Pathway	1269431	IRS-mediated signalling	BioSystems: REACTOME	0.0002171	0.7263	0.004941	0.04295	128	298	42.953	ACTN2,CUL3,TRIB3,LAMTOR3,IRS2,PEA15,FGF18,IQGAP1,KSR1,CALM1,CALM3,CAMK2A,CAMK2B,CAMK2D,CAMK2G,KL,RASAL2,PSMF1,CSK,RAPGEF2,HBEGF,DUSP1,DUSP2,DUSP4,DUSP5,DUSP7,DUSP8,DUSP9,RANBP9,RASGRP1,EIF4B,EIF4E,EIF4EBP1,EIF4G1,PSME3,PSMD14,ERBB3,ERBB4,EREG,FGF2,FGF5,FGF7,FGF9,FGFR1,FGFR3,FGFR2,PRKAG2,FN1,MTOR,RRAGA,NRG3,GAB1,CAB39,FRS2,GRB2,GRIN1,GRIN2B,DUSP10,HGF,NRG1,IRS1,ITGB3,JAK1,KRAS,SPRED2,MARK3,MET,KIT…
Pathway	1269429	Insulin receptor signalling cascade	BioSystems: REACTOME	0.0001198	0.4008	0.002925	0.02543	130	301	43.1894	ACTN2,CUL3,TRIB3,LAMTOR3,IRS2,PEA15,FGF18,IQGAP1,KSR1,CALM1,CALM3,CAMK2A,CAMK2B,CAMK2D,CAMK2G,KL,RASAL2,PSMF1,CSK,RAPGEF2,HBEGF,DUSP1,DUSP2,DUSP4,DUSP5,DUSP7,DUSP8,DUSP9,RANBP9,RASGRP1,EIF4B,EIF4E,EIF4EBP1,EIF4G1,PSME3,PSMD14,ERBB3,ERBB4,EREG,FGF2,FGF5,FGF7,FGF9,FGFR1,FGFR3,FGFR2,PRKAG2,FN1,MTOR,RRAGA,NRG3,GAB1,CAB39,FRS2,GRB2,GRB10,GRIN1,GRIN2B,DUSP10,HGF,NRG1,INSR,IRS1,ITGB3,JAK1,KRAS,SPRED2,MA…
Pathway	1269618	IGF1R signaling cascade	BioSystems: REACTOME	0.0001506	0.5039	0.003599	0.03129	130	302	43.0464	ACTN2,CUL3,TRIB3,LAMTOR3,IRS2,PEA15,FGF18,IQGAP1,KSR1,CALM1,CALM3,CAMK2A,CAMK2B,CAMK2D,CAMK2G,KL,RASAL2,PSMF1,CSK,RAPGEF2,HBEGF,DUSP1,DUSP2,DUSP4,DUSP5,DUSP7,DUSP8,DUSP9,RANBP9,RASGRP1,EIF4B,EIF4E,EIF4EBP1,EIF4G1,PSME3,PSMD14,ERBB3,ERBB4,EREG,FGF2,FGF5,FGF7,FGF9,FGFR1,FGFR3,FGFR2,PRKAG2,FN1,MTOR,RRAGA,NRG3,GAB1,CAB39,FRS2,GRB2,GRIN1,GRIN2B,DUSP10,HGF,NRG1,IGF1,IGF1R,IRS1,ITGB3,JAK1,KRAS,SPRED2,MA…
Pathway	1269620	IRS-related events triggered by IGF1R	BioSystems: REACTOME	0.0001506	0.5039	0.003599	0.03129	130	302	43.0464	ACTN2,CUL3,TRIB3,LAMTOR3,IRS2,PEA15,FGF18,IQGAP1,KSR1,CALM1,CALM3,CAMK2A,CAMK2B,CAMK2D,CAMK2G,KL,RASAL2,PSMF1,CSK,RAPGEF2,HBEGF,DUSP1,DUSP2,DUSP4,DUSP5,DUSP7,DUSP8,DUSP9,RANBP9,RASGRP1,EIF4B,EIF4E,EIF4EBP1,EIF4G1,PSME3,PSMD14,ERBB3,ERBB4,EREG,FGF2,FGF5,FGF7,FGF9,FGFR1,FGFR3,FGFR2,PRKAG2,FN1,MTOR,RRAGA,NRG3,GAB1,CAB39,FRS2,GRB2,GRIN1,GRIN2B,DUSP10,HGF,NRG1,IGF1,IGF1R,IRS1,ITGB3,JAK1,KRAS,SPRED2,MA…
Pathway	1269193	Antigen processing: Ubiquitination & Proteasome degradation	BioSystems: REACTOME	0.00195	6.525	0.03306	0.2874	130	314	41.4013	KLHL13,HACE1,KLHL42,FBXO32,CUL3,CUL2,SH3RF1,RNF213,TRIM71,SOCS1,RNF182,CDC23,UBR1,FBXO17,BLMH,HERC3,HERC2,BTRC,TRIM41,UBA3,CBLB,CCNF,CDC27,CDC34,TRIP12,UBE4A,ASB7,HECTD1,PSMF1,RNF19A,RCHY1,NPEPPS,RNF14,RNF7,LTN1,HERC4,RNF144B,WSB1,FBXW2,FBXL5,KLHL3,PJA2,AREL1,FBXO22,FBXO10,ITCH,ZNRF2,KLHL5,RLIM,RNF41,PSME3,PSMD14,FBXO30,MEX3C,ARIH2,SPSB4,RNF138,UBE2J1,FBXW9,ASB1,KBTBD8,TRIM63,UBE2Q2,WWP1,FBXL20,K…
Pathway	1269501	MAPK family signaling cascades	BioSystems: REACTOME	8.688e-06	0.02907	0.0002997	0.002605	131	293	44.7099	NCOA3,ACTN2,CUL3,TNRC6C,CDC14B,CDC14A,LAMTOR3,IRS2,PEA15,FGF18,IQGAP1,KSR1,CALM1,KALRN,CALM3,CAMK2A,CAMK2B,CAMK2D,CAMK2G,CCND3,CDK1,CDC42,KL,RASAL2,PSMF1,CSK,RAPGEF2,HBEGF,DUSP1,DUSP2,DUSP4,DUSP5,DUSP7,DUSP8,DUSP9,RANBP9,RASGRP1,PSME3,PSMD14,ERBB3,ERBB4,EREG,ETV4,CDC42EP2,FGF2,FGF5,FGF7,FGF9,FGFR1,FGFR3,FGFR2,FOXO1,FOXO3,FN1,IGF2BP1,NRG3,FRS2,TNRC6A,GRB2,GRIN1,GRIN2B,DUSP10,HGF,NRG1,DNAJB1,IL6R,I…
Pathway	1269617	Signaling by Type 1 Insulin-like Growth Factor 1 Receptor (IGF1R)	BioSystems: REACTOME	9.964e-05	0.3334	0.002646	0.023	131	303	43.2343	ACTN2,CUL3,CILP,TRIB3,LAMTOR3,IRS2,PEA15,FGF18,IQGAP1,KSR1,CALM1,CALM3,CAMK2A,CAMK2B,CAMK2D,CAMK2G,KL,RASAL2,PSMF1,CSK,RAPGEF2,HBEGF,DUSP1,DUSP2,DUSP4,DUSP5,DUSP7,DUSP8,DUSP9,RANBP9,RASGRP1,EIF4B,EIF4E,EIF4EBP1,EIF4G1,PSME3,PSMD14,ERBB3,ERBB4,EREG,FGF2,FGF5,FGF7,FGF9,FGFR1,FGFR3,FGFR2,PRKAG2,FN1,MTOR,RRAGA,NRG3,GAB1,CAB39,FRS2,GRB2,GRIN1,GRIN2B,DUSP10,HGF,NRG1,IGF1,IGF1R,IRS1,ITGB3,JAK1,KRAS,SPRE…
Pathway	102279	Endocytosis	BioSystems: KEGG	5.008e-11	1.676e-07	1.117e-08	9.71e-08	133	260	51.1538	RAB22A,ADRB1,ADRB2,ADRB3,GRK2,GRK3,AP2A1,AP2B1,PIP5K1A,PIP5K1B,EEA1,AMPH,ARF1,ARF3,ARF5,ARF6,RHOA,SNX4,RAB11A,ASAP2,WASL,CAPZA1,CAPZA2,CAPZB,CAV1,CAV2,CBL,CBLB,USP8,RABEP1,CDC42,CYTH3,CYTH2,CYTH1,AP2M1,SNX6,CLTC,VPS4B,VPS26A,CSF1R,DNM3,RAB11FIP5,ZFYVE16,IST1,GIT2,DNAJC6,ASAP1,CHMP7,ITCH,PDCD6IP,VPS36,ARPC5,ARPC3,SH3GLB1,RNF41,VPS28,EPS15,STAM2,ERBB3,ERBB4,FGFR3,FGFR2,ARAP2,AGAP1,PSD2,CHMP5,ARFGEF…
Pathway	P00057	Wnt signaling pathway	PantherDB	5.576e-06	0.01866	0.000212	0.001843	136	305	44.5902	ACTA1,ACTC1,ACVR1B,ARID1A,AXIN2,FZD1,FZD4,FZD6,FZD7,ADSS,PCDH19,PCDH10,EP400,APC,CCND1,BCL9,BMPR1A,PYGO2,BTRC,CDH2,CDH4,CDH9,CDH10,CDH11,PCDH11Y,CREBBP,CELSR1,CSNK1A1,CSNK1G2,CSNK1G3,CSNK2A1,CSNK2A2,CTNNA2,CTNNB1,TCF7L1,PCDHA9,DVL1,DVL2,DVL3,EDN1,CELSR3,CELSR2,EN2,LEF1,EP300,KREMEN1,FAT1,NLK,SRCAP,PCDH11X,GNAQ,GNG5,GSK3B,FZD10,HDAC2,NKD1,ITPR1,ITPR3,LRP6,LRP5,SMAD1,SMAD4,SMAD5,MYCN,MYH1,MYH2,MYH4…
Pathway	1269428	Signaling by Insulin receptor	BioSystems: REACTOME	0.0006871	2.299	0.01329	0.1155	136	326	41.7178	ACTN2,CUL3,TRIB3,LAMTOR3,IRS2,PEA15,ATP6V1A,ATP6V1B2,ATP6V1C1,ATP6V1E1,FGF18,IQGAP1,KSR1,CALM1,CALM3,CAMK2A,CAMK2B,CAMK2D,CAMK2G,KL,RASAL2,PSMF1,ATP6V1G1,CSK,RAPGEF2,HBEGF,DUSP1,DUSP2,DUSP4,DUSP5,DUSP7,DUSP8,DUSP9,RANBP9,RASGRP1,EIF4B,EIF4E,EIF4EBP1,EIF4G1,PSME3,PSMD14,ERBB3,ERBB4,EREG,FGF2,FGF5,FGF7,FGF9,FGFR1,FGFR3,FGFR2,PRKAG2,FN1,MTOR,RRAGA,NRG3,GAB1,CAB39,FRS2,GRB2,GRB10,GRIN1,GRIN2B,DUSP10,…
Pathway	83048	MAPK signaling pathway	BioSystems: KEGG	1.123e-13	3.758e-10	4.697e-11	4.083e-10	137	255	53.7255	TAOK1,MAP4K3,FAS,FASLG,MKNK1,LAMTOR3,FGF18,BDNF,CACNA1I,CACNA1G,CACNA1C,CACNA1D,CACNA1E,CACNB1,CACNB2,CACNB4,RPS6KA4,MAP3K14,CASP3,CDC25B,CDC42,RPS6KA5,MAPKAPK2,CHUK,MAP4K4,MAP3K8,ATF2,CRK,CRKL,MAPK14,RAPGEF2,GADD45A,AKT3,DUSP1,DUSP2,DUSP4,DUSP5,DUSP7,DUSP8,DUSP9,RASGRP1,ELK1,ELK4,MECOM,FGF2,FGF5,FGF7,FGF9,FGF11,FGF12,FGF13,FGFR1,FGFR3,FGFR2,FOS,CACNG4,NLK,MAP3K2,MAP3K20,RPS6KA6,GNA12,MKNK2,GRB2,…
Pathway	1268763	Neuronal System	BioSystems: REACTOME	0.003077	10.29	0.04926	0.4282	142	351	40.4558	ABAT,KCNH7,ACTN2,ADCY1,ADCY3,ADCY5,ADCY6,ADCY7,ADCY9,LRFN2,NLGN4X,AP2A1,AP2B1,NLGN2,BEGAIN,PPFIA4,APBA1,PPFIA3,CASK,HCN2,CACNA1E,CACNB1,CACNB2,CACNB4,CALM1,CALM3,CAMK2A,CAMK2B,CAMK2D,CAMK2G,SYT7,KCNQ4,DLGAP2,DLGAP1,CHRNE,AP2M1,NRXN3,NRXN1,HOMER1,GABBR2,CREB1,SLC32A1,LRRTM2,DLG2,DLG3,GJC1,KCNK7,EPB41L1,EPB41L2,KCNMB2,NCALD,RTN3,UNC13B,ARL6IP5,PDLIM5,NPTN,CACNG4,GABRA1,GABRA4,GABRB2,GABRB3,GABRG2,G…
Pathway	1269654	Transcriptional Regulation by TP53	BioSystems: REACTOME	0.008069	27	0.1067	0.9277	148	374	39.5722	HIPK1,GATAD2B,CNOT6,PIP4K2B,DYRK2,APAF1,TNRC6C,FAS,CNOT6L,CDK13,LAMTOR3,ZNF420,ATM,BCL6,BID,PRDM1,CDK5R1,BNIP3L,BRCA1,CASP2,CCNA2,CCNE1,CCNG1,CCNH,CCNT2,USP2,CCNE2,CDK1,CDKN1A,CDKN1B,MTA2,CHD4,CHEK1,CNOT8,COX5A,PLK3,COX11,ZNF385A,ATF2,CREBBP,MAPK14,CSNK2A1,CSNK2A2,GADD45A,NUAK1,SESN2,DNA2,AKT3,ARID3A,E2F1,EP300,PHF20,COX16,PRKAG2,CARM1,FOS,TAF9B,MTOR,RRAGA,BBC3,PLK2,BRPF3,GLS2,CDK12,SESN1,JMY,GLS…
Pathway	1269483	VEGFA-VEGFR2 Pathway	BioSystems: REACTOME	7.724e-07	0.002585	3.916e-05	0.0003404	149	333	44.7447	ACTN2,NCK2,CUL3,RHOA,TRIB3,LAMTOR3,IRS2,PEA15,AXL,FGF18,IQGAP1,KSR1,WASF1,CALM1,CALM3,CAMK2A,CAMK2B,CAMK2D,CAMK2G,SH2D2A,CAV1,CDC42,MAPKAPK2,KL,RASAL2,ROCK2,PSMF1,CRK,MAPK14,CSK,CTNNB1,CTNND1,RAPGEF2,ELMO1,AKT3,ABI1,HBEGF,DUSP1,DUSP2,DUSP4,DUSP5,DUSP7,DUSP8,DUSP9,RANBP9,RASGRP1,ABI2,PSME3,PSMD14,ERBB3,ERBB4,EREG,PTK2B,FGF2,FGF5,FGF7,FGF9,VAV3,FGFR1,FGFR3,FGFR2,FN1,MTOR,NRG3,AHCYL1,NCKAP1,FRS2,GRB…
Pathway	1269192	Class I MHC mediated antigen processing & presentation	BioSystems: REACTOME	0.006884	23.03	0.09598	0.8343	149	376	39.6277	KLHL13,HACE1,KLHL42,FBXO32,CUL3,CUL2,SH3RF1,RNF213,TRIM71,SOCS1,VAMP8,RNF182,CDC23,UBR1,SNAP23,FBXO17,BLMH,HERC3,HERC2,BTRC,TRIM41,CANX,UBA3,CBLB,CCNF,CD36,CDC27,CDC34,TRIP12,CHUK,VAMP3,UBE4A,ASB7,HECTD1,PSMF1,RNF19A,RCHY1,NPEPPS,RNF14,RNF7,SEC24C,LTN1,HERC4,CTSV,RNF144B,WSB1,FBXW2,FBXL5,KLHL3,PJA2,AREL1,SEC24D,FBXO22,FBXO10,MRC2,ITCH,ZNRF2,KLHL5,SAR1B,RLIM,RNF41,PSME3,PSMD14,FBXO30,MEX3C,ARIH2,S…
Pathway	1269480	Signaling by VEGF	BioSystems: REACTOME	7.26e-07	0.002429	3.856e-05	0.0003352	152	341	44.5748	ACTN2,NCK2,CUL3,RHOA,TRIB3,LAMTOR3,IRS2,PEA15,AXL,FGF18,IQGAP1,NRP2,NRP1,KSR1,WASF1,CALM1,CALM3,CAMK2A,CAMK2B,CAMK2D,CAMK2G,SH2D2A,CAV1,CDC42,MAPKAPK2,KL,RASAL2,ROCK2,PSMF1,CRK,MAPK14,CSK,CTNNB1,CTNND1,RAPGEF2,ELMO1,AKT3,ABI1,HBEGF,DUSP1,DUSP2,DUSP4,DUSP5,DUSP7,DUSP8,DUSP9,RANBP9,RASGRP1,ABI2,PSME3,PSMD14,ERBB3,ERBB4,EREG,PTK2B,FGF2,FGF5,FGF7,FGF9,VAV3,FGFR1,FGFR3,FGFR2,VEGFD,FN1,MTOR,NRG3,AHCYL1…
Pathway	692234	PI3K-Akt signaling pathway	BioSystems: KEGG	2.27e-07	0.0007595	1.407e-05	0.0001223	154	342	45.0292	PIK3R3,ITGA10,FASLG,CCND1,BCL2,BCL2L1,FGF18,BRCA1,CREB3L1,CCND2,CCND3,CCNE1,CCNE2,OSMR,CDK6,CDKN1A,CDKN1B,CHRM2,CHUK,COL1A1,COL1A2,EIF4E2,COL2A1,COL4A1,COL4A2,COL4A3,COL4A4,COL4A5,COL4A6,COL6A2,COL6A3,COL9A1,CREB1,ATF2,CREB5,CSF1R,CSF3,AKT3,BCL2L11,LPAR1,EFNA1,EFNA5,EPHA2,LPAR6,EIF4B,EIF4E,EIF4EBP1,FGF2,FGF5,FGF7,FGF9,FGF11,FGF12,FGF13,FGFR1,FGFR3,FGFR2,VEGFD,FOXO3,FN1,MTOR,G6PC,GHR,YWHAQ,GNG5,LP…
Pathway	1269487	Signaling by SCF-KIT	BioSystems: REACTOME	6.385e-08	0.0002136	4.644e-06	4.037e-05	155	340	45.5882	ACTN2,PIP5K1A,PIP5K1B,PIP4K2B,CUL3,PIK3R3,TNRC6C,TRIB3,LAMTOR3,SOCS1,IRS2,PEA15,FGF18,IQGAP1,KSR1,CALM1,CALM3,CAMK2A,CAMK2B,CAMK2D,CAMK2G,CBL,CD28,CD80,CD86,CDKN1A,CDKN1B,CHEK1,SOCS6,CHUK,KL,RASAL2,PSMF1,CREB1,CSK,RAPGEF2,GAB2,AKT3,SH2B3,HBEGF,DUSP1,DUSP2,DUSP4,DUSP5,DUSP7,DUSP8,DUSP9,RANBP9,PTPRU,RASGRP1,PSME3,PSMD14,ERBB3,ERBB4,EREG,FGF2,FGF5,FGF7,FGF9,FGFR1,FGFR3,FGFR2,FOXO1,FOXO3,FN1,MTOR,NRG…
Pathway	1269284	DAP12 signaling	BioSystems: REACTOME	1.287e-07	0.0004307	8.446e-06	7.342e-05	161	359	44.8468	ACTN2,ADCY1,ADCY3,ADCY5,ADCY6,ADCY7,ADCY9,GRK2,PIP5K1A,PIP5K1B,PIP4K2B,CUL3,PIK3R3,TNRC6C,TRIB3,LAMTOR3,IRS2,PEA15,FGF18,IQGAP1,KSR1,CALM1,CALM3,CAMK2A,CAMK2B,CAMK2D,CAMK2G,CD28,CD80,CD86,CDKN1A,CDKN1B,CHUK,KL,RASAL2,PSMF1,CREB1,CSK,RAPGEF2,AKT3,HBEGF,DUSP1,DUSP2,DUSP4,DUSP5,DUSP7,DUSP8,DUSP9,RANBP9,RASGRP1,PSME3,PSMD14,ERBB3,ERBB4,EREG,FGF2,FGF5,FGF7,FGF9,VAV3,FGFR1,FGFR3,FGFR2,FOXO1,FOXO3,FN1,M…
Pathway	1269283	DAP12 interactions	BioSystems: REACTOME	4.988e-06	0.01669	0.0001918	0.001668	161	374	43.0481	ACTN2,ADCY1,ADCY3,ADCY5,ADCY6,ADCY7,ADCY9,GRK2,PIP5K1A,PIP5K1B,PIP4K2B,CUL3,PIK3R3,TNRC6C,TRIB3,LAMTOR3,IRS2,PEA15,FGF18,IQGAP1,KSR1,CALM1,CALM3,CAMK2A,CAMK2B,CAMK2D,CAMK2G,CD28,CD80,CD86,CDKN1A,CDKN1B,CHUK,KL,RASAL2,PSMF1,CREB1,CSK,RAPGEF2,AKT3,HBEGF,DUSP1,DUSP2,DUSP4,DUSP5,DUSP7,DUSP8,DUSP9,RANBP9,RASGRP1,PSME3,PSMD14,ERBB3,ERBB4,EREG,FGF2,FGF5,FGF7,FGF9,VAV3,FGFR1,FGFR3,FGFR2,FOXO1,FOXO3,FN1,M…
Pathway	1269479	Downstream signal transduction	BioSystems: REACTOME	2.163e-09	7.238e-06	2.784e-07	2.42e-06	165	355	46.4789	ACTN2,ADCY1,ADCY3,ADCY5,ADCY6,ADCY7,ADCY9,GRK2,PIP5K1A,PIP5K1B,PIP4K2B,NCK2,CUL3,PIK3R3,TNRC6C,TRIB3,LAMTOR3,IRS2,PEA15,FGF18,IQGAP1,KSR1,CALM1,CALM3,CAMK2A,CAMK2B,CAMK2D,CAMK2G,CD28,CD80,CD86,CDKN1A,CDKN1B,CHUK,KL,RASAL2,PSMF1,CREB1,CRK,CRKL,CSK,RAPGEF2,AKT3,HBEGF,DUSP1,DUSP2,DUSP4,DUSP5,DUSP7,DUSP8,DUSP9,RANBP9,RASGRP1,PSME3,PSMD14,ERBB3,ERBB4,EREG,FGF2,FGF5,FGF7,FGF9,FGFR1,FGFR3,FGFR2,FOXO1,FO…
Pathway	1268855	Diseases of signal transduction	BioSystems: REACTOME	6.799e-08	0.0002275	4.84e-06	4.208e-05	167	373	44.7721	AMER1,ADAM10,FZD4,FZD6,JAG1,MIB1,PIK3R3,APC,KIAA1549,AP3B1,TNKS,IRS2,BCR,FGF18,IQGAP1,KSR1,KAT2B,CBL,CCNC,CD28,CD80,CD86,LRRFIP1,CDK8,CDKN1A,CDKN1B,NAPEPLD,CHUK,KL,CLCN6,QKI,RASAL2,PSMF1,BAG4,CREB1,CREBBP,NCOR2,CSK,CSNK1A1,CTNNB1,HDAC9,FGFR1OP2,HDAC4,MAML1,GAB2,AKT3,BCL2L11,HBEGF,DERL2,APH1A,PSME3,PSMD14,EP300,ERBB3,ERBB4,EREG,KREMEN1,FGF2,FGF5,FGF7,FGF9,FGFR1,FGFR3,FGFR2,FKBP1A,FOXO1,FOXO3,FN1,H…
Pathway	1269507	Signaling by Rho GTPases	BioSystems: REACTOME	0.0002381	0.7965	0.005346	0.04647	174	430	40.4651	SEH1L,ABR,FMNL2,SRGAP1,TAOK1,ARHGAP20,ARHGAP21,RHOA,RHOB,RHOC,ARHGAP5,ARHGDIA,STARD13,BCR,IQGAP1,ARHGEF7,WASF1,WASL,CALM1,KALRN,CALM3,FMNL3,ARHGEF2,BUB3,CDC42,CDKN1B,CHN2,TRIP10,RHOU,ARHGAP29,ROCK2,AHCTF1,NSL1,ARHGEF10,ARHGEF3,CTNNB1,ARHGEF26,ARHGAP32,ARHGAP24,STARD8,CKAP5,ARHGEF11,ARHGEF17,RHOBTB1,SRGAP3,ARHGAP44,DIAPH1,DIAPH2,ABI1,DVL1,DVL2,DVL3,ECT2,ARPC5,ARPC3,ACTR3,ACTR2,FAM13A,ABI2,NET1,FAM…
Pathway	1269380	Signaling by EGFR	BioSystems: REACTOME	2.588e-11	8.66e-08	6.662e-09	5.791e-08	175	367	47.6839	ACTN2,ADAM10,ADCY1,ADCY3,ADCY5,ADCY6,ADCY7,ADCY9,GRK2,PIP5K1A,PIP5K1B,PIP4K2B,CUL3,PIK3R3,TNRC6C,TRIB3,LAMTOR3,IRS2,PEA15,FGF18,IQGAP1,KSR1,ARHGEF7,CALM1,CALM3,CAMK2A,CAMK2B,CAMK2D,CAMK2G,CBL,CD28,CD80,CD86,CDC42,CDKN1A,CDKN1B,CHUK,KL,RASAL2,PSMF1,CREB1,LRIG1,CSK,RAPGEF2,AKT3,HBEGF,DUSP1,DUSP2,DUSP4,DUSP5,DUSP7,DUSP8,DUSP9,RANBP9,RASGRP1,PSME3,PSMD14,EPS15,SPRY1,SPRY2,STAM2,ERBB3,ERBB4,EREG,FGF2,…
Pathway	1270414	Cellular responses to stress	BioSystems: REACTOME	0.008125	27.19	0.107	0.9304	175	454	38.5463	SEH1L,ULK1,CUL2,EP400,CBX4,TNRC6C,ARNT,LAMTOR3,CCAR2,ATM,CDC23,ATG4A,EED,ATP7A,BAG1,BMI1,MTMR3,LIMD1,CAMK2A,CAMK2B,CAMK2D,CAMK2G,CCNA2,CCNE1,CCNE2,CDC27,CDK6,CDKN1A,CDKN1B,CDKN2B,CEBPB,MAPKAPK2,MAP4K4,ASF1A,ATG5,PSMF1,MINK1,BAG5,BAG4,BAG2,NOX4,CREBBP,HIGD1A,MAPK14,DYNLL2,WIPI2,ATG13,NUP58,RB1CC1,CHMP7,POM121,NUP153,DNAJB6,E2F1,E2F2,E2F3,PHC1,PHC2,PSME3,PSMD14,EP300,EPAS1,ETS1,EZH2,CITED2,PRKAG2,F…
Pathway	1269478	Signaling by PDGF	BioSystems: REACTOME	1.968e-10	6.587e-07	3.659e-08	3.181e-07	177	379	46.7018	ACTN2,ADCY1,ADCY3,ADCY5,ADCY6,ADCY7,ADCY9,GRK2,PIP5K1A,PIP5K1B,PIP4K2B,NCK2,CUL3,PIK3R3,TNRC6C,TRIB3,LAMTOR3,IRS2,PEA15,FGF18,IQGAP1,KSR1,CALM1,CALM3,CAMK2A,CAMK2B,CAMK2D,CAMK2G,CD28,CD80,CD86,CDKN1A,CDKN1B,CHUK,KL,RASAL2,COL4A1,COL4A2,COL4A3,COL4A4,COL4A5,COL6A2,COL6A3,COL9A1,PSMF1,CREB1,CRK,CRKL,CSK,RAPGEF2,AKT3,HBEGF,DUSP1,DUSP2,DUSP4,DUSP5,DUSP7,DUSP8,DUSP9,RANBP9,RASGRP1,PSME3,PSMD14,ERBB3,E…
Pathway	1269298	Fc epsilon receptor (FCERI) signaling	BioSystems: REACTOME	3.242e-11	1.085e-07	7.749e-09	6.736e-08	180	381	47.2441	ACTN2,PIP5K1A,PIP5K1B,PIP4K2B,CUL3,PIK3R3,TNRC6C,TRIB3,LAMTOR3,IRS2,PEA15,FGF18,IQGAP1,KSR1,BCL10,BTRC,CALM1,CALM3,CAMK2A,CAMK2B,CAMK2D,CAMK2G,CD28,CD80,CD86,CDC34,CDKN1A,CDKN1B,CHUK,KL,RASAL2,PSMF1,CREB1,CSK,RAPGEF2,GAB2,AKT3,HBEGF,DUSP1,DUSP2,DUSP4,DUSP5,DUSP7,DUSP8,DUSP9,RANBP9,RASGRP1,PSME3,PSMD14,ERBB3,ERBB4,EREG,FGF2,FGF5,FGF7,FGF9,VAV3,FGFR1,FGFR3,FGFR2,FOXO1,FOXO3,FN1,FOS,MTOR,CARD11,NRG3…
Pathway	1269460	NGF signalling via TRKA from the plasma membrane	BioSystems: REACTOME	7.053e-13	2.36e-09	2.622e-10	2.28e-09	188	390	48.2051	ACTN2,ADCY1,ADCY3,ADCY5,ADCY6,ADCY7,ADCY9,ADCYAP1,ADCYAP1R1,ADORA2A,GRK2,AP2A1,AP2B1,PIP5K1A,PIP5K1B,PIP4K2B,CUL3,PIK3R3,TNRC6C,RHOA,TRIB3,LAMTOR3,ATF1,IRS2,PEA15,FGF18,IQGAP1,KSR1,CALM1,CALM3,CAMK2A,CAMK2B,CAMK2D,CAMK2G,CD28,CD80,CD86,CDKN1A,CDKN1B,RPS6KA5,MAPKAPK2,CHUK,AP2M1,KL,CLTC,RASAL2,PSMF1,CREB1,CRK,CRKL,MAPK14,CSK,DNM3,RAPGEF2,AKT3,HBEGF,DUSP1,DUSP2,DUSP4,DUSP5,DUSP7,DUSP8,DUSP9,RANBP9,R…
Pathway	83105	Pathways in cancer	BioSystems: KEGG	3.471e-21	1.161e-17	5.807e-18	5.048e-17	210	395	53.1646	ADCY1,ADCY3,ADCY5,ADCY6,ADCY7,ADCY9,AXIN2,FZD1,FZD4,FZD6,FZD7,CUL2,PIK3R3,APC,BIRC2,XIAP,FAS,FASLG,RHOA,ARNT,CCND1,BCL2,BCL2L1,BCR,FGF18,BID,BMP2,CASP3,RUNX1,RUNX1T1,CBL,CBLB,CCNE1,CCNE2,CDC42,CDK6,CDKN1A,CDKN1B,CDKN2B,CEBPA,CHUK,CKS2,COL4A1,ROCK2,COL4A2,COL4A3,COL4A4,COL4A5,COL4A6,CREBBP,CRK,CRKL,TRAF4,CSF1R,APPL1,CTNNA2,CTNNB1,TCF7L1,DAPK1,ARHGEF11,RASSF5,AKT3,DVL1,DVL2,DVL3,E2F1,E2F2,E2F3,LPAR…
Pathway	1269318	Signaling by Interleukins	BioSystems: REACTOME	0.0001112	0.3721	0.002767	0.02405	210	531	39.548	ACTN2,CUL3,PIK3R3,FASLG,LAMTOR3,SOCS1,IRS2,PEA15,CCND1,BCL2,BCL2L1,BCL6,FGF18,IQGAP1,KSR1,BTRC,CALM1,CALM3,CAMK2A,CAMK2B,CAMK2D,CAMK2G,CASP3,CBL,IL17RE,CD80,CD86,CD36,OSMR,CDKN1A,RHOU,CHUK,KL,RASAL2,CNTFR,COL1A2,PSMF1,MAP3K8,CRK,CRKL,CSF1R,CSF3,CSK,SOCS5,RAPGEF2,GAB2,HBEGF,DUSP1,DUSP2,DUSP4,DUSP5,DUSP7,DUSP8,DUSP9,RANBP9,S1PR1,RASGRP1,PSME3,PSMD14,ERBB3,ERBB4,EREG,F13A1,PTK2B,FGF2,FGF5,FGF7,FGF9,…
Pathway	1269340	Hemostasis	BioSystems: REACTOME	1.128	1000	6.85	59.55	222	640	34.6875	A1BG,ACTN4,ACTN2,ADRA2A,ADRA2B,PIK3R3,ITGA10,APLP2,DGKD,APP,RHOA,RHOB,PDE5A,ATP1B1,ATP1B2,ATP2A2,ATP2B1,ATP2B2,ATP2B4,CD84,C1QBP,DAGLA,CALM1,CALM3,CALU,CAPZA1,CAPZA2,CAPZB,CAV1,SLC7A6,CD36,CD44,CD47,DGKI,CDC42,KIF3B,KIF23,SIN3A,CREBBP,CRK,MAPK14,CSK,SDC3,CXADR,DOCK4,PHACTR2,KIF26A,DGKB,SIRPA,GAB2,F11R,MFN2,DOCK3,AKT3,SH2B3,RASGRP1,SCCPDH,LHFPL2,EP300,KCNMB2,ABCC4,F3,F13A1,PHF21A,FAM3C,VAV3,VEGFD,…
Pathway	1269443	Signalling by NGF	BioSystems: REACTOME	1.782e-16	5.961e-13	1.987e-13	1.727e-12	233	483	48.2402	ABR,ACTN2,ADCY1,ADCY3,ADCY5,ADCY6,ADCY7,ADCY9,ADCYAP1,ADCYAP1R1,ADORA2A,GRK2,AP2A1,AP2B1,PIP5K1A,PIP5K1B,PIP4K2B,CUL3,PIK3R3,TNRC6C,RHOA,ARHGDIA,TRIB3,LAMTOR3,ATF1,IRS2,PEA15,FGF18,IQGAP1,KSR1,ARHGEF7,CALM1,KALRN,CALM3,CAMK2A,CAMK2B,CAMK2D,CAMK2G,CASP2,CASP3,CD28,CD80,CD86,ARHGEF2,CDKN1A,CDKN1B,RPS6KA5,MAPKAPK2,CHUK,AP2M1,KL,CLTC,RASAL2,PSMF1,CREB1,CRK,CRKL,MAPK14,CSK,ARHGEF10,DNM3,ARHGEF3,RAPGEF…
Pathway	1269310	Cytokine Signaling in Immune system	BioSystems: REACTOME	0.02872	96.1	0.3182	2.766	273	763	35.7798	SEH1L,ACTN2,CUL3,PIK3R3,BIRC2,FASLG,PIAS1,TNFSF11,LAMTOR3,SOCS1,IRS2,PEA15,TNFSF9,CCND1,BCL2,BCL2L1,BCL6,FGF18,IQGAP1,KSR1,BTRC,CALM1,CALM3,CAMK2A,CAMK2B,CAMK2D,CAMK2G,MAP3K14,CASP3,UBA3,CBL,IL17RE,CD80,CD86,CD36,CD40,CD44,OSMR,CDKN1A,RHOU,CHUK,KL,ARIH1,RASAL2,CNTFR,COL1A2,EIF4E2,PSMF1,MAP3K8,CRK,CRKL,RSAD2,CSF1R,CSF3,CSK,SOCS5,RAPGEF2,NUP58,GAB2,POM121,NUP153,HBEGF,DUSP1,DUSP2,DUSP4,DUSP5,DUSP7,…
Pathway	1269877	Membrane Trafficking	BioSystems: REACTOME	1.504e-14	5.034e-11	8.389e-12	7.293e-11	276	614	44.9511	SYS1,PICALM,FZD4,ADRB2,GRK2,GRK3,AP2A1,AP2B1,AP1G1,TBC1D14,ULK1,RIC1,AMPH,ANK1,ANK2,ANK3,MCFD2,CNIH2,ALS2,COPS3,APP,AP3B1,DENND1A,ARCN1,MADD,ARF1,ARF3,ARF5,ARF6,VAMP8,VAMP4,STX16,RAB11A,SNAP23,NAPG,SYNJ1,WASL,CALM1,CALM3,HIP1R,FCHO2,CBL,SEC22C,RABEP1,SCARB2,REPS2,CYTH3,CYTH2,CYTH1,CTSC,COPS2,CHRM2,TRIP10,VAMP3,AP2M1,AP1S1,RAB9A,KIF3B,RAB3GAP2,CLTC,COL7A1,KIF23,VPS4B,GOSR1,CPD,NECAP1,SEC24C,GCC2,D…
Pathway	1270303	Axon guidance	BioSystems: REACTOME	1.304e-28	4.362e-25	4.362e-25	3.792e-24	290	554	52.3466	ABL2,ACTN2,ADAM10,UNC5A,AP2A1,AP2B1,SRGAP1,SEMA6A,ALCAM,NCK2,CUL3,ANK1,ANK2,ANK3,PIK3R3,CNTNAP1,ITGA10,SHTN1,RHOA,RHOB,RHOC,LAMTOR3,NUMB,IRS2,PEA15,FGF18,IQGAP1,NRP2,NRP1,KSR1,CDK5R1,ARHGEF7,CACNA1I,CACNA1G,CACNA1C,CACNA1D,CACNB1,CACNB2,WASL,CACNB4,RPS6KA4,CALM1,KALRN,CALM3,CAMK2A,CAMK2B,CAMK2D,CAMK2G,SEMA5A,CDC42,RPS6KA5,AP2M1,KL,CLTC,RASAL2,CNTN1,COL4A1,ROCK2,COL4A2,COL4A3,COL4A4,COL4A5,COL6A2,…
Pathway	1269876	Vesicle-mediated transport	BioSystems: REACTOME	4.796e-14	1.605e-10	2.293e-11	1.993e-10	291	660	44.0909	SYS1,PICALM,FZD4,ADRB2,GRK2,GRK3,AP2A1,AP2B1,AP1G1,TBC1D14,ULK1,RIC1,AMPH,ANK1,ANK2,ANK3,MCFD2,CNIH2,ALS2,COPS3,APP,AP3B1,DENND1A,ARCN1,MADD,ARF1,ARF3,ARF5,ARF6,VAMP8,VAMP4,STX16,RAB11A,SNAP23,NAPG,SYNJ1,WASL,CALM1,CALM3,HIP1R,FCHO2,CBL,SEC22C,RABEP1,CD36,SCARB1,SCARB2,REPS2,CYTH3,CYTH2,CYTH1,CTSC,COPS2,CHRM2,TRIP10,CD163,VAMP3,AP2M1,AP1S1,RAB9A,KIF3B,RAB3GAP2,CLTC,COL1A1,COL1A2,COL3A1,COL4A1,COL…
Pathway	1269171	Adaptive Immune System	BioSystems: REACTOME	3.742e-05	0.1252	0.001039	0.009033	311	826	37.6513	AP2A1,AP2B1,AP1G1,KLHL13,HACE1,KLHL42,PIP5K1A,PIP5K1B,PIP4K2B,FBXO32,CUL3,CUL2,SH3RF1,PIK3R3,RNF213,TRIM71,TNRC6C,ARF1,CD200R1,TRIB3,SOCS1,IRS2,VAMP8,RNF182,CDC23,UBR1,SNAP23,FBXO17,FGF18,BLMH,BTN1A1,BCL10,HERC3,HERC2,BTRC,CALM1,CALM3,TRIM41,CANX,MAP3K14,UBA3,CBL,CBLB,CCNF,CD28,CD80,CD86,CD36,CD40,CDC27,CDC34,CDC42,CDKN1A,CDKN1B,CTSC,TRIP12,CHUK,VAMP3,UBE4A,AP2M1,KL,AP1S1,KIF3B,ASB7,CLTC,HECTD1,P…
Pathway	1268854	Disease	BioSystems: REACTOME	0.0004917	1.645	0.01009	0.08774	318	867	36.6782	SEH1L,AMER1,ACACA,ADAM10,FZD4,FZD6,AP2A1,AP2B1,AP1G1,ACAN,JAG1,MIB1,SLC25A4,PIK3R3,APC,KIAA1549,APP,AP3B1,FASLG,ARF1,TNKS,IRS2,RNMT,RNGTT,BCR,FGF18,IQGAP1,KSR1,KAT2B,CDK5R1,BTRC,THSD7A,CALM1,CALM3,CANX,CAPN1,CAST,SEMA5A,CBL,CCNC,CCNH,CCNT2,CD28,CD80,CD86,CD36,CDC25A,CDC25B,LRRFIP1,CDK8,CDKN1A,CDKN1B,NAPEPLD,CHUK,AP2M1,KL,AP1S1,CLCN6,CLTC,QKI,RASAL2,PSMF1,ADAMTS3,ADAMTS2,ADAMTS1,VPS4B,BAG4,CREB1,C…
Pathway	1268701	Post-translational protein modification	BioSystems: REACTOME	1.334e-05	0.04462	0.0004375	0.003803	384	1041	36.8876	SEH1L,USP9X,SMC1A,RAB22A,MBD6,TRRAP,GALNT16,GALNT13,AXIN2,PARP1,ADRB2,OTULIN,RECK,OGT,ANK1,ANK2,ANK3,MCFD2,USP28,CNIH2,APC,BIRC2,CBX4,USP37,PIAS1,ARCN1,ARF1,ARF3,ARF5,RHOA,ARSB,ART3,RAB40C,TNKS,KDM1B,B4GALT4,RAB11A,NAPG,FPGT,BMI1,KAT2B,BRCA1,VNN1,BCL10,HERC2,FOXK1,SENP5,THSD7A,CALM1,CALM3,CANX,SEMA5A,CCNA2,USP14,USP2,USP10,USP8,SEC22C,SMC3,CDC25A,CDC34,LARGE1,CTSC,B4GALT6,B4GALT5,RAB9A,COL7A1,CHS…
Pathway	1270302	Developmental Biology	BioSystems: REACTOME	6.392e-12	2.139e-08	1.782e-09	1.549e-08	429	1081	39.6855	NCOA3,ABL2,ACTN2,ACVR1B,ACVR2A,ACVR2B,ADAM10,CNOT6,UNC5A,AP2A1,AP2B1,SRGAP1,SEMA6A,ALCAM,NCK2,CUL3,ANK1,ANK2,ANK3,PKP4,PIK3R3,CNTNAP1,ITGA10,SHTN1,RHOA,RHOB,RHOC,NCOA1,LAMTOR3,NUMB,IRS2,PEA15,EED,ADAM23,FGF18,IQGAP1,NRP2,NRP1,KSR1,CDK5R1,BNIP2,ARHGEF7,KLF5,CACNA1I,CACNA1G,CACNA1C,CACNA1D,CACNB1,CACNB2,WASL,CACNB4,RPS6KA4,CALM1,KALRN,CALM3,CAMK2A,CAMK2B,CAMK2D,CAMK2G,CAPN1,SEMA5A,SPAG9,CCNC,CCND3,…
