# Supplementary material for: microRNA–mRNA Networks Linked to Inflammation and Immune System Regulation in Inflammatory Bowel Disease
Source: Biomedicines. 2024 Feb 12;12(2):422. doi: 10.3390/biomedicines12020422 (PMC10886709; doi:10.3390/biomedicines12020422)
Supplement: Supplementary file 1 [file biomedicines-12-00422-s001.zip › biomedicines-2685441-supplementary/Tables/Table S7_miRNA_under_target genes_CD.xlsx]

## Sheet: Supplementary Table 7_miRNA_und
Generated at: 2019/05/27 17:58:49
mirDIP version: 4.1.11.1.
Database version: 4.1.0.3
Gene Symbol -
Micro RNA - hsa-miR-516a-5p
hsa-miR-196b-3p
hsa-miR-192-3p
hsa-miR-141-3p
hsa-miR-378a-3p
hsa-miR-378a-5p
hsa-miR-200a-3p
hsa-miR-194-3p
hsa-miR-200b-3p
hsa-miR-196b-5p
hsa-miR-192-5p
hsa-miR-10b-5p
hsa-miR-200b-5p
hsa-miR-200c-3p
hsa-miR-200a-5p
hsa-miR-196a-5p
hsa-miR-194-5p
hsa-miR-335-5p
hsa-miR-10b-3p
hsa-miR-338-5p
hsa-miR-19b-3p
hsa-miR-629-5p
hsa-miR-629-3p
hsa-miR-16-5p
hsa-miR-505-5p
hsa-miR-28-5p
hsa-miR-151a-5p
hsa-miR-505-3p
hsa-miR-199a-5p
hsa-miR-340-3p
Minimum Score - Very High
Results (18782)
Gene Symbol	Uniprot	Pseudogene	MicroRNA	Integrated Score	Number of Sources	Score Class	Sources
ZMYND11	Q15326		hsa-miR-19b-3p	0.9830648455744	23	Very High	BCmicrO|CoMeTa|Cupid|DIANA|ElMMo3|GenMir++|MBStar|MAMI|microrna.org|MirAncesTar|mirbase|miRDB|MirMAP|MirTar|miRTar2GO|Mirza-G|MultiMiTar|PACCMIT|PicTar|RepTar|RNAhybrid|TargetRank|TargetScan
PAPPA	Q13219		hsa-miR-16-5p	0.974982617880241	23	Very High	BCmicrO|BiTargeting|CoMeTa|Cupid|DIANA|ElMMo3|MBStar|MAMI|microrna.org|MirAncesTar|miRcode|miRDB|MirMAP|MirSNP|MirTar|miRTar2GO|Mirza-G|MultiMiTar|PACCMIT|PicTar|RepTar|TargetRank|TargetScan
FGF2	P09038		hsa-miR-16-5p	0.974979468623039	22	Very High	BCmicrO|BiTargeting|CoMeTa|DIANA|ElMMo3|GenMir++|MBStar|MAMI|microrna.org|MirAncesTar|miRcode|miRDB|MirMAP|MirTar|Mirza-G|MultiMiTar|PACCMIT|PicTar|PITA|RepTar|TargetRank|TargetScan
ZBTB18	Q99592		hsa-miR-19b-3p	0.972784126577549	21	Very High	BCmicrO|CoMeTa|Cupid|DIANA|ElMMo3|GenMir++|MBStar|MAMI|microrna.org|MirAncesTar|miRDB|MirMAP|MirSNP|MirTar|miRTar2GO|Mirza-G|MultiMiTar|PicTar|RepTar|TargetRank|TargetScan
MYH10	P35580		hsa-miR-200a-3p	0.972689326388652	23	Very High	BCmicrO|BiTargeting|CoMeTa|Cupid|DIANA|ElMMo3|GenMir++|MAMI|microrna.org|MirAncesTar|mirbase|miRcode|miRDB|MirMAP|MirTar|miRTar2GO|Mirza-G|PACCMIT|PicTar|RepTar|RNAhybrid|TargetRank|TargetScan
SH3GL2	Q99962		hsa-miR-16-5p	0.97228222329783	22	Very High	BCmicrO|BiTargeting|CoMeTa|Cupid|DIANA|ElMMo3|GenMir++|MBStar|MAMI|microrna.org|MirAncesTar|mirbase|miRcode|miRDB|MirMAP|Mirza-G|MultiMiTar|PACCMIT|PicTar|RepTar|TargetRank|TargetScan
CCNE1	P24864		hsa-miR-16-5p	0.971825476614889	23	Very High	BCmicrO|BiTargeting|CoMeTa|Cupid|DIANA|ElMMo3|MBStar|MAMI|microrna.org|MirAncesTar|mirbase|miRcode|miRDB|MirMAP|MirTar|Mirza-G|MultiMiTar|PACCMIT|PicTar|RepTar|RNAhybrid|TargetRank|TargetScan
FERMT2	Q96AC1		hsa-miR-16-5p	0.971034327517471	25	Very High	BCmicrO|BiTargeting|CoMeTa|Cupid|DIANA|ElMMo3|GenMir++|MBStar|MAMI|microrna.org|MirAncesTar|mirbase|miRcode|miRDB|MirMAP|MirTar|miRTar2GO|Mirza-G|MultiMiTar|PACCMIT|PicTar|RepTar|RNAhybrid|TargetRank|TargetScan
ATXN1	P54253		hsa-miR-19b-3p	0.970901135354516	20	Very High	BCmicrO|BiTargeting|CoMeTa|DIANA|ElMMo3|GenMir++|MBStar|MAMI|microrna.org|MirAncesTar|miRDB|MirMAP|MirSNP|MirTar|Mirza-G|MultiMiTar|PicTar|RepTar|TargetRank|TargetScan
WEE1	P30291		hsa-miR-16-5p	0.969738070941814	24	Very High	BCmicrO|BiTargeting|CoMeTa|Cupid|DIANA|ElMMo3|GenMir++|MBStar|MAMI|microrna.org|MirAncesTar|mirbase|miRcode|miRDB|MirMAP|MirTar|Mirza-G|MultiMiTar|PACCMIT|PicTar|RepTar|RNAhybrid|TargetRank|TargetScan
LONRF1	Q17RB8		hsa-miR-19b-3p	0.969257307746332	22	Very High	BCmicrO|CoMeTa|Cupid|DIANA|ElMMo3|MBStar|MAMI|microrna.org|MirAncesTar|mirbase|miRDB|MirMAP|MirTar|miRTar2GO|Mirza-G|MultiMiTar|PACCMIT|PicTar|RepTar|RNAhybrid|TargetRank|TargetScan
PAFAH1B1	P43034		hsa-miR-16-5p	0.968725626459168	24	Very High	BCmicrO|BiTargeting|CoMeTa|Cupid|DIANA|ElMMo3|MBStar|MAMI|microrna.org|MirAncesTar|miRcode|miRDB|MirMAP|MirSNP|MirTar|miRTar2GO|Mirza-G|MultiMiTar|PACCMIT|PicTar|RepTar|RNAhybrid|TargetRank|TargetScan
ACVR2A	P27037		hsa-miR-16-5p	0.967446692620321	25	Very High	BCmicrO|BiTargeting|CoMeTa|Cupid|DIANA|ElMMo3|MBStar|MAMI|microrna.org|MirAncesTar|mirbase|miRcode|miRDB|MirMAP|MirSNP|MirTar|miRTar2GO|Mirza-G|MultiMiTar|PicTar|PITA|RepTar|RNAhybrid|TargetRank|TargetScan
HOXC8	P31273		hsa-miR-196a-5p	0.967042662389442	20	Very High	BCmicrO|BiTargeting|CoMeTa|Cupid|DIANA|ElMMo3|MAMI|microrna.org|MirAncesTar|mirbase|miRDB|MirMAP|MirTar|Mirza-G|MultiMiTar|PACCMIT|PicTar|RepTar|TargetRank|TargetScan
S1PR1	P21453		hsa-miR-19b-3p	0.966240204770724	19	Very High	BCmicrO|CoMeTa|Cupid|DIANA|ElMMo3|GenMir++|MAMI|microrna.org|mirbase|miRDB|MirMAP|MirTar|miRTar2GO|MultiMiTar|PACCMIT|PicTar|RepTar|TargetRank|TargetScan
PLAG1	Q6DJT9		hsa-miR-16-5p	0.965801021978654	22	Very High	BCmicrO|BiTargeting|CoMeTa|Cupid|DIANA|ElMMo3|GenMir++|MBStar|MAMI|microrna.org|MirAncesTar|miRcode|MirMAP|MirTar|miRTar2GO|Mirza-G|MultiMiTar|PicTar|RepTar|RNAhybrid|TargetRank|TargetScan
EIF4A2	Q14240		hsa-miR-19b-3p	0.965609733770119	16	Very High	BCmicrO|CoMeTa|Cupid|DIANA|ElMMo3|GenMir++|MBStar|MAMI|microrna.org|MirMAP|miRTar2GO|MultiMiTar|PicTar|RepTar|RNAhybrid|TargetScan
DTNA	Q9Y4J8		hsa-miR-19b-3p	0.96494826285651	22	Very High	BCmicrO|CoMeTa|Cupid|DIANA|ElMMo3|GenMir++|MBStar|MAMI|microrna.org|MirAncesTar|miRDB|MirMAP|MirTar|miRTar2GO|Mirza-G|MultiMiTar|PACCMIT|PicTar|RepTar|RNAhybrid|TargetRank|TargetScan
GPR63	Q9BZJ6		hsa-miR-16-5p	0.964920322641105	24	Very High	BCmicrO|BiTargeting|CoMeTa|Cupid|DIANA|ElMMo3|MBStar|MAMI|microrna.org|MirAncesTar|mirbase|miRcode|miRDB|MirMAP|MirTar|miRTar2GO|Mirza-G|MultiMiTar|PACCMIT|PicTar|PITA|RepTar|TargetRank|TargetScan
FMR1	Q06787		hsa-miR-19b-3p	0.963138891357433	23	Very High	BCmicrO|CoMeTa|Cupid|DIANA|ElMMo3|GenMir++|MBStar|MAMI|microrna.org|MirAncesTar|mirbase|miRDB|MirMAP|MirTar|miRTar2GO|Mirza-G|MultiMiTar|PACCMIT|PicTar|RepTar|RNAhybrid|TargetRank|TargetScan
MAP2K4	P45985		hsa-miR-200a-3p	0.96193620813521	23	Very High	BCmicrO|CoMeTa|Cupid|DIANA|ElMMo3|GenMir++|MBStar|MAMI|microrna.org|MirAncesTar|mirbase|miRcode|miRDB|MirMAP|MirSNP|MirTar|Mirza-G|PACCMIT|PicTar|RepTar|RNAhybrid|TargetRank|TargetScan
QKI	Q96PU8		hsa-miR-19b-3p	0.961903351702938	22	Very High	BCmicrO|BiTargeting|CoMeTa|Cupid|DIANA|ElMMo3|MBStar|MAMI|microrna.org|MirAncesTar|miRDB|MirMAP|MirTar|miRTar2GO|Mirza-G|MultiMiTar|PACCMIT|PicTar|RepTar|RNAhybrid|TargetRank|TargetScan
SMAD7	O15105		hsa-miR-16-5p	0.961470198154904	19	Very High	BCmicrO|CoMeTa|DIANA|ElMMo3|GenMir++|MBStar|MAMI|microrna.org|MirAncesTar|miRcode|miRDB|MirMAP|MirTar|Mirza-G|MultiMiTar|PicTar|RNAhybrid|TargetRank|TargetScan
KBTBD8	Q8NFY9		hsa-miR-19b-3p	0.96134580357216	20	Very High	BCmicrO|Cupid|DIANA|ElMMo3|MBStar|MAMI|microrna.org|MirAncesTar|miRDB|MirMAP|MirSNP|MirTar|miRTar2GO|Mirza-G|MultiMiTar|PACCMIT|PicTar|RepTar|TargetRank|TargetScan
SEMA6D	Q8NFY4		hsa-miR-16-5p	0.960952499307881	26	Very High	BCmicrO|BiTargeting|CoMeTa|Cupid|DIANA|ElMMo3|MBStar|MAMI|microrna.org|MirAncesTar|mirbase|miRcode|miRDB|MirMAP|MirSNP|MirTar|miRTar2GO|Mirza-G|MultiMiTar|PACCMIT|PicTar|PITA|RepTar|RNAhybrid|TargetRank|TargetScan
PNRC1	Q12796		hsa-miR-19b-3p	0.96061974443867	22	Very High	BCmicrO|CoMeTa|Cupid|DIANA|ElMMo3|GenMir++|MBStar|MAMI|microrna.org|MirAncesTar|mirbase|miRDB|MirMAP|MirTar|miRTar2GO|Mirza-G|MultiMiTar|PicTar|RepTar|RNAhybrid|TargetRank|TargetScan
DCLK1	O15075		hsa-miR-16-5p	0.960479354671234	24	Very High	BCmicrO|BiTargeting|CoMeTa|Cupid|DIANA|ElMMo3|GenMir++|MBStar|MAMI|microrna.org|MirAncesTar|miRcode|miRDB|MirMAP|MirSNP|MirTar|Mirza-G|MultiMiTar|PACCMIT|PicTar|PITA|RepTar|RNAhybrid|TargetRank
STXBP3	O00186		hsa-miR-16-5p	0.960208101317958	23	Very High	BCmicrO|CoMeTa|Cupid|DIANA|ElMMo3|GenMir++|MAMI|microrna.org|MirAncesTar|mirbase|miRcode|miRDB|MirMAP|MirTar|Mirza-G|MultiMiTar|PACCMIT|PicTar|RepTar|RNA22|RNAhybrid|TargetRank|TargetScan
PDCD4	Q53EL6		hsa-miR-16-5p	0.960116642662321	22	Very High	BCmicrO|BiTargeting|CoMeTa|Cupid|DIANA|ElMMo3|GenMir++|MBStar|MAMI|microrna.org|MirAncesTar|miRcode|miRDB|MirMAP|Mirza-G|MultiMiTar|PACCMIT|PicTar|RepTar|RNAhybrid|TargetRank|TargetScan
CPEB2	Q7Z5Q1		hsa-miR-16-5p	0.960034501725151	22	Very High	BCmicrO|BiTargeting|Cupid|DIANA|ElMMo3|MBStar|MAMI|microrna.org|MirAncesTar|miRcode|miRDB|MirMAP|MirTar|miRTar2GO|Mirza-G|MultiMiTar|PACCMIT|PicTar|RepTar|RNAhybrid|TargetRank|TargetScan
USP15	Q9Y4E8		hsa-miR-16-5p	0.959851905601129	22	Very High	BCmicrO|BiTargeting|CoMeTa|Cupid|DIANA|ElMMo3|MBStar|MAMI|microrna.org|MirAncesTar|miRcode|miRDB|MirMAP|MirTar|Mirza-G|MultiMiTar|PACCMIT|PicTar|RepTar|RNAhybrid|TargetRank|TargetScan
HBP1	O60381		hsa-miR-19b-3p	0.959726844146877	21	Very High	BCmicrO|CoMeTa|Cupid|DIANA|ElMMo3|MBStar|MAMI|microrna.org|MirAncesTar|miRDB|MirMAP|MirTar|miRTar2GO|Mirza-G|MultiMiTar|PACCMIT|PicTar|RepTar|RNAhybrid|TargetRank|TargetScan
RUNX1T1	Q06455		hsa-miR-16-5p	0.95968272652054	24	Very High	BCmicrO|CoMeTa|Cupid|DIANA|ElMMo3|GenMir++|MBStar|MAMI|microrna.org|MirAncesTar|miRcode|miRDB|MirMAP|MirSNP|MirTar|miRTar2GO|Mirza-G|MultiMiTar|PACCMIT|PicTar|RepTar|RNAhybrid|TargetRank|TargetScan
BTRC	Q9Y297		hsa-miR-16-5p	0.95946702732301	20	Very High	BCmicrO|BiTargeting|CoMeTa|Cupid|DIANA|ElMMo3|MAMI|microrna.org|MirAncesTar|miRcode|miRDB|MirMAP|MirTar|Mirza-G|MultiMiTar|PACCMIT|PicTar|RepTar|TargetRank|TargetScan
SMARCA2	P51531		hsa-miR-19b-3p	0.95944044787727	23	Very High	BCmicrO|CoMeTa|Cupid|DIANA|ElMMo3|GenMir++|MBStar|MAMI|microrna.org|MirAncesTar|mirbase|miRDB|MirMAP|MirTar|miRTar2GO|Mirza-G|MultiMiTar|PACCMIT|PicTar|RepTar|RNAhybrid|TargetRank|TargetScan
ZEB2	O60315		hsa-miR-200a-3p	0.959255042135533	22	Very High	BCmicrO|BiTargeting|CoMeTa|Cupid|DIANA|ElMMo3|MBStar|MAMI|microrna.org|MirAncesTar|mirbase|miRcode|miRDB|MirMAP|MirTar|miRTar2GO|Mirza-G|PACCMIT|PicTar|RepTar|RNAhybrid|TargetRank
KCNJ2	P63252		hsa-miR-16-5p	0.959076869284135	18	Very High	BCmicrO|CoMeTa|Cupid|DIANA|ElMMo3|MBStar|MAMI|microrna.org|MirAncesTar|miRcode|miRDB|MirMAP|MirTar|Mirza-G|MultiMiTar|PACCMIT|PicTar|TargetScan
DR1	Q01658		hsa-miR-200a-3p	0.958224994003406	23	Very High	BCmicrO|BiTargeting|CoMeTa|Cupid|DIANA|ElMMo3|GenMir++|MBStar|MAMI|microrna.org|MirAncesTar|mirbase|miRcode|miRDB|MirMAP|MirTar|Mirza-G|PACCMIT|PicTar|RepTar|RNAhybrid|TargetRank|TargetScan
PID1	Q7Z2X4		hsa-miR-16-5p	0.957386790708966	23	Very High	BCmicrO|CoMeTa|Cupid|DIANA|ElMMo3|MBStar|MAMI|microrna.org|MirAncesTar|miRcode|miRDB|MirMAP|MirSNP|MirTar|miRTar2GO|Mirza-G|MultiMiTar|PACCMIT|PicTar|RepTar|RNAhybrid|TargetRank|TargetScan
ACTR2	P61160		hsa-miR-16-5p	0.957234738866316	20	Very High	BCmicrO|CoMeTa|Cupid|DIANA|ElMMo3|GenMir++|MBStar|MAMI|microrna.org|MirAncesTar|miRcode|miRDB|MirMAP|MirTar|miRTar2GO|Mirza-G|MultiMiTar|RNAhybrid|TargetRank|TargetScan
DLL1	O00548		hsa-miR-16-5p	0.956912365571275	20	Very High	BCmicrO|BiTargeting|Cupid|DIANA|ElMMo3|MAMI|microrna.org|MirAncesTar|miRcode|miRDB|MirMAP|MirTar|miRTar2GO|Mirza-G|MultiMiTar|PicTar|RepTar|RNAhybrid|TargetRank|TargetScan
DUSP1	P28562		hsa-miR-200c-3p	0.956893766383318	20	Very High	BCmicrO|CoMeTa|Cupid|DIANA|ElMMo3|GenMir++|MAMI|microrna.org|MirAncesTar|mirbase|miRDB|MirMAP|MirTar|miRTar2GO|Mirza-G|PACCMIT|RepTar|RNAhybrid|TargetRank|TargetScan
CTDSPL	O15194		hsa-miR-16-5p	0.95636293754516	18	Very High	BCmicrO|CoMeTa|Cupid|DIANA|ElMMo3|GenMir++|MAMI|microrna.org|MirAncesTar|miRcode|miRDB|MirMAP|Mirza-G|MultiMiTar|PicTar|RNAhybrid|TargetRank|TargetScan
TLK1	Q9UKI8		hsa-miR-16-5p	0.955682787906651	21	Very High	BCmicrO|CoMeTa|Cupid|DIANA|ElMMo3|MBStar|MAMI|microrna.org|MirAncesTar|miRcode|miRDB|MirMAP|MirTar|Mirza-G|MultiMiTar|PACCMIT|PicTar|RepTar|RNAhybrid|TargetRank|TargetScan
ESR1	P03372		hsa-miR-19b-3p	0.955495094955369	22	Very High	BCmicrO|CoMeTa|Cupid|DIANA|ElMMo3|GenMir++|MBStar|MAMI|microrna.org|MirAncesTar|miRDB|MirMAP|MirTar|miRTar2GO|Mirza-G|MultiMiTar|PACCMIT|PicTar|RepTar|RNAhybrid|TargetRank|TargetScan
RAF1	P04049		hsa-miR-16-5p	0.955290909047006	21	Very High	BCmicrO|CoMeTa|Cupid|DIANA|ElMMo3|GenMir++|MAMI|microrna.org|MirAncesTar|miRcode|miRDB|MirMAP|miRTar2GO|Mirza-G|MultiMiTar|PACCMIT|PicTar|RepTar|RNAhybrid|TargetRank|TargetScan
RAF1	P04049		hsa-miR-19b-3p	0.955198710333774	20	Very High	BCmicrO|CoMeTa|Cupid|DIANA|ElMMo3|GenMir++|MAMI|microrna.org|MirAncesTar|miRDB|MirMAP|MirTar|miRTar2GO|MultiMiTar|PACCMIT|PicTar|RepTar|RNAhybrid|TargetRank|TargetScan
ELOC	Q15369		hsa-miR-200c-3p	0.955179504782304	19	Very High	BCmicrO|CoMeTa|Cupid|DIANA|ElMMo3|GenMir++|MBStar|MAMI|microrna.org|MirAncesTar|miRDB|MirMAP|MirTar|miRTar2GO|Mirza-G|PACCMIT|RNAhybrid|TargetRank|TargetScan
BAMBI	Q13145		hsa-miR-19b-3p	0.9549850931341	22	Very High	BCmicrO|CoMeTa|Cupid|DIANA|ElMMo3|GenMir++|MAMI|microrna.org|MirAncesTar|mirbase|miRDB|MirMAP|MirTar|miRTar2GO|Mirza-G|MultiMiTar|PACCMIT|PicTar|RepTar|RNAhybrid|TargetRank|TargetScan
KIF1B	O60333		hsa-miR-16-5p	0.954930352174077	22	Very High	BCmicrO|BiTargeting|CoMeTa|DIANA|ElMMo3|MBStar|MAMI|microrna.org|MirAncesTar|miRcode|miRDB|MirMAP|MirTar|Mirza-G|MultiMiTar|PicTar|PITA|RepTar|RNA22|RNAhybrid|TargetRank|TargetScan
COL12A1	Q99715		hsa-miR-16-5p	0.954103541984123	22	Very High	BCmicrO|Cupid|DIANA|ElMMo3|MBStar|MAMI|microrna.org|MirAncesTar|miRcode|miRDB|MirMAP|MirSNP|MirTar|miRTar2GO|Mirza-G|MultiMiTar|PACCMIT|PicTar|RepTar|RNAhybrid|TargetRank|TargetScan
SLC12A2	P55011		hsa-miR-16-5p	0.954081506926679	20	Very High	BCmicrO|CoMeTa|Cupid|DIANA|ElMMo3|MBStar|MAMI|microrna.org|MirAncesTar|miRcode|miRDB|MirMAP|MirTar|Mirza-G|MultiMiTar|PicTar|RepTar|RNAhybrid|TargetRank|TargetScan
RNF11	Q9Y3C5		hsa-miR-19b-3p	0.952039448443665	21	Very High	BCmicrO|BiTargeting|CoMeTa|Cupid|DIANA|ElMMo3|MBStar|MAMI|microrna.org|MirAncesTar|mirbase|miRDB|MirMAP|MirTar|Mirza-G|MultiMiTar|PACCMIT|PicTar|RepTar|TargetRank|TargetScan
MOB4	Q9Y3A3		hsa-miR-16-5p	0.951910606929001	22	Very High	BCmicrO|CoMeTa|Cupid|DIANA|ElMMo3|MBStar|MAMI|microrna.org|MirAncesTar|miRcode|miRDB|MirMAP|MirTar|miRTar2GO|Mirza-G|MultiMiTar|PACCMIT|PicTar|RepTar|RNAhybrid|TargetRank|TargetScan
DYNC1I1	O14576		hsa-miR-16-5p	0.951750010246155	22	Very High	BCmicrO|CoMeTa|Cupid|DIANA|ElMMo3|MBStar|MAMI|microrna.org|MirAncesTar|mirbase|miRcode|miRDB|MirMAP|MirTar|Mirza-G|MultiMiTar|PACCMIT|PicTar|RepTar|RNAhybrid|TargetRank|TargetScan
RASGEF1B	Q0VAM2		hsa-miR-16-5p	0.95118439675724	20	Very High	BCmicrO|BiTargeting|DIANA|ElMMo3|MBStar|MAMI|microrna.org|MirAncesTar|mirbase|miRcode|MirMAP|MirTar|Mirza-G|MultiMiTar|PACCMIT|PicTar|RepTar|RNAhybrid|TargetRank|TargetScan
PPM1D	O15297		hsa-miR-16-5p	0.951026843438919	23	Very High	BCmicrO|CoMeTa|Cupid|DIANA|ElMMo3|GenMir++|MBStar|MAMI|microrna.org|MirAncesTar|miRcode|miRDB|MirMAP|MirSNP|MirTar|Mirza-G|MultiMiTar|PACCMIT|PicTar|RepTar|RNAhybrid|TargetRank|TargetScan
PPP2R5E	Q16537		hsa-miR-19b-3p	0.950667898188611	20	Very High	BCmicrO|CoMeTa|Cupid|DIANA|ElMMo3|GenMir++|MBStar|MAMI|microrna.org|MirAncesTar|miRDB|MirMAP|MirTar|Mirza-G|MultiMiTar|PicTar|RepTar|RNAhybrid|TargetRank|TargetScan
NEUROD1	Q13562		hsa-miR-19b-3p	0.950460399071816	18	Very High	BCmicrO|CoMeTa|Cupid|DIANA|ElMMo3|MBStar|MAMI|microrna.org|mirbase|miRDB|MirMAP|MirTar|Mirza-G|MultiMiTar|PACCMIT|PicTar|RepTar|TargetScan
SNRK	Q9NRH2		hsa-miR-16-5p	0.950383554115908	22	Very High	BCmicrO|BiTargeting|CoMeTa|Cupid|DIANA|ElMMo3|GenMir++|MBStar|MAMI|microrna.org|MirAncesTar|miRcode|miRDB|MirMAP|Mirza-G|MultiMiTar|PACCMIT|PicTar|RepTar|RNAhybrid|TargetRank|TargetScan
RAP2C	Q9Y3L5		hsa-miR-19b-3p	0.950350262793949	21	Very High	BCmicrO|CoMeTa|Cupid|DIANA|ElMMo3|MBStar|MAMI|microrna.org|MirAncesTar|miRDB|MirMAP|MirTar|miRTar2GO|Mirza-G|MultiMiTar|PACCMIT|PicTar|RepTar|RNAhybrid|TargetRank|TargetScan
CDK5R1	Q15078		hsa-miR-16-5p	0.949848994271782	22	Very High	BCmicrO|CoMeTa|Cupid|DIANA|ElMMo3|GenMir++|MBStar|MAMI|microrna.org|MirAncesTar|miRcode|miRDB|MirMAP|miRTar2GO|Mirza-G|MultiMiTar|PACCMIT|PicTar|RepTar|RNAhybrid|TargetRank|TargetScan
ACSL4	O60488		hsa-miR-19b-3p	0.949417946040111	21	Very High	BCmicrO|CoMeTa|Cupid|DIANA|ElMMo3|MBStar|MAMI|microrna.org|MirAncesTar|miRDB|MirMAP|MirTar|miRTar2GO|Mirza-G|MultiMiTar|PACCMIT|PicTar|RepTar|RNAhybrid|TargetRank|TargetScan
PITX2	Q99697		hsa-miR-200a-3p	0.9486128382845	22	Very High	BCmicrO|CoMeTa|Cupid|DIANA|ElMMo3|GenMir++|MBStar|MAMI|microrna.org|MirAncesTar|mirbase|miRcode|miRDB|MirMAP|MirTar|Mirza-G|PACCMIT|PicTar|RepTar|RNAhybrid|TargetRank|TargetScan
ANXA7	P20073		hsa-miR-19b-3p	0.948551361086546	22	Very High	BCmicrO|CoMeTa|Cupid|DIANA|ElMMo3|GenMir++|MBStar|MAMI|microrna.org|MirAncesTar|mirbase|miRDB|MirMAP|MirTar|Mirza-G|MultiMiTar|PACCMIT|PicTar|RepTar|RNAhybrid|TargetRank|TargetScan
RBM6	P78332		hsa-miR-16-5p	0.94819887817789	22	Very High	BCmicrO|CoMeTa|Cupid|DIANA|ElMMo3|MBStar|MAMI|microrna.org|MirAncesTar|mirbase|miRcode|miRDB|MirMAP|MirTar|miRTar2GO|MultiMiTar|PACCMIT|PicTar|RepTar|RNAhybrid|TargetRank|TargetScan
AKT3	Q9Y243		hsa-miR-16-5p	0.947881160082352	22	Very High	BCmicrO|CoMeTa|Cupid|DIANA|ElMMo3|MBStar|MAMI|microrna.org|MirAncesTar|miRcode|miRDB|MirMAP|MirTar|miRTar2GO|Mirza-G|MultiMiTar|PACCMIT|PicTar|RepTar|RNAhybrid|TargetRank|TargetScan
ATXN1	P54253		hsa-miR-200a-3p	0.947850358477048	21	Very High	BCmicrO|BiTargeting|CoMeTa|Cupid|DIANA|ElMMo3|GenMir++|MBStar|MAMI|microrna.org|MirAncesTar|mirbase|miRcode|miRDB|MirMAP|MirTar|MultiMiTar|PicTar|RepTar|TargetRank|TargetScan
MYRF	Q9Y2G1		hsa-miR-199a-5p	0.947569207931826	22	Very High	BCmicrO|BiTargeting|CoMeTa|Cupid|DIANA|ElMMo3|MAMI|microrna.org|MirAncesTar|mirbase|miRDB|MirMAP|MirSNP|MirTar|Mirza-G|MultiMiTar|PACCMIT|PicTar|RepTar|RNAhybrid|TargetRank|TargetScan
CUL3	Q13618		hsa-miR-200a-3p	0.94732902843209	23	Very High	BCmicrO|BiTargeting|CoMeTa|DIANA|ElMMo3|GenMir++|MBStar|MAMI|microrna.org|MirAncesTar|miRcode|miRDB|MirMAP|MirSNP|MirTar|miRTar2GO|Mirza-G|PACCMIT|PicTar|RepTar|RNAhybrid|TargetRank|TargetScan
USP25	Q9UHP3		hsa-miR-16-5p	0.947141264403378	22	Very High	BCmicrO|BiTargeting|CoMeTa|DIANA|ElMMo3|MBStar|MAMI|microrna.org|MirAncesTar|miRcode|miRDB|MirMAP|MirTar|miRTar2GO|Mirza-G|MultiMiTar|PACCMIT|PicTar|RepTar|RNAhybrid|TargetRank|TargetScan
MYB	P10242		hsa-miR-16-5p	0.947083322963992	24	Very High	BCmicrO|BiTargeting|CoMeTa|Cupid|DIANA|ElMMo3|MBStar|MAMI|microrna.org|MirAncesTar|mirbase|miRcode|miRDB|MirMAP|MirTar|Mirza-G|MultiMiTar|PACCMIT|PicTar|PITA|RepTar|RNAhybrid|TargetRank|TargetScan
HOXC8	P31273		hsa-miR-196b-5p	0.946975539070641	20	Very High	BiTargeting|CoMeTa|Cupid|DIANA|ElMMo3|MAMI|microrna.org|MirAncesTar|mirbase|mirCoX|miRDB|MirMAP|MirTar|Mirza-G|MultiMiTar|PACCMIT|PicTar|RepTar|TargetRank|TargetScan
NPAS2	Q99743		hsa-miR-19b-3p	0.946721171167091	20	Very High	BCmicrO|CoMeTa|Cupid|DIANA|ElMMo3|GenMir++|MAMI|microrna.org|MirAncesTar|miRDB|MirMAP|MirTar|miRTar2GO|Mirza-G|MultiMiTar|PACCMIT|PicTar|RepTar|TargetRank|TargetScan
FGF7	P21781		hsa-miR-16-5p	0.946693870204509	19	Very High	BCmicrO|CoMeTa|Cupid|DIANA|ElMMo3|GenMir++|MAMI|microrna.org|MirAncesTar|miRcode|miRDB|MirMAP|Mirza-G|MultiMiTar|PicTar|RepTar|RNAhybrid|TargetRank|TargetScan
CSDE1	O75534		hsa-miR-16-5p	0.946581489515391	23	Very High	BCmicrO|BiTargeting|CoMeTa|Cupid|DIANA|ElMMo3|MBStar|MAMI|microrna.org|MirAncesTar|miRcode|miRDB|MirMAP|MirTar|miRTar2GO|Mirza-G|MultiMiTar|PACCMIT|PicTar|RNA22|RNAhybrid|TargetRank|TargetScan
SYBU	Q9NX95		hsa-miR-19b-3p	0.946395566664894	21	Very High	BCmicrO|CoMeTa|Cupid|DIANA|ElMMo3|MBStar|MAMI|microrna.org|MirAncesTar|mirbase|miRDB|MirMAP|MirTar|Mirza-G|MultiMiTar|PACCMIT|PicTar|RepTar|RNAhybrid|TargetRank|TargetScan
PPM1A	P35813		hsa-miR-16-5p	0.946005992041583	23	Very High	BCmicrO|BiTargeting|CoMeTa|Cupid|DIANA|ElMMo3|GenMir++|MBStar|MAMI|microrna.org|MirAncesTar|miRcode|miRDB|MirMAP|MirSNP|MirTar|miRTar2GO|Mirza-G|MultiMiTar|PicTar|RepTar|RNAhybrid|TargetScan
LRP2	P98164		hsa-miR-19b-3p	0.945958730058494	19	Very High	BCmicrO|CoMeTa|Cupid|DIANA|ElMMo3|MBStar|MAMI|microrna.org|MirAncesTar|mirbase|miRDB|MirMAP|MirTar|Mirza-G|MultiMiTar|PACCMIT|PicTar|RepTar|RNAhybrid
TGFB2	P61812		hsa-miR-200a-3p	0.945884614890009	19	Very High	BCmicrO|CoMeTa|Cupid|DIANA|ElMMo3|GenMir++|MBStar|MAMI|microrna.org|MirAncesTar|miRcode|miRDB|MirMAP|MirTar|Mirza-G|PicTar|RepTar|TargetRank|TargetScan
KLF12	Q9Y4X4		hsa-miR-200a-3p	0.945852979125165	21	Very High	BCmicrO|CoMeTa|Cupid|DIANA|ElMMo3|MBStar|MAMI|MirAncesTar|miRcode|miRDB|MirMAP|MirSNP|MirTar|miRTar2GO|Mirza-G|MultiMiTar|PACCMIT|PicTar|RepTar|TargetRank|TargetScan
TLE4	Q04727		hsa-miR-16-5p	0.945656029724576	23	Very High	BCmicrO|BiTargeting|CoMeTa|Cupid|ElMMo3|GenMir++|MBStar|MAMI|microrna.org|MirAncesTar|mirbase|miRcode|miRDB|MirMAP|miRTar2GO|Mirza-G|MultiMiTar|PACCMIT|PicTar|RepTar|RNAhybrid|TargetRank|TargetScan
TFRC	P02786		hsa-miR-200a-3p	0.945414703803781	21	Very High	BCmicrO|BiTargeting|CoMeTa|Cupid|DIANA|ElMMo3|GenMir++|MBStar|MAMI|microrna.org|MirAncesTar|miRcode|miRDB|MirMAP|Mirza-G|PACCMIT|PicTar|RepTar|RNAhybrid|TargetRank|TargetScan
CCNT2	O60583		hsa-miR-16-5p	0.945242942958277	23	Very High	BCmicrO|BiTargeting|CoMeTa|Cupid|DIANA|ElMMo3|MBStar|MAMI|microrna.org|MirAncesTar|mirbase|miRcode|miRDB|MirMAP|MirTar|Mirza-G|MultiMiTar|PACCMIT|PicTar|RepTar|RNAhybrid|TargetRank|TargetScan
SBF2	Q86WG5		hsa-miR-19b-3p	0.945161858793314	20	Very High	BCmicrO|Cupid|DIANA|ElMMo3|MBStar|MAMI|microrna.org|MirAncesTar|miRDB|MirMAP|MirTar|miRTar2GO|Mirza-G|MultiMiTar|PACCMIT|PicTar|RepTar|RNAhybrid|TargetRank|TargetScan
WDR20	Q8TBZ3		hsa-miR-19b-3p	0.944931929178682	21	Very High	BCmicrO|BiTargeting|Cupid|ElMMo3|MBStar|MAMI|microrna.org|MirAncesTar|mirbase|MirMAP|MirSNP|MirTar|miRTar2GO|Mirza-G|MultiMiTar|PACCMIT|PicTar|RepTar|RNAhybrid|TargetRank|TargetScan
BCL2L2	Q92843		hsa-miR-16-5p	0.944611844385899	23	Very High	BCmicrO|BiTargeting|CoMeTa|Cupid|DIANA|ElMMo3|GenMir++|MAMI|microrna.org|MirAncesTar|miRcode|miRDB|MirMAP|MirSNP|MirTar|miRTar2GO|Mirza-G|MultiMiTar|PACCMIT|RepTar|RNAhybrid|TargetRank|TargetScan
N4BP1	O75113		hsa-miR-16-5p	0.944556250607057	19	Very High	BCmicrO|CoMeTa|DIANA|ElMMo3|MBStar|MAMI|microrna.org|MirAncesTar|miRcode|miRDB|MirMAP|MirTar|miRTar2GO|Mirza-G|MultiMiTar|PACCMIT|PicTar|TargetRank|TargetScan
CCSER2	Q9H7U1		hsa-miR-19b-3p	0.944494331522357	21	Very High	BCmicrO|BiTargeting|CoMeTa|Cupid|DIANA|ElMMo3|MBStar|MAMI|microrna.org|MirAncesTar|miRDB|MirMAP|MirTar|miRTar2GO|Mirza-G|MultiMiTar|PicTar|RepTar|RNAhybrid|TargetRank|TargetScan
RAB8B	Q92930		hsa-miR-19b-3p	0.944445383254425	21	Very High	BCmicrO|CoMeTa|Cupid|DIANA|ElMMo3|MBStar|MAMI|microrna.org|MirAncesTar|miRDB|MirMAP|MirTar|miRTar2GO|Mirza-G|MultiMiTar|PACCMIT|PicTar|RepTar|RNAhybrid|TargetRank|TargetScan
SOCS6	O14544		hsa-miR-16-5p	0.944398993757826	21	Very High	BCmicrO|CoMeTa|Cupid|DIANA|ElMMo3|MBStar|MAMI|microrna.org|miRcode|miRDB|MirMAP|MirTar|miRTar2GO|Mirza-G|MultiMiTar|PACCMIT|PicTar|RepTar|RNAhybrid|TargetRank|TargetScan
NCOR2	Q9Y618		hsa-miR-10b-5p	0.944167244846564	22	Very High	BCmicrO|BiTargeting|CoMeTa|Cupid|DIANA|ElMMo3|GenMir++|MBStar|MAMI|microrna.org|MirAncesTar|mirbase|miRDB|MirMAP|MirTar|Mirza-G|PACCMIT|PicTar|RepTar|RNAhybrid|TargetRank|TargetScan
CCND1	P24385		hsa-miR-16-5p	0.943966446729469	20	Very High	BCmicrO|CoMeTa|Cupid|DIANA|ElMMo3|MBStar|MAMI|microrna.org|MirAncesTar|miRcode|miRDB|MirMAP|Mirza-G|MultiMiTar|PACCMIT|PicTar|RepTar|RNAhybrid|TargetRank|TargetScan
FOXF2	Q12947		hsa-miR-19b-3p	0.943616044755734	20	Very High	BCmicrO|CoMeTa|Cupid|DIANA|ElMMo3|GenMir++|MBStar|MAMI|microrna.org|MirAncesTar|mirbase|miRDB|MirMAP|MirTar|Mirza-G|MultiMiTar|PACCMIT|PicTar|TargetRank|TargetScan
HAS2	Q92819		hsa-miR-16-5p	0.943373746266845	21	Very High	BCmicrO|CoMeTa|Cupid|DIANA|ElMMo3|GenMir++|MBStar|MAMI|microrna.org|MirAncesTar|miRcode|miRDB|MirMAP|miRTar2GO|Mirza-G|MultiMiTar|PACCMIT|PicTar|RepTar|RNAhybrid|TargetScan
FEZ2	Q9UHY8		hsa-miR-200c-3p	0.943237770168715	21	Very High	BCmicrO|BiTargeting|CoMeTa|Cupid|DIANA|ElMMo3|GenMir++|MBStar|MAMI|microrna.org|MirAncesTar|mirbase|miRDB|MirMAP|MirTar|miRTar2GO|Mirza-G|RepTar|RNAhybrid|TargetRank|TargetScan
LRP6	O75581		hsa-miR-16-5p	0.943103978701266	24	Very High	BCmicrO|BiTargeting|CoMeTa|Cupid|DIANA|ElMMo3|MBStar|MAMI|microrna.org|MirAncesTar|mirbase|miRcode|miRDB|MirMAP|MirTar|miRTar2GO|Mirza-G|MultiMiTar|PACCMIT|PicTar|RepTar|RNAhybrid|TargetRank|TargetScan
CUL2	Q13617		hsa-miR-16-5p	0.942865092052301	23	Very High	BCmicrO|BiTargeting|CoMeTa|Cupid|DIANA|ElMMo3|GenMir++|MAMI|microrna.org|MirAncesTar|mirbase|miRcode|miRDB|MirMAP|MirTar|miRTar2GO|Mirza-G|MultiMiTar|PACCMIT|PicTar|RepTar|RNAhybrid|TargetScan
E2F3	O00716		hsa-miR-200a-3p	0.942688688941718	22	Very High	BCmicrO|CoMeTa|Cupid|DIANA|ElMMo3|MBStar|MAMI|microrna.org|MirAncesTar|mirbase|miRcode|miRDB|MirMAP|MirSNP|MirTar|miRTar2GO|Mirza-G|PACCMIT|PicTar|RepTar|TargetRank|TargetScan
GLUD1	P00367		hsa-miR-16-5p	0.942561623111736	21	Very High	BCmicrO|CoMeTa|Cupid|DIANA|ElMMo3|GenMir++|MBStar|MAMI|microrna.org|MirAncesTar|miRcode|miRDB|MirMAP|MirTar|miRTar2GO|Mirza-G|MultiMiTar|PicTar|RepTar|TargetRank|TargetScan
RNF111	Q6ZNA4		hsa-miR-19b-3p	0.94246731665726	22	Very High	BCmicrO|BiTargeting|CoMeTa|Cupid|DIANA|ElMMo3|MBStar|MAMI|microrna.org|MirAncesTar|mirbase|miRDB|MirMAP|MirTar|Mirza-G|MultiMiTar|PACCMIT|PicTar|RepTar|RNAhybrid|TargetRank|TargetScan
ZMYND11	Q15326		hsa-miR-196a-5p	0.942307566319184	22	Very High	BCmicrO|BiTargeting|CoMeTa|Cupid|DIANA|ElMMo3|MBStar|MAMI|microrna.org|MirAncesTar|miRDB|MirMAP|MirTar|miRTar2GO|Mirza-G|MultiMiTar|PACCMIT|PicTar|RepTar|RNAhybrid|TargetRank|TargetScan
SLC4A4	Q9Y6R1		hsa-miR-16-5p	0.942060606011106	21	Very High	BCmicrO|CoMeTa|Cupid|DIANA|ElMMo3|GenMir++|MBStar|MAMI|microrna.org|MirAncesTar|miRcode|miRDB|MirMAP|MirTar|Mirza-G|MultiMiTar|PicTar|RepTar|RNAhybrid|TargetRank|TargetScan
RAP1A	P62834		hsa-miR-19b-3p	0.941961545165582	23	Very High	BCmicrO|CoMeTa|Cupid|DIANA|ElMMo3|MBStar|MAMI|microrna.org|MirAncesTar|mirbase|miRDB|MirMAP|MirSNP|MirTar|miRTar2GO|Mirza-G|MultiMiTar|PACCMIT|PicTar|RepTar|RNAhybrid|TargetRank|TargetScan
ELL2	O00472		hsa-miR-19b-3p	0.94133360934904	21	Very High	BCmicrO|CoMeTa|DIANA|ElMMo3|GenMir++|MBStar|MAMI|microrna.org|MirAncesTar|miRDB|MirMAP|MirSNP|MirTar|Mirza-G|MultiMiTar|PACCMIT|PicTar|RepTar|RNAhybrid|TargetRank|TargetScan
PLAG1	Q6DJT9		hsa-miR-200a-3p	0.941331794794383	21	Very High	BCmicrO|BiTargeting|CoMeTa|Cupid|DIANA|ElMMo3|GenMir++|MBStar|MAMI|microrna.org|MirAncesTar|miRcode|MirMAP|MirSNP|MirTar|Mirza-G|PicTar|RepTar|RNAhybrid|TargetRank|TargetScan
2004-08-01	Q9HCK5		hsa-miR-16-5p	0.941310634291064	23	Very High	BCmicrO|BiTargeting|CoMeTa|Cupid|DIANA|ElMMo3|MBStar|MAMI|microrna.org|MirAncesTar|miRcode|miRDB|MirMAP|MirSNP|MirTar|miRTar2GO|Mirza-G|MultiMiTar|PACCMIT|PicTar|RNA22|TargetRank|TargetScan
SYT1	P21579		hsa-miR-19b-3p	0.941269852314791	22	Very High	BCmicrO|CoMeTa|Cupid|DIANA|ElMMo3|MBStar|MAMI|microrna.org|MirAncesTar|miRDB|MirMAP|MirSNP|MirTar|miRTar2GO|Mirza-G|MultiMiTar|PACCMIT|PicTar|RepTar|RNAhybrid|TargetRank|TargetScan
ELAVL2	Q12926		hsa-miR-200a-3p	0.941131528291239	21	Very High	BCmicrO|CoMeTa|Cupid|DIANA|ElMMo3|MBStar|MAMI|microrna.org|MirAncesTar|mirbase|miRcode|miRDB|MirMAP|MirTar|Mirza-G|PACCMIT|PicTar|RepTar|RNAhybrid|TargetRank|TargetScan
PHTF2	Q8N3S3		hsa-miR-19b-3p	0.940926542252786	21	Very High	BCmicrO|CoMeTa|Cupid|DIANA|ElMMo3|MBStar|MAMI|microrna.org|MirAncesTar|miRDB|MirMAP|MirSNP|MirTar|miRTar2GO|Mirza-G|MultiMiTar|PicTar|RepTar|RNAhybrid|TargetRank|TargetScan
PMEPA1	Q969W9		hsa-miR-19b-3p	0.940409018874857	22	Very High	BCmicrO|BiTargeting|CoMeTa|Cupid|DIANA|ElMMo3|MBStar|MAMI|microrna.org|MirAncesTar|miRDB|MirMAP|MirTar|miRTar2GO|Mirza-G|MultiMiTar|PACCMIT|PicTar|RepTar|RNAhybrid|TargetRank|TargetScan
MAP7	Q14244		hsa-miR-16-5p	0.940391529970775	22	Very High	BCmicrO|CoMeTa|Cupid|DIANA|ElMMo3|GenMir++|MBStar|MAMI|microrna.org|MirAncesTar|miRcode|miRDB|MirMAP|MirTar|Mirza-G|MultiMiTar|PACCMIT|PicTar|RepTar|RNAhybrid|TargetRank|TargetScan
ATL2	Q8NHH9		hsa-miR-19b-3p	0.940317322987765	20	Very High	BCmicrO|BiTargeting|CoMeTa|Cupid|ElMMo3|MBStar|MAMI|microrna.org|MirAncesTar|miRDB|MirMAP|MirTar|miRTar2GO|Mirza-G|MultiMiTar|PACCMIT|PicTar|RepTar|RNAhybrid|TargetRank
HELZ	P42694		hsa-miR-16-5p	0.940126992354245	22	Very High	BCmicrO|CoMeTa|DIANA|ElMMo3|GenMir++|MBStar|MAMI|microrna.org|MirAncesTar|mirbase|miRcode|miRDB|MirMAP|MirSNP|MirTar|miRTar2GO|Mirza-G|MultiMiTar|PACCMIT|RepTar|RNAhybrid|TargetScan
NAV3	Q8IVL0		hsa-miR-19b-3p	0.939749344088291	19	Very High	BCmicrO|CoMeTa|Cupid|DIANA|ElMMo3|MBStar|MAMI|microrna.org|MirAncesTar|miRDB|MirMAP|Mirza-G|MultiMiTar|PACCMIT|PicTar|RepTar|RNAhybrid|TargetRank|TargetScan
SLC9A6	Q92581		hsa-miR-196a-5p	0.939614554745418	20	Very High	BCmicrO|BiTargeting|CoMeTa|Cupid|DIANA|ElMMo3|MBStar|MAMI|microrna.org|MirAncesTar|miRDB|MirMAP|MirTar|miRTar2GO|Mirza-G|MultiMiTar|PicTar|RepTar|TargetRank|TargetScan
TSHZ3	Q63HK5		hsa-miR-200a-3p	0.939600295193723	21	Very High	BCmicrO|BiTargeting|Cupid|DIANA|ElMMo3|MAMI|microrna.org|MirAncesTar|mirbase|miRcode|miRDB|MirMAP|MirSNP|MirTar|Mirza-G|PACCMIT|PicTar|RepTar|RNAhybrid|TargetRank|TargetScan
IVNS1ABP	Q9Y6Y0		hsa-miR-19b-3p	0.939506594424667	23	Very High	BCmicrO|BiTargeting|CoMeTa|Cupid|DIANA|ElMMo3|MAMI|microrna.org|MirAncesTar|mirbase|miRDB|MirMAP|MirTar|miRTar2GO|Mirza-G|MultiMiTar|PACCMIT|PicTar|RepTar|RNA22|RNAhybrid|TargetRank|TargetScan
RIN2	Q8WYP3		hsa-miR-19b-3p	0.939190934791035	22	Very High	BCmicrO|CoMeTa|Cupid|DIANA|ElMMo3|MBStar|MAMI|microrna.org|MirAncesTar|miRDB|MirMAP|MirSNP|MirTar|miRTar2GO|Mirza-G|MultiMiTar|PACCMIT|PicTar|RepTar|RNAhybrid|TargetRank|TargetScan
ARMC8	Q8IUR7		hsa-miR-19b-3p	0.939106825836786	21	Very High	BCmicrO|CoMeTa|Cupid|DIANA|ElMMo3|MBStar|MAMI|microrna.org|MirAncesTar|mirbase|miRDB|MirMAP|MirTar|miRTar2GO|Mirza-G|MultiMiTar|PicTar|RepTar|RNAhybrid|TargetRank|TargetScan
YTHDC1	Q96MU7		hsa-miR-16-5p	0.93829215967569	23	Very High	BCmicrO|CoMeTa|Cupid|DIANA|ElMMo3|MBStar|MAMI|microrna.org|MirAncesTar|mirbase|miRcode|miRDB|MirMAP|MirTar|miRTar2GO|Mirza-G|MultiMiTar|PACCMIT|PicTar|RepTar|RNAhybrid|TargetRank|TargetScan
RTN1	Q16799		hsa-miR-19b-3p	0.938261931402304	20	Very High	BCmicrO|CoMeTa|Cupid|DIANA|ElMMo3|GenMir++|MBStar|MAMI|microrna.org|MirAncesTar|miRDB|MirMAP|MirTar|Mirza-G|MultiMiTar|PACCMIT|PicTar|RNAhybrid|TargetRank|TargetScan
SUZ12	Q15022		hsa-miR-19b-3p	0.938142448174913	20	Very High	BCmicrO|CoMeTa|Cupid|DIANA|ElMMo3|GenMir++|MBStar|MAMI|microrna.org|MirAncesTar|MirMAP|MirTar|miRTar2GO|Mirza-G|MultiMiTar|PACCMIT|RepTar|RNAhybrid|TargetRank|TargetScan
GRM7	Q14831		hsa-miR-16-5p	0.93810426291327	21	Very High	BCmicrO|CoMeTa|Cupid|DIANA|ElMMo3|GenMir++|MBStar|MAMI|microrna.org|MirAncesTar|miRcode|miRDB|MirMAP|Mirza-G|MultiMiTar|PACCMIT|PicTar|RepTar|RNAhybrid|TargetRank|TargetScan
ZNF217	O75362		hsa-miR-19b-3p	0.938068297724721	22	Very High	BCmicrO|CoMeTa|Cupid|DIANA|ElMMo3|MBStar|MAMI|microrna.org|MirAncesTar|mirbase|miRDB|MirMAP|MirTar|miRTar2GO|Mirza-G|MultiMiTar|PACCMIT|PicTar|RepTar|RNAhybrid|TargetRank|TargetScan
ADAMTS3	O15072		hsa-miR-16-5p	0.938026582594124	23	Very High	BCmicrO|CoMeTa|Cupid|DIANA|ElMMo3|GenMir++|MBStar|MAMI|microrna.org|MirAncesTar|miRcode|miRDB|MirMAP|MirTar|miRTar2GO|Mirza-G|MultiMiTar|PACCMIT|PicTar|RepTar|RNAhybrid|TargetRank|TargetScan
TGIF2	Q9GZN2		hsa-miR-16-5p	0.937992589611764	21	Very High	BCmicrO|CoMeTa|Cupid|DIANA|ElMMo3|MBStar|MAMI|microrna.org|MirAncesTar|miRcode|miRDB|MirMAP|Mirza-G|MultiMiTar|PACCMIT|PicTar|PITA|RepTar|RNAhybrid|TargetRank|TargetScan
OGT	O15294		hsa-miR-16-5p	0.937722220502224	21	Very High	BCmicrO|CoMeTa|Cupid|DIANA|ElMMo3|GenMir++|MAMI|microrna.org|MirAncesTar|miRcode|miRDB|MirMAP|miRTar2GO|Mirza-G|MultiMiTar|PACCMIT|PicTar|PITA|RepTar|TargetRank|TargetScan
RAI2	Q9Y5P3		hsa-miR-19b-3p	0.937719900738569	19	Very High	BCmicrO|CoMeTa|Cupid|DIANA|ElMMo3|MBStar|MAMI|microrna.org|MirAncesTar|mirbase|MirMAP|Mirza-G|MultiMiTar|PACCMIT|PicTar|RepTar|RNAhybrid|TargetRank|TargetScan
QKI	Q96PU8		hsa-miR-16-5p	0.937685289619607	23	Very High	BCmicrO|BiTargeting|CoMeTa|Cupid|DIANA|ElMMo3|MBStar|MAMI|microrna.org|MirAncesTar|miRcode|miRDB|MirMAP|MirTar|miRTar2GO|Mirza-G|MultiMiTar|PACCMIT|PicTar|RepTar|RNAhybrid|TargetRank|TargetScan
RNF145	Q96MT1		hsa-miR-19b-3p	0.937441373468921	19	Very High	BCmicrO|Cupid|DIANA|ElMMo3|MBStar|MAMI|microrna.org|MirAncesTar|miRDB|MirMAP|MirTar|miRTar2GO|Mirza-G|MultiMiTar|PicTar|RepTar|RNAhybrid|TargetRank|TargetScan
RAP2C	Q9Y3L5		hsa-miR-16-5p	0.937280034160763	23	Very High	BCmicrO|BiTargeting|CoMeTa|Cupid|DIANA|ElMMo3|MBStar|MAMI|microrna.org|MirAncesTar|miRcode|miRDB|MirMAP|MirSNP|MirTar|miRTar2GO|Mirza-G|MultiMiTar|PACCMIT|PicTar|RepTar|RNAhybrid|TargetScan
DNAJA2	O60884		hsa-miR-19b-3p	0.937210560135351	21	Very High	BCmicrO|BiTargeting|CoMeTa|Cupid|DIANA|ElMMo3|MBStar|MAMI|microrna.org|MirAncesTar|mirbase|miRDB|MirMAP|Mirza-G|MultiMiTar|PACCMIT|PicTar|RepTar|RNAhybrid|TargetRank|TargetScan
USP14	P54578		hsa-miR-16-5p	0.93698664730325	24	Very High	BCmicrO|BiTargeting|CoMeTa|Cupid|DIANA|ElMMo3|GenMir++|MBStar|MAMI|microrna.org|MirAncesTar|miRcode|miRDB|MirMAP|MirSNP|MirTar|miRTar2GO|Mirza-G|MultiMiTar|PACCMIT|PicTar|RepTar|RNAhybrid|TargetScan
MAP2K4	P45985		hsa-miR-141-3p	0.936816791160156	23	Very High	BCmicrO|BiTargeting|CoMeTa|Cupid|DIANA|ElMMo3|GenMir++|MBStar|MAMI|microrna.org|MirAncesTar|mirbase|miRcode|mirCoX|miRDB|MirMAP|MirTar|Mirza-G|PACCMIT|RepTar|RNAhybrid|TargetRank|TargetScan
RNF38	Q9H0F5		hsa-miR-19b-3p	0.936578567747875	20	Very High	BCmicrO|CoMeTa|Cupid|DIANA|ElMMo3|MBStar|MAMI|microrna.org|MirAncesTar|miRDB|MirMAP|MirTar|miRTar2GO|Mirza-G|MultiMiTar|PicTar|RepTar|RNAhybrid|TargetRank|TargetScan
ZMYND11	Q15326		hsa-miR-196b-5p	0.936514273861738	22	Very High	BiTargeting|CoMeTa|Cupid|DIANA|ElMMo3|MBStar|MAMI|microrna.org|MirAncesTar|mirCoX|miRDB|MirMAP|MirTar|miRTar2GO|Mirza-G|MultiMiTar|PACCMIT|PicTar|RepTar|RNAhybrid|TargetRank|TargetScan
COPS2	P61201		hsa-miR-16-5p	0.936455838136361	22	Very High	BCmicrO|BiTargeting|CoMeTa|Cupid|DIANA|ElMMo3|MBStar|MAMI|microrna.org|MirAncesTar|mirbase|miRcode|miRDB|MirMAP|MirTar|Mirza-G|MultiMiTar|PACCMIT|PicTar|RNAhybrid|TargetRank|TargetScan
YWHAH	Q04917		hsa-miR-16-5p	0.93634341718818	21	Very High	BCmicrO|CoMeTa|Cupid|DIANA|ElMMo3|MBStar|MAMI|microrna.org|MirAncesTar|miRcode|miRDB|MirMAP|MirSNP|MirTar|miRTar2GO|MultiMiTar|PACCMIT|PicTar|RepTar|RNAhybrid|TargetScan
TMEM55A	Q8N4L2		hsa-miR-16-5p	0.936062509607766	20	Very High	BCmicrO|Cupid|DIANA|ElMMo3|MAMI|microrna.org|MirAncesTar|miRcode|miRDB|MirMAP|MirTar|miRTar2GO|Mirza-G|MultiMiTar|PACCMIT|PicTar|RepTar|RNAhybrid|TargetRank|TargetScan
KPNA4	O00629		hsa-miR-16-5p	0.935884655316166	19	Very High	BCmicrO|BiTargeting|CoMeTa|Cupid|DIANA|ElMMo3|GenMir++|MBStar|MAMI|microrna.org|MirAncesTar|miRcode|miRDB|MirMAP|Mirza-G|MultiMiTar|PACCMIT|RepTar|TargetScan
SGK1	O00141		hsa-miR-16-5p	0.93516700324296	20	Very High	BCmicrO|CoMeTa|Cupid|DIANA|ElMMo3|MBStar|MAMI|microrna.org|MirAncesTar|miRcode|miRDB|MirMAP|MirTar|Mirza-G|MultiMiTar|PACCMIT|PicTar|RNAhybrid|TargetRank|TargetScan
ZYX	Q15942		hsa-miR-16-5p	0.934928070443382	18	Very High	BCmicrO|BiTargeting|CoMeTa|Cupid|DIANA|ElMMo3|GenMir++|MAMI|microrna.org|MirAncesTar|mirbase|miRcode|miRDB|MirMAP|PACCMIT|RepTar|RNAhybrid|TargetScan
NFATC3	Q12968		hsa-miR-16-5p	0.934639052980734	23	Very High	BCmicrO|BiTargeting|CoMeTa|Cupid|DIANA|ElMMo3|GenMir++|MBStar|MAMI|microrna.org|MirAncesTar|mirbase|miRcode|miRDB|MirMAP|MirTar|Mirza-G|MultiMiTar|PACCMIT|PicTar|RepTar|RNAhybrid|TargetScan
ATP2C1	P98194		hsa-miR-19b-3p	0.934432384066742	21	Very High	BCmicrO|CoMeTa|Cupid|DIANA|ElMMo3|MBStar|MAMI|microrna.org|MirAncesTar|miRDB|MirMAP|MirTar|miRTar2GO|Mirza-G|MultiMiTar|PACCMIT|PicTar|RepTar|RNAhybrid|TargetRank|TargetScan
RAP1B	P61224		hsa-miR-19b-3p	0.934304468613475	22	Very High	BCmicrO|CoMeTa|Cupid|DIANA|ElMMo3|MBStar|MAMI|microrna.org|MirAncesTar|miRDB|MirMAP|MirSNP|MirTar|miRTar2GO|Mirza-G|MultiMiTar|PACCMIT|PicTar|RepTar|RNAhybrid|TargetRank|TargetScan
BMPR2	Q13873		hsa-miR-19b-3p	0.934288661413153	19	Very High	BCmicrO|BiTargeting|CoMeTa|DIANA|ElMMo3|GenMir++|MBStar|MAMI|microrna.org|MirAncesTar|miRDB|MirMAP|MirTar|Mirza-G|MultiMiTar|PicTar|RepTar|TargetRank|TargetScan
CTNND2	Q9UQB3		hsa-miR-200a-3p	0.933776700043562	20	Very High	BCmicrO|CoMeTa|Cupid|ElMMo3|GenMir++|MAMI|microrna.org|MirAncesTar|mirbase|miRcode|miRDB|MirMAP|MirTar|Mirza-G|PACCMIT|PicTar|RepTar|RNAhybrid|TargetRank|TargetScan
CNOT7	Q9UIV1		hsa-miR-19b-3p	0.933599503808403	21	Very High	BCmicrO|CoMeTa|Cupid|DIANA|ElMMo3|MBStar|MAMI|microrna.org|MirAncesTar|miRDB|MirMAP|MirTar|miRTar2GO|Mirza-G|MultiMiTar|PACCMIT|PicTar|RepTar|RNAhybrid|TargetRank|TargetScan
CACUL1	Q86Y37		hsa-miR-16-5p	0.933589228447128	19	Very High	BCmicrO|BiTargeting|DIANA|ElMMo3|MBStar|MAMI|microrna.org|MirAncesTar|miRcode|miRDB|MirMAP|MirTar|Mirza-G|MultiMiTar|PicTar|RepTar|RNAhybrid|TargetRank|TargetScan
ELOC	Q15369		hsa-miR-200b-3p	0.933534446762605	19	Very High	BCmicrO|CoMeTa|Cupid|DIANA|ElMMo3|GenMir++|MBStar|MAMI|microrna.org|MirAncesTar|miRDB|MirMAP|MirTar|miRTar2GO|Mirza-G|PACCMIT|RNAhybrid|TargetRank|TargetScan
CYLD	Q9NQC7		hsa-miR-19b-3p	0.933483225097583	21	Very High	BCmicrO|CoMeTa|Cupid|DIANA|ElMMo3|MBStar|MAMI|microrna.org|MirAncesTar|miRDB|MirMAP|MirTar|miRTar2GO|Mirza-G|MultiMiTar|PACCMIT|PicTar|RepTar|RNAhybrid|TargetRank|TargetScan
PPM1E	Q8WY54		hsa-miR-200a-3p	0.93345892082095	19	Very High	BCmicrO|BiTargeting|CoMeTa|Cupid|DIANA|ElMMo3|MBStar|MAMI|microrna.org|MirAncesTar|miRcode|miRDB|MirMAP|MirTar|Mirza-G|PicTar|RepTar|TargetRank|TargetScan
SLC24A3	Q9HC58		hsa-miR-199a-5p	0.93316968300358	20	Very High	BCmicrO|BiTargeting|CoMeTa|Cupid|DIANA|ElMMo3|MAMI|microrna.org|MirAncesTar|miRDB|MirMAP|MirTar|Mirza-G|MultiMiTar|PACCMIT|PicTar|RepTar|RNAhybrid|TargetRank|TargetScan
SOCS1	O15524		hsa-miR-19b-3p	0.9331688838849	17	Very High	BCmicrO|CoMeTa|Cupid|DIANA|ElMMo3|GenMir++|MAMI|microrna.org|mirbase|miRDB|MirMAP|miRTar2GO|Mirza-G|MultiMiTar|PACCMIT|PicTar|TargetScan
SYNJ1	O43426		hsa-miR-16-5p	0.933087949652925	23	Very High	BCmicrO|BiTargeting|CoMeTa|Cupid|DIANA|ElMMo3|MBStar|MAMI|microrna.org|MirAncesTar|miRcode|miRDB|MirMAP|MirSNP|MirTar|Mirza-G|MultiMiTar|PACCMIT|PicTar|RepTar|RNAhybrid|TargetRank|TargetScan
RBMS1	P29558		hsa-miR-19b-3p	0.933067843398159	19	Very High	BCmicrO|CoMeTa|DIANA|ElMMo3|MBStar|MAMI|microrna.org|MirAncesTar|miRDB|MirMAP|MirTar|miRTar2GO|Mirza-G|MultiMiTar|PACCMIT|PicTar|RNAhybrid|TargetRank|TargetScan
MYH10	P35580		hsa-miR-141-3p	0.93281503344663	23	Very High	BCmicrO|BiTargeting|CoMeTa|Cupid|DIANA|ElMMo3|MBStar|MAMI|microrna.org|MirAncesTar|mirbase|miRcode|mirCoX|miRDB|MirMAP|MirTar|miRTar2GO|Mirza-G|PACCMIT|RepTar|RNAhybrid|TargetRank|TargetScan
KPNA3	O00505		hsa-miR-200a-3p	0.932763191816907	22	Very High	BCmicrO|CoMeTa|Cupid|DIANA|ElMMo3|GenMir++|MBStar|MAMI|microrna.org|MirAncesTar|miRcode|miRDB|MirMAP|MirSNP|MirTar|Mirza-G|PACCMIT|PicTar|RepTar|RNAhybrid|TargetRank|TargetScan
BCL2	P10415		hsa-miR-16-5p	0.932652053532048	22	Very High	BCmicrO|BiTargeting|CoMeTa|Cupid|DIANA|ElMMo3|GenMir++|MBStar|MAMI|microrna.org|MirAncesTar|miRcode|miRDB|MirMAP|MirSNP|Mirza-G|MultiMiTar|PicTar|PITA|RepTar|TargetRank|TargetScan
CDK13	Q14004		hsa-miR-200a-3p	0.932461448702067	20	Very High	BCmicrO|CoMeTa|Cupid|DIANA|ElMMo3|GenMir++|MAMI|microrna.org|MirAncesTar|miRcode|miRDB|MirMAP|MirTar|Mirza-G|PACCMIT|PicTar|RepTar|RNAhybrid|TargetRank|TargetScan
YWHAQ	P27348		hsa-miR-16-5p	0.932368779508043	20	Very High	BCmicrO|BiTargeting|CoMeTa|Cupid|DIANA|ElMMo3|MAMI|microrna.org|MirAncesTar|mirbase|miRcode|miRDB|MirMAP|miRTar2GO|Mirza-G|MultiMiTar|PACCMIT|PicTar|RepTar|TargetScan
GATA6	Q92908		hsa-miR-200a-3p	0.932038664930559	19	Very High	BCmicrO|CoMeTa|Cupid|DIANA|ElMMo3|GenMir++|MAMI|microrna.org|MirAncesTar|mirbase|miRcode|miRDB|MirMAP|Mirza-G|PicTar|RepTar|RNAhybrid|TargetRank|TargetScan
PRDM4	Q9UKN5		hsa-miR-16-5p	0.932026362287527	22	Very High	BCmicrO|CoMeTa|Cupid|DIANA|ElMMo3|MBStar|MAMI|microrna.org|MirAncesTar|miRcode|miRDB|MirMAP|MirTar|miRTar2GO|Mirza-G|MultiMiTar|PACCMIT|PicTar|RepTar|RNAhybrid|TargetRank|TargetScan
TAF4	O00268		hsa-miR-19b-3p	0.931354137363166	21	Very High	BCmicrO|CoMeTa|Cupid|DIANA|ElMMo3|MAMI|microrna.org|MirAncesTar|mirbase|miRDB|MirMAP|MirSNP|MirTar|Mirza-G|MultiMiTar|PACCMIT|PicTar|RepTar|RNAhybrid|TargetRank|TargetScan
SESN1	Q9Y6P5		hsa-miR-16-5p	0.93123645499359	22	Very High	BCmicrO|BiTargeting|CoMeTa|Cupid|DIANA|ElMMo3|MBStar|MAMI|microrna.org|MirAncesTar|mirbase|miRcode|miRDB|MirMAP|MirTar|miRTar2GO|Mirza-G|MultiMiTar|PicTar|RepTar|RNAhybrid|TargetScan
CDC42	P60953		hsa-miR-16-5p	0.931141993213902	19	Very High	BCmicrO|BiTargeting|CoMeTa|Cupid|DIANA|ElMMo3|MAMI|microrna.org|MirAncesTar|miRcode|MirMAP|miRTar2GO|Mirza-G|MultiMiTar|PicTar|RepTar|RNA22|RNAhybrid|TargetRank
PCMT1	P22061		hsa-miR-16-5p	0.931094313099452	24	Very High	BCmicrO|BiTargeting|CoMeTa|Cupid|DIANA|ElMMo3|MBStar|MAMI|microrna.org|MirAncesTar|mirbase|miRcode|miRDB|MirMAP|MirSNP|MirTar|miRTar2GO|Mirza-G|MultiMiTar|PACCMIT|RepTar|RNAhybrid|TargetRank|TargetScan
MAP2K1	Q02750		hsa-miR-16-5p	0.930593466328503	23	Very High	BCmicrO|CoMeTa|Cupid|DIANA|ElMMo3|MBStar|MAMI|microrna.org|MirAncesTar|miRcode|miRDB|MirMAP|MirSNP|MirTar|miRTar2GO|Mirza-G|MultiMiTar|PACCMIT|PicTar|RepTar|RNAhybrid|TargetRank|TargetScan
ADNP	Q9H2P0		hsa-miR-19b-3p	0.930585615932645	21	Very High	BCmicrO|CoMeTa|Cupid|DIANA|ElMMo3|MBStar|MAMI|microrna.org|MirAncesTar|miRDB|MirMAP|MirTar|miRTar2GO|Mirza-G|MultiMiTar|PACCMIT|PicTar|RepTar|RNAhybrid|TargetRank|TargetScan
KIF21A	Q7Z4S6		hsa-miR-16-5p	0.930248031057823	22	Very High	BCmicrO|BiTargeting|Cupid|ElMMo3|MBStar|MAMI|microrna.org|MirAncesTar|mirbase|miRcode|miRDB|MirMAP|MirTar|miRTar2GO|Mirza-G|MultiMiTar|PACCMIT|PicTar|RepTar|RNAhybrid|TargetRank|TargetScan
CLTC	Q00610		hsa-miR-19b-3p	0.9301170622032	21	Very High	BCmicrO|BiTargeting|CoMeTa|DIANA|ElMMo3|MBStar|MAMI|microrna.org|MirAncesTar|miRDB|MirMAP|MirTar|miRTar2GO|Mirza-G|MultiMiTar|PACCMIT|PicTar|RepTar|RNAhybrid|TargetRank|TargetScan
CUL5	Q93034		hsa-miR-19b-3p	0.929870583174624	18	Very High	BCmicrO|CoMeTa|Cupid|DIANA|ElMMo3|GenMir++|MBStar|MAMI|MirAncesTar|MirMAP|miRTar2GO|Mirza-G|MultiMiTar|PicTar|RepTar|RNAhybrid|TargetRank|TargetScan
CCND2	P30279		hsa-miR-16-5p	0.929740143745778	19	Very High	BCmicrO|CoMeTa|Cupid|DIANA|ElMMo3|MBStar|MAMI|microrna.org|MirAncesTar|miRcode|miRDB|MirMAP|Mirza-G|MultiMiTar|PACCMIT|PicTar|RepTar|TargetRank|TargetScan
MYLIP	Q8WY64		hsa-miR-19b-3p	0.929688339492192	20	Very High	BCmicrO|CoMeTa|Cupid|DIANA|ElMMo3|MBStar|MAMI|microrna.org|MirAncesTar|miRDB|MirMAP|MirTar|miRTar2GO|Mirza-G|MultiMiTar|PicTar|RepTar|RNAhybrid|TargetRank|TargetScan
SEH1L	Q96EE3		hsa-miR-16-5p	0.929629251839098	22	Very High	BCmicrO|BiTargeting|CoMeTa|DIANA|ElMMo3|MBStar|MAMI|microrna.org|MirAncesTar|miRcode|miRDB|MirMAP|MirSNP|MirTar|miRTar2GO|MultiMiTar|PicTar|PITA|RepTar|RNAhybrid|TargetRank|TargetScan
CNOT6	Q9ULM6		hsa-miR-19b-3p	0.929435975798545	19	Very High	BCmicrO|BiTargeting|CoMeTa|Cupid|DIANA|ElMMo3|MAMI|microrna.org|MirAncesTar|miRDB|MirMAP|MirSNP|Mirza-G|MultiMiTar|PACCMIT|PicTar|RepTar|TargetRank|TargetScan
RARB	P10826		hsa-miR-16-5p	0.929388294261129	20	Very High	BCmicrO|CoMeTa|Cupid|DIANA|ElMMo3|GenMir++|MAMI|microrna.org|MirAncesTar|miRcode|miRDB|MirMAP|MirSNP|Mirza-G|MultiMiTar|PACCMIT|PicTar|RepTar|RNAhybrid|TargetScan
DUSP1	P28562		hsa-miR-200b-3p	0.929292130219995	21	Very High	BCmicrO|CoMeTa|Cupid|DIANA|ElMMo3|GenMir++|MBStar|MAMI|microrna.org|MirAncesTar|mirbase|miRDB|MirMAP|MirTar|miRTar2GO|Mirza-G|PACCMIT|RepTar|RNAhybrid|TargetRank|TargetScan
SGK1	O00141		hsa-miR-19b-3p	0.928804585507111	19	Very High	BCmicrO|CoMeTa|Cupid|ElMMo3|MBStar|MAMI|microrna.org|MirAncesTar|miRDB|MirMAP|MirTar|Mirza-G|MultiMiTar|PACCMIT|PicTar|RepTar|RNAhybrid|TargetRank|TargetScan
PTPRG	P23470		hsa-miR-19b-3p	0.928783276988668	22	Very High	BCmicrO|CoMeTa|Cupid|DIANA|ElMMo3|MBStar|MAMI|microrna.org|MirAncesTar|mirbase|miRDB|MirMAP|MirTar|miRTar2GO|Mirza-G|MultiMiTar|PACCMIT|PicTar|RepTar|RNAhybrid|TargetRank|TargetScan
UBL3	O95164		hsa-miR-19b-3p	0.928736594184033	20	Very High	BCmicrO|CoMeTa|Cupid|DIANA|ElMMo3|MBStar|MAMI|microrna.org|MirAncesTar|miRDB|MirMAP|MirTar|miRTar2GO|Mirza-G|MultiMiTar|PACCMIT|PicTar|RepTar|TargetRank|TargetScan
KBTBD2	Q8IY47		hsa-miR-16-5p	0.928482191013027	20	Very High	BCmicrO|CoMeTa|Cupid|DIANA|ElMMo3|MAMI|microrna.org|MirAncesTar|miRcode|miRDB|MirMAP|MirTar|miRTar2GO|Mirza-G|MultiMiTar|PACCMIT|PicTar|RepTar|RNAhybrid|TargetScan
CDC37L1	Q7L3B6		hsa-miR-16-5p	0.928459294809647	21	Very High	BCmicrO|BiTargeting|CoMeTa|Cupid|DIANA|ElMMo3|MAMI|microrna.org|MirAncesTar|miRcode|miRDB|MirMAP|MirSNP|MirTar|Mirza-G|MultiMiTar|PACCMIT|PicTar|RepTar|TargetRank|TargetScan
WIPI2	Q9Y4P8		hsa-miR-16-5p	0.928412848515218	21	Very High	BCmicrO|CoMeTa|DIANA|ElMMo3|MBStar|MAMI|microrna.org|MirAncesTar|miRcode|miRDB|MirMAP|MirSNP|MirTar|miRTar2GO|Mirza-G|MultiMiTar|PicTar|RepTar|RNAhybrid|TargetRank|TargetScan
BTBD7	Q9P203		hsa-miR-19b-3p	0.92801519800591	22	Very High	BCmicrO|CoMeTa|Cupid|DIANA|ElMMo3|MBStar|MAMI|microrna.org|MirAncesTar|miRDB|MirMAP|MirSNP|MirTar|miRTar2GO|Mirza-G|MultiMiTar|PACCMIT|PicTar|RepTar|RNAhybrid|TargetRank|TargetScan
KDSR	Q06136		hsa-miR-16-5p	0.927917125497415	19	Very High	BCmicrO|CoMeTa|DIANA|ElMMo3|MBStar|MAMI|microrna.org|MirAncesTar|miRcode|miRDB|MirMAP|MirTar|MultiMiTar|PACCMIT|PicTar|RepTar|RNAhybrid|TargetRank|TargetScan
AKAP1	Q92667		hsa-miR-19b-3p	0.927893016667682	19	Very High	BCmicrO|CoMeTa|Cupid|DIANA|ElMMo3|GenMir++|MBStar|MAMI|microrna.org|MirAncesTar|miRDB|MirMAP|MirTar|miRTar2GO|MultiMiTar|PACCMIT|PicTar|RNAhybrid|TargetScan
SFPQ	P23246		hsa-miR-200a-3p	0.927745805352159	18	Very High	BCmicrO|CoMeTa|Cupid|DIANA|ElMMo3|GenMir++|MBStar|MAMI|microrna.org|MirAncesTar|miRcode|MirMAP|miRTar2GO|Mirza-G|PACCMIT|PicTar|RNAhybrid|TargetScan
CDK17	Q00537		hsa-miR-16-5p	0.927723823449774	21	Very High	BCmicrO|CoMeTa|Cupid|DIANA|ElMMo3|MBStar|MAMI|microrna.org|MirAncesTar|miRcode|miRDB|MirMAP|MirTar|Mirza-G|MultiMiTar|PACCMIT|PicTar|RepTar|RNAhybrid|TargetRank|TargetScan
SEC23A	Q15436		hsa-miR-200b-3p	0.92756446068132	20	Very High	BCmicrO|CoMeTa|Cupid|DIANA|ElMMo3|GenMir++|MBStar|MAMI|microrna.org|MirAncesTar|mirbase|miRDB|MirMAP|MirTar|miRTar2GO|Mirza-G|PACCMIT|RNAhybrid|TargetRank|TargetScan
H3F3B	P84243		hsa-miR-10b-5p	0.927462764876089	18	Very High	BCmicrO|CoMeTa|DIANA|ElMMo3|GenMir++|MBStar|MAMI|microrna.org|MirAncesTar|miRDB|MirMAP|MirSNP|miRTar2GO|Mirza-G|PACCMIT|RepTar|RNAhybrid|TargetScan
LIN9	Q5TKA1		hsa-miR-19b-3p	0.927333854573994	22	Very High	BCmicrO|Cupid|DIANA|ElMMo3|MBStar|MAMI|microrna.org|MirAncesTar|mirbase|miRDB|MirMAP|MirSNP|MirTar|miRTar2GO|Mirza-G|MultiMiTar|PACCMIT|PicTar|RepTar|RNAhybrid|TargetRank|TargetScan
CEP350	Q5VT06		hsa-miR-19b-3p	0.927243754570285	23	Very High	BCmicrO|BiTargeting|CoMeTa|Cupid|DIANA|ElMMo3|MBStar|MAMI|microrna.org|MirAncesTar|miRDB|MirMAP|MirSNP|MirTar|Mirza-G|MultiMiTar|PACCMIT|PicTar|RepTar|RNA22|RNAhybrid|TargetRank|TargetScan
SIPA1L2	Q9P2F8		hsa-miR-16-5p	0.927187249299635	22	Very High	BCmicrO|Cupid|DIANA|ElMMo3|MBStar|MAMI|microrna.org|MirAncesTar|miRcode|miRDB|MirMAP|MirSNP|MirTar|miRTar2GO|Mirza-G|MultiMiTar|PicTar|RepTar|RNA22|RNAhybrid|TargetRank|TargetScan
TOB1	P50616		hsa-miR-200c-3p	0.927110616032173	18	Very High	BCmicrO|CoMeTa|Cupid|DIANA|ElMMo3|GenMir++|MBStar|MAMI|microrna.org|MirAncesTar|miRDB|MirMAP|MirTar|miRTar2GO|Mirza-G|RepTar|TargetRank|TargetScan
PPP1R11	O60927		hsa-miR-16-5p	0.92691694578335	19	Very High	BCmicrO|CoMeTa|Cupid|DIANA|ElMMo3|GenMir++|MAMI|microrna.org|MirAncesTar|miRcode|miRDB|MirMAP|MirTar|miRTar2GO|Mirza-G|PACCMIT|RepTar|RNAhybrid|TargetScan
DDX3X	O00571		hsa-miR-19b-3p	0.926741689787155	20	Very High	BCmicrO|CoMeTa|Cupid|DIANA|ElMMo3|GenMir++|MAMI|microrna.org|MirAncesTar|miRDB|MirMAP|MirTar|miRTar2GO|Mirza-G|MultiMiTar|PACCMIT|RepTar|RNAhybrid|TargetRank|TargetScan
RECK	O95980		hsa-miR-16-5p	0.926688155506762	20	Very High	BCmicrO|CoMeTa|Cupid|DIANA|ElMMo3|MAMI|microrna.org|MirAncesTar|miRcode|miRDB|MirMAP|MirTar|Mirza-G|MultiMiTar|PACCMIT|PicTar|RepTar|RNAhybrid|TargetRank|TargetScan
EPHA7	Q15375		hsa-miR-16-5p	0.926492737712701	21	Very High	BCmicrO|BiTargeting|CoMeTa|Cupid|DIANA|ElMMo3|GenMir++|MBStar|MAMI|microrna.org|MirAncesTar|miRcode|miRDB|MirMAP|miRTar2GO|Mirza-G|MultiMiTar|RepTar|RNAhybrid|TargetRank|TargetScan
SIAH1	Q8IUQ4		hsa-miR-16-5p	0.926454253593954	23	Very High	BCmicrO|BiTargeting|CoMeTa|Cupid|DIANA|ElMMo3|MBStar|MAMI|microrna.org|MirAncesTar|mirbase|miRcode|miRDB|MirMAP|MirTar|miRTar2GO|Mirza-G|MultiMiTar|PACCMIT|PicTar|RepTar|RNAhybrid|TargetScan
PTH	P01270		hsa-miR-16-5p	0.926396515349328	22	Very High	BCmicrO|BiTargeting|CoMeTa|Cupid|DIANA|ElMMo3|GenMir++|MAMI|microrna.org|MirAncesTar|mirbase|miRcode|miRDB|MirMAP|MirTar|Mirza-G|MultiMiTar|PACCMIT|RepTar|RNAhybrid|TargetRank|TargetScan
HMGA2	P52926		hsa-miR-196a-5p	0.926342868766336	22	Very High	BCmicrO|BiTargeting|CoMeTa|Cupid|DIANA|ElMMo3|MBStar|MAMI|microrna.org|MirAncesTar|miRDB|MirMAP|MirTar|miRTar2GO|Mirza-G|MultiMiTar|PACCMIT|PicTar|RepTar|RNAhybrid|TargetRank|TargetScan
HOXB7	P09629		hsa-miR-196a-5p	0.926247096965984	19	Very High	BCmicrO|BiTargeting|CoMeTa|Cupid|DIANA|ElMMo3|MAMI|microrna.org|MirAncesTar|mirbase|miRDB|MirMAP|MirTar|Mirza-G|MultiMiTar|PicTar|RepTar|TargetRank|TargetScan
UBE3A	Q05086		hsa-miR-200a-3p	0.926205607752017	21	Very High	BCmicrO|BiTargeting|CoMeTa|Cupid|DIANA|ElMMo3|GenMir++|MBStar|MAMI|microrna.org|MirAncesTar|miRcode|miRDB|MirMAP|Mirza-G|PACCMIT|PicTar|RepTar|RNAhybrid|TargetRank|TargetScan
NOVA1	P51513		hsa-miR-200b-3p	0.926142424662741	20	Very High	BCmicrO|BiTargeting|CoMeTa|Cupid|DIANA|ElMMo3|GenMir++|MAMI|microrna.org|MirAncesTar|mirbase|miRDB|MirMAP|MirTar|Mirza-G|PACCMIT|RepTar|RNAhybrid|TargetRank|TargetScan
DNAJC13	O75165		hsa-miR-200a-3p	0.926121973302319	21	Very High	BCmicrO|BiTargeting|CoMeTa|Cupid|DIANA|ElMMo3|MAMI|microrna.org|MirAncesTar|mirbase|miRcode|miRDB|MirMAP|MirTar|Mirza-G|PACCMIT|PicTar|RepTar|RNAhybrid|TargetRank|TargetScan
CLOCK	O15516		hsa-miR-19b-3p	0.926093705659566	21	Very High	BCmicrO|CoMeTa|Cupid|DIANA|ElMMo3|MBStar|MAMI|microrna.org|MirAncesTar|miRDB|MirMAP|MirTar|miRTar2GO|Mirza-G|MultiMiTar|PACCMIT|PicTar|RepTar|RNAhybrid|TargetRank|TargetScan
ERBB4	Q15303		hsa-miR-19b-3p	0.925720663547703	19	Very High	BCmicrO|CoMeTa|Cupid|DIANA|ElMMo3|GenMir++|MBStar|MAMI|MirAncesTar|miRDB|MirMAP|miRTar2GO|Mirza-G|MultiMiTar|PACCMIT|PicTar|RepTar|TargetRank|TargetScan
UBE4B	O95155		hsa-miR-16-5p	0.925540299560251	19	Very High	BCmicrO|CoMeTa|DIANA|ElMMo3|MAMI|microrna.org|MirAncesTar|miRcode|miRDB|MirMAP|MirTar|miRTar2GO|Mirza-G|MultiMiTar|PACCMIT|PicTar|RNAhybrid|TargetRank|TargetScan
TCF12	Q99081		hsa-miR-200a-3p	0.925500738562319	21	Very High	BCmicrO|CoMeTa|Cupid|DIANA|ElMMo3|MBStar|MAMI|microrna.org|MirAncesTar|miRcode|miRDB|MirMAP|MirTar|miRTar2GO|Mirza-G|PACCMIT|PicTar|RepTar|RNAhybrid|TargetRank|TargetScan
ELK3	P41970		hsa-miR-19b-3p	0.925366482904507	21	Very High	BCmicrO|CoMeTa|Cupid|DIANA|ElMMo3|MBStar|MAMI|microrna.org|MirAncesTar|mirbase|miRDB|MirMAP|MirTar|miRTar2GO|Mirza-G|MultiMiTar|PACCMIT|PicTar|RepTar|RNAhybrid|TargetScan
SEC23A	Q15436		hsa-miR-200c-3p	0.925346802469192	20	Very High	BCmicrO|CoMeTa|Cupid|DIANA|ElMMo3|GenMir++|MBStar|MAMI|microrna.org|MirAncesTar|mirbase|miRDB|MirMAP|MirTar|miRTar2GO|Mirza-G|PACCMIT|RNAhybrid|TargetRank|TargetScan
RBBP6	Q7Z6E9		hsa-miR-16-5p	0.925301324658571	21	Very High	BCmicrO|CoMeTa|Cupid|DIANA|ElMMo3|MBStar|MAMI|microrna.org|MirAncesTar|miRcode|miRDB|MirMAP|MirTar|miRTar2GO|Mirza-G|MultiMiTar|PACCMIT|PicTar|RNAhybrid|TargetRank|TargetScan
EYA1	Q99502		hsa-miR-16-5p	0.925279034978938	22	Very High	BCmicrO|BiTargeting|CoMeTa|Cupid|DIANA|ElMMo3|MBStar|MAMI|microrna.org|MirAncesTar|miRcode|miRDB|MirMAP|MirTar|miRTar2GO|Mirza-G|MultiMiTar|PACCMIT|PicTar|RNAhybrid|TargetRank|TargetScan
PTPN3	P26045		hsa-miR-16-5p	0.925219668019801	21	Very High	BCmicrO|BiTargeting|CoMeTa|DIANA|ElMMo3|MBStar|MAMI|microrna.org|MirAncesTar|miRcode|miRDB|MirMAP|MirTar|miRTar2GO|Mirza-G|MultiMiTar|PACCMIT|PicTar|RepTar|TargetRank|TargetScan
RAPGEF4	Q8WZA2		hsa-miR-19b-3p	0.925120070152346	21	Very High	BCmicrO|CoMeTa|Cupid|DIANA|ElMMo3|MBStar|MAMI|microrna.org|MirAncesTar|mirbase|miRDB|MirMAP|MirTar|Mirza-G|MultiMiTar|PACCMIT|PicTar|RepTar|RNAhybrid|TargetRank|TargetScan
NAA25	Q14CX7		hsa-miR-16-5p	0.925070610963541	21	Very High	BCmicrO|BiTargeting|Cupid|DIANA|ElMMo3|MBStar|MAMI|microrna.org|MirAncesTar|miRcode|miRDB|MirMAP|MirSNP|miRTar2GO|Mirza-G|MultiMiTar|PACCMIT|PicTar|RepTar|TargetRank|TargetScan
MPPED2	Q15777		hsa-miR-19b-3p	0.925041384924329	19	Very High	BCmicrO|CoMeTa|Cupid|ElMMo3|MBStar|MAMI|microrna.org|MirAncesTar|mirbase|MirMAP|MirTar|Mirza-G|MultiMiTar|PACCMIT|PicTar|RepTar|RNAhybrid|TargetRank|TargetScan
WDR1	O75083		hsa-miR-19b-3p	0.92497936219596	20	Very High	BCmicrO|CoMeTa|Cupid|DIANA|ElMMo3|MBStar|MAMI|microrna.org|MirAncesTar|miRDB|MirMAP|MirTar|miRTar2GO|Mirza-G|MultiMiTar|PACCMIT|PicTar|RNAhybrid|TargetRank|TargetScan
G3BP2	Q9UN86		hsa-miR-19b-3p	0.924931539110709	22	Very High	BCmicrO|BiTargeting|CoMeTa|Cupid|DIANA|ElMMo3|MBStar|MAMI|microrna.org|MirAncesTar|miRDB|MirMAP|MirSNP|miRTar2GO|Mirza-G|MultiMiTar|PACCMIT|PicTar|RepTar|RNAhybrid|TargetRank|TargetScan
E2F7	Q96AV8		hsa-miR-16-5p	0.924900423217505	20	Very High	BCmicrO|Cupid|DIANA|ElMMo3|MAMI|microrna.org|MirAncesTar|miRcode|miRDB|MirMAP|MirSNP|miRTar2GO|Mirza-G|MultiMiTar|PACCMIT|PicTar|RepTar|RNAhybrid|TargetRank|TargetScan
CAB39	Q9Y376		hsa-miR-16-5p	0.924630865819698	21	Very High	BCmicrO|CoMeTa|Cupid|DIANA|ElMMo3|MBStar|MAMI|microrna.org|MirAncesTar|miRcode|miRDB|MirMAP|miRTar2GO|Mirza-G|MultiMiTar|PACCMIT|PicTar|RepTar|RNAhybrid|TargetRank|TargetScan
AXIN2	Q9Y2T1		hsa-miR-16-5p	0.924550344742732	22	Very High	BCmicrO|BiTargeting|Cupid|DIANA|ElMMo3|MBStar|MAMI|microrna.org|MirAncesTar|miRcode|miRDB|MirMAP|MirSNP|MirTar|Mirza-G|MultiMiTar|PACCMIT|PicTar|RepTar|RNAhybrid|TargetRank|TargetScan
CAMSAP2	Q08AD1		hsa-miR-200a-3p	0.924550309621902	21	Very High	BCmicrO|CoMeTa|Cupid|DIANA|ElMMo3|MBStar|MAMI|microrna.org|MirAncesTar|miRcode|miRDB|MirMAP|MirTar|miRTar2GO|Mirza-G|PACCMIT|PicTar|RepTar|RNAhybrid|TargetRank|TargetScan
MEMO1	Q9Y316		hsa-miR-19b-3p	0.924449538852067	20	Very High	BCmicrO|CoMeTa|Cupid|DIANA|ElMMo3|MBStar|MAMI|microrna.org|MirAncesTar|mirbase|miRDB|MirMAP|MirTar|miRTar2GO|Mirza-G|MultiMiTar|PACCMIT|PicTar|RNAhybrid|TargetScan
UBR3	Q6ZT12		hsa-miR-16-5p	0.924334189709234	21	Very High	BCmicrO|Cupid|DIANA|ElMMo3|MBStar|MAMI|microrna.org|MirAncesTar|miRcode|miRDB|MirMAP|MirTar|miRTar2GO|Mirza-G|MultiMiTar|PACCMIT|PicTar|RepTar|RNAhybrid|TargetRank|TargetScan
MYT1L	Q9UL68		hsa-miR-16-5p	0.924100122665503	21	Very High	BCmicrO|BiTargeting|CoMeTa|Cupid|DIANA|ElMMo3|MBStar|MAMI|microrna.org|MirAncesTar|miRcode|miRDB|MirMAP|MirTar|Mirza-G|MultiMiTar|PACCMIT|RepTar|RNAhybrid|TargetRank|TargetScan
EPHA7	Q15375		hsa-miR-200a-3p	0.923926981445542	21	Very High	BCmicrO|CoMeTa|Cupid|DIANA|ElMMo3|GenMir++|MBStar|MAMI|microrna.org|MirAncesTar|miRcode|miRDB|MirMAP|MirSNP|MirTar|miRTar2GO|Mirza-G|RepTar|RNAhybrid|TargetRank|TargetScan
H2AFZ	P0C0S5		hsa-miR-200a-3p	0.9237708768743	18	Very High	BCmicrO|CoMeTa|DIANA|ElMMo3|MAMI|microrna.org|MirAncesTar|mirbase|miRcode|MirMAP|MirTar|miRTar2GO|Mirza-G|PACCMIT|PicTar|RepTar|TargetRank|TargetScan
CAB39	Q9Y376		hsa-miR-19b-3p	0.923568385406219	21	Very High	BCmicrO|CoMeTa|Cupid|DIANA|ElMMo3|MBStar|MAMI|microrna.org|MirAncesTar|miRDB|MirMAP|MirTar|miRTar2GO|Mirza-G|MultiMiTar|PACCMIT|PicTar|RepTar|RNAhybrid|TargetRank|TargetScan
ZDHHC7	Q9NXF8		hsa-miR-19b-3p	0.923562027761244	24	Very High	BCmicrO|BiTargeting|CoMeTa|Cupid|DIANA|ElMMo3|MBStar|MAMI|microrna.org|MirAncesTar|mirbase|miRDB|MirMAP|MirSNP|MirTar|miRTar2GO|Mirza-G|MultiMiTar|PACCMIT|PicTar|RepTar|RNAhybrid|TargetRank|TargetScan
ACTN1	P12814		hsa-miR-19b-3p	0.923500513956973	20	Very High	BCmicrO|CoMeTa|Cupid|DIANA|ElMMo3|GenMir++|MBStar|MAMI|microrna.org|MirAncesTar|mirbase|miRDB|MirMAP|MirSNP|miRTar2GO|Mirza-G|PACCMIT|RNAhybrid|TargetRank|TargetScan
WWP1	Q9H0M0		hsa-miR-16-5p	0.923416156836224	21	Very High	BCmicrO|CoMeTa|Cupid|DIANA|ElMMo3|MAMI|microrna.org|MirAncesTar|miRcode|miRDB|MirMAP|MirTar|miRTar2GO|Mirza-G|MultiMiTar|PACCMIT|PicTar|PITA|RNAhybrid|TargetRank|TargetScan
RAB10	P61026		hsa-miR-16-5p	0.923357480845599	20	Very High	BCmicrO|Cupid|DIANA|ElMMo3|MBStar|MAMI|microrna.org|MirAncesTar|miRcode|miRDB|MirMAP|MirTar|miRTar2GO|Mirza-G|MultiMiTar|PACCMIT|PicTar|RepTar|TargetRank|TargetScan
YWHAG	P61981		hsa-miR-200a-3p	0.923298255718826	20	Very High	BCmicrO|BiTargeting|Cupid|DIANA|ElMMo3|MBStar|MAMI|microrna.org|MirAncesTar|miRcode|miRDB|MirMAP|MirTar|miRTar2GO|Mirza-G|PACCMIT|PicTar|RepTar|TargetRank|TargetScan
ARRDC3	Q96B67		hsa-miR-19b-3p	0.923187611214159	19	Very High	BCmicrO|Cupid|DIANA|ElMMo3|MBStar|MAMI|microrna.org|MirAncesTar|miRDB|MirMAP|MirTar|miRTar2GO|Mirza-G|MultiMiTar|PACCMIT|PicTar|RepTar|TargetRank|TargetScan
AFTPH	Q6ULP2		hsa-miR-19b-3p	0.922785394896744	21	Very High	BCmicrO|CoMeTa|Cupid|DIANA|ElMMo3|MBStar|microrna.org|MirAncesTar|mirbase|miRDB|MirMAP|MirTar|miRTar2GO|Mirza-G|MultiMiTar|PACCMIT|PicTar|RepTar|RNAhybrid|TargetRank|TargetScan
FEZ2	Q9UHY8		hsa-miR-200b-3p	0.922543228301475	20	Very High	BCmicrO|CoMeTa|Cupid|DIANA|ElMMo3|GenMir++|MBStar|MAMI|microrna.org|MirAncesTar|mirbase|miRDB|MirMAP|MirTar|miRTar2GO|Mirza-G|RepTar|RNAhybrid|TargetRank|TargetScan
CHD4	Q14839		hsa-miR-194-5p	0.922361707402965	19	Very High	BCmicrO|CoMeTa|DIANA|ElMMo3|GenMir++|MBStar|MAMI|MirAncesTar|miRcode|miRDB|MirMAP|miRTar2GO|Mirza-G|PACCMIT|PicTar|RepTar|RNAhybrid|TargetRank|TargetScan
NR4A3	Q92570		hsa-miR-10b-5p	0.922289911364782	18	Very High	BCmicrO|BiTargeting|CoMeTa|Cupid|DIANA|ElMMo3|GenMir++|MAMI|microrna.org|MirAncesTar|miRDB|MirMAP|MirSNP|Mirza-G|PicTar|RepTar|TargetRank|TargetScan
ATXN1	P54253		hsa-miR-141-3p	0.922194225055456	20	Very High	BCmicrO|BiTargeting|CoMeTa|Cupid|DIANA|ElMMo3|GenMir++|MBStar|MAMI|microrna.org|MirAncesTar|miRcode|mirCoX|miRDB|MirMAP|MirTar|MultiMiTar|RepTar|TargetRank|TargetScan
PTCH1	Q13635		hsa-miR-16-5p	0.921930277324759	21	Very High	BCmicrO|BiTargeting|CoMeTa|Cupid|DIANA|ElMMo3|MBStar|MAMI|microrna.org|MirAncesTar|miRcode|miRDB|MirMAP|Mirza-G|MultiMiTar|PACCMIT|PicTar|RepTar|RNAhybrid|TargetRank|TargetScan
GPATCH8	Q9UKJ3		hsa-miR-16-5p	0.92192532815656	21	Very High	BCmicrO|CoMeTa|Cupid|DIANA|ElMMo3|MAMI|microrna.org|MirAncesTar|mirbase|miRcode|miRDB|MirSNP|miRTar2GO|Mirza-G|MultiMiTar|PACCMIT|PITA|RepTar|RNAhybrid|TargetRank|TargetScan
C1orf21	Q9H246		hsa-miR-200a-3p	0.921644512438561	21	Very High	BCmicrO|BiTargeting|CoMeTa|DIANA|ElMMo3|MBStar|MAMI|MirAncesTar|miRcode|miRDB|MirMAP|MirSNP|MirTar|Mirza-G|MultiMiTar|PACCMIT|PicTar|RepTar|RNA22|TargetRank|TargetScan
ATXN2	Q99700		hsa-miR-16-5p	0.921381509760833	21	Very High	BCmicrO|CoMeTa|Cupid|DIANA|ElMMo3|MBStar|MAMI|microrna.org|MirAncesTar|mirbase|miRcode|miRDB|MirMAP|MirSNP|MirTar|MultiMiTar|PACCMIT|PicTar|RNAhybrid|TargetRank|TargetScan
RHOB	P62745		hsa-miR-19b-3p	0.921335465708303	22	Very High	BCmicrO|CoMeTa|Cupid|DIANA|ElMMo3|MBStar|MAMI|microrna.org|MirAncesTar|mirbase|miRDB|MirMAP|MirTar|miRTar2GO|Mirza-G|MultiMiTar|PACCMIT|PicTar|RepTar|RNAhybrid|TargetRank|TargetScan
UBE2V1	Q13404		hsa-miR-16-5p	0.921037655364287	19	Very High	BCmicrO|BiTargeting|CoMeTa|Cupid|ElMMo3|GenMir++|MAMI|microrna.org|MirAncesTar|miRcode|miRDB|MirMAP|miRTar2GO|Mirza-G|MultiMiTar|RepTar|RNAhybrid|TargetRank|TargetScan
RNF111	Q6ZNA4		hsa-miR-16-5p	0.921026081879278	22	Very High	BCmicrO|BiTargeting|CoMeTa|Cupid|DIANA|ElMMo3|MBStar|MAMI|microrna.org|MirAncesTar|miRcode|miRDB|MirMAP|miRTar2GO|Mirza-G|MultiMiTar|PACCMIT|PicTar|RepTar|RNAhybrid|TargetRank|TargetScan
ZCCHC2	Q9C0B9		hsa-miR-16-5p	0.920864492815143	24	Very High	BCmicrO|BiTargeting|CoMeTa|Cupid|DIANA|ElMMo3|MBStar|MAMI|microrna.org|MirAncesTar|miRcode|miRDB|MirMAP|MirSNP|MirTar|miRTar2GO|Mirza-G|MultiMiTar|PACCMIT|PicTar|RepTar|RNAhybrid|TargetRank|TargetScan
CCM2	Q9BSQ5		hsa-miR-19b-3p	0.920736143667096	20	Very High	BCmicrO|Cupid|DIANA|ElMMo3|MBStar|MAMI|microrna.org|MirAncesTar|mirbase|miRDB|MirMAP|MirTar|miRTar2GO|Mirza-G|MultiMiTar|PACCMIT|PicTar|RNAhybrid|TargetRank|TargetScan
TBPL1	P62380		hsa-miR-16-5p	0.920491979979402	21	Very High	BCmicrO|CoMeTa|Cupid|DIANA|ElMMo3|MBStar|MAMI|microrna.org|MirAncesTar|miRcode|miRDB|MirMAP|MirTar|miRTar2GO|Mirza-G|MultiMiTar|PACCMIT|PicTar|RNAhybrid|TargetRank|TargetScan
KCNA4	P22459		hsa-miR-19b-3p	0.920267619109413	20	Very High	BCmicrO|CoMeTa|Cupid|DIANA|ElMMo3|MBStar|MAMI|microrna.org|MirAncesTar|mirbase|miRDB|MirMAP|MirTar|Mirza-G|PACCMIT|PicTar|RepTar|RNAhybrid|TargetRank|TargetScan
TIA1	P31483		hsa-miR-19b-3p	0.92023704059367	19	Very High	BCmicrO|CoMeTa|Cupid|DIANA|ElMMo3|MBStar|MAMI|microrna.org|MirAncesTar|miRDB|MirMAP|miRTar2GO|Mirza-G|MultiMiTar|PicTar|RepTar|RNAhybrid|TargetRank|TargetScan
TGFBR3	Q03167		hsa-miR-16-5p	0.920080023101787	25	Very High	BCmicrO|BiTargeting|CoMeTa|Cupid|DIANA|ElMMo3|GenMir++|MBStar|MAMI|microrna.org|MirAncesTar|mirbase|miRcode|miRDB|MirMAP|MirTar|miRTar2GO|Mirza-G|MultiMiTar|PACCMIT|PITA|RepTar|RNA22|RNAhybrid|TargetScan
PPARA	Q07869		hsa-miR-19b-3p	0.920075943045402	16	Very High	BCmicrO|CoMeTa|DIANA|ElMMo3|GenMir++|MAMI|MirAncesTar|miRDB|MirMAP|MirTar|miRTar2GO|Mirza-G|PicTar|RepTar|TargetRank|TargetScan
PGRMC2	O15173		hsa-miR-200a-3p	0.919971038839051	21	Very High	BCmicrO|CoMeTa|Cupid|DIANA|ElMMo3|MBStar|MAMI|microrna.org|MirAncesTar|miRcode|miRDB|MirMAP|MirTar|miRTar2GO|Mirza-G|PACCMIT|PicTar|RepTar|RNAhybrid|TargetRank|TargetScan
SNX17	Q15036		hsa-miR-19b-3p	0.919756948651824	22	Very High	BCmicrO|CoMeTa|Cupid|DIANA|ElMMo3|GenMir++|MBStar|MAMI|microrna.org|MirAncesTar|mirbase|miRDB|MirMAP|MirSNP|MirTar|miRTar2GO|Mirza-G|PACCMIT|RepTar|RNAhybrid|TargetRank|TargetScan
BTAF1	O14981		hsa-miR-19b-3p	0.919646165838559	20	Very High	BCmicrO|CoMeTa|Cupid|DIANA|ElMMo3|MBStar|MAMI|microrna.org|MirAncesTar|MirMAP|MirTar|miRTar2GO|Mirza-G|MultiMiTar|PACCMIT|PicTar|RepTar|RNAhybrid|TargetRank|TargetScan
CD164	Q04900		hsa-miR-16-5p	0.919392675267592	22	Very High	BCmicrO|CoMeTa|Cupid|DIANA|ElMMo3|MBStar|MAMI|microrna.org|MirAncesTar|miRcode|miRDB|MirMAP|MirTar|miRTar2GO|Mirza-G|MultiMiTar|PACCMIT|PicTar|RepTar|RNAhybrid|TargetRank|TargetScan
C1orf21	Q9H246		hsa-miR-16-5p	0.919369084355575	19	Very High	BCmicrO|CoMeTa|DIANA|ElMMo3|MBStar|MAMI|microrna.org|MirAncesTar|miRcode|miRDB|MirMAP|MirTar|miRTar2GO|Mirza-G|MultiMiTar|PACCMIT|PicTar|TargetRank|TargetScan
PODXL	O00592		hsa-miR-199a-5p	0.919224586903909	20	Very High	BCmicrO|BiTargeting|CoMeTa|DIANA|ElMMo3|MBStar|MAMI|microrna.org|MirAncesTar|miRDB|MirMAP|MirTar|miRTar2GO|Mirza-G|MultiMiTar|PicTar|RepTar|RNAhybrid|TargetRank|TargetScan
E2F8	A0AVK6		hsa-miR-19b-3p	0.918916410977777	22	Very High	BCmicrO|CoMeTa|Cupid|DIANA|ElMMo3|MBStar|MAMI|microrna.org|MirAncesTar|mirbase|miRDB|MirMAP|MirTar|miRTar2GO|Mirza-G|MultiMiTar|PACCMIT|PicTar|RepTar|RNAhybrid|TargetRank|TargetScan
CLCN5	P51795		hsa-miR-16-5p	0.918805701233708	23	Very High	BCmicrO|BiTargeting|CoMeTa|DIANA|ElMMo3|GenMir++|MBStar|MAMI|microrna.org|MirAncesTar|miRcode|miRDB|MirMAP|MirTar|miRTar2GO|Mirza-G|MultiMiTar|PACCMIT|PITA|RepTar|RNAhybrid|TargetRank|TargetScan
GATA6	Q92908		hsa-miR-196a-5p	0.918658917847822	21	Very High	BCmicrO|CoMeTa|Cupid|DIANA|ElMMo3|MAMI|microrna.org|MirAncesTar|mirbase|miRDB|MirMAP|MirSNP|MirTar|miRTar2GO|Mirza-G|MultiMiTar|PicTar|RepTar|RNAhybrid|TargetRank|TargetScan
CDK17	Q00537		hsa-miR-200c-3p	0.918616775643015	20	Very High	BCmicrO|CoMeTa|Cupid|DIANA|ElMMo3|MBStar|MAMI|microrna.org|MirAncesTar|mirbase|miRDB|MirMAP|MirTar|miRTar2GO|Mirza-G|PACCMIT|RepTar|RNAhybrid|TargetRank|TargetScan
LRP1B	Q9NZR2		hsa-miR-16-5p	0.918599365310531	21	Very High	BCmicrO|CoMeTa|Cupid|DIANA|ElMMo3|MBStar|MAMI|microrna.org|MirAncesTar|miRcode|miRDB|MirMAP|MirTar|Mirza-G|MultiMiTar|PACCMIT|PicTar|RepTar|RNAhybrid|TargetRank|TargetScan
RAB18	Q9NP72		hsa-miR-19b-3p	0.918581247384354	21	Very High	BCmicrO|BiTargeting|Cupid|DIANA|ElMMo3|MBStar|MAMI|microrna.org|MirAncesTar|miRDB|MirMAP|MirSNP|MirTar|Mirza-G|MultiMiTar|PACCMIT|PicTar|RepTar|RNAhybrid|TargetRank|TargetScan
ABCA1	O95477		hsa-miR-19b-3p	0.918541517961364	18	Very High	BCmicrO|CoMeTa|DIANA|ElMMo3|MBStar|MAMI|microrna.org|MirAncesTar|miRDB|MirMAP|MirTar|miRTar2GO|Mirza-G|MultiMiTar|PicTar|RNAhybrid|TargetRank|TargetScan
CHD9	Q3L8U1		hsa-miR-141-3p	0.918379598396925	22	Very High	BCmicrO|BiTargeting|CoMeTa|Cupid|DIANA|ElMMo3|MAMI|microrna.org|MirAncesTar|mirbase|miRcode|mirCoX|miRDB|MirMAP|MirTar|miRTar2GO|Mirza-G|PACCMIT|RepTar|RNAhybrid|TargetRank|TargetScan
ZMYM2	Q9UBW7		hsa-miR-16-5p	0.918274204002005	22	Very High	BCmicrO|BiTargeting|CoMeTa|DIANA|ElMMo3|MBStar|MAMI|microrna.org|MirAncesTar|mirbase|miRcode|miRDB|MirMAP|MirTar|miRTar2GO|Mirza-G|MultiMiTar|PicTar|RepTar|RNAhybrid|TargetRank|TargetScan
SERBP1	Q8NC51		hsa-miR-16-5p	0.9180898381227	19	Very High	BCmicrO|CoMeTa|Cupid|DIANA|ElMMo3|MBStar|MAMI|microrna.org|MirAncesTar|mirbase|miRcode|miRDB|MirMAP|Mirza-G|MultiMiTar|PicTar|RNA22|RNAhybrid|TargetScan
NAA15	Q9BXJ9		hsa-miR-16-5p	0.918032407276318	19	Very High	BCmicrO|CoMeTa|DIANA|ElMMo3|MBStar|MAMI|microrna.org|MirAncesTar|miRcode|miRDB|MirMAP|MirSNP|miRTar2GO|Mirza-G|MultiMiTar|PACCMIT|PicTar|TargetRank|TargetScan
BHLHE41	Q9C0J9		hsa-miR-16-5p	0.917952617101592	20	Very High	BCmicrO|BiTargeting|CoMeTa|Cupid|DIANA|ElMMo3|MBStar|MAMI|microrna.org|MirAncesTar|miRcode|miRDB|MirMAP|Mirza-G|MultiMiTar|PACCMIT|PicTar|RepTar|TargetRank|TargetScan
KLF10	Q13118		hsa-miR-19b-3p	0.917944310927195	18	Very High	BCmicrO|Cupid|DIANA|ElMMo3|MBStar|MAMI|microrna.org|MirAncesTar|miRDB|MirMAP|MirTar|miRTar2GO|Mirza-G|MultiMiTar|PicTar|RNAhybrid|TargetRank|TargetScan
HMGA2	P52926		hsa-miR-196b-5p	0.917772430186625	22	Very High	BiTargeting|CoMeTa|Cupid|DIANA|ElMMo3|MBStar|MAMI|microrna.org|MirAncesTar|mirCoX|miRDB|MirMAP|MirTar|miRTar2GO|Mirza-G|MultiMiTar|PACCMIT|PicTar|RepTar|RNAhybrid|TargetRank|TargetScan
ZEB1	P37275		hsa-miR-200c-3p	0.91774624478501	20	Very High	BCmicrO|BiTargeting|CoMeTa|Cupid|DIANA|ElMMo3|MBStar|MAMI|microrna.org|MirAncesTar|mirbase|miRDB|MirMAP|MirSNP|MirTar|Mirza-G|PACCMIT|RepTar|RNAhybrid|TargetScan
LATS2	Q9NRM7		hsa-miR-16-5p	0.917745888228926	21	Very High	BCmicrO|Cupid|DIANA|ElMMo3|MBStar|MAMI|microrna.org|MirAncesTar|miRcode|miRDB|MirMAP|MirTar|miRTar2GO|Mirza-G|MultiMiTar|PACCMIT|PicTar|RepTar|RNAhybrid|TargetRank|TargetScan
PIK3R3	Q92569		hsa-miR-19b-3p	0.917372449658557	21	Very High	BCmicrO|BiTargeting|CoMeTa|DIANA|ElMMo3|MBStar|MAMI|microrna.org|MirAncesTar|miRDB|MirMAP|MirTar|miRTar2GO|Mirza-G|MultiMiTar|PACCMIT|PicTar|RepTar|RNA22|TargetRank|TargetScan
ZFPM2	Q8WW38		hsa-miR-19b-3p	0.917188337565276	20	Very High	BCmicrO|CoMeTa|Cupid|DIANA|ElMMo3|MBStar|MAMI|microrna.org|MirAncesTar|miRDB|MirMAP|MirTar|Mirza-G|MultiMiTar|PACCMIT|PicTar|RepTar|RNAhybrid|TargetRank|TargetScan
CBX1	P83916		hsa-miR-200a-3p	0.917170761193625	18	Very High	BCmicrO|CoMeTa|Cupid|DIANA|ElMMo3|GenMir++|MBStar|MAMI|microrna.org|MirAncesTar|miRcode|MirMAP|miRTar2GO|Mirza-G|PicTar|RepTar|RNAhybrid|TargetScan
E2F3	O00716		hsa-miR-16-5p	0.916812544296486	18	Very High	BCmicrO|CoMeTa|Cupid|DIANA|ElMMo3|MAMI|microrna.org|MirAncesTar|miRcode|miRDB|MirMAP|Mirza-G|MultiMiTar|PACCMIT|PicTar|RepTar|TargetRank|TargetScan
CLIP1	P30622		hsa-miR-19b-3p	0.916774450336414	22	Very High	BCmicrO|CoMeTa|Cupid|DIANA|ElMMo3|MBStar|MAMI|microrna.org|MirAncesTar|mirbase|miRDB|MirMAP|MirTar|miRTar2GO|Mirza-G|MultiMiTar|PACCMIT|PicTar|RepTar|RNAhybrid|TargetRank|TargetScan
CBFB	Q13951		hsa-miR-19b-3p	0.916600899817116	21	Very High	BCmicrO|BiTargeting|CoMeTa|Cupid|DIANA|ElMMo3|MBStar|MAMI|microrna.org|MirAncesTar|miRDB|MirMAP|MirTar|miRTar2GO|Mirza-G|MultiMiTar|PACCMIT|PicTar|RepTar|RNAhybrid|TargetScan
RAB14	P61106		hsa-miR-19b-3p	0.916420825756666	19	Very High	BCmicrO|CoMeTa|Cupid|DIANA|ElMMo3|MBStar|MAMI|microrna.org|MirAncesTar|miRDB|MirMAP|miRTar2GO|Mirza-G|MultiMiTar|PACCMIT|PicTar|RepTar|TargetRank|TargetScan
SKIDA1	Q1XH10		hsa-miR-19b-3p	0.916420599164753	19	Very High	BCmicrO|Cupid|DIANA|ElMMo3|MBStar|MAMI|microrna.org|MirAncesTar|miRDB|MirMAP|MirTar|miRTar2GO|Mirza-G|MultiMiTar|PicTar|RepTar|RNAhybrid|TargetRank|TargetScan
CPEB3	Q8NE35		hsa-miR-16-5p	0.916222084869474	20	Very High	BCmicrO|BiTargeting|CoMeTa|DIANA|ElMMo3|MBStar|MAMI|microrna.org|MirAncesTar|miRcode|miRDB|MirMAP|MirTar|miRTar2GO|Mirza-G|MultiMiTar|PicTar|RepTar|TargetRank|TargetScan
CRIM1	Q9NZV1		hsa-miR-16-5p	0.916162267114523	22	Very High	BCmicrO|CoMeTa|Cupid|DIANA|ElMMo3|MBStar|MAMI|microrna.org|MirAncesTar|miRcode|miRDB|MirMAP|MirSNP|MirTar|miRTar2GO|Mirza-G|MultiMiTar|PACCMIT|PicTar|RepTar|RNAhybrid|TargetScan
RFX4	Q33E94		hsa-miR-19b-3p	0.916145865613904	21	Very High	BCmicrO|CoMeTa|Cupid|DIANA|ElMMo3|MBStar|MAMI|microrna.org|MirAncesTar|mirbase|miRDB|MirMAP|MirTar|Mirza-G|MultiMiTar|PACCMIT|PicTar|RepTar|RNAhybrid|TargetRank|TargetScan
ST3GAL5	Q9UNP4		hsa-miR-19b-3p	0.915954936676903	22	Very High	BCmicrO|BiTargeting|CoMeTa|Cupid|DIANA|ElMMo3|MBStar|MAMI|microrna.org|MirAncesTar|mirbase|miRDB|MirMAP|MirTar|Mirza-G|MultiMiTar|PACCMIT|PicTar|RepTar|RNAhybrid|TargetRank|TargetScan
NBEA	Q8NFP9		hsa-miR-19b-3p	0.915950561951917	22	Very High	BCmicrO|BiTargeting|CoMeTa|Cupid|DIANA|ElMMo3|MBStar|MAMI|microrna.org|MirAncesTar|miRDB|MirMAP|MirSNP|miRTar2GO|Mirza-G|MultiMiTar|PACCMIT|PicTar|RepTar|RNAhybrid|TargetRank|TargetScan
PPP2R2A	P63151		hsa-miR-200a-3p	0.91591617530041	18	Very High	BCmicrO|CoMeTa|Cupid|DIANA|ElMMo3|GenMir++|MBStar|MAMI|microrna.org|MirAncesTar|miRcode|miRDB|MirMAP|Mirza-G|PACCMIT|PicTar|RNAhybrid|TargetScan
MBNL1	Q9NR56		hsa-miR-200a-3p	0.915815000833235	21	Very High	BCmicrO|CoMeTa|Cupid|DIANA|ElMMo3|MBStar|MAMI|microrna.org|MirAncesTar|miRcode|miRDB|MirMAP|MirTar|miRTar2GO|Mirza-G|PACCMIT|PicTar|RepTar|RNAhybrid|TargetRank|TargetScan
HOXB7	P09629		hsa-miR-196b-5p	0.915644805383984	18	Very High	CoMeTa|DIANA|ElMMo3|MAMI|microrna.org|MirAncesTar|mirbase|mirCoX|miRDB|MirMAP|MirTar|miRTar2GO|Mirza-G|MultiMiTar|PicTar|RepTar|TargetRank|TargetScan
CDK17	Q00537		hsa-miR-200b-3p	0.915427687983174	20	Very High	BCmicrO|CoMeTa|Cupid|DIANA|ElMMo3|MBStar|MAMI|microrna.org|MirAncesTar|mirbase|miRDB|MirMAP|MirTar|miRTar2GO|Mirza-G|PACCMIT|RepTar|RNAhybrid|TargetRank|TargetScan
SLC2A3	P11169		hsa-miR-16-5p	0.915404580675839	21	Very High	BCmicrO|CoMeTa|Cupid|DIANA|ElMMo3|GenMir++|MBStar|MAMI|microrna.org|MirAncesTar|miRcode|miRDB|MirMAP|Mirza-G|MultiMiTar|PACCMIT|PITA|RepTar|RNAhybrid|TargetRank|TargetScan
BRD3	Q15059		hsa-miR-200a-3p	0.915404435430991	20	Very High	BCmicrO|CoMeTa|Cupid|DIANA|ElMMo3|MAMI|microrna.org|MirAncesTar|miRcode|miRDB|MirMAP|MirTar|miRTar2GO|Mirza-G|PACCMIT|PicTar|RepTar|RNAhybrid|TargetRank|TargetScan
FBXO8	Q9NRD0		hsa-miR-19b-3p	0.915340731225647	20	Very High	BCmicrO|Cupid|DIANA|ElMMo3|MBStar|MAMI|microrna.org|MirAncesTar|mirbase|miRDB|MirMAP|MirTar|miRTar2GO|Mirza-G|MultiMiTar|PicTar|RepTar|RNAhybrid|TargetRank|TargetScan
PRICKLE2	Q7Z3G6		hsa-miR-19b-3p	0.915306011696804	19	Very High	BCmicrO|DIANA|ElMMo3|MBStar|MAMI|microrna.org|MirAncesTar|miRDB|MirMAP|MirTar|miRTar2GO|Mirza-G|MultiMiTar|PACCMIT|PicTar|RepTar|RNAhybrid|TargetRank|TargetScan
DCUN1D4	Q92564		hsa-miR-16-5p	0.915096263941703	21	Very High	BCmicrO|CoMeTa|Cupid|DIANA|ElMMo3|MBStar|MAMI|microrna.org|MirAncesTar|miRcode|miRDB|MirMAP|miRTar2GO|Mirza-G|MultiMiTar|PACCMIT|PicTar|RepTar|RNAhybrid|TargetRank|TargetScan
FOXP1	Q9H334		hsa-miR-19b-3p	0.914705641513534	19	Very High	BCmicrO|CoMeTa|Cupid|DIANA|ElMMo3|MBStar|MAMI|microrna.org|MirAncesTar|miRDB|MirMAP|miRTar2GO|Mirza-G|MultiMiTar|PACCMIT|PicTar|RNAhybrid|TargetRank|TargetScan
SLC9A6	Q92581		hsa-miR-196b-5p	0.914643482554212	19	Very High	BiTargeting|CoMeTa|Cupid|DIANA|ElMMo3|MBStar|MAMI|microrna.org|MirAncesTar|mirCoX|miRDB|MirMAP|MirTar|miRTar2GO|Mirza-G|MultiMiTar|PicTar|TargetRank|TargetScan
ELMOD1	Q8N336		hsa-miR-200a-3p	0.914637721168251	20	Very High	BCmicrO|BiTargeting|DIANA|ElMMo3|MBStar|MAMI|microrna.org|MirAncesTar|mirbase|miRcode|miRDB|MirMAP|MirTar|Mirza-G|PACCMIT|PicTar|RepTar|RNAhybrid|TargetRank|TargetScan
NOVA1	P51513		hsa-miR-200c-3p	0.914581050841179	19	Very High	BCmicrO|CoMeTa|Cupid|DIANA|ElMMo3|GenMir++|MAMI|microrna.org|MirAncesTar|mirbase|miRDB|MirMAP|MirTar|Mirza-G|PACCMIT|RepTar|RNAhybrid|TargetRank|TargetScan
GATA6	Q92908		hsa-miR-10b-5p	0.914458328695743	20	Very High	BCmicrO|CoMeTa|Cupid|DIANA|ElMMo3|GenMir++|MBStar|MAMI|microrna.org|MirAncesTar|mirbase|miRDB|MirMAP|miRTar2GO|Mirza-G|PicTar|RepTar|RNAhybrid|TargetRank|TargetScan
RAB11FIP2	Q7L804		hsa-miR-16-5p	0.914243915225275	20	Very High	BCmicrO|BiTargeting|CoMeTa|DIANA|ElMMo3|MBStar|MAMI|microrna.org|MirAncesTar|miRcode|miRDB|MirMAP|MirTar|miRTar2GO|Mirza-G|MultiMiTar|PicTar|RepTar|TargetRank|TargetScan
ZNF532	Q9HCE3		hsa-miR-200c-3p	0.914096761781538	19	Very High	BCmicrO|CoMeTa|Cupid|DIANA|ElMMo3|MBStar|MAMI|microrna.org|MirAncesTar|miRDB|MirMAP|MirTar|miRTar2GO|Mirza-G|PACCMIT|RepTar|RNAhybrid|TargetRank|TargetScan
TOB1	P50616		hsa-miR-200b-3p	0.913950292707765	17	Very High	BCmicrO|CoMeTa|Cupid|DIANA|ElMMo3|GenMir++|MBStar|MAMI|microrna.org|MirAncesTar|miRDB|MirMAP|MirTar|miRTar2GO|Mirza-G|TargetRank|TargetScan
DDX3X	O00571		hsa-miR-16-5p	0.913489744003915	21	Very High	BCmicrO|CoMeTa|Cupid|DIANA|ElMMo3|GenMir++|MBStar|MAMI|microrna.org|MirAncesTar|miRcode|miRDB|MirMAP|MirTar|miRTar2GO|Mirza-G|MultiMiTar|PACCMIT|RNAhybrid|TargetRank|TargetScan
RARB	P10826		hsa-miR-200a-3p	0.913301271598891	21	Very High	BCmicrO|CoMeTa|Cupid|DIANA|ElMMo3|GenMir++|MBStar|MAMI|microrna.org|MirAncesTar|miRcode|miRDB|MirMAP|MirTar|Mirza-G|PACCMIT|PicTar|RepTar|RNAhybrid|TargetRank|TargetScan
SCOC	Q9UIL1		hsa-miR-16-5p	0.913122054703655	20	Very High	BCmicrO|DIANA|ElMMo3|MBStar|MAMI|microrna.org|MirAncesTar|mirbase|miRcode|miRDB|MirMAP|MirTar|miRTar2GO|MultiMiTar|PACCMIT|PicTar|RepTar|RNAhybrid|TargetRank|TargetScan
EIF4G2	P78344		hsa-miR-19b-3p	0.913119415744998	17	Very High	BCmicrO|CoMeTa|Cupid|DIANA|ElMMo3|GenMir++|MBStar|MAMI|microrna.org|MirAncesTar|MirMAP|miRTar2GO|Mirza-G|MultiMiTar|RepTar|RNAhybrid|TargetScan
ADIPOR2	Q86V24		hsa-miR-19b-3p	0.913056125452769	19	Very High	BCmicrO|CoMeTa|Cupid|DIANA|ElMMo3|MAMI|microrna.org|MirAncesTar|miRDB|MirMAP|MirTar|miRTar2GO|Mirza-G|MultiMiTar|PACCMIT|PicTar|RepTar|TargetRank|TargetScan
ZFYVE9	O95405		hsa-miR-19b-3p	0.91303792041164	21	Very High	BCmicrO|BiTargeting|CoMeTa|DIANA|ElMMo3|MBStar|MAMI|microrna.org|MirAncesTar|mirbase|miRDB|MirMAP|miRTar2GO|Mirza-G|MultiMiTar|PicTar|RepTar|RNA22|RNAhybrid|TargetRank|TargetScan
CELSR1	Q9NYQ6		hsa-miR-199a-5p	0.912994944603578	20	Very High	BCmicrO|CoMeTa|DIANA|ElMMo3|MBStar|MAMI|microrna.org|MirAncesTar|miRDB|MirMAP|MirTar|miRTar2GO|Mirza-G|MultiMiTar|PACCMIT|PicTar|RepTar|RNAhybrid|TargetRank|TargetScan
GNAI3	P08754		hsa-miR-16-5p	0.912969330275172	21	Very High	BCmicrO|BiTargeting|CoMeTa|Cupid|DIANA|ElMMo3|GenMir++|MBStar|MAMI|microrna.org|MirAncesTar|miRcode|miRDB|MirMAP|miRTar2GO|Mirza-G|MultiMiTar|RepTar|RNA22|TargetRank|TargetScan
BDNF	P23560		hsa-miR-16-5p	0.912964096392133	22	Very High	BCmicrO|BiTargeting|CoMeTa|Cupid|DIANA|ElMMo3|MBStar|MAMI|microrna.org|MirAncesTar|miRcode|miRDB|MirMAP|MirTar|miRTar2GO|Mirza-G|MultiMiTar|PACCMIT|PicTar|RepTar|TargetRank|TargetScan
LURAP1L	Q8IV03		hsa-miR-16-5p	0.91289188368945	19	Very High	BCmicrO|CoMeTa|Cupid|DIANA|ElMMo3|MBStar|MAMI|microrna.org|MirAncesTar|miRcode|miRDB|MirMAP|miRTar2GO|Mirza-G|MultiMiTar|PicTar|RepTar|TargetRank|TargetScan
MTMR4	Q9NYA4		hsa-miR-16-5p	0.912753525753229	20	Very High	BCmicrO|BiTargeting|CoMeTa|Cupid|DIANA|ElMMo3|MBStar|MAMI|microrna.org|MirAncesTar|miRcode|miRDB|MirMAP|miRTar2GO|Mirza-G|MultiMiTar|PACCMIT|PicTar|RNAhybrid|TargetScan
GHR	P10912		hsa-miR-16-5p	0.912683947239768	21	Very High	BCmicrO|BiTargeting|CoMeTa|Cupid|DIANA|ElMMo3|MBStar|MAMI|microrna.org|MirAncesTar|miRcode|miRDB|MirMAP|MirTar|Mirza-G|MultiMiTar|PACCMIT|PicTar|RNAhybrid|TargetRank|TargetScan
ADSS	P30520		hsa-miR-19b-3p	0.912532197488785	20	Very High	BCmicrO|CoMeTa|Cupid|DIANA|ElMMo3|MBStar|MAMI|microrna.org|MirAncesTar|miRDB|MirMAP|MirTar|miRTar2GO|Mirza-G|MultiMiTar|PACCMIT|RNA22|RNAhybrid|TargetRank|TargetScan
ATP6V1B2	P21281		hsa-miR-19b-3p	0.912293010548454	18	Very High	BCmicrO|CoMeTa|DIANA|ElMMo3|GenMir++|MAMI|microrna.org|MirAncesTar|miRDB|MirMAP|MirTar|miRTar2GO|Mirza-G|MultiMiTar|RepTar|RNAhybrid|TargetRank|TargetScan
PPP2R5E	Q16537		hsa-miR-200c-3p	0.91211096144299	21	Very High	BCmicrO|BiTargeting|CoMeTa|Cupid|DIANA|ElMMo3|GenMir++|MBStar|MAMI|microrna.org|MirAncesTar|mirbase|miRDB|MirMAP|MirTar|miRTar2GO|Mirza-G|RepTar|RNAhybrid|TargetRank|TargetScan
UBE2D2	P62837		hsa-miR-19b-3p	0.912045536072503	20	Very High	BCmicrO|CoMeTa|Cupid|DIANA|ElMMo3|MBStar|MAMI|microrna.org|MirAncesTar|miRDB|MirMAP|miRTar2GO|Mirza-G|MultiMiTar|PACCMIT|PicTar|RepTar|RNAhybrid|TargetRank|TargetScan
EIF4B	P23588		hsa-miR-16-5p	0.912037388396699	20	Very High	BCmicrO|BiTargeting|CoMeTa|Cupid|DIANA|ElMMo3|GenMir++|MAMI|microrna.org|MirAncesTar|miRcode|miRDB|MirMAP|Mirza-G|MultiMiTar|PACCMIT|RepTar|RNAhybrid|TargetRank|TargetScan
PRKCE	Q02156		hsa-miR-200a-3p	0.911889394670299	20	Very High	BCmicrO|CoMeTa|Cupid|DIANA|ElMMo3|MBStar|MAMI|microrna.org|MirAncesTar|miRcode|miRDB|MirMAP|MirTar|Mirza-G|PACCMIT|PicTar|RepTar|RNAhybrid|TargetRank|TargetScan
RELN	P78509		hsa-miR-16-5p	0.911874266819805	22	Very High	BCmicrO|BiTargeting|CoMeTa|Cupid|DIANA|ElMMo3|MAMI|microrna.org|MirAncesTar|mirbase|miRcode|miRDB|MirMAP|MirTar|Mirza-G|MultiMiTar|PACCMIT|PicTar|RepTar|RNAhybrid|TargetRank|TargetScan
SEPT7	Q16181		hsa-miR-19b-3p	0.911733616554989	20	Very High	BCmicrO|CoMeTa|Cupid|DIANA|ElMMo3|MBStar|MAMI|microrna.org|MirAncesTar|miRDB|MirMAP|MirTar|Mirza-G|MultiMiTar|PACCMIT|PicTar|RepTar|RNAhybrid|TargetRank|TargetScan
VPS26A	O75436		hsa-miR-199a-5p	0.91165033641687	23	Very High	BCmicrO|CoMeTa|Cupid|DIANA|ElMMo3|MBStar|MAMI|microrna.org|MirAncesTar|miRDB|MirMAP|MirSNP|MirTar|miRTar2GO|Mirza-G|MultiMiTar|PACCMIT|PicTar|RepTar|RNAhybrid|TargetRank|TargetScan|TargetSpy
HMGA2	P52926		hsa-miR-16-5p	0.911556111249396	22	Very High	BCmicrO|BiTargeting|CoMeTa|Cupid|DIANA|ElMMo3|MBStar|MAMI|microrna.org|MirAncesTar|miRcode|miRDB|MirMAP|miRTar2GO|Mirza-G|MultiMiTar|PicTar|PITA|RepTar|RNAhybrid|TargetRank|TargetScan
CHST1	O43916		hsa-miR-19b-3p	0.911552002346593	18	Very High	BCmicrO|CoMeTa|Cupid|DIANA|ElMMo3|MAMI|microrna.org|mirbase|miRDB|MirMAP|MirTar|Mirza-G|MultiMiTar|PACCMIT|PicTar|RepTar|TargetRank|TargetScan
EDA	Q92838		hsa-miR-16-5p	0.911427980507463	23	Very High	BCmicrO|BiTargeting|CoMeTa|Cupid|DIANA|ElMMo3|MBStar|MAMI|microrna.org|MirAncesTar|mirbase|miRcode|miRDB|MirMAP|MirSNP|MirTar|Mirza-G|MultiMiTar|PACCMIT|PicTar|RepTar|RNAhybrid|TargetRank
ANO3	Q9BYT9		hsa-miR-16-5p	0.911369666268632	20	Very High	BCmicrO|CoMeTa|Cupid|DIANA|ElMMo3|MBStar|MAMI|microrna.org|MirAncesTar|miRcode|miRDB|MirMAP|MirTar|Mirza-G|MultiMiTar|PACCMIT|RepTar|RNAhybrid|TargetRank|TargetScan
HOXA10	P31260		hsa-miR-16-5p	0.911318386636088	20	Very High	BCmicrO|BiTargeting|CoMeTa|Cupid|ElMMo3|MBStar|MAMI|microrna.org|MirAncesTar|miRcode|miRDB|MirMAP|MirTar|miRTar2GO|Mirza-G|MultiMiTar|PicTar|RepTar|RNAhybrid|TargetScan
DYNC1LI2	O43237		hsa-miR-16-5p	0.911172260695249	21	Very High	BCmicrO|CoMeTa|Cupid|DIANA|ElMMo3|MAMI|microrna.org|MirAncesTar|miRcode|miRDB|MirMAP|MirTar|miRTar2GO|Mirza-G|MultiMiTar|PACCMIT|PicTar|RepTar|RNAhybrid|TargetRank|TargetScan
PLAG1	Q6DJT9		hsa-miR-141-3p	0.91114905001918	21	Very High	BCmicrO|BiTargeting|CoMeTa|Cupid|DIANA|ElMMo3|GenMir++|MBStar|MAMI|microrna.org|MirAncesTar|miRcode|mirCoX|MirMAP|MirSNP|MirTar|Mirza-G|RepTar|RNAhybrid|TargetRank|TargetScan
PHF19	Q5T6S3		hsa-miR-16-5p	0.91086898689919	20	Very High	BCmicrO|BiTargeting|Cupid|DIANA|ElMMo3|MBStar|MAMI|microrna.org|MirAncesTar|miRcode|miRDB|MirMAP|MirTar|miRTar2GO|Mirza-G|MultiMiTar|PACCMIT|RepTar|TargetRank|TargetScan
RSPO3	Q9BXY4		hsa-miR-16-5p	0.910749018248901	19	Very High	BCmicrO|Cupid|DIANA|ElMMo3|MBStar|MAMI|microrna.org|MirAncesTar|miRcode|miRDB|MirMAP|MirTar|miRTar2GO|MultiMiTar|PicTar|RepTar|RNAhybrid|TargetRank|TargetScan
SETD3	Q86TU7		hsa-miR-16-5p	0.910669307090557	21	Very High	BCmicrO|BiTargeting|CoMeTa|Cupid|ElMMo3|MAMI|microrna.org|MirAncesTar|mirbase|miRcode|miRDB|MirMAP|MirTar|miRTar2GO|Mirza-G|MultiMiTar|PicTar|RepTar|RNAhybrid|TargetRank|TargetScan
PCDHA6	Q9UN73		hsa-miR-16-5p	0.910548555113932	18	Very High	BCmicrO|BiTargeting|CoMeTa|DIANA|ElMMo3|MBStar|MAMI|microrna.org|MirAncesTar|miRcode|miRDB|MirMAP|miRTar2GO|Mirza-G|MultiMiTar|PicTar|RNAhybrid|TargetScan
TSHZ3	Q63HK5		hsa-miR-19b-3p	0.910332032853832	19	Very High	BCmicrO|Cupid|DIANA|ElMMo3|MBStar|MAMI|microrna.org|MirAncesTar|miRDB|MirMAP|MirTar|Mirza-G|MultiMiTar|PACCMIT|PicTar|RepTar|RNAhybrid|TargetRank|TargetScan
SALL1	Q9NSC2		hsa-miR-16-5p	0.910270755960393	20	Very High	BCmicrO|BiTargeting|CoMeTa|Cupid|DIANA|ElMMo3|MBStar|MAMI|microrna.org|MirAncesTar|miRcode|miRDB|MirMAP|MirTar|Mirza-G|MultiMiTar|PACCMIT|RNAhybrid|TargetRank|TargetScan
IRS2	Q9Y4H2		hsa-miR-200a-3p	0.910191147899247	19	Very High	BCmicrO|BiTargeting|CoMeTa|Cupid|DIANA|ElMMo3|MAMI|microrna.org|MirAncesTar|miRcode|miRDB|MirMAP|MirTar|Mirza-G|PACCMIT|PicTar|RepTar|TargetRank|TargetScan
WDFY3	Q8IZQ1		hsa-miR-19b-3p	0.910141765130029	19	Very High	BCmicrO|CoMeTa|Cupid|DIANA|ElMMo3|MBStar|MAMI|microrna.org|MirAncesTar|miRDB|MirMAP|MirTar|miRTar2GO|Mirza-G|MultiMiTar|PACCMIT|PicTar|RepTar|TargetScan
MBNL1	Q9NR56		hsa-miR-19b-3p	0.91006474834866	19	Very High	BCmicrO|CoMeTa|Cupid|DIANA|ElMMo3|MBStar|MAMI|microrna.org|MirAncesTar|miRDB|MirMAP|miRTar2GO|Mirza-G|MultiMiTar|PACCMIT|PicTar|RNAhybrid|TargetRank|TargetScan
KPNA3	O00505		hsa-miR-19b-3p	0.910030383107999	22	Very High	BCmicrO|CoMeTa|Cupid|DIANA|ElMMo3|GenMir++|MBStar|MAMI|microrna.org|MirAncesTar|miRDB|MirMAP|MirSNP|MirTar|miRTar2GO|Mirza-G|MultiMiTar|PACCMIT|RepTar|RNAhybrid|TargetRank|TargetScan
PEX13	Q92968		hsa-miR-16-5p	0.909841249108646	21	Very High	BCmicrO|CoMeTa|Cupid|DIANA|ElMMo3|GenMir++|MAMI|microrna.org|MirAncesTar|mirbase|miRcode|miRDB|MirMAP|MirTar|miRTar2GO|Mirza-G|MultiMiTar|RepTar|RNAhybrid|TargetRank|TargetScan
LRIG1	Q96JA1		hsa-miR-16-5p	0.909836862865025	19	Very High	BCmicrO|CoMeTa|Cupid|DIANA|ElMMo3|MBStar|MAMI|microrna.org|MirAncesTar|miRcode|miRDB|MirMAP|miRTar2GO|Mirza-G|MultiMiTar|PicTar|RNAhybrid|TargetRank|TargetScan
SEPHS1	P49903		hsa-miR-194-5p	0.909679084512242	20	Very High	BCmicrO|CoMeTa|Cupid|DIANA|ElMMo3|MBStar|MAMI|MirAncesTar|miRcode|miRDB|MirMAP|MirTar|miRTar2GO|Mirza-G|MultiMiTar|PACCMIT|PicTar|RNAhybrid|TargetRank|TargetScan
RBBP8	Q99708		hsa-miR-19b-3p	0.909459288808388	21	Very High	BCmicrO|CoMeTa|Cupid|DIANA|ElMMo3|MBStar|MAMI|microrna.org|MirAncesTar|mirbase|miRDB|MirMAP|MirTar|miRTar2GO|Mirza-G|MultiMiTar|PACCMIT|RepTar|RNAhybrid|TargetRank|TargetScan
ADGRL2	O95490		hsa-miR-16-5p	0.909238523681289	22	Very High	BCmicrO|BiTargeting|CoMeTa|Cupid|DIANA|ElMMo3|MBStar|MAMI|microrna.org|MirAncesTar|mirbase|miRcode|MirMAP|MirSNP|MirTar|miRTar2GO|Mirza-G|MultiMiTar|PACCMIT|PicTar|RNAhybrid|TargetScan
COBLL1	Q53SF7		hsa-miR-16-5p	0.909231322425704	21	Very High	BCmicrO|BiTargeting|CoMeTa|Cupid|DIANA|ElMMo3|MBStar|MAMI|microrna.org|MirAncesTar|miRcode|miRDB|MirMAP|Mirza-G|MultiMiTar|PACCMIT|PicTar|RepTar|RNAhybrid|TargetRank|TargetScan
PLAG1	Q6DJT9		hsa-miR-19b-3p	0.909110123980501	18	Very High	BCmicrO|CoMeTa|Cupid|DIANA|ElMMo3|GenMir++|MBStar|MAMI|MirAncesTar|MirMAP|miRTar2GO|Mirza-G|MultiMiTar|PicTar|RepTar|RNAhybrid|TargetRank|TargetScan
EFNB2	P52799		hsa-miR-19b-3p	0.909096906080963	18	Very High	BCmicrO|CoMeTa|Cupid|DIANA|ElMMo3|MBStar|MAMI|microrna.org|MirAncesTar|miRDB|MirMAP|miRTar2GO|Mirza-G|MultiMiTar|PACCMIT|PicTar|RepTar|TargetScan
SLC20A2	Q08357		hsa-miR-16-5p	0.909004934923031	21	Very High	BCmicrO|BiTargeting|Cupid|DIANA|ElMMo3|MBStar|MAMI|microrna.org|MirAncesTar|miRcode|miRDB|MirMAP|MirTar|miRTar2GO|Mirza-G|MultiMiTar|PACCMIT|PicTar|RNAhybrid|TargetRank|TargetScan
EPS8	Q12929		hsa-miR-200c-3p	0.908983804610131	19	Very High	BCmicrO|CoMeTa|Cupid|DIANA|ElMMo3|GenMir++|MBStar|MAMI|microrna.org|MirAncesTar|miRDB|MirMAP|MirSNP|MirTar|Mirza-G|PACCMIT|RNAhybrid|TargetRank|TargetScan
KPNA3	O00505		hsa-miR-16-5p	0.908963820945954	18	Very High	BCmicrO|BiTargeting|CoMeTa|Cupid|DIANA|ElMMo3|GenMir++|MBStar|MAMI|microrna.org|MirAncesTar|miRcode|MirMAP|MultiMiTar|PicTar|RepTar|RNAhybrid|TargetScan
SYT11	Q9BT88		hsa-miR-19b-3p	0.908932358896356	20	Very High	BCmicrO|CoMeTa|Cupid|DIANA|ElMMo3|GenMir++|MBStar|MAMI|microrna.org|MirAncesTar|miRDB|MirMAP|miRTar2GO|Mirza-G|MultiMiTar|PACCMIT|PicTar|RepTar|TargetRank|TargetScan
ADCY1	Q08828		hsa-miR-19b-3p	0.908845004005256	18	Very High	BCmicrO|CoMeTa|DIANA|ElMMo3|GenMir++|MBStar|MAMI|MirAncesTar|miRDB|MirMAP|miRTar2GO|Mirza-G|MultiMiTar|PACCMIT|PicTar|RepTar|RNAhybrid|TargetRank
OMG	P23515		hsa-miR-16-5p	0.908815753399628	20	Very High	BCmicrO|BiTargeting|CoMeTa|Cupid|DIANA|ElMMo3|MAMI|microrna.org|MirAncesTar|mirbase|miRcode|miRDB|MirMAP|Mirza-G|PACCMIT|PicTar|PITA|RepTar|TargetRank|TargetScan
EPS8	Q12929		hsa-miR-200b-3p	0.908798003220452	19	Very High	BCmicrO|CoMeTa|Cupid|DIANA|ElMMo3|GenMir++|MBStar|MAMI|microrna.org|MirAncesTar|miRDB|MirMAP|MirSNP|MirTar|Mirza-G|PACCMIT|RNAhybrid|TargetRank|TargetScan
CCDC6	Q16204		hsa-miR-16-5p	0.908624651825463	22	Very High	BCmicrO|CoMeTa|Cupid|DIANA|ElMMo3|GenMir++|MBStar|MAMI|microrna.org|MirAncesTar|miRcode|miRDB|MirMAP|MirSNP|MirTar|miRTar2GO|Mirza-G|MultiMiTar|PACCMIT|RepTar|TargetRank|TargetScan
PPP6C	O00743		hsa-miR-16-5p	0.908619920023062	19	Very High	BCmicrO|CoMeTa|DIANA|ElMMo3|MBStar|MAMI|microrna.org|MirAncesTar|miRcode|miRDB|MirMAP|MirTar|miRTar2GO|Mirza-G|MultiMiTar|PACCMIT|PicTar|TargetRank|TargetScan
LUZP1	Q86V48		hsa-miR-16-5p	0.908502892086929	22	Very High	BCmicrO|BiTargeting|CoMeTa|Cupid|DIANA|ElMMo3|MBStar|MAMI|microrna.org|MirAncesTar|miRcode|miRDB|MirMAP|MirSNP|MirTar|MultiMiTar|PACCMIT|RepTar|RNA22|RNAhybrid|TargetRank|TargetScan
EXOC5	O00471		hsa-miR-141-3p	0.908361271385294	22	Very High	BCmicrO|BiTargeting|CoMeTa|Cupid|DIANA|ElMMo3|MBStar|MAMI|microrna.org|MirAncesTar|miRcode|mirCoX|miRDB|MirMAP|MirSNP|MirTar|Mirza-G|MultiMiTar|PACCMIT|RepTar|TargetRank|TargetScan
POLR3F	Q9H1D9		hsa-miR-16-5p	0.908290792322647	23	Very High	BCmicrO|BiTargeting|CoMeTa|DIANA|ElMMo3|GenMir++|MBStar|MAMI|microrna.org|MirAncesTar|mirbase|miRcode|miRDB|MirMAP|MirTar|miRTar2GO|Mirza-G|MultiMiTar|PACCMIT|RepTar|RNAhybrid|TargetRank|TargetScan
IMPDH1	P20839		hsa-miR-19b-3p	0.908271121666429	21	Very High	BCmicrO|BiTargeting|CoMeTa|DIANA|ElMMo3|MBStar|MAMI|microrna.org|MirAncesTar|mirbase|miRDB|MirMAP|MirTar|miRTar2GO|Mirza-G|MultiMiTar|PACCMIT|RepTar|RNAhybrid|TargetRank|TargetScan
PCDHAC1	Q9H158		hsa-miR-16-5p	0.908238690385474	18	Very High	BCmicrO|BiTargeting|Cupid|ElMMo3|MBStar|MAMI|microrna.org|MirAncesTar|miRcode|miRDB|MirMAP|miRTar2GO|Mirza-G|MultiMiTar|PicTar|RepTar|RNAhybrid|TargetScan
SOCS3	O14543		hsa-miR-19b-3p	0.908147283770087	18	Very High	BCmicrO|CoMeTa|Cupid|DIANA|ElMMo3|MAMI|microrna.org|miRDB|MirMAP|MirTar|Mirza-G|MultiMiTar|PACCMIT|PicTar|RepTar|RNAhybrid|TargetRank|TargetScan
EXOC5	O00471		hsa-miR-19b-3p	0.908051717000885	20	Very High	BCmicrO|CoMeTa|Cupid|DIANA|ElMMo3|MBStar|microrna.org|MirAncesTar|miRDB|MirMAP|MirSNP|MirTar|miRTar2GO|Mirza-G|MultiMiTar|PACCMIT|PicTar|RepTar|TargetRank|TargetScan
ZEB2	O60315		hsa-miR-141-3p	0.908007902522196	21	Very High	BCmicrO|BiTargeting|CoMeTa|Cupid|DIANA|ElMMo3|MBStar|MAMI|microrna.org|MirAncesTar|mirbase|miRcode|mirCoX|miRDB|MirMAP|MirTar|Mirza-G|PACCMIT|RepTar|RNAhybrid|TargetRank
ATP6V1B2	P21281		hsa-miR-200a-3p	0.907970058624102	20	Very High	BCmicrO|CoMeTa|Cupid|DIANA|ElMMo3|GenMir++|MBStar|MAMI|microrna.org|MirAncesTar|miRcode|miRDB|MirMAP|MirTar|miRTar2GO|Mirza-G|PACCMIT|PicTar|RNAhybrid|TargetScan
VPS37A	Q8NEZ2		hsa-miR-19b-3p	0.907748862709322	22	Very High	BCmicrO|CoMeTa|Cupid|DIANA|ElMMo3|MBStar|MAMI|microrna.org|MirAncesTar|mirbase|miRDB|MirMAP|MirTar|miRTar2GO|Mirza-G|MultiMiTar|PACCMIT|PicTar|RepTar|RNAhybrid|TargetRank|TargetScan
TFRC	P02786		hsa-miR-141-3p	0.907733560251683	22	Very High	BCmicrO|BiTargeting|CoMeTa|Cupid|DIANA|ElMMo3|GenMir++|MBStar|MAMI|microrna.org|MirAncesTar|miRcode|mirCoX|miRDB|MirMAP|miRTar2GO|Mirza-G|PACCMIT|RepTar|RNAhybrid|TargetRank|TargetScan
ANO1	Q5XXA6		hsa-miR-19b-3p	0.907643828311011	19	Very High	BCmicrO|CoMeTa|DIANA|ElMMo3|MBStar|MAMI|microrna.org|MirAncesTar|miRDB|MirMAP|MirTar|Mirza-G|MultiMiTar|PACCMIT|PicTar|RepTar|RNAhybrid|TargetRank|TargetScan
LCOR	Q96JN0		hsa-miR-196a-5p	0.90747864794439	19	Very High	BCmicrO|BiTargeting|Cupid|DIANA|ElMMo3|MBStar|MAMI|microrna.org|MirAncesTar|miRDB|MirMAP|MirSNP|MirTar|miRTar2GO|Mirza-G|MultiMiTar|PicTar|TargetRank|TargetScan
ATG16L1	Q676U5		hsa-miR-19b-3p	0.907323637545993	19	Very High	BCmicrO|CoMeTa|Cupid|DIANA|ElMMo3|MBStar|MAMI|microrna.org|MirAncesTar|miRDB|MirMAP|MirTar|miRTar2GO|Mirza-G|MultiMiTar|PACCMIT|PicTar|RNAhybrid|TargetScan
YPEL5	P62699		hsa-miR-200a-3p	0.906841458575421	20	Very High	BCmicrO|BiTargeting|CoMeTa|DIANA|ElMMo3|MBStar|MAMI|microrna.org|MirAncesTar|miRcode|miRDB|MirMAP|MirTar|Mirza-G|PACCMIT|PicTar|RepTar|RNAhybrid|TargetRank|TargetScan
SEMA6A	Q9H2E6		hsa-miR-200a-3p	0.906758323216143	21	Very High	BCmicrO|BiTargeting|CoMeTa|DIANA|ElMMo3|MBStar|MAMI|microrna.org|MirAncesTar|mirbase|miRcode|miRDB|MirMAP|MirTar|Mirza-G|PACCMIT|PicTar|RepTar|RNAhybrid|TargetRank|TargetScan
ZMYND11	Q15326		hsa-miR-10b-5p	0.906545661100967	20	Very High	BCmicrO|CoMeTa|Cupid|DIANA|ElMMo3|GenMir++|MBStar|MAMI|microrna.org|MirAncesTar|miRDB|MirMAP|MirTar|miRTar2GO|Mirza-G|PicTar|RepTar|RNAhybrid|TargetRank|TargetScan
CREBRF	Q8IUR6		hsa-miR-16-5p	0.906506042706376	17	Very High	BCmicrO|Cupid|DIANA|ElMMo3|MBStar|microrna.org|MirAncesTar|miRcode|miRDB|MirMAP|miRTar2GO|Mirza-G|MultiMiTar|PACCMIT|PicTar|RNAhybrid|TargetScan
PPTC7	Q8NI37		hsa-miR-19b-3p	0.906459382877238	18	Very High	BCmicrO|Cupid|DIANA|ElMMo3|MBStar|MAMI|microrna.org|MirAncesTar|miRDB|MirMAP|miRTar2GO|Mirza-G|MultiMiTar|PACCMIT|PicTar|RepTar|TargetRank|TargetScan
DEK	P35659		hsa-miR-200a-3p	0.906188938817124	19	Very High	BCmicrO|CoMeTa|Cupid|DIANA|ElMMo3|GenMir++|MBStar|MAMI|microrna.org|MirAncesTar|miRcode|miRDB|MirMAP|MirTar|Mirza-G|PACCMIT|RNAhybrid|TargetRank|TargetScan
RSBN1	Q5VWQ0		hsa-miR-16-5p	0.906118819994135	24	Very High	BCmicrO|BiTargeting|CoMeTa|Cupid|DIANA|ElMMo3|MBStar|MAMI|microrna.org|MirAncesTar|mirbase|miRcode|miRDB|MirMAP|MirSNP|MirTar|miRTar2GO|Mirza-G|MultiMiTar|PACCMIT|RepTar|RNA22|TargetRank|TargetScan
SLC24A3	Q9HC58		hsa-miR-19b-3p	0.906049856784055	19	Very High	BCmicrO|CoMeTa|Cupid|DIANA|ElMMo3|MBStar|microrna.org|MirAncesTar|miRDB|MirMAP|MirTar|Mirza-G|MultiMiTar|PACCMIT|PicTar|RepTar|RNAhybrid|TargetRank|TargetScan
YAF2	Q8IY57		hsa-miR-200a-3p	0.90566277760093	20	Very High	BCmicrO|CoMeTa|Cupid|DIANA|ElMMo3|GenMir++|MBStar|MAMI|microrna.org|MirAncesTar|miRcode|MirMAP|MirTar|miRTar2GO|Mirza-G|PACCMIT|RepTar|RNAhybrid|TargetRank|TargetScan
CAPRIN1	Q14444		hsa-miR-199a-5p	0.905640639364542	22	Very High	BCmicrO|CoMeTa|Cupid|DIANA|ElMMo3|MBStar|MAMI|microrna.org|MirAncesTar|miRDB|MirMAP|MirSNP|miRTar2GO|Mirza-G|MultiMiTar|PACCMIT|PicTar|RepTar|RNAhybrid|TargetRank|TargetScan|TargetSpy
RAB1A	P62820		hsa-miR-19b-3p	0.905604948229397	18	Very High	BCmicrO|CoMeTa|Cupid|DIANA|ElMMo3|GenMir++|MBStar|MAMI|microrna.org|MirAncesTar|MirMAP|miRTar2GO|Mirza-G|MultiMiTar|PicTar|RepTar|RNAhybrid|TargetScan
SOX5	P35711		hsa-miR-200a-3p	0.905604353892377	22	Very High	BCmicrO|BiTargeting|CoMeTa|Cupid|DIANA|ElMMo3|MBStar|MAMI|microrna.org|MirAncesTar|mirbase|miRcode|miRDB|MirMAP|MirTar|Mirza-G|PACCMIT|PicTar|RepTar|RNAhybrid|TargetRank|TargetScan
CHD9	Q3L8U1		hsa-miR-200a-3p	0.905525177997798	21	Very High	BCmicrO|BiTargeting|CoMeTa|Cupid|DIANA|ElMMo3|MAMI|microrna.org|MirAncesTar|mirbase|miRcode|miRDB|MirMAP|MirTar|miRTar2GO|Mirza-G|PACCMIT|RepTar|RNAhybrid|TargetRank|TargetScan
MIER1	Q8N108		hsa-miR-19b-3p	0.905523197062456	19	Very High	BCmicrO|Cupid|DIANA|ElMMo3|MBStar|MAMI|microrna.org|MirAncesTar|mirbase|miRDB|MirMAP|miRTar2GO|Mirza-G|MultiMiTar|PicTar|RepTar|RNAhybrid|TargetRank|TargetScan
PTPRG	P23470		hsa-miR-200a-3p	0.905516789986808	20	Very High	BCmicrO|CoMeTa|Cupid|DIANA|ElMMo3|MBStar|MAMI|microrna.org|MirAncesTar|miRcode|miRDB|MirMAP|MirTar|Mirza-G|PACCMIT|PicTar|RepTar|RNAhybrid|TargetRank|TargetScan
ELAVL2	Q12926		hsa-miR-141-3p	0.905453943677229	22	Very High	BCmicrO|BiTargeting|CoMeTa|Cupid|DIANA|ElMMo3|MBStar|MAMI|microrna.org|MirAncesTar|mirbase|miRcode|mirCoX|miRDB|MirMAP|MirTar|Mirza-G|PACCMIT|RepTar|RNAhybrid|TargetRank|TargetScan
WAPL	Q7Z5K2		hsa-miR-16-5p	0.905441364223276	19	Very High	BCmicrO|BiTargeting|CoMeTa|DIANA|ElMMo3|MAMI|microrna.org|MirAncesTar|mirbase|miRcode|miRDB|MirMAP|MirTar|Mirza-G|MultiMiTar|PicTar|RepTar|RNAhybrid|TargetScan
DDX5	P17844		hsa-miR-200a-3p	0.905440901810242	20	Very High	BCmicrO|BiTargeting|CoMeTa|Cupid|DIANA|ElMMo3|MAMI|microrna.org|MirAncesTar|mirbase|miRcode|miRDB|MirMAP|miRTar2GO|Mirza-G|PACCMIT|PicTar|RepTar|RNAhybrid|TargetScan
TRAM1	Q15629		hsa-miR-16-5p	0.905053300056934	20	Very High	BCmicrO|CoMeTa|Cupid|DIANA|ElMMo3|GenMir++|MBStar|MAMI|microrna.org|MirAncesTar|miRcode|miRDB|MirMAP|miRTar2GO|Mirza-G|MultiMiTar|RepTar|RNAhybrid|TargetRank|TargetScan
EPC2	Q52LR7		hsa-miR-19b-3p	0.905035955216471	15	Very High	BCmicrO|Cupid|ElMMo3|MBStar|MAMI|microrna.org|MirAncesTar|MirMAP|miRTar2GO|Mirza-G|MultiMiTar|PicTar|RNAhybrid|TargetRank|TargetScan
EPB41L4B	Q9H329		hsa-miR-16-5p	0.905019770277468	19	Very High	BCmicrO|BiTargeting|CoMeTa|Cupid|DIANA|ElMMo3|MBStar|MAMI|microrna.org|MirAncesTar|miRcode|miRDB|MirMAP|miRTar2GO|Mirza-G|MultiMiTar|RepTar|TargetRank|TargetScan
LAMC1	P11047		hsa-miR-16-5p	0.905000884060841	19	Very High	BCmicrO|CoMeTa|DIANA|ElMMo3|MBStar|MAMI|microrna.org|MirAncesTar|miRcode|miRDB|MirMAP|MirTar|miRTar2GO|Mirza-G|MultiMiTar|PACCMIT|PicTar|RepTar|TargetScan
WDR45B	Q5MNZ6		hsa-miR-19b-3p	0.904942446423829	20	Very High	BCmicrO|CoMeTa|Cupid|DIANA|ElMMo3|MBStar|microrna.org|MirAncesTar|miRDB|MirMAP|MirTar|miRTar2GO|Mirza-G|MultiMiTar|PACCMIT|PicTar|RepTar|RNAhybrid|TargetRank|TargetScan
PPP2R5C	Q13362		hsa-miR-16-5p	0.904566428594716	20	Very High	BCmicrO|CoMeTa|Cupid|DIANA|ElMMo3|MBStar|MAMI|microrna.org|MirAncesTar|miRcode|miRDB|MirMAP|Mirza-G|MultiMiTar|PACCMIT|PicTar|RepTar|RNAhybrid|TargetRank|TargetScan
FBXO28	Q9NVF7		hsa-miR-19b-3p	0.904445883874173	20	Very High	BCmicrO|BiTargeting|CoMeTa|Cupid|DIANA|ElMMo3|MBStar|MAMI|microrna.org|MirAncesTar|miRDB|MirMAP|Mirza-G|MultiMiTar|PACCMIT|PicTar|RepTar|RNA22|RNAhybrid|TargetScan
PPP1R12A	O14974		hsa-miR-19b-3p	0.904171042781835	18	Very High	BCmicrO|CoMeTa|Cupid|DIANA|ElMMo3|MBStar|MAMI|microrna.org|MirAncesTar|MirMAP|MirTar|miRTar2GO|Mirza-G|MultiMiTar|PicTar|RepTar|RNAhybrid|TargetScan
KIF23	Q02241		hsa-miR-16-5p	0.904153008178069	19	Very High	BCmicrO|CoMeTa|Cupid|ElMMo3|GenMir++|MAMI|microrna.org|MirAncesTar|miRcode|miRDB|MirMAP|MirTar|miRTar2GO|Mirza-G|MultiMiTar|PACCMIT|RNAhybrid|TargetRank|TargetScan
PGM2L1	Q6PCE3		hsa-miR-19b-3p	0.904080397141646	19	Very High	BCmicrO|Cupid|DIANA|ElMMo3|MBStar|MAMI|microrna.org|MirAncesTar|miRDB|MirMAP|MirTar|miRTar2GO|Mirza-G|MultiMiTar|PACCMIT|PicTar|RepTar|TargetRank|TargetScan
PCDH10	Q9P2E7		hsa-miR-19b-3p	0.904025913782463	18	Very High	BCmicrO|Cupid|DIANA|ElMMo3|MBStar|MAMI|microrna.org|MirAncesTar|mirbase|miRDB|MirMAP|MirTar|miRTar2GO|MultiMiTar|PicTar|RepTar|TargetRank|TargetScan
FN1	P02751		hsa-miR-200c-3p	0.903623426651962	21	Very High	BCmicrO|CoMeTa|Cupid|DIANA|ElMMo3|MBStar|MAMI|microrna.org|MirAncesTar|mirbase|miRDB|MirMAP|MirSNP|MirTar|miRTar2GO|Mirza-G|PACCMIT|RepTar|RNAhybrid|TargetRank|TargetScan
ATXN7	O15265		hsa-miR-200a-3p	0.903455409502487	22	Very High	BCmicrO|CoMeTa|Cupid|DIANA|ElMMo3|MBStar|MAMI|microrna.org|MirAncesTar|mirbase|miRcode|miRDB|MirMAP|MirSNP|MirTar|Mirza-G|PACCMIT|PicTar|RepTar|RNAhybrid|TargetRank|TargetScan
SULF1	Q8IWU6		hsa-miR-19b-3p	0.903428980347282	21	Very High	BCmicrO|BiTargeting|CoMeTa|Cupid|DIANA|ElMMo3|MBStar|MAMI|microrna.org|MirAncesTar|miRDB|MirMAP|MirTar|Mirza-G|MultiMiTar|PACCMIT|PicTar|RepTar|RNAhybrid|TargetRank|TargetScan
MARCH7	Q9H992		hsa-miR-200a-3p	0.903341347214795	22	Very High	BCmicrO|BiTargeting|CoMeTa|Cupid|DIANA|ElMMo3|MBStar|MAMI|microrna.org|MirAncesTar|miRcode|miRDB|MirMAP|MirSNP|MirTar|Mirza-G|PACCMIT|PicTar|RepTar|RNAhybrid|TargetRank|TargetScan
TAB3	Q8N5C8		hsa-miR-16-5p	0.903261386525114	21	Very High	BCmicrO|BiTargeting|Cupid|DIANA|ElMMo3|MAMI|microrna.org|MirAncesTar|miRcode|miRDB|MirMAP|MirTar|miRTar2GO|Mirza-G|MultiMiTar|PACCMIT|PicTar|RepTar|RNAhybrid|TargetRank|TargetScan
TSHZ3	Q63HK5		hsa-miR-141-3p	0.903211713015202	22	Very High	BCmicrO|BiTargeting|Cupid|DIANA|ElMMo3|MBStar|MAMI|microrna.org|MirAncesTar|mirbase|miRcode|mirCoX|miRDB|MirMAP|MirSNP|MirTar|Mirza-G|PACCMIT|RepTar|RNAhybrid|TargetRank|TargetScan
FN1	P02751		hsa-miR-200b-3p	0.903138503804781	21	Very High	BCmicrO|CoMeTa|Cupid|DIANA|ElMMo3|MBStar|MAMI|microrna.org|MirAncesTar|mirbase|miRDB|MirMAP|MirSNP|MirTar|miRTar2GO|Mirza-G|PACCMIT|RepTar|RNAhybrid|TargetRank|TargetScan
WAPL	Q7Z5K2		hsa-miR-200c-3p	0.903092616462722	19	Very High	BCmicrO|CoMeTa|Cupid|DIANA|ElMMo3|MBStar|MAMI|microrna.org|MirAncesTar|mirbase|miRDB|MirMAP|MirTar|miRTar2GO|Mirza-G|RepTar|RNAhybrid|TargetRank|TargetScan
SOX4	Q06945		hsa-miR-19b-3p	0.903056529981921	21	Very High	BCmicrO|BiTargeting|CoMeTa|Cupid|DIANA|ElMMo3|MBStar|MAMI|microrna.org|MirAncesTar|mirbase|miRDB|MirMAP|MirTar|miRTar2GO|Mirza-G|MultiMiTar|PACCMIT|RepTar|TargetRank|TargetScan
PLEKHA1	Q9HB21		hsa-miR-16-5p	0.902966067872674	21	Very High	BCmicrO|BiTargeting|CoMeTa|Cupid|DIANA|ElMMo3|MBStar|microrna.org|MirAncesTar|miRcode|miRDB|MirMAP|MirTar|miRTar2GO|Mirza-G|MultiMiTar|PicTar|RepTar|RNAhybrid|TargetRank|TargetScan
SPRYD3	Q8NCJ5		hsa-miR-16-5p	0.902942718740115	21	Very High	BCmicrO|Cupid|DIANA|ElMMo3|MBStar|MAMI|microrna.org|MirAncesTar|miRcode|miRDB|MirMAP|MirSNP|MirTar|miRTar2GO|Mirza-G|MultiMiTar|PACCMIT|RepTar|RNAhybrid|TargetRank|TargetScan
RPS6KB1	P23443		hsa-miR-200c-3p	0.902930925531022	20	Very High	BCmicrO|BiTargeting|CoMeTa|Cupid|DIANA|ElMMo3|GenMir++|MBStar|MAMI|microrna.org|MirAncesTar|miRDB|MirMAP|MirTar|Mirza-G|PACCMIT|RepTar|RNAhybrid|TargetRank|TargetScan
NRP2	O60462		hsa-miR-16-5p	0.902603565337744	20	Very High	BCmicrO|CoMeTa|Cupid|DIANA|ElMMo3|MBStar|MAMI|microrna.org|MirAncesTar|miRcode|miRDB|MirMAP|Mirza-G|MultiMiTar|PACCMIT|PicTar|RepTar|RNAhybrid|TargetRank|TargetScan
BHLHE40	O14503		hsa-miR-200a-3p	0.902554087660205	20	Very High	BCmicrO|CoMeTa|Cupid|DIANA|ElMMo3|GenMir++|MAMI|microrna.org|MirAncesTar|miRcode|miRDB|MirMAP|MirTar|miRTar2GO|Mirza-G|PACCMIT|RepTar|RNAhybrid|TargetRank|TargetScan
CAPZA2	P47755		hsa-miR-16-5p	0.902516836794595	20	Very High	BCmicrO|BiTargeting|CoMeTa|Cupid|DIANA|ElMMo3|MAMI|microrna.org|MirAncesTar|miRcode|miRDB|MirMAP|MirTar|Mirza-G|MultiMiTar|PACCMIT|RepTar|RNAhybrid|TargetRank|TargetScan
SNX16	P57768		hsa-miR-16-5p	0.90251109294212	21	Very High	BCmicrO|CoMeTa|DIANA|ElMMo3|MBStar|MAMI|microrna.org|MirAncesTar|miRcode|miRDB|MirMAP|MirSNP|MirTar|miRTar2GO|Mirza-G|MultiMiTar|PACCMIT|PicTar|RepTar|RNAhybrid|TargetScan
LUC7L3	O95232		hsa-miR-200a-3p	0.902488498303428	21	Very High	BCmicrO|CoMeTa|Cupid|DIANA|ElMMo3|MBStar|MAMI|microrna.org|MirAncesTar|mirbase|miRcode|miRDB|MirMAP|MirSNP|Mirza-G|PACCMIT|PicTar|RepTar|RNAhybrid|TargetRank|TargetScan
RPS6KB1	P23443		hsa-miR-200b-3p	0.902477716060616	19	Very High	BCmicrO|BiTargeting|CoMeTa|Cupid|DIANA|ElMMo3|GenMir++|MAMI|microrna.org|MirAncesTar|miRDB|MirMAP|MirTar|Mirza-G|PACCMIT|RepTar|RNAhybrid|TargetRank|TargetScan
NEBL	O76041		hsa-miR-16-5p	0.902472005582388	20	Very High	BCmicrO|CoMeTa|Cupid|DIANA|ElMMo3|MBStar|MAMI|MirAncesTar|miRcode|miRDB|MirMAP|MirTar|Mirza-G|MultiMiTar|PACCMIT|PicTar|RepTar|RNAhybrid|TargetRank|TargetScan
EIF4E	P06730		hsa-miR-16-5p	0.902302017081427	18	Very High	BCmicrO|CoMeTa|Cupid|DIANA|ElMMo3|GenMir++|MBStar|MAMI|microrna.org|MirAncesTar|miRcode|MirMAP|Mirza-G|MultiMiTar|PicTar|RepTar|RNAhybrid|TargetScan
MMD	Q15546		hsa-miR-200c-3p	0.902261176870632	19	Very High	BCmicrO|CoMeTa|Cupid|DIANA|ElMMo3|GenMir++|MBStar|MAMI|microrna.org|MirAncesTar|miRDB|MirMAP|MirTar|Mirza-G|PACCMIT|RepTar|RNAhybrid|TargetRank|TargetScan
TFAP2C	Q92754		hsa-miR-10b-5p	0.902159315062567	19	Very High	BCmicrO|CoMeTa|Cupid|DIANA|ElMMo3|MAMI|microrna.org|MirAncesTar|mirbase|miRDB|MirMAP|MirSNP|MirTar|Mirza-G|PACCMIT|PicTar|RepTar|TargetRank|TargetScan
BHLHE40	O14503		hsa-miR-141-3p	0.902006291529848	21	Very High	BCmicrO|CoMeTa|Cupid|DIANA|ElMMo3|GenMir++|MAMI|microrna.org|MirAncesTar|miRcode|mirCoX|miRDB|MirMAP|MirTar|miRTar2GO|Mirza-G|PACCMIT|RepTar|RNAhybrid|TargetRank|TargetScan
NR5A2	O00482		hsa-miR-200c-3p	0.901962233831732	19	Very High	BCmicrO|CoMeTa|Cupid|DIANA|ElMMo3|GenMir++|MBStar|MAMI|microrna.org|MirAncesTar|miRDB|MirMAP|MirSNP|MirTar|Mirza-G|PACCMIT|RNAhybrid|TargetRank|TargetScan
OSBPL11	Q9BXB4		hsa-miR-200a-3p	0.901893156194945	18	Very High	BCmicrO|CoMeTa|Cupid|DIANA|ElMMo3|MAMI|microrna.org|MirAncesTar|miRcode|miRDB|MirMAP|MirTar|PACCMIT|PicTar|RepTar|RNAhybrid|TargetRank|TargetScan
ZEB2	O60315		hsa-miR-200c-3p	0.901658319647518	19	Very High	BCmicrO|CoMeTa|Cupid|DIANA|ElMMo3|MBStar|MAMI|microrna.org|MirAncesTar|mirbase|miRDB|MirMAP|MirTar|miRTar2GO|Mirza-G|PACCMIT|RepTar|RNAhybrid|TargetRank
MMD	Q15546		hsa-miR-200b-3p	0.901643677596479	19	Very High	BCmicrO|CoMeTa|Cupid|DIANA|ElMMo3|GenMir++|MBStar|MAMI|microrna.org|MirAncesTar|miRDB|MirMAP|MirTar|Mirza-G|PACCMIT|RepTar|RNAhybrid|TargetRank|TargetScan
ELL	P55199		hsa-miR-16-5p	0.901346961694135	19	Very High	BCmicrO|BiTargeting|CoMeTa|DIANA|ElMMo3|GenMir++|MAMI|microrna.org|MirAncesTar|miRcode|miRDB|MirMAP|miRTar2GO|Mirza-G|MultiMiTar|PACCMIT|RepTar|TargetRank|TargetScan
CHPT1	Q8WUD6		hsa-miR-16-5p	0.901346366914079	21	Very High	BCmicrO|BiTargeting|CoMeTa|Cupid|DIANA|ElMMo3|MBStar|MAMI|microrna.org|MirAncesTar|mirbase|miRcode|miRDB|MirMAP|MirSNP|MultiMiTar|PACCMIT|RepTar|RNAhybrid|TargetRank|TargetScan
FOXP1	Q9H334		hsa-miR-200a-3p	0.901190813167853	22	Very High	BCmicrO|CoMeTa|Cupid|DIANA|ElMMo3|MBStar|MAMI|microrna.org|MirAncesTar|mirbase|miRcode|miRDB|MirMAP|MirTar|miRTar2GO|Mirza-G|PACCMIT|PicTar|RepTar|RNAhybrid|TargetRank|TargetScan
PPM1E	Q8WY54		hsa-miR-16-5p	0.901158610809993	17	Very High	BCmicrO|CoMeTa|Cupid|DIANA|ElMMo3|MBStar|MAMI|microrna.org|MirAncesTar|miRcode|miRDB|Mirza-G|MultiMiTar|PicTar|RepTar|TargetRank|TargetScan
WAPL	Q7Z5K2		hsa-miR-200b-3p	0.901111900409969	18	Very High	BCmicrO|CoMeTa|Cupid|DIANA|ElMMo3|MBStar|MAMI|microrna.org|MirAncesTar|mirbase|miRDB|MirMAP|MirTar|Mirza-G|RepTar|RNAhybrid|TargetRank|TargetScan
SMOC2	Q9H3U7		hsa-miR-19b-3p	0.901010411100108	19	Very High	BCmicrO|Cupid|DIANA|ElMMo3|MBStar|MAMI|microrna.org|MirAncesTar|miRDB|MirMAP|MirTar|Mirza-G|MultiMiTar|PACCMIT|PicTar|RepTar|RNAhybrid|TargetRank|TargetScan
LYPLA1	O75608		hsa-miR-200a-3p	0.900974640050022	20	Very High	BCmicrO|CoMeTa|Cupid|DIANA|ElMMo3|MBStar|MAMI|microrna.org|MirAncesTar|miRcode|miRDB|MirMAP|MirTar|Mirza-G|PACCMIT|PicTar|RepTar|RNAhybrid|TargetRank|TargetScan
LCLAT1	Q6UWP7		hsa-miR-19b-3p	0.900906812326037	19	Very High	BCmicrO|BiTargeting|Cupid|DIANA|ElMMo3|MBStar|MAMI|microrna.org|MirAncesTar|miRDB|MirMAP|MirTar|miRTar2GO|Mirza-G|MultiMiTar|PACCMIT|PicTar|TargetRank|TargetScan
DSEL	Q8IZU8		hsa-miR-19b-3p	0.900825936102115	21	Very High	BCmicrO|BiTargeting|Cupid|DIANA|ElMMo3|MBStar|microrna.org|MirAncesTar|mirbase|miRDB|MirMAP|MirSNP|MirTar|miRTar2GO|Mirza-G|MultiMiTar|PACCMIT|PicTar|RepTar|TargetRank|TargetScan
MIPOL1	Q8TD10		hsa-miR-16-5p	0.900808276749441	18	Very High	BCmicrO|Cupid|ElMMo3|MBStar|MAMI|microrna.org|MirAncesTar|miRcode|miRDB|MirMAP|MirTar|Mirza-G|MultiMiTar|PACCMIT|PicTar|RNAhybrid|TargetRank|TargetScan
NR5A2	O00482		hsa-miR-200b-3p	0.900747898214085	19	Very High	BCmicrO|CoMeTa|Cupid|DIANA|ElMMo3|GenMir++|MBStar|MAMI|microrna.org|MirAncesTar|miRDB|MirMAP|MirSNP|MirTar|Mirza-G|PACCMIT|RNAhybrid|TargetRank|TargetScan
SOBP	A7XYQ1		hsa-miR-16-5p	0.900642906570639	20	Very High	BCmicrO|BiTargeting|CoMeTa|Cupid|DIANA|ElMMo3|MBStar|microrna.org|MirAncesTar|miRcode|miRDB|MirMAP|Mirza-G|MultiMiTar|PACCMIT|PicTar|RepTar|RNAhybrid|TargetRank|TargetScan
TFAP2D	Q7Z6R9		hsa-miR-16-5p	0.900590942406035	18	Very High	BCmicrO|Cupid|DIANA|ElMMo3|MAMI|microrna.org|MirAncesTar|mirbase|miRcode|miRDB|MirMAP|MirTar|MultiMiTar|PACCMIT|PicTar|RepTar|TargetRank|TargetScan
WBP11	Q9Y2W2		hsa-miR-16-5p	0.900501926558806	20	Very High	BCmicrO|CoMeTa|Cupid|DIANA|ElMMo3|MAMI|microrna.org|MirAncesTar|mirbase|miRcode|miRDB|MirMAP|MirTar|Mirza-G|MultiMiTar|PACCMIT|PicTar|RepTar|RNAhybrid|TargetScan
ESRRA	P11474		hsa-miR-16-5p	0.900398140968301	21	Very High	BCmicrO|BiTargeting|CoMeTa|Cupid|DIANA|ElMMo3|GenMir++|MAMI|microrna.org|MirAncesTar|mirbase|miRcode|miRDB|MirMAP|Mirza-G|MultiMiTar|PACCMIT|RepTar|RNAhybrid|TargetRank|TargetScan
ZFPM2	Q8WW38		hsa-miR-200b-3p	0.900335827468558	21	Very High	BCmicrO|BiTargeting|CoMeTa|Cupid|DIANA|ElMMo3|MBStar|MAMI|microrna.org|MirAncesTar|mirbase|miRDB|MirMAP|MirSNP|MirTar|Mirza-G|PACCMIT|RepTar|RNAhybrid|TargetRank|TargetScan
ATP2B2	Q01814		hsa-miR-19b-3p	0.900034585886085	20	Very High	BCmicrO|BiTargeting|CoMeTa|DIANA|ElMMo3|MBStar|MAMI|microrna.org|MirAncesTar|miRDB|MirMAP|MirSNP|MirTar|Mirza-G|MultiMiTar|PACCMIT|PicTar|RepTar|TargetRank|TargetScan
YTHDF2	Q9Y5A9		hsa-miR-19b-3p	0.90003286550669	20	Very High	BCmicrO|CoMeTa|Cupid|DIANA|ElMMo3|MBStar|MAMI|microrna.org|MirAncesTar|miRDB|MirMAP|MirTar|Mirza-G|MultiMiTar|PACCMIT|PicTar|RepTar|RNA22|RNAhybrid|TargetScan
HNRNPU	Q00839		hsa-miR-200c-3p	0.899862932346735	21	Very High	BCmicrO|CoMeTa|DIANA|ElMMo3|GenMir++|MBStar|MAMI|microrna.org|MirAncesTar|mirbase|miRDB|MirMAP|MirTar|miRTar2GO|Mirza-G|PACCMIT|RepTar|RNA22|RNAhybrid|TargetRank|TargetScan
PITX2	Q99697		hsa-miR-141-3p	0.899726615884371	22	Very High	BCmicrO|CoMeTa|Cupid|DIANA|ElMMo3|GenMir++|MBStar|MAMI|microrna.org|MirAncesTar|mirbase|miRcode|mirCoX|miRDB|MirMAP|MirTar|Mirza-G|PACCMIT|RepTar|RNAhybrid|TargetRank|TargetScan
VPS4B	O75351		hsa-miR-19b-3p	0.899688859617116	20	Very High	BCmicrO|CoMeTa|Cupid|DIANA|ElMMo3|MBStar|MAMI|microrna.org|MirAncesTar|mirbase|miRDB|MirMAP|MirTar|Mirza-G|MultiMiTar|PACCMIT|RepTar|RNAhybrid|TargetRank|TargetScan
MAPRE1	Q15691		hsa-miR-10b-5p	0.899536540127568	17	Very High	BCmicrO|CoMeTa|Cupid|DIANA|ElMMo3|GenMir++|MAMI|microrna.org|MirAncesTar|miRDB|MirMAP|Mirza-G|PACCMIT|PicTar|RepTar|RNAhybrid|TargetScan
CHEK1	O14757		hsa-miR-16-5p	0.899492003827712	21	Very High	BCmicrO|BiTargeting|CoMeTa|Cupid|DIANA|ElMMo3|MBStar|MAMI|microrna.org|MirAncesTar|mirbase|miRcode|miRDB|MirMAP|MirTar|miRTar2GO|MultiMiTar|PACCMIT|RepTar|RNAhybrid|TargetScan
TOR1B	O14657		hsa-miR-19b-3p	0.899361571217442	21	Very High	BCmicrO|BiTargeting|CoMeTa|Cupid|DIANA|ElMMo3|MBStar|MAMI|microrna.org|MirAncesTar|mirbase|miRDB|MirMAP|miRTar2GO|Mirza-G|MultiMiTar|PACCMIT|PicTar|RepTar|RNAhybrid|TargetScan
ZBTB18	Q99592		hsa-miR-200a-3p	0.899205011841682	20	Very High	BCmicrO|BiTargeting|CoMeTa|Cupid|DIANA|ElMMo3|GenMir++|MBStar|MAMI|microrna.org|MirAncesTar|miRcode|miRDB|MirMAP|miRTar2GO|Mirza-G|RepTar|RNA22|TargetRank|TargetScan
MN1	Q10571		hsa-miR-19b-3p	0.899138730200252	18	Very High	BCmicrO|CoMeTa|Cupid|DIANA|ElMMo3|GenMir++|MBStar|MAMI|microrna.org|MirAncesTar|MirMAP|miRTar2GO|Mirza-G|MultiMiTar|PicTar|RepTar|RNAhybrid|TargetScan
CDYL	Q9Y232		hsa-miR-196a-5p	0.899086861281228	23	Very High	BCmicrO|BiTargeting|CoMeTa|Cupid|DIANA|ElMMo3|MBStar|MAMI|microrna.org|MirAncesTar|mirbase|miRDB|MirMAP|MirTar|miRTar2GO|Mirza-G|MultiMiTar|PACCMIT|PicTar|RepTar|RNAhybrid|TargetRank|TargetScan
ADAMTS5	Q9UNA0		hsa-miR-16-5p	0.898797001376528	20	Very High	BCmicrO|CoMeTa|DIANA|ElMMo3|MBStar|MAMI|microrna.org|MirAncesTar|miRcode|miRDB|MirMAP|MirTar|miRTar2GO|Mirza-G|MultiMiTar|PACCMIT|PicTar|RepTar|TargetRank|TargetScan
RBMS3	Q6XE24		hsa-miR-19b-3p	0.898757100465166	19	Very High	BCmicrO|CoMeTa|Cupid|DIANA|ElMMo3|MBStar|MAMI|microrna.org|MirAncesTar|miRDB|MirMAP|miRTar2GO|Mirza-G|MultiMiTar|PACCMIT|PicTar|RNAhybrid|TargetRank|TargetScan
MBNL2	Q5VZF2		hsa-miR-19b-3p	0.898479923877484	20	Very High	BCmicrO|CoMeTa|Cupid|DIANA|ElMMo3|MBStar|microrna.org|MirAncesTar|miRDB|MirMAP|MirTar|miRTar2GO|Mirza-G|MultiMiTar|PACCMIT|PicTar|RepTar|RNAhybrid|TargetRank|TargetScan
PCDHA11	Q9Y5I1		hsa-miR-16-5p	0.898254197292215	16	Very High	BCmicrO|BiTargeting|DIANA|ElMMo3|MBStar|MAMI|microrna.org|MirAncesTar|miRcode|miRDB|MirMAP|miRTar2GO|Mirza-G|MultiMiTar|PicTar|TargetScan
RND3	P61587		hsa-miR-200c-3p	0.898148121708821	21	Very High	BCmicrO|BiTargeting|CoMeTa|Cupid|DIANA|ElMMo3|MBStar|MAMI|microrna.org|MirAncesTar|mirbase|miRDB|MirMAP|MirTar|miRTar2GO|Mirza-G|PACCMIT|RepTar|RNAhybrid|TargetRank|TargetScan
ATXN1	P54253		hsa-miR-200c-3p	0.898002308894507	18	Very High	BCmicrO|BiTargeting|CoMeTa|Cupid|DIANA|ElMMo3|GenMir++|MBStar|MAMI|MirAncesTar|miRDB|MirMAP|MirTar|Mirza-G|MultiMiTar|RepTar|TargetRank|TargetScan
PCDH9	Q9HC56		hsa-miR-16-5p	0.897999241393325	20	Very High	BCmicrO|CoMeTa|Cupid|DIANA|ElMMo3|MBStar|MAMI|microrna.org|MirAncesTar|miRcode|miRDB|MirMAP|MirTar|Mirza-G|MultiMiTar|PACCMIT|PicTar|RepTar|RNAhybrid|TargetRank
MAPK6	Q16659		hsa-miR-19b-3p	0.897821129014833	19	Very High	BCmicrO|BiTargeting|CoMeTa|Cupid|DIANA|ElMMo3|MBStar|MAMI|microrna.org|MirAncesTar|miRDB|MirMAP|MirTar|miRTar2GO|Mirza-G|MultiMiTar|RepTar|TargetRank|TargetScan
PDK4	Q16654		hsa-miR-16-5p	0.897755661946668	20	Very High	BCmicrO|CoMeTa|Cupid|DIANA|ElMMo3|GenMir++|MBStar|MAMI|microrna.org|MirAncesTar|miRcode|miRDB|MirMAP|MirSNP|MirTar|Mirza-G|PACCMIT|RepTar|TargetRank|TargetScan
MIER3	Q7Z3K6		hsa-miR-200a-3p	0.897617015015747	20	Very High	BCmicrO|BiTargeting|Cupid|DIANA|ElMMo3|MBStar|MAMI|microrna.org|MirAncesTar|miRcode|miRDB|MirMAP|miRTar2GO|Mirza-G|PACCMIT|PicTar|RepTar|RNAhybrid|TargetRank|TargetScan
NFE2L1	Q14494		hsa-miR-16-5p	0.897417903295779	18	Very High	BCmicrO|CoMeTa|Cupid|DIANA|ElMMo3|MBStar|MAMI|microrna.org|MirAncesTar|miRcode|MirMAP|miRTar2GO|Mirza-G|MultiMiTar|PicTar|RepTar|RNAhybrid|TargetScan
C16orf70	Q9BSU1		hsa-miR-19b-3p	0.897159352270225	21	Very High	BCmicrO|CoMeTa|Cupid|DIANA|ElMMo3|MBStar|MAMI|microrna.org|MirAncesTar|miRDB|MirMAP|MirSNP|MirTar|miRTar2GO|Mirza-G|MultiMiTar|PACCMIT|PicTar|RepTar|RNAhybrid|TargetScan
KPNA4	O00629		hsa-miR-200a-3p	0.896728099588006	15	Very High	BCmicrO|CoMeTa|Cupid|DIANA|ElMMo3|GenMir++|MBStar|MAMI|microrna.org|MirAncesTar|miRcode|MirMAP|Mirza-G|PicTar|TargetScan
FKBP5	Q13451		hsa-miR-141-3p	0.896651097125719	21	Very High	BCmicrO|BiTargeting|CoMeTa|Cupid|DIANA|ElMMo3|GenMir++|MBStar|MAMI|microrna.org|MirAncesTar|miRcode|mirCoX|miRDB|MirMAP|MirSNP|MirTar|Mirza-G|RepTar|TargetRank|TargetScan
ARL3	P36405		hsa-miR-16-5p	0.896579897074903	19	Very High	BCmicrO|CoMeTa|Cupid|DIANA|ElMMo3|MBStar|MAMI|microrna.org|MirAncesTar|miRcode|miRDB|MirMAP|MirTar|Mirza-G|MultiMiTar|PACCMIT|RepTar|TargetRank|TargetScan
LCOR	Q96JN0		hsa-miR-196b-5p	0.896543592573914	19	Very High	BiTargeting|Cupid|DIANA|ElMMo3|MBStar|MAMI|microrna.org|MirAncesTar|mirCoX|miRDB|MirMAP|MirSNP|MirTar|miRTar2GO|Mirza-G|MultiMiTar|PicTar|TargetRank|TargetScan
AKAP1	Q92667		hsa-miR-199a-5p	0.896500912057915	22	Very High	BCmicrO|CoMeTa|Cupid|DIANA|ElMMo3|MBStar|MAMI|microrna.org|MirAncesTar|mirbase|miRDB|MirMAP|MirTar|Mirza-G|MultiMiTar|PACCMIT|PicTar|RepTar|RNAhybrid|TargetRank|TargetScan|TargetSpy
ARHGDIA	P52565		hsa-miR-16-5p	0.896382227810091	20	Very High	BCmicrO|BiTargeting|CoMeTa|DIANA|ElMMo3|MAMI|microrna.org|MirAncesTar|miRcode|miRDB|MirMAP|MirSNP|Mirza-G|MultiMiTar|PACCMIT|PicTar|RepTar|RNAhybrid|TargetRank|TargetScan
ARFGEF1	Q9Y6D6		hsa-miR-19b-3p	0.896215804827423	16	Very High	BCmicrO|CoMeTa|Cupid|ElMMo3|MAMI|microrna.org|MirAncesTar|MirMAP|MirTar|Mirza-G|PACCMIT|PicTar|RepTar|RNAhybrid|TargetRank|TargetScan
RAD23B	P54727		hsa-miR-16-5p	0.896125695075993	22	Very High	BCmicrO|BiTargeting|CoMeTa|Cupid|DIANA|ElMMo3|MBStar|MAMI|microrna.org|MirAncesTar|miRcode|miRDB|MirMAP|MirTar|miRTar2GO|Mirza-G|MultiMiTar|PACCMIT|RepTar|RNAhybrid|TargetRank|TargetScan
MAP4K3	Q8IVH8		hsa-miR-200b-3p	0.896074610334473	21	Very High	BCmicrO|BiTargeting|CoMeTa|Cupid|DIANA|ElMMo3|MBStar|MAMI|microrna.org|MirAncesTar|mirbase|miRDB|MirMAP|MirTar|miRTar2GO|Mirza-G|PACCMIT|RepTar|RNAhybrid|TargetRank|TargetScan
BTG1	P62324		hsa-miR-19b-3p	0.895960551096096	21	Very High	BCmicrO|CoMeTa|Cupid|DIANA|ElMMo3|MBStar|microrna.org|MirAncesTar|mirbase|miRDB|MirMAP|MirSNP|MirTar|miRTar2GO|Mirza-G|MultiMiTar|PACCMIT|PicTar|RepTar|TargetRank|TargetScan
PCDHA13	Q9Y5I0		hsa-miR-16-5p	0.895929744442543	15	Very High	BCmicrO|BiTargeting|ElMMo3|MBStar|MAMI|microrna.org|MirAncesTar|miRcode|miRDB|MirMAP|miRTar2GO|Mirza-G|MultiMiTar|PicTar|TargetScan
USP33	Q8TEY7		hsa-miR-19b-3p	0.895866621410032	21	Very High	BCmicrO|CoMeTa|Cupid|DIANA|ElMMo3|MBStar|MAMI|microrna.org|MirAncesTar|miRDB|MirMAP|MirTar|miRTar2GO|Mirza-G|MultiMiTar|PACCMIT|PicTar|RepTar|RNAhybrid|TargetRank|TargetScan
MATR3	P43243		hsa-miR-200c-3p	0.89520984058469	21	Very High	BCmicrO|CoMeTa|DIANA|ElMMo3|GenMir++|MBStar|MAMI|microrna.org|MirAncesTar|mirbase|miRDB|MirMAP|MirSNP|MirTar|miRTar2GO|Mirza-G|PACCMIT|RepTar|RNAhybrid|TargetRank|TargetScan
RASSF5	Q8WWW0		hsa-miR-16-5p	0.895165156811671	21	Very High	BCmicrO|BiTargeting|Cupid|DIANA|ElMMo3|MAMI|microrna.org|MirAncesTar|miRcode|miRDB|MirMAP|miRTar2GO|Mirza-G|MultiMiTar|PicTar|PITA|RepTar|RNA22|RNAhybrid|TargetRank|TargetScan
ASAP1	Q9ULH1		hsa-miR-194-5p	0.895101526576646	21	Very High	BCmicrO|BiTargeting|CoMeTa|Cupid|DIANA|ElMMo3|MBStar|MAMI|MirAncesTar|miRcode|miRDB|MirMAP|miRTar2GO|Mirza-G|MultiMiTar|PACCMIT|PicTar|RepTar|RNAhybrid|TargetRank|TargetScan
HNRNPU	Q00839		hsa-miR-200b-3p	0.895089654864568	20	Very High	BCmicrO|CoMeTa|DIANA|ElMMo3|GenMir++|MBStar|MAMI|microrna.org|MirAncesTar|mirbase|miRDB|MirMAP|MirTar|miRTar2GO|Mirza-G|PACCMIT|RepTar|RNAhybrid|TargetRank|TargetScan
YWHAG	P61981		hsa-miR-200c-3p	0.895060339723219	19	Very High	BCmicrO|BiTargeting|Cupid|DIANA|ElMMo3|MBStar|MAMI|microrna.org|MirAncesTar|mirbase|miRDB|MirMAP|MirTar|miRTar2GO|Mirza-G|PACCMIT|RepTar|TargetRank|TargetScan
PPP2R5E	Q16537		hsa-miR-200b-3p	0.89504659076692	20	Very High	BCmicrO|BiTargeting|CoMeTa|Cupid|DIANA|ElMMo3|GenMir++|MBStar|MAMI|microrna.org|MirAncesTar|mirbase|miRDB|MirMAP|MirTar|Mirza-G|RepTar|RNAhybrid|TargetRank|TargetScan
MACF1	Q9UPN3		hsa-miR-19b-3p	0.89498222147715	20	Very High	BCmicrO|CoMeTa|Cupid|ElMMo3|MBStar|MAMI|microrna.org|MirAncesTar|miRDB|MirMAP|MirTar|miRTar2GO|Mirza-G|PACCMIT|PicTar|RepTar|RNA22|RNAhybrid|TargetRank|TargetScan
RELN	P78509		hsa-miR-200c-3p	0.894890122088079	20	Very High	BCmicrO|BiTargeting|CoMeTa|Cupid|DIANA|ElMMo3|MBStar|MAMI|microrna.org|MirAncesTar|mirbase|miRDB|MirMAP|MirTar|Mirza-G|PACCMIT|RepTar|RNAhybrid|TargetRank|TargetScan
PCDHA12	Q9UN75		hsa-miR-16-5p	0.894879366077121	15	Very High	BCmicrO|BiTargeting|ElMMo3|MBStar|MAMI|microrna.org|MirAncesTar|miRcode|miRDB|MirMAP|miRTar2GO|Mirza-G|MultiMiTar|PicTar|TargetScan
KHDRBS3	O75525		hsa-miR-200a-3p	0.894868638323421	16	Very High	BCmicrO|CoMeTa|Cupid|ElMMo3|MAMI|microrna.org|MirAncesTar|mirbase|miRcode|MirMAP|Mirza-G|PicTar|RepTar|RNAhybrid|TargetRank|TargetScan
LPAR1	Q92633		hsa-miR-200b-3p	0.894812571313378	19	Very High	BCmicrO|CoMeTa|Cupid|DIANA|ElMMo3|GenMir++|MBStar|MAMI|microrna.org|MirAncesTar|miRDB|MirMAP|MirTar|Mirza-G|PACCMIT|RepTar|RNAhybrid|TargetRank|TargetScan
CTGF	P29279		hsa-miR-19b-3p	0.894801158760412	16	Very High	BCmicrO|CoMeTa|Cupid|DIANA|ElMMo3|MAMI|microrna.org|MirAncesTar|miRDB|MirMAP|miRTar2GO|MultiMiTar|PicTar|RepTar|RNAhybrid|TargetScan
ZEB2	O60315		hsa-miR-200b-3p	0.89470680686719	19	Very High	BCmicrO|CoMeTa|Cupid|DIANA|ElMMo3|MBStar|MAMI|microrna.org|MirAncesTar|mirbase|miRDB|MirMAP|MirTar|miRTar2GO|Mirza-G|PACCMIT|RepTar|RNAhybrid|TargetRank
LRP1B	Q9NZR2		hsa-miR-196a-5p	0.894632931130976	21	Very High	BCmicrO|BiTargeting|CoMeTa|Cupid|DIANA|ElMMo3|MBStar|MAMI|microrna.org|MirAncesTar|miRDB|MirMAP|MirTar|Mirza-G|MultiMiTar|PACCMIT|PicTar|RepTar|RNAhybrid|TargetRank|TargetScan
PTPN12	Q05209		hsa-miR-194-5p	0.894578235564229	19	Very High	BCmicrO|CoMeTa|Cupid|DIANA|ElMMo3|MBStar|MAMI|MirAncesTar|miRcode|miRDB|MirMAP|MirTar|miRTar2GO|Mirza-G|MultiMiTar|PicTar|RNAhybrid|TargetRank|TargetScan
MATR3	P43243		hsa-miR-200b-3p	0.894503836974185	21	Very High	BCmicrO|CoMeTa|DIANA|ElMMo3|GenMir++|MBStar|MAMI|microrna.org|MirAncesTar|mirbase|miRDB|MirMAP|MirSNP|MirTar|miRTar2GO|Mirza-G|PACCMIT|RepTar|RNAhybrid|TargetRank|TargetScan
CCDC47	Q96A33		hsa-miR-196a-5p	0.894501488384491	19	Very High	BCmicrO|BiTargeting|CoMeTa|Cupid|DIANA|ElMMo3|MAMI|microrna.org|MirAncesTar|mirbase|miRDB|MirMAP|MirTar|PACCMIT|PicTar|RepTar|RNAhybrid|TargetRank|TargetScan
KPNA3	O00505		hsa-miR-141-3p	0.894476379984259	21	Very High	BCmicrO|CoMeTa|Cupid|DIANA|ElMMo3|GenMir++|MBStar|MAMI|microrna.org|MirAncesTar|miRcode|mirCoX|miRDB|MirMAP|MirSNP|MirTar|Mirza-G|PACCMIT|RNAhybrid|TargetRank|TargetScan
SYNJ1	O43426		hsa-miR-200c-3p	0.894392330110128	19	Very High	BCmicrO|BiTargeting|CoMeTa|Cupid|DIANA|ElMMo3|MBStar|MAMI|microrna.org|MirAncesTar|mirbase|miRDB|MirMAP|MirTar|Mirza-G|PACCMIT|RepTar|TargetRank|TargetScan
HIPK1	Q86Z02		hsa-miR-19b-3p	0.894336013765919	19	Very High	BCmicrO|CoMeTa|Cupid|DIANA|ElMMo3|MBStar|MAMI|microrna.org|MirAncesTar|miRDB|MirMAP|miRTar2GO|Mirza-G|MultiMiTar|PACCMIT|PicTar|RNAhybrid|TargetRank|TargetScan
PCDHAC2	Q9Y5I4		hsa-miR-16-5p	0.894244500837188	14	Very High	BCmicrO|ElMMo3|MBStar|MAMI|microrna.org|MirAncesTar|miRcode|miRDB|MirMAP|miRTar2GO|Mirza-G|MultiMiTar|PicTar|TargetScan
SRSF11	Q05519		hsa-miR-16-5p	0.894205479890312	18	Very High	BCmicrO|CoMeTa|Cupid|DIANA|ElMMo3|GenMir++|MAMI|microrna.org|MirAncesTar|mirbase|miRcode|miRDB|MirMAP|Mirza-G|MultiMiTar|RepTar|RNAhybrid|TargetScan
CAMSAP1	Q5T5Y3		hsa-miR-19b-3p	0.894156182115581	18	Very High	BCmicrO|CoMeTa|DIANA|ElMMo3|MAMI|microrna.org|MirAncesTar|miRDB|MirMAP|MirTar|miRTar2GO|Mirza-G|MultiMiTar|PicTar|RepTar|RNAhybrid|TargetRank|TargetScan
C2orf42	Q9NWW7		hsa-miR-19b-3p	0.89408850851313	21	Very High	BCmicrO|CoMeTa|Cupid|DIANA|ElMMo3|MBStar|MAMI|microrna.org|MirAncesTar|mirbase|miRDB|MirMAP|MirSNP|MirTar|miRTar2GO|MultiMiTar|PACCMIT|RepTar|RNAhybrid|TargetRank|TargetScan
KDM2A	Q9Y2K7		hsa-miR-19b-3p	0.894084220452281	18	Very High	BCmicrO|CoMeTa|Cupid|DIANA|ElMMo3|MAMI|microrna.org|MirAncesTar|miRDB|MirMAP|MirTar|miRTar2GO|MultiMiTar|PicTar|RepTar|RNAhybrid|TargetRank|TargetScan
FMR1	Q06787		hsa-miR-194-5p	0.89367383830962	22	Very High	BCmicrO|CoMeTa|Cupid|DIANA|ElMMo3|GenMir++|MBStar|MAMI|MirAncesTar|miRcode|miRDB|MirMAP|MirSNP|MirTar|miRTar2GO|Mirza-G|MultiMiTar|PACCMIT|RepTar|RNAhybrid|TargetRank|TargetScan
SHOC2	Q9UQ13		hsa-miR-16-5p	0.893667739369279	19	Very High	BCmicrO|CoMeTa|Cupid|DIANA|ElMMo3|MBStar|microrna.org|MirAncesTar|miRcode|miRDB|MirMAP|MirTar|Mirza-G|MultiMiTar|PACCMIT|RepTar|RNAhybrid|TargetRank|TargetScan
TAF12	Q16514		hsa-miR-200a-3p	0.893657459845136	19	Very High	BCmicrO|CoMeTa|Cupid|DIANA|ElMMo3|MAMI|microrna.org|MirAncesTar|mirbase|miRcode|miRDB|MirMAP|MirTar|Mirza-G|PicTar|RepTar|RNA22|RNAhybrid|TargetScan
LNPEP	Q9UIQ6		hsa-miR-19b-3p	0.893456243423021	18	Very High	BCmicrO|CoMeTa|Cupid|DIANA|ElMMo3|GenMir++|MBStar|MAMI|microrna.org|MirAncesTar|miRDB|MirMAP|miRTar2GO|Mirza-G|MultiMiTar|PicTar|RepTar|TargetScan
ARHGAP12	Q8IWW6		hsa-miR-19b-3p	0.893143785391856	19	Very High	BCmicrO|CoMeTa|Cupid|DIANA|ElMMo3|MBStar|MAMI|microrna.org|MirAncesTar|miRDB|MirMAP|MirTar|Mirza-G|MultiMiTar|PACCMIT|PicTar|RepTar|RNAhybrid|TargetScan
SIAH1	Q8IUQ4		hsa-miR-200a-3p	0.893082263655142	18	Very High	BCmicrO|CoMeTa|Cupid|DIANA|ElMMo3|MBStar|MAMI|microrna.org|MirAncesTar|mirbase|miRcode|miRDB|MirMAP|PACCMIT|PicTar|RepTar|RNAhybrid|TargetScan
GOLGA1	Q92805		hsa-miR-16-5p	0.892946147866887	23	Very High	BCmicrO|BiTargeting|CoMeTa|Cupid|DIANA|ElMMo3|GenMir++|MBStar|MAMI|microrna.org|MirAncesTar|miRcode|miRDB|MirMAP|miRTar2GO|Mirza-G|MultiMiTar|PACCMIT|PITA|RepTar|RNAhybrid|TargetRank|TargetScan
ANP32E	Q9BTT0		hsa-miR-141-3p	0.8929438402686	23	Very High	BCmicrO|BiTargeting|CoMeTa|Cupid|DIANA|ElMMo3|MBStar|MAMI|microrna.org|MirAncesTar|miRcode|mirCoX|miRDB|MirMAP|MirTar|miRTar2GO|Mirza-G|PACCMIT|RepTar|RNA22|RNAhybrid|TargetRank|TargetScan
LRRFIP2	Q9Y608		hsa-miR-16-5p	0.892928188769438	19	Very High	BCmicrO|BiTargeting|CoMeTa|Cupid|DIANA|ElMMo3|MAMI|microrna.org|MirAncesTar|miRcode|miRDB|MirMAP|miRTar2GO|Mirza-G|MultiMiTar|PicTar|RepTar|RNAhybrid|TargetScan
RELN	P78509		hsa-miR-200b-3p	0.892854489581167	20	Very High	BCmicrO|BiTargeting|CoMeTa|Cupid|DIANA|ElMMo3|MBStar|MAMI|microrna.org|MirAncesTar|mirbase|miRDB|MirMAP|MirTar|Mirza-G|PACCMIT|RepTar|RNAhybrid|TargetRank|TargetScan
GATA6	Q92908		hsa-miR-196b-5p	0.892720094196715	19	Very High	CoMeTa|DIANA|ElMMo3|MAMI|microrna.org|MirAncesTar|mirbase|mirCoX|miRDB|MirMAP|MirSNP|MirTar|miRTar2GO|Mirza-G|MultiMiTar|PicTar|RNAhybrid|TargetRank|TargetScan
LRIG1	Q96JA1		hsa-miR-19b-3p	0.892695718631713	17	Very High	BCmicrO|CoMeTa|Cupid|DIANA|ElMMo3|MAMI|microrna.org|MirAncesTar|miRDB|MirMAP|MirTar|miRTar2GO|MultiMiTar|PicTar|RepTar|RNAhybrid|TargetScan
MAP4K3	Q8IVH8		hsa-miR-200c-3p	0.892630418264023	19	Very High	BCmicrO|CoMeTa|Cupid|DIANA|ElMMo3|MBStar|MAMI|microrna.org|MirAncesTar|miRDB|MirMAP|MirTar|miRTar2GO|Mirza-G|PACCMIT|RepTar|RNAhybrid|TargetRank|TargetScan
BACH2	Q9BYV9		hsa-miR-16-5p	0.892527517103853	20	Very High	BCmicrO|CoMeTa|Cupid|DIANA|ElMMo3|MBStar|MAMI|microrna.org|MirAncesTar|miRcode|miRDB|MirMAP|Mirza-G|MultiMiTar|PACCMIT|PicTar|RepTar|RNAhybrid|TargetRank|TargetScan
SYNJ1	O43426		hsa-miR-200b-3p	0.892419525330392	20	Very High	BCmicrO|BiTargeting|CoMeTa|Cupid|DIANA|ElMMo3|MBStar|MAMI|microrna.org|MirAncesTar|mirbase|miRDB|MirMAP|MirTar|Mirza-G|PACCMIT|RepTar|RNAhybrid|TargetRank|TargetScan
ADAMTS3	O15072		hsa-miR-200c-3p	0.89231709057403	19	Very High	BCmicrO|CoMeTa|DIANA|ElMMo3|GenMir++|MBStar|MAMI|microrna.org|MirAncesTar|miRDB|MirMAP|MirSNP|MirTar|Mirza-G|PACCMIT|RepTar|RNAhybrid|TargetRank|TargetScan
LAMC1	P11047		hsa-miR-199a-5p	0.892256162087232	20	Very High	BCmicrO|CoMeTa|Cupid|DIANA|ElMMo3|MBStar|MAMI|microrna.org|MirAncesTar|miRDB|MirMAP|miRTar2GO|Mirza-G|MultiMiTar|PACCMIT|PicTar|RepTar|RNA22|TargetRank|TargetScan
YY1	P25490		hsa-miR-200a-3p	0.892233596101782	18	Very High	BCmicrO|CoMeTa|Cupid|DIANA|ElMMo3|MAMI|microrna.org|MirAncesTar|mirbase|miRcode|miRDB|MirMAP|MirTar|Mirza-G|PicTar|RNAhybrid|TargetRank|TargetScan
BDNF	P23560		hsa-miR-10b-5p	0.892214379238565	18	Very High	BCmicrO|CoMeTa|Cupid|DIANA|ElMMo3|MBStar|MAMI|microrna.org|MirAncesTar|miRDB|MirMAP|MirTar|miRTar2GO|Mirza-G|PACCMIT|PicTar|TargetRank|TargetScan
SLC9A6	Q92581		hsa-miR-19b-3p	0.892062345328448	18	Very High	BCmicrO|BiTargeting|CoMeTa|Cupid|DIANA|ElMMo3|MBStar|MAMI|microrna.org|MirAncesTar|miRDB|MirMAP|MirTar|miRTar2GO|MultiMiTar|RepTar|TargetRank|TargetScan
CSNK2A1	P68400		hsa-miR-200a-3p	0.892003195985646	19	Very High	BCmicrO|CoMeTa|Cupid|DIANA|ElMMo3|GenMir++|MBStar|MAMI|microrna.org|MirAncesTar|miRcode|miRDB|MirMAP|miRTar2GO|PACCMIT|PicTar|RepTar|RNAhybrid|TargetScan
EPN2	O95208		hsa-miR-19b-3p	0.891959917892002	20	Very High	BCmicrO|CoMeTa|Cupid|DIANA|ElMMo3|MBStar|MAMI|microrna.org|MirAncesTar|miRDB|MirMAP|MirSNP|Mirza-G|MultiMiTar|PACCMIT|PicTar|RepTar|RNAhybrid|TargetRank|TargetScan
TMCC1	O94876		hsa-miR-16-5p	0.891829177375211	21	Very High	BCmicrO|BiTargeting|CoMeTa|Cupid|DIANA|ElMMo3|MBStar|MAMI|microrna.org|MirAncesTar|miRcode|miRDB|MirMAP|miRTar2GO|Mirza-G|MultiMiTar|PACCMIT|PITA|RepTar|TargetRank|TargetScan
HSPA9	P38646		hsa-miR-200c-3p	0.891804608553284	18	Very High	BCmicrO|CoMeTa|Cupid|DIANA|ElMMo3|GenMir++|MBStar|MAMI|microrna.org|MirAncesTar|mirbase|miRDB|MirMAP|MirTar|Mirza-G|PACCMIT|RNAhybrid|TargetScan
GNAI3	P08754		hsa-miR-200b-3p	0.891804154390889	20	Very High	BCmicrO|BiTargeting|CoMeTa|Cupid|DIANA|ElMMo3|GenMir++|MBStar|MAMI|microrna.org|MirAncesTar|mirbase|miRDB|MirMAP|Mirza-G|PACCMIT|RepTar|RNA22|TargetRank|TargetScan
ARRDC4	Q8NCT1		hsa-miR-19b-3p	0.89175246755128	18	Very High	BCmicrO|DIANA|ElMMo3|MBStar|MAMI|microrna.org|MirAncesTar|miRDB|MirMAP|MirTar|miRTar2GO|Mirza-G|MultiMiTar|PACCMIT|PicTar|RepTar|TargetRank|TargetScan
RAP2C	Q9Y3L5		hsa-miR-200c-3p	0.891713235908012	20	Very High	BCmicrO|BiTargeting|CoMeTa|Cupid|DIANA|ElMMo3|MBStar|MAMI|microrna.org|MirAncesTar|miRDB|MirMAP|MirTar|miRTar2GO|Mirza-G|PACCMIT|RepTar|RNAhybrid|TargetRank|TargetScan
KLF12	Q9Y4X4		hsa-miR-141-3p	0.891684820592207	21	Very High	BCmicrO|CoMeTa|Cupid|DIANA|ElMMo3|MBStar|MAMI|MirAncesTar|miRcode|mirCoX|miRDB|MirMAP|MirSNP|MirTar|miRTar2GO|Mirza-G|MultiMiTar|PACCMIT|RepTar|TargetRank|TargetScan
B4GALT5	O43286		hsa-miR-19b-3p	0.891622139947614	19	Very High	BCmicrO|CoMeTa|Cupid|DIANA|ElMMo3|MBStar|MAMI|microrna.org|MirAncesTar|miRDB|MirMAP|MirSNP|miRTar2GO|Mirza-G|MultiMiTar|PACCMIT|PicTar|RepTar|TargetScan
CPD	O75976		hsa-miR-16-5p	0.891495748387613	22	Very High	BCmicrO|BiTargeting|CoMeTa|Cupid|DIANA|ElMMo3|MBStar|MAMI|microrna.org|MirAncesTar|miRcode|miRDB|MirMAP|MirTar|miRTar2GO|Mirza-G|MultiMiTar|PACCMIT|RepTar|RNAhybrid|TargetRank|TargetScan
TRERF1	Q96PN7		hsa-miR-196a-5p	0.891065175033739	20	Very High	BCmicrO|CoMeTa|DIANA|ElMMo3|MBStar|MAMI|microrna.org|MirAncesTar|mirbase|miRDB|MirMAP|MirTar|miRTar2GO|Mirza-G|PACCMIT|PicTar|RepTar|RNAhybrid|TargetRank|TargetScan
PKNOX1	P55347		hsa-miR-19b-3p	0.891045273111961	16	Very High	BCmicrO|CoMeTa|DIANA|ElMMo3|MBStar|MAMI|microrna.org|MirAncesTar|miRDB|MirMAP|MultiMiTar|PACCMIT|PicTar|RepTar|RNAhybrid|TargetScan
RAD23B	P54727		hsa-miR-199a-5p	0.890920097709274	18	Very High	BCmicrO|CoMeTa|DIANA|ElMMo3|MBStar|MAMI|microrna.org|MirAncesTar|miRDB|MirMAP|MirTar|Mirza-G|MultiMiTar|PACCMIT|PicTar|RNAhybrid|TargetRank|TargetScan
ELAVL2	Q12926		hsa-miR-200c-3p	0.89090919570652	19	Very High	BCmicrO|CoMeTa|Cupid|DIANA|ElMMo3|MBStar|MAMI|microrna.org|MirAncesTar|mirbase|miRDB|MirMAP|MirTar|Mirza-G|PACCMIT|RepTar|RNAhybrid|TargetRank|TargetScan
HOXC8	P31273		hsa-miR-16-5p	0.890821146457137	20	Very High	BCmicrO|CoMeTa|Cupid|DIANA|ElMMo3|MBStar|MAMI|microrna.org|MirAncesTar|miRcode|miRDB|MirMAP|MirSNP|MirTar|Mirza-G|MultiMiTar|PACCMIT|PicTar|RepTar|TargetScan
ASXL2	Q76L83		hsa-miR-19b-3p	0.89068615025762	19	Very High	BCmicrO|BiTargeting|CoMeTa|Cupid|DIANA|ElMMo3|MAMI|microrna.org|MirAncesTar|miRDB|MirMAP|MirTar|Mirza-G|MultiMiTar|PACCMIT|PicTar|RepTar|RNAhybrid|TargetScan
NXPH1	P58417		hsa-miR-16-5p	0.89061582734356	20	Very High	BCmicrO|BiTargeting|Cupid|DIANA|ElMMo3|MBStar|MAMI|microrna.org|MirAncesTar|miRcode|miRDB|MirMAP|MirSNP|MirTar|Mirza-G|MultiMiTar|PACCMIT|PicTar|RNAhybrid|TargetScan
PTHLH	P12272		hsa-miR-16-5p	0.890537386124003	18	Very High	BCmicrO|BiTargeting|CoMeTa|Cupid|ElMMo3|MAMI|microrna.org|MirAncesTar|miRcode|MirMAP|MirSNP|MirTar|miRTar2GO|Mirza-G|PicTar|RepTar|RNAhybrid|TargetScan
HIPK3	Q9H422		hsa-miR-19b-3p	0.890509997013116	21	Very High	BCmicrO|BiTargeting|CoMeTa|Cupid|DIANA|ElMMo3|MBStar|microrna.org|MirAncesTar|mirbase|miRDB|MirMAP|MirSNP|MirTar|miRTar2GO|Mirza-G|MultiMiTar|PACCMIT|RepTar|TargetRank|TargetScan
NUP50	Q9UKX7		hsa-miR-16-5p	0.890425131510317	23	Very High	BCmicrO|BiTargeting|CoMeTa|Cupid|DIANA|ElMMo3|MBStar|MAMI|microrna.org|MirAncesTar|miRcode|miRDB|MirMAP|MirSNP|MirTar|Mirza-G|MultiMiTar|PACCMIT|PITA|RepTar|RNAhybrid|TargetRank|TargetScan
WDR47	O94967		hsa-miR-16-5p	0.890329396867799	20	Very High	BCmicrO|BiTargeting|CoMeTa|Cupid|DIANA|ElMMo3|MAMI|microrna.org|MirAncesTar|miRcode|miRDB|MirMAP|Mirza-G|MultiMiTar|PACCMIT|PicTar|RepTar|RNA22|RNAhybrid|TargetScan
GNAI3	P08754		hsa-miR-200c-3p	0.890246105327105	20	Very High	BCmicrO|BiTargeting|CoMeTa|Cupid|DIANA|ElMMo3|GenMir++|MBStar|MAMI|microrna.org|MirAncesTar|mirbase|miRDB|MirMAP|MirSNP|Mirza-G|PACCMIT|RepTar|TargetRank|TargetScan
RECK	O95980		hsa-miR-200c-3p	0.890212291287486	17	Very High	BCmicrO|CoMeTa|Cupid|DIANA|ElMMo3|MBStar|MAMI|microrna.org|MirAncesTar|miRDB|MirMAP|MirTar|Mirza-G|RepTar|RNAhybrid|TargetRank|TargetScan
KLF13	Q9Y2Y9		hsa-miR-19b-3p	0.890022264050511	20	Very High	BCmicrO|BiTargeting|CoMeTa|Cupid|DIANA|ElMMo3|MBStar|MAMI|MirAncesTar|miRDB|MirMAP|MirTar|miRTar2GO|Mirza-G|MultiMiTar|PACCMIT|PicTar|RepTar|RNAhybrid|TargetScan
ACSL4	O60488		hsa-miR-16-5p	0.890015118993266	21	Very High	BCmicrO|BiTargeting|CoMeTa|Cupid|DIANA|ElMMo3|MBStar|MAMI|microrna.org|MirAncesTar|miRcode|miRDB|MirMAP|miRTar2GO|Mirza-G|MultiMiTar|PACCMIT|RepTar|RNAhybrid|TargetRank|TargetScan
ERRFI1	Q9UJM3		hsa-miR-200c-3p	0.889980292962093	19	Very High	BCmicrO|Cupid|ElMMo3|MBStar|MAMI|microrna.org|MirAncesTar|mirbase|miRDB|MirMAP|MirTar|miRTar2GO|Mirza-G|PACCMIT|RepTar|RNA22|RNAhybrid|TargetRank|TargetScan
PKP4	Q99569		hsa-miR-192-5p	0.889978339056692	19	Very High	BCmicrO|CoMeTa|DIANA|ElMMo3|GenMir++|MAMI|microrna.org|MirAncesTar|mirbase|miRcode|miRDB|MirMAP|MirTar|Mirza-G|PACCMIT|PITA|RNAhybrid|TargetRank|TargetScan
CDC27	P30260		hsa-miR-16-5p	0.889970863606798	17	Very High	BCmicrO|CoMeTa|Cupid|DIANA|ElMMo3|GenMir++|MBStar|MAMI|microrna.org|MirAncesTar|miRcode|MirMAP|Mirza-G|MultiMiTar|RepTar|RNAhybrid|TargetScan
ELAVL2	Q12926		hsa-miR-200b-3p	0.889897711907549	19	Very High	BCmicrO|CoMeTa|Cupid|DIANA|ElMMo3|MBStar|MAMI|microrna.org|MirAncesTar|mirbase|miRDB|MirMAP|MirTar|Mirza-G|PACCMIT|RepTar|RNAhybrid|TargetRank|TargetScan
GTF2H1	P32780		hsa-miR-10b-5p	0.889878234850441	20	Very High	BCmicrO|CoMeTa|Cupid|DIANA|ElMMo3|MBStar|MAMI|microrna.org|MirAncesTar|mirbase|miRDB|MirMAP|MirTar|Mirza-G|PACCMIT|PicTar|RepTar|RNAhybrid|TargetRank|TargetScan
SLC2A14	Q8TDB8		hsa-miR-16-5p	0.889383174813487	19	Very High	BCmicrO|Cupid|DIANA|ElMMo3|MBStar|MAMI|microrna.org|MirAncesTar|miRcode|miRDB|MirMAP|MirSNP|Mirza-G|MultiMiTar|PicTar|RepTar|RNAhybrid|TargetRank|TargetScan
CAMTA1	Q9Y6Y1		hsa-miR-19b-3p	0.889283309850559	23	Very High	BCmicrO|BiTargeting|CoMeTa|Cupid|DIANA|ElMMo3|MBStar|MAMI|microrna.org|MirAncesTar|mirbase|miRDB|MirMAP|MirTar|miRTar2GO|Mirza-G|MultiMiTar|PACCMIT|PicTar|RepTar|RNA22|RNAhybrid|TargetRank
STK35	Q8TDR2		hsa-miR-19b-3p	0.889263885013202	18	Very High	BCmicrO|DIANA|ElMMo3|MBStar|MAMI|microrna.org|MirAncesTar|miRDB|MirMAP|MirTar|miRTar2GO|Mirza-G|MultiMiTar|PACCMIT|PicTar|RepTar|TargetRank|TargetScan
HSPA9	P38646		hsa-miR-200b-3p	0.889219268776892	18	Very High	BCmicrO|CoMeTa|Cupid|DIANA|ElMMo3|GenMir++|MBStar|MAMI|microrna.org|MirAncesTar|mirbase|miRDB|MirMAP|MirTar|Mirza-G|PACCMIT|RNAhybrid|TargetScan
CDK13	Q14004		hsa-miR-141-3p	0.889185891739456	19	Very High	BCmicrO|CoMeTa|Cupid|DIANA|ElMMo3|MAMI|microrna.org|MirAncesTar|miRcode|mirCoX|miRDB|MirMAP|MirTar|Mirza-G|PACCMIT|RepTar|RNAhybrid|TargetRank|TargetScan
KCTD8	Q6ZWB6		hsa-miR-16-5p	0.889150363995282	21	Very High	BCmicrO|BiTargeting|Cupid|DIANA|ElMMo3|MBStar|MAMI|microrna.org|MirAncesTar|mirbase|miRcode|miRDB|MirMAP|MirSNP|Mirza-G|MultiMiTar|PACCMIT|PicTar|RepTar|RNAhybrid|TargetScan
PPM1F	P49593		hsa-miR-200b-3p	0.888939339082265	19	Very High	BCmicrO|CoMeTa|Cupid|DIANA|ElMMo3|GenMir++|MBStar|MAMI|microrna.org|MirAncesTar|miRDB|MirMAP|MirTar|Mirza-G|PACCMIT|RepTar|RNAhybrid|TargetRank|TargetScan
ARHGAP12	Q8IWW6		hsa-miR-199a-5p	0.888931754683983	21	Very High	BCmicrO|CoMeTa|DIANA|ElMMo3|MBStar|MAMI|microrna.org|MirAncesTar|miRDB|MirMAP|MirTar|miRTar2GO|Mirza-G|MultiMiTar|PACCMIT|PicTar|RepTar|RNAhybrid|TargetRank|TargetScan|TargetSpy
ATXN1	P54253		hsa-miR-200b-3p	0.888870815116022	17	Very High	BCmicrO|CoMeTa|Cupid|DIANA|ElMMo3|GenMir++|MBStar|MAMI|MirAncesTar|miRDB|MirMAP|MirTar|Mirza-G|MultiMiTar|RepTar|TargetRank|TargetScan
COL1A2	P08123		hsa-miR-196a-5p	0.888868271994984	19	Very High	BCmicrO|CoMeTa|Cupid|DIANA|ElMMo3|MAMI|microrna.org|MirAncesTar|mirbase|miRDB|MirMAP|MirSNP|Mirza-G|MultiMiTar|PACCMIT|PicTar|RepTar|RNAhybrid|TargetScan
KIAA1468	Q9P260		hsa-miR-19b-3p	0.888850927125327	19	Very High	BCmicrO|Cupid|DIANA|ElMMo3|MBStar|MAMI|microrna.org|MirAncesTar|miRDB|MirMAP|MirTar|Mirza-G|MultiMiTar|PACCMIT|PicTar|RepTar|RNAhybrid|TargetRank|TargetScan
ZBTB18	Q99592		hsa-miR-199a-5p	0.888840507410445	21	Very High	BCmicrO|BiTargeting|CoMeTa|DIANA|ElMMo3|MBStar|MAMI|microrna.org|MirAncesTar|miRDB|MirMAP|MirTar|miRTar2GO|Mirza-G|MultiMiTar|PicTar|RepTar|RNA22|TargetRank|TargetScan|TargetSpy
EIF3A	Q14152		hsa-miR-16-5p	0.88856922799949	20	Very High	BCmicrO|BiTargeting|Cupid|DIANA|ElMMo3|MBStar|MAMI|microrna.org|MirAncesTar|miRcode|miRDB|MirMAP|MirTar|Mirza-G|MultiMiTar|PicTar|RepTar|RNAhybrid|TargetRank|TargetScan
BNC2	Q6ZN30		hsa-miR-19b-3p	0.888452733425697	18	Very High	BCmicrO|BiTargeting|CoMeTa|Cupid|DIANA|ElMMo3|MBStar|MAMI|MirAncesTar|MirMAP|miRTar2GO|MultiMiTar|PACCMIT|PicTar|RepTar|RNAhybrid|TargetRank|TargetScan
PCDH9	Q9HC56		hsa-miR-200a-3p	0.888418660072172	20	Very High	BCmicrO|CoMeTa|Cupid|DIANA|ElMMo3|MBStar|MAMI|microrna.org|MirAncesTar|mirbase|miRcode|miRDB|MirMAP|MirTar|Mirza-G|PACCMIT|PicTar|RepTar|RNAhybrid|TargetRank
MYCN	P04198		hsa-miR-19b-3p	0.888396588093571	19	Very High	BCmicrO|CoMeTa|Cupid|DIANA|ElMMo3|MBStar|MAMI|microrna.org|MirAncesTar|miRDB|MirMAP|MirTar|MultiMiTar|PACCMIT|PicTar|RepTar|RNAhybrid|TargetRank|TargetScan
STRN3	Q13033		hsa-miR-19b-3p	0.888334174192853	18	Very High	BCmicrO|BiTargeting|CoMeTa|Cupid|DIANA|ElMMo3|MBStar|MAMI|microrna.org|MirAncesTar|MirMAP|miRTar2GO|Mirza-G|MultiMiTar|PicTar|RepTar|RNAhybrid|TargetScan
SMOC1	Q9H4F8		hsa-miR-19b-3p	0.888324515911421	18	Very High	BCmicrO|Cupid|DIANA|ElMMo3|MAMI|microrna.org|MirAncesTar|miRDB|MirMAP|MirTar|miRTar2GO|Mirza-G|MultiMiTar|PicTar|RepTar|RNAhybrid|TargetRank|TargetScan
PDIA6	Q15084		hsa-miR-16-5p	0.888269339881067	19	Very High	BCmicrO|CoMeTa|Cupid|ElMMo3|MBStar|MAMI|microrna.org|MirAncesTar|miRcode|miRDB|MirMAP|MirTar|miRTar2GO|Mirza-G|MultiMiTar|PACCMIT|PicTar|RNAhybrid|TargetScan
ZFPM2	Q8WW38		hsa-miR-200c-3p	0.888224960957733	21	Very High	BCmicrO|BiTargeting|CoMeTa|Cupid|DIANA|ElMMo3|MBStar|MAMI|microrna.org|MirAncesTar|mirbase|miRDB|MirMAP|MirSNP|MirTar|Mirza-G|PACCMIT|RepTar|RNAhybrid|TargetRank|TargetScan
ADAMTS3	O15072		hsa-miR-200b-3p	0.888216225570189	19	Very High	BCmicrO|CoMeTa|DIANA|ElMMo3|GenMir++|MBStar|MAMI|microrna.org|MirAncesTar|miRDB|MirMAP|MirSNP|MirTar|Mirza-G|PACCMIT|RepTar|RNAhybrid|TargetRank|TargetScan
PLXNA2	O75051		hsa-miR-16-5p	0.888203095476113	19	Very High	BCmicrO|BiTargeting|CoMeTa|DIANA|ElMMo3|MBStar|MAMI|MirAncesTar|miRcode|miRDB|MirMAP|MirSNP|MirTar|MultiMiTar|PicTar|RepTar|RNA22|TargetRank|TargetScan
RND3	P61587		hsa-miR-200b-3p	0.888178713221606	20	Very High	BCmicrO|BiTargeting|CoMeTa|Cupid|DIANA|ElMMo3|MBStar|MAMI|microrna.org|MirAncesTar|mirbase|miRDB|MirMAP|MirTar|Mirza-G|PACCMIT|RepTar|RNAhybrid|TargetRank|TargetScan
GPM6A	P51674		hsa-miR-200c-3p	0.888148964574904	19	Very High	BCmicrO|CoMeTa|Cupid|DIANA|ElMMo3|MBStar|MAMI|microrna.org|MirAncesTar|miRDB|MirMAP|MirTar|Mirza-G|MultiMiTar|PACCMIT|RepTar|RNAhybrid|TargetRank|TargetScan
PPP2CA	P67775		hsa-miR-200a-3p	0.888084414695308	17	Very High	BCmicrO|CoMeTa|DIANA|ElMMo3|MAMI|microrna.org|MirAncesTar|miRcode|miRDB|MirMAP|MirTar|Mirza-G|PACCMIT|PicTar|RepTar|TargetRank|TargetScan
CCNJ	Q5T5M9		hsa-miR-196a-5p	0.888072858256754	19	Very High	BCmicrO|CoMeTa|DIANA|ElMMo3|MBStar|MAMI|microrna.org|MirAncesTar|miRDB|MirMAP|MirTar|miRTar2GO|Mirza-G|MultiMiTar|PicTar|RepTar|RNAhybrid|TargetRank|TargetScan
FLRT3	Q9NZU0		hsa-miR-199a-5p	0.888060148747591	18	Very High	BCmicrO|CoMeTa|Cupid|DIANA|ElMMo3|MBStar|MAMI|microrna.org|miRDB|MirMAP|MirTar|Mirza-G|MultiMiTar|PACCMIT|PicTar|RepTar|TargetRank|TargetScan
CCNT2	O60583		hsa-miR-19b-3p	0.887931355755067	22	Very High	BCmicrO|BiTargeting|CoMeTa|Cupid|DIANA|ElMMo3|MBStar|MAMI|microrna.org|MirAncesTar|miRDB|MirMAP|MirSNP|MirTar|miRTar2GO|Mirza-G|MultiMiTar|PACCMIT|RepTar|RNAhybrid|TargetRank|TargetScan
ZFHX4	Q86UP3		hsa-miR-194-5p	0.887742727125912	22	Very High	BCmicrO|BiTargeting|CoMeTa|Cupid|DIANA|ElMMo3|MBStar|MAMI|MirAncesTar|miRcode|miRDB|MirMAP|MirSNP|miRTar2GO|Mirza-G|MultiMiTar|PACCMIT|PicTar|RepTar|RNAhybrid|TargetRank|TargetScan
ADGRL2	O95490		hsa-miR-19b-3p	0.887625465605471	16	Very High	BCmicrO|CoMeTa|Cupid|DIANA|ElMMo3|MBStar|microrna.org|MirAncesTar|MirMAP|Mirza-G|MultiMiTar|PicTar|RepTar|RNAhybrid|TargetRank|TargetScan
CD47	Q08722		hsa-miR-141-3p	0.887547012141082	22	Very High	BCmicrO|BiTargeting|CoMeTa|Cupid|DIANA|ElMMo3|MBStar|MAMI|microrna.org|MirAncesTar|miRcode|mirCoX|miRDB|MirMAP|MirTar|miRTar2GO|Mirza-G|PACCMIT|RepTar|RNAhybrid|TargetRank|TargetScan
CAMSAP1	Q5T5Y3		hsa-miR-16-5p	0.887376073516536	19	Very High	BCmicrO|CoMeTa|Cupid|DIANA|ElMMo3|MAMI|microrna.org|MirAncesTar|miRcode|miRDB|MirMAP|MirSNP|miRTar2GO|Mirza-G|MultiMiTar|PicTar|PITA|RNAhybrid|TargetScan
IRS2	Q9Y4H2		hsa-miR-141-3p	0.887375578448437	18	Very High	BCmicrO|CoMeTa|Cupid|DIANA|ElMMo3|MAMI|microrna.org|MirAncesTar|miRcode|mirCoX|miRDB|MirMAP|MirTar|Mirza-G|PACCMIT|RepTar|TargetRank|TargetScan
GPM6A	P51674		hsa-miR-200b-3p	0.887318196367472	20	Very High	BCmicrO|BiTargeting|CoMeTa|Cupid|DIANA|ElMMo3|MBStar|MAMI|microrna.org|MirAncesTar|miRDB|MirMAP|MirTar|Mirza-G|MultiMiTar|PACCMIT|RepTar|RNAhybrid|TargetRank|TargetScan
C16orf72	Q14CZ0		hsa-miR-16-5p	0.887311929829105	18	Very High	BCmicrO|BiTargeting|CoMeTa|Cupid|DIANA|ElMMo3|MBStar|MAMI|microrna.org|MirAncesTar|miRcode|miRDB|MirMAP|miRTar2GO|MultiMiTar|PACCMIT|PicTar|TargetScan
FOXA1	P55317		hsa-miR-200a-3p	0.887223231878157	20	Very High	BCmicrO|CoMeTa|Cupid|DIANA|ElMMo3|GenMir++|MAMI|microrna.org|MirAncesTar|mirbase|miRcode|miRDB|MirMAP|miRTar2GO|Mirza-G|PACCMIT|RepTar|RNAhybrid|TargetRank|TargetScan
GULP1	Q9UBP9		hsa-miR-19b-3p	0.887200055689221	19	Very High	BCmicrO|BiTargeting|CoMeTa|DIANA|ElMMo3|MBStar|MAMI|microrna.org|MirAncesTar|miRDB|MirMAP|MirTar|Mirza-G|MultiMiTar|PACCMIT|PicTar|RepTar|RNAhybrid|TargetScan
AHCYL2	Q96HN2		hsa-miR-16-5p	0.887180570522582	21	Very High	BCmicrO|CoMeTa|Cupid|DIANA|ElMMo3|MBStar|MAMI|microrna.org|MirAncesTar|miRcode|miRDB|MirMAP|MirTar|Mirza-G|MultiMiTar|PACCMIT|PITA|RepTar|RNAhybrid|TargetRank|TargetScan
ARF4	P18085		hsa-miR-194-5p	0.887158750595874	16	Very High	BCmicrO|CoMeTa|Cupid|DIANA|ElMMo3|GenMir++|MBStar|MAMI|miRcode|MirMAP|miRTar2GO|Mirza-G|PicTar|RepTar|RNAhybrid|TargetScan
ASAP2	O43150		hsa-miR-19b-3p	0.887146323010354	18	Very High	BCmicrO|CoMeTa|Cupid|DIANA|ElMMo3|MBStar|MAMI|microrna.org|MirAncesTar|miRDB|MirMAP|miRTar2GO|Mirza-G|MultiMiTar|PicTar|RepTar|TargetRank|TargetScan
LPAR1	Q92633		hsa-miR-200c-3p	0.887109413933376	18	Very High	BCmicrO|CoMeTa|Cupid|DIANA|ElMMo3|GenMir++|MBStar|MAMI|microrna.org|MirAncesTar|miRDB|MirMAP|MirTar|Mirza-G|PACCMIT|RNAhybrid|TargetRank|TargetScan
SFPQ	P23246		hsa-miR-141-3p	0.887099968573326	18	Very High	BCmicrO|CoMeTa|Cupid|DIANA|ElMMo3|GenMir++|MBStar|MAMI|microrna.org|MirAncesTar|miRcode|mirCoX|MirMAP|miRTar2GO|Mirza-G|PACCMIT|RNAhybrid|TargetScan
HOXA3	O43365		hsa-miR-16-5p	0.88706603412119	20	Very High	BCmicrO|CoMeTa|Cupid|DIANA|ElMMo3|MBStar|MAMI|microrna.org|MirAncesTar|miRcode|miRDB|MirMAP|miRTar2GO|Mirza-G|MultiMiTar|PACCMIT|PicTar|RNAhybrid|TargetRank|TargetScan
DCUN1D3	Q8IWE4		hsa-miR-200a-3p	0.886949248983454	20	Very High	BCmicrO|BiTargeting|Cupid|DIANA|ElMMo3|MAMI|microrna.org|MirAncesTar|miRcode|miRDB|MirMAP|MirTar|miRTar2GO|Mirza-G|PACCMIT|PicTar|RepTar|RNAhybrid|TargetRank|TargetScan
COL1A2	P08123		hsa-miR-196b-5p	0.886607014053991	22	Very High	BiTargeting|CoMeTa|Cupid|DIANA|ElMMo3|MBStar|MAMI|microrna.org|MirAncesTar|mirbase|mirCoX|miRDB|MirMAP|MirSNP|MirTar|Mirza-G|MultiMiTar|PACCMIT|PicTar|RepTar|RNAhybrid|TargetScan
ERRFI1	Q9UJM3		hsa-miR-200b-3p	0.886584569183628	18	Very High	BCmicrO|Cupid|ElMMo3|MBStar|MAMI|microrna.org|MirAncesTar|mirbase|miRDB|MirMAP|MirTar|miRTar2GO|Mirza-G|PACCMIT|RepTar|RNAhybrid|TargetRank|TargetScan
KCTD1	Q719H9		hsa-miR-16-5p	0.8865460034382	18	Very High	BCmicrO|Cupid|DIANA|ElMMo3|MBStar|MAMI|microrna.org|MirAncesTar|miRcode|miRDB|MirMAP|Mirza-G|MultiMiTar|PACCMIT|PicTar|RepTar|RNAhybrid|TargetScan
ANP32E	Q9BTT0		hsa-miR-200a-3p	0.886531436846279	22	Very High	BCmicrO|BiTargeting|CoMeTa|Cupid|DIANA|ElMMo3|MBStar|MAMI|microrna.org|MirAncesTar|miRcode|miRDB|MirMAP|MirTar|miRTar2GO|Mirza-G|PACCMIT|RepTar|RNA22|RNAhybrid|TargetRank|TargetScan
TBL1XR1	Q9BZK7		hsa-miR-16-5p	0.886503355676727	20	Very High	BCmicrO|BiTargeting|CoMeTa|Cupid|DIANA|ElMMo3|MBStar|MAMI|microrna.org|MirAncesTar|miRcode|miRDB|MirMAP|MirSNP|MirTar|miRTar2GO|Mirza-G|MultiMiTar|RepTar|TargetScan
ZNF532	Q9HCE3		hsa-miR-200b-3p	0.886487689414006	18	Very High	BCmicrO|CoMeTa|Cupid|DIANA|ElMMo3|MBStar|MAMI|microrna.org|MirAncesTar|miRDB|MirMAP|MirTar|miRTar2GO|Mirza-G|PACCMIT|RNAhybrid|TargetRank|TargetScan
TSC22D2	O75157		hsa-miR-16-5p	0.886451723085133	18	Very High	BCmicrO|CoMeTa|Cupid|DIANA|ElMMo3|MBStar|MAMI|microrna.org|MirAncesTar|miRcode|MirMAP|miRTar2GO|Mirza-G|MultiMiTar|PicTar|RepTar|RNAhybrid|TargetScan
PHLPP1	O60346		hsa-miR-200a-3p	0.886419913164878	19	Very High	BCmicrO|CoMeTa|DIANA|ElMMo3|MBStar|MAMI|microrna.org|MirAncesTar|mirbase|miRcode|miRDB|MirMAP|MirTar|miRTar2GO|Mirza-G|PACCMIT|PicTar|RepTar|TargetScan
MAP4K3	Q8IVH8		hsa-miR-196a-5p	0.886306151913401	20	Very High	BCmicrO|CoMeTa|Cupid|DIANA|ElMMo3|MBStar|microrna.org|MirAncesTar|miRDB|MirMAP|MirTar|miRTar2GO|Mirza-G|MultiMiTar|PACCMIT|PicTar|RepTar|RNAhybrid|TargetRank|TargetScan
CAST	P20810		hsa-miR-19b-3p	0.886208580494195	20	Very High	BCmicrO|CoMeTa|Cupid|DIANA|ElMMo3|MBStar|MAMI|microrna.org|MirAncesTar|miRDB|MirMAP|MirTar|miRTar2GO|Mirza-G|MultiMiTar|PACCMIT|RepTar|RNAhybrid|TargetRank|TargetScan
MBNL3	Q9NUK0		hsa-miR-200a-3p	0.886083781356594	18	Very High	BCmicrO|CoMeTa|Cupid|DIANA|ElMMo3|MBStar|MAMI|microrna.org|MirAncesTar|miRcode|miRDB|MirMAP|MirTar|Mirza-G|PicTar|RNAhybrid|TargetRank|TargetScan
HOXA7	P31268		hsa-miR-196a-5p	0.886040820360489	20	Very High	BCmicrO|BiTargeting|CoMeTa|Cupid|DIANA|ElMMo3|MBStar|MAMI|microrna.org|MirAncesTar|miRDB|MirMAP|MirSNP|MirTar|Mirza-G|MultiMiTar|PACCMIT|RepTar|TargetRank|TargetScan
SOBP	A7XYQ1		hsa-miR-200a-3p	0.886040638458445	19	Very High	BCmicrO|CoMeTa|Cupid|DIANA|ElMMo3|MBStar|microrna.org|MirAncesTar|miRcode|miRDB|MirMAP|miRTar2GO|Mirza-G|PACCMIT|PicTar|RepTar|RNAhybrid|TargetRank|TargetScan
WDTC1	Q8N5D0		hsa-miR-16-5p	0.885963259928744	19	Very High	BCmicrO|CoMeTa|Cupid|DIANA|ElMMo3|MAMI|microrna.org|MirAncesTar|miRcode|miRDB|MirMAP|miRTar2GO|Mirza-G|MultiMiTar|PACCMIT|RepTar|RNAhybrid|TargetRank|TargetScan
RECK	O95980		hsa-miR-200b-3p	0.885770005515425	17	Very High	BCmicrO|CoMeTa|Cupid|DIANA|ElMMo3|MBStar|MAMI|microrna.org|MirAncesTar|miRDB|MirMAP|MirTar|Mirza-G|RepTar|RNAhybrid|TargetRank|TargetScan
HSPG2	P98160		hsa-miR-16-5p	0.885206694898786	19	Very High	BCmicrO|BiTargeting|CoMeTa|ElMMo3|GenMir++|MAMI|microrna.org|MirAncesTar|miRcode|miRDB|MirMAP|miRTar2GO|Mirza-G|MultiMiTar|RepTar|RNA22|RNAhybrid|TargetRank|TargetScan
PCDHA1	Q9Y5I3		hsa-miR-16-5p	0.885058450858951	18	Very High	BCmicrO|BiTargeting|DIANA|ElMMo3|MBStar|MAMI|microrna.org|MirAncesTar|miRcode|miRDB|MirMAP|miRTar2GO|Mirza-G|MultiMiTar|PicTar|RNAhybrid|TargetRank|TargetScan
BTF3L4	Q96K17		hsa-miR-19b-3p	0.885043255735888	19	Very High	BCmicrO|Cupid|DIANA|ElMMo3|MBStar|MAMI|microrna.org|MirAncesTar|miRDB|MirMAP|MirTar|miRTar2GO|Mirza-G|MultiMiTar|PACCMIT|RepTar|RNA22|RNAhybrid|TargetScan
NUP153	P49790		hsa-miR-200b-3p	0.884961534716673	19	Very High	BCmicrO|CoMeTa|Cupid|DIANA|ElMMo3|GenMir++|MBStar|MAMI|microrna.org|MirAncesTar|miRDB|MirMAP|MirTar|miRTar2GO|Mirza-G|RepTar|RNAhybrid|TargetRank|TargetScan
CREBRF	Q8IUR6		hsa-miR-200a-3p	0.884711485712001	16	Very High	BCmicrO|Cupid|DIANA|ElMMo3|microrna.org|MirAncesTar|miRcode|miRDB|MirMAP|MirSNP|MirTar|Mirza-G|PACCMIT|PicTar|RNAhybrid|TargetScan
CACNA1C	Q13936		hsa-miR-19b-3p	0.884692191403981	20	Very High	BCmicrO|BiTargeting|CoMeTa|DIANA|ElMMo3|MBStar|MAMI|microrna.org|MirAncesTar|mirbase|miRDB|MirMAP|MirTar|Mirza-G|MultiMiTar|PACCMIT|PicTar|RepTar|RNAhybrid|TargetScan
DMTF1	Q9Y222		hsa-miR-16-5p	0.884504229464407	20	Very High	BCmicrO|CoMeTa|Cupid|DIANA|ElMMo3|MBStar|MAMI|microrna.org|MirAncesTar|miRcode|miRDB|MirMAP|MirSNP|MirTar|Mirza-G|MultiMiTar|PACCMIT|RNAhybrid|TargetRank|TargetScan
PURA	Q00577		hsa-miR-16-5p	0.884473182100034	18	Very High	BCmicrO|CoMeTa|Cupid|DIANA|ElMMo3|microrna.org|MirAncesTar|miRcode|miRDB|MirMAP|MirTar|miRTar2GO|Mirza-G|MultiMiTar|PACCMIT|RepTar|TargetRank|TargetScan
WIPF1	O43516		hsa-miR-200c-3p	0.884367500453159	18	Very High	BCmicrO|CoMeTa|Cupid|DIANA|ElMMo3|MBStar|MAMI|microrna.org|MirAncesTar|miRDB|MirMAP|MirTar|miRTar2GO|Mirza-G|PACCMIT|RNAhybrid|TargetRank|TargetScan
CCDC47	Q96A33		hsa-miR-196b-5p	0.884189549124331	17	Very High	CoMeTa|Cupid|DIANA|ElMMo3|MAMI|microrna.org|MirAncesTar|mirCoX|miRDB|MirMAP|MirTar|miRTar2GO|PACCMIT|PicTar|RNAhybrid|TargetRank|TargetScan
NFIB	O00712		hsa-miR-200b-3p	0.884165565400783	18	Very High	BCmicrO|CoMeTa|Cupid|DIANA|ElMMo3|MBStar|MAMI|microrna.org|MirAncesTar|miRDB|MirMAP|miRTar2GO|Mirza-G|MultiMiTar|PACCMIT|RepTar|RNAhybrid|TargetScan
RNF38	Q9H0F5		hsa-miR-199a-5p	0.884054591473635	20	Very High	BCmicrO|BiTargeting|CoMeTa|Cupid|DIANA|ElMMo3|MBStar|MAMI|microrna.org|MirAncesTar|miRDB|MirMAP|MirTar|miRTar2GO|Mirza-G|MultiMiTar|PicTar|RNAhybrid|TargetScan|TargetSpy
RNF11	Q9Y3C5		hsa-miR-199a-5p	0.883996044174122	20	Very High	BCmicrO|CoMeTa|Cupid|DIANA|ElMMo3|MBStar|MAMI|microrna.org|MirAncesTar|miRDB|MirMAP|MirSNP|miRTar2GO|Mirza-G|MultiMiTar|PACCMIT|PicTar|TargetRank|TargetScan|TargetSpy
PCDHA3	Q9Y5H8		hsa-miR-16-5p	0.883735942268474	18	Very High	BCmicrO|BiTargeting|CoMeTa|DIANA|ElMMo3|MBStar|MAMI|microrna.org|MirAncesTar|miRcode|miRDB|MirMAP|miRTar2GO|Mirza-G|MultiMiTar|PicTar|RNAhybrid|TargetScan
PRKACB	P22694		hsa-miR-200a-3p	0.883678640089185	21	Very High	BCmicrO|CoMeTa|Cupid|DIANA|ElMMo3|MBStar|MAMI|microrna.org|MirAncesTar|miRcode|miRDB|MirMAP|MirTar|miRTar2GO|Mirza-G|PACCMIT|RepTar|RNA22|RNAhybrid|TargetRank|TargetScan
FAM60A	Q9NP50		hsa-miR-16-5p	0.883487215682127	19	Very High	BCmicrO|CoMeTa|Cupid|DIANA|ElMMo3|MBStar|MAMI|microrna.org|MirAncesTar|miRcode|MirMAP|miRTar2GO|Mirza-G|MultiMiTar|PACCMIT|PicTar|RNAhybrid|TargetRank|TargetScan
TRERF1	Q96PN7		hsa-miR-196b-5p	0.883458422665995	21	Very High	BiTargeting|CoMeTa|DIANA|ElMMo3|MBStar|MAMI|microrna.org|MirAncesTar|mirbase|mirCoX|miRDB|MirMAP|MirTar|miRTar2GO|Mirza-G|PACCMIT|PicTar|RepTar|RNAhybrid|TargetRank|TargetScan
DNAJC13	O75165		hsa-miR-141-3p	0.883449121193325	21	Very High	BCmicrO|BiTargeting|CoMeTa|Cupid|DIANA|ElMMo3|MAMI|microrna.org|MirAncesTar|mirbase|miRcode|mirCoX|miRDB|MirMAP|MirTar|Mirza-G|PACCMIT|RepTar|RNAhybrid|TargetRank|TargetScan
FBXO21	O94952		hsa-miR-16-5p	0.883347672657111	20	Very High	BCmicrO|BiTargeting|CoMeTa|Cupid|DIANA|ElMMo3|MBStar|microrna.org|MirAncesTar|miRcode|miRDB|MirMAP|miRTar2GO|Mirza-G|MultiMiTar|PACCMIT|RepTar|RNAhybrid|TargetRank|TargetScan
ASNA1	O43681		hsa-miR-19b-3p	0.883191234124068	18	Very High	BCmicrO|CoMeTa|Cupid|DIANA|ElMMo3|GenMir++|MAMI|microrna.org|MirAncesTar|mirbase|miRDB|MirMAP|miRTar2GO|MultiMiTar|PACCMIT|RepTar|RNAhybrid|TargetScan
TLN2	Q9Y4G6		hsa-miR-200b-3p	0.88314362646478	19	Very High	BCmicrO|CoMeTa|Cupid|DIANA|ElMMo3|GenMir++|MBStar|MAMI|microrna.org|MirAncesTar|mirbase|miRDB|MirMAP|MirTar|Mirza-G|PACCMIT|RNAhybrid|TargetRank|TargetScan
PPM1F	P49593		hsa-miR-200c-3p	0.883099020295059	18	Very High	BCmicrO|CoMeTa|Cupid|DIANA|ElMMo3|GenMir++|MAMI|microrna.org|MirAncesTar|miRDB|MirMAP|MirTar|Mirza-G|PACCMIT|RepTar|RNAhybrid|TargetRank|TargetScan
H3F3B	P84243		hsa-miR-192-5p	0.883088700052713	19	Very High	BCmicrO|CoMeTa|DIANA|ElMMo3|GenMir++|MBStar|MAMI|microrna.org|MirAncesTar|miRcode|miRDB|MirMAP|MirSNP|Mirza-G|PACCMIT|RepTar|RNAhybrid|TargetRank|TargetScan
PBX3	P40426		hsa-miR-16-5p	0.882891441703399	19	Very High	BCmicrO|CoMeTa|Cupid|DIANA|ElMMo3|MAMI|microrna.org|MirAncesTar|miRcode|miRDB|MirMAP|MirTar|Mirza-G|MultiMiTar|PACCMIT|PicTar|RepTar|RNAhybrid|TargetScan
ATP2A2	P16615		hsa-miR-200a-3p	0.882858484101407	19	Very High	BCmicrO|CoMeTa|Cupid|DIANA|ElMMo3|MBStar|MAMI|microrna.org|MirAncesTar|miRcode|miRDB|MirMAP|Mirza-G|PACCMIT|PicTar|RepTar|RNAhybrid|TargetRank|TargetScan
MPHOSPH9	Q99550		hsa-miR-19b-3p	0.882827843307572	16	Very High	BCmicrO|CoMeTa|Cupid|DIANA|ElMMo3|MBStar|microrna.org|MirAncesTar|miRDB|MirMAP|MirTar|miRTar2GO|MultiMiTar|PACCMIT|PicTar|RNAhybrid
FOXG1	P55316		hsa-miR-200b-3p	0.882609404171462	19	Very High	BCmicrO|CoMeTa|Cupid|DIANA|ElMMo3|GenMir++|MBStar|MAMI|microrna.org|MirAncesTar|mirbase|miRDB|MirMAP|Mirza-G|PACCMIT|RepTar|RNAhybrid|TargetRank|TargetScan
KIF5A	Q12840		hsa-miR-16-5p	0.8825177819905	20	Very High	BCmicrO|CoMeTa|DIANA|ElMMo3|GenMir++|MBStar|MAMI|microrna.org|MirAncesTar|miRcode|miRDB|MirMAP|MirTar|Mirza-G|MultiMiTar|PACCMIT|RepTar|RNAhybrid|TargetRank|TargetScan
PIM1	P11309		hsa-miR-16-5p	0.882485311190405	20	Very High	BCmicrO|BiTargeting|CoMeTa|Cupid|DIANA|ElMMo3|MBStar|MAMI|microrna.org|MirAncesTar|miRcode|miRDB|MirMAP|Mirza-G|MultiMiTar|PicTar|PITA|RepTar|RNAhybrid|TargetScan
PCDHA4	Q9UN74		hsa-miR-16-5p	0.882459525356757	18	Very High	BCmicrO|BiTargeting|DIANA|ElMMo3|MBStar|MAMI|microrna.org|MirAncesTar|miRcode|miRDB|MirMAP|miRTar2GO|Mirza-G|MultiMiTar|PACCMIT|PicTar|RNAhybrid|TargetScan
GALNT1	Q10472		hsa-miR-10b-5p	0.882403333258408	20	Very High	BCmicrO|CoMeTa|Cupid|DIANA|ElMMo3|MBStar|MAMI|microrna.org|MirAncesTar|miRDB|MirMAP|MirTar|miRTar2GO|Mirza-G|PACCMIT|PicTar|RepTar|RNAhybrid|TargetRank|TargetScan
EPHA7	Q15375		hsa-miR-196a-5p	0.882227726765512	18	Very High	BCmicrO|CoMeTa|Cupid|DIANA|ElMMo3|MBStar|MAMI|microrna.org|MirAncesTar|miRDB|MirMAP|MirTar|Mirza-G|MultiMiTar|PicTar|RepTar|RNAhybrid|TargetScan
E2F3	O00716		hsa-miR-141-3p	0.88219342459454	22	Very High	BCmicrO|BiTargeting|CoMeTa|Cupid|DIANA|ElMMo3|MBStar|microrna.org|MirAncesTar|mirbase|miRcode|mirCoX|miRDB|MirMAP|MirSNP|MirTar|miRTar2GO|Mirza-G|PACCMIT|RepTar|TargetRank|TargetScan
HOXA5	P20719		hsa-miR-196a-5p	0.882089260495557	20	Very High	BCmicrO|CoMeTa|Cupid|DIANA|ElMMo3|MAMI|microrna.org|MirAncesTar|mirbase|miRDB|MirMAP|MirTar|Mirza-G|MultiMiTar|PACCMIT|PicTar|RepTar|RNAhybrid|TargetRank|TargetScan
PSD	A5PKW4		hsa-miR-19b-3p	0.88203385760109	17	Very High	BCmicrO|CoMeTa|Cupid|DIANA|ElMMo3|GenMir++|MAMI|microrna.org|MirAncesTar|mirbase|miRDB|MirMAP|MirTar|Mirza-G|MultiMiTar|RNAhybrid|TargetScan
CNTNAP1	P78357		hsa-miR-16-5p	0.881871782159104	20	Very High	BCmicrO|CoMeTa|Cupid|DIANA|ElMMo3|GenMir++|MAMI|microrna.org|MirAncesTar|miRcode|miRDB|MirMAP|MirTar|Mirza-G|MultiMiTar|PACCMIT|RepTar|RNAhybrid|TargetRank|TargetScan
UBE3A	Q05086		hsa-miR-141-3p	0.88176679172125	21	Very High	BCmicrO|BiTargeting|CoMeTa|Cupid|DIANA|ElMMo3|GenMir++|MBStar|MAMI|microrna.org|MirAncesTar|miRcode|mirCoX|miRDB|MirMAP|Mirza-G|PACCMIT|RepTar|RNAhybrid|TargetRank|TargetScan
CNOT6L	Q96LI5		hsa-miR-16-5p	0.88176609628085	19	Very High	BCmicrO|Cupid|DIANA|ElMMo3|MBStar|microrna.org|MirAncesTar|miRcode|miRDB|MirMAP|MirTar|miRTar2GO|Mirza-G|MultiMiTar|PACCMIT|RepTar|RNAhybrid|TargetRank|TargetScan
EPHA7	Q15375		hsa-miR-196b-5p	0.88160187195356	19	Very High	CoMeTa|Cupid|DIANA|ElMMo3|MBStar|MAMI|microrna.org|MirAncesTar|mirCoX|miRDB|MirMAP|MirTar|miRTar2GO|Mirza-G|MultiMiTar|PicTar|RepTar|RNAhybrid|TargetScan
PELI2	Q9HAT8		hsa-miR-16-5p	0.881515551116724	20	Very High	BCmicrO|CoMeTa|Cupid|DIANA|ElMMo3|MBStar|microrna.org|MirAncesTar|miRcode|miRDB|MirMAP|MirSNP|miRTar2GO|Mirza-G|MultiMiTar|PACCMIT|PicTar|RepTar|TargetRank|TargetScan
TSPAN5	P62079		hsa-miR-16-5p	0.881489968582131	19	Very High	BCmicrO|CoMeTa|Cupid|DIANA|ElMMo3|MBStar|MAMI|microrna.org|MirAncesTar|mirbase|miRcode|miRDB|MirMAP|MultiMiTar|PACCMIT|PicTar|RNAhybrid|TargetRank|TargetScan
PCDHA2	Q9Y5H9		hsa-miR-16-5p	0.881181828871506	18	Very High	BCmicrO|BiTargeting|CoMeTa|DIANA|ElMMo3|MBStar|MAMI|microrna.org|MirAncesTar|miRcode|miRDB|MirMAP|miRTar2GO|Mirza-G|MultiMiTar|PicTar|RNAhybrid|TargetScan
RAP1B	P61224		hsa-miR-200b-3p	0.881134936544835	19	Very High	BCmicrO|CoMeTa|Cupid|DIANA|ElMMo3|MBStar|MAMI|microrna.org|MirAncesTar|miRDB|MirMAP|MirTar|miRTar2GO|Mirza-G|PACCMIT|RepTar|RNAhybrid|TargetRank|TargetScan
EXOC5	O00471		hsa-miR-200a-3p	0.881096925346164	21	Very High	BCmicrO|BiTargeting|CoMeTa|Cupid|DIANA|ElMMo3|MBStar|MAMI|microrna.org|MirAncesTar|miRcode|miRDB|MirMAP|MirSNP|MirTar|Mirza-G|MultiMiTar|PACCMIT|RepTar|TargetRank|TargetScan
HIF1A	Q16665		hsa-miR-199a-5p	0.881040611520232	19	Very High	BCmicrO|BiTargeting|CoMeTa|Cupid|ElMMo3|MBStar|MAMI|microrna.org|MirAncesTar|mirbase|miRDB|MirMAP|MirTar|miRTar2GO|MultiMiTar|PACCMIT|PicTar|RNAhybrid|TargetScan
DIP2B	Q9P265		hsa-miR-200a-3p	0.881000842567844	20	Very High	BCmicrO|BiTargeting|Cupid|DIANA|ElMMo3|MBStar|MAMI|microrna.org|MirAncesTar|mirbase|miRcode|miRDB|MirMAP|MirTar|miRTar2GO|Mirza-G|PACCMIT|RepTar|TargetRank|TargetScan
CCNJ	Q5T5M9		hsa-miR-196b-5p	0.880885201396774	21	Very High	BiTargeting|CoMeTa|Cupid|DIANA|ElMMo3|MBStar|MAMI|microrna.org|MirAncesTar|mirCoX|miRDB|MirMAP|MirTar|miRTar2GO|Mirza-G|MultiMiTar|PicTar|RepTar|RNAhybrid|TargetRank|TargetScan
RAP1B	P61224		hsa-miR-200c-3p	0.880675138594683	19	Very High	BCmicrO|CoMeTa|Cupid|DIANA|ElMMo3|MBStar|MAMI|microrna.org|MirAncesTar|miRDB|MirMAP|MirTar|miRTar2GO|Mirza-G|PACCMIT|RepTar|RNAhybrid|TargetRank|TargetScan
CNN3	Q15417		hsa-miR-200b-3p	0.880617301673052	20	Very High	BCmicrO|CoMeTa|Cupid|DIANA|ElMMo3|MBStar|MAMI|microrna.org|MirAncesTar|mirbase|miRDB|MirMAP|MirSNP|MirTar|Mirza-G|PACCMIT|RepTar|RNAhybrid|TargetRank|TargetScan
NUP153	P49790		hsa-miR-200c-3p	0.880510516316974	19	Very High	BCmicrO|CoMeTa|Cupid|DIANA|ElMMo3|GenMir++|MBStar|MAMI|microrna.org|MirAncesTar|miRDB|MirMAP|MirTar|miRTar2GO|Mirza-G|RepTar|RNAhybrid|TargetRank|TargetScan
MYLK	Q15746		hsa-miR-16-5p	0.880393334387136	19	Very High	BCmicrO|BiTargeting|CoMeTa|DIANA|ElMMo3|MBStar|microrna.org|MirAncesTar|miRcode|miRDB|MirMAP|MirTar|Mirza-G|MultiMiTar|PicTar|RepTar|RNAhybrid|TargetRank|TargetScan
UBE2A	P49459		hsa-miR-19b-3p	0.880134465806625	18	Very High	BCmicrO|CoMeTa|Cupid|DIANA|ElMMo3|MBStar|MAMI|microrna.org|MirAncesTar|miRDB|MirMAP|Mirza-G|MultiMiTar|PicTar|RepTar|RNAhybrid|TargetRank|TargetScan
APBB2	Q92870		hsa-miR-200a-3p	0.880083526995078	23	Very High	BCmicrO|BiTargeting|CoMeTa|Cupid|DIANA|ElMMo3|GenMir++|MBStar|MAMI|microrna.org|MirAncesTar|mirbase|miRcode|miRDB|MirMAP|MirSNP|MirTar|Mirza-G|PACCMIT|RepTar|RNAhybrid|TargetRank|TargetScan
ELL2	O00472		hsa-miR-16-5p	0.880030070374166	18	Very High	BCmicrO|CoMeTa|Cupid|DIANA|ElMMo3|MBStar|microrna.org|MirAncesTar|miRcode|miRDB|MirMAP|miRTar2GO|Mirza-G|MultiMiTar|PicTar|RepTar|RNAhybrid|TargetScan
INO80	Q9ULG1		hsa-miR-19b-3p	0.879996805744509	19	Very High	BCmicrO|BiTargeting|DIANA|ElMMo3|MAMI|microrna.org|MirAncesTar|miRDB|MirMAP|MirTar|miRTar2GO|Mirza-G|MultiMiTar|PACCMIT|PicTar|RepTar|RNAhybrid|TargetRank|TargetScan
ELOVL5	Q9NYP7		hsa-miR-19b-3p	0.879983236828677	20	Very High	BCmicrO|BiTargeting|CoMeTa|Cupid|DIANA|ElMMo3|MBStar|MAMI|microrna.org|MirAncesTar|miRDB|MirMAP|MirTar|miRTar2GO|Mirza-G|MultiMiTar|RepTar|RNAhybrid|TargetRank|TargetScan
LRP1B	Q9NZR2		hsa-miR-196b-5p	0.879703851161308	20	Very High	CoMeTa|Cupid|DIANA|ElMMo3|MBStar|MAMI|microrna.org|MirAncesTar|mirCoX|miRDB|MirMAP|MirTar|Mirza-G|MultiMiTar|PACCMIT|PicTar|RepTar|RNAhybrid|TargetRank|TargetScan
CDYL	Q9Y232		hsa-miR-196b-5p	0.87956540675963	21	Very High	CoMeTa|Cupid|DIANA|ElMMo3|MBStar|MAMI|microrna.org|MirAncesTar|mirbase|mirCoX|miRDB|MirMAP|MirTar|miRTar2GO|Mirza-G|MultiMiTar|PACCMIT|PicTar|RNAhybrid|TargetRank|TargetScan
FGFR1	P11362		hsa-miR-16-5p	0.879531947691691	21	Very High	BCmicrO|BiTargeting|CoMeTa|Cupid|DIANA|ElMMo3|MBStar|microrna.org|MirAncesTar|mirbase|miRcode|miRDB|MirMAP|MirTar|miRTar2GO|Mirza-G|MultiMiTar|PACCMIT|RepTar|RNAhybrid|TargetScan
ARHGAP20	Q9P2F6		hsa-miR-16-5p	0.879526060549126	19	Very High	BCmicrO|Cupid|DIANA|ElMMo3|MBStar|microrna.org|MirAncesTar|miRcode|miRDB|MirMAP|MirTar|Mirza-G|MultiMiTar|PACCMIT|PicTar|RepTar|RNAhybrid|TargetRank|TargetScan
PPM1E	Q8WY54		hsa-miR-141-3p	0.879515530801691	18	Very High	BCmicrO|CoMeTa|Cupid|DIANA|ElMMo3|MBStar|MAMI|microrna.org|MirAncesTar|miRcode|mirCoX|miRDB|MirMAP|MirTar|Mirza-G|RepTar|TargetRank|TargetScan
FOXG1	P55316		hsa-miR-200c-3p	0.879461990595596	19	Very High	BCmicrO|CoMeTa|Cupid|DIANA|ElMMo3|GenMir++|MBStar|MAMI|microrna.org|MirAncesTar|mirbase|miRDB|MirMAP|Mirza-G|PACCMIT|RepTar|RNAhybrid|TargetRank|TargetScan
CCNJ	Q5T5M9		hsa-miR-200c-3p	0.879288509767096	18	Very High	BCmicrO|CoMeTa|Cupid|DIANA|ElMMo3|MBStar|MAMI|microrna.org|MirAncesTar|miRDB|MirMAP|MirSNP|MirTar|miRTar2GO|Mirza-G|RNAhybrid|TargetRank|TargetScan
PATL1	Q86TB9		hsa-miR-19b-3p	0.879173652425816	19	Very High	BCmicrO|Cupid|DIANA|ElMMo3|MBStar|MAMI|microrna.org|MirAncesTar|miRDB|MirMAP|MirSNP|MirTar|miRTar2GO|Mirza-G|MultiMiTar|RepTar|RNAhybrid|TargetRank|TargetScan
PPP3R1	P63098		hsa-miR-194-5p	0.879065471650722	17	Very High	BCmicrO|CoMeTa|Cupid|DIANA|ElMMo3|GenMir++|MBStar|MAMI|MirAncesTar|miRcode|MirMAP|miRTar2GO|Mirza-G|PicTar|RepTar|RNAhybrid|TargetScan
CDK17	Q00537		hsa-miR-200a-3p	0.878852422418048	20	Very High	BCmicrO|CoMeTa|Cupid|DIANA|ElMMo3|MBStar|MAMI|microrna.org|MirAncesTar|miRcode|miRDB|MirMAP|MirTar|miRTar2GO|Mirza-G|PACCMIT|PicTar|RepTar|RNAhybrid|TargetScan
PDCD4	Q53EL6		hsa-miR-200a-3p	0.878792709797465	21	Very High	BCmicrO|CoMeTa|Cupid|DIANA|ElMMo3|MBStar|MAMI|microrna.org|MirAncesTar|miRcode|miRDB|MirMAP|MirTar|miRTar2GO|Mirza-G|PACCMIT|PicTar|RepTar|RNAhybrid|TargetRank|TargetScan
HSPA4L	O95757		hsa-miR-16-5p	0.878779355591019	18	Very High	BCmicrO|CoMeTa|Cupid|DIANA|ElMMo3|MAMI|microrna.org|MirAncesTar|mirbase|miRcode|MirMAP|MirTar|miRTar2GO|Mirza-G|MultiMiTar|PicTar|RNAhybrid|TargetScan
AQP11	Q8NBQ7		hsa-miR-16-5p	0.878760846376447	20	Very High	BCmicrO|Cupid|DIANA|ElMMo3|MAMI|microrna.org|MirAncesTar|mirbase|miRcode|miRDB|MirMAP|MirTar|miRTar2GO|Mirza-G|MultiMiTar|PACCMIT|RepTar|RNAhybrid|TargetRank|TargetScan
LHFP	Q9Y693		hsa-miR-200b-3p	0.878756691356537	19	Very High	BCmicrO|CoMeTa|Cupid|DIANA|ElMMo3|MBStar|MAMI|microrna.org|MirAncesTar|mirbase|miRDB|MirMAP|MirSNP|MirTar|Mirza-G|PACCMIT|RNAhybrid|TargetRank|TargetScan
CRKL	P46109		hsa-miR-16-5p	0.878603321957921	18	Very High	BCmicrO|BiTargeting|CoMeTa|DIANA|ElMMo3|MAMI|microrna.org|MirAncesTar|mirbase|miRcode|miRDB|MirMAP|MultiMiTar|PACCMIT|PicTar|RepTar|RNAhybrid|TargetScan
SLC25A22	Q9H936		hsa-miR-16-5p	0.878520351527711	20	Very High	BCmicrO|CoMeTa|Cupid|DIANA|ElMMo3|MBStar|MAMI|microrna.org|MirAncesTar|miRcode|miRDB|MirMAP|miRTar2GO|Mirza-G|MultiMiTar|PACCMIT|RepTar|RNAhybrid|TargetRank|TargetScan
PTP4A1	Q93096		hsa-miR-200a-3p	0.878362404876452	20	Very High	BCmicrO|CoMeTa|Cupid|DIANA|ElMMo3|GenMir++|MBStar|MAMI|microrna.org|MirAncesTar|miRcode|miRDB|MirMAP|MirTar|Mirza-G|PACCMIT|RepTar|RNAhybrid|TargetRank|TargetScan
CASR	P41180		hsa-miR-16-5p	0.878317791852544	21	Very High	BCmicrO|BiTargeting|CoMeTa|Cupid|DIANA|ElMMo3|GenMir++|MBStar|MAMI|microrna.org|MirAncesTar|miRcode|miRDB|MirMAP|MirTar|Mirza-G|MultiMiTar|RepTar|RNAhybrid|TargetRank|TargetScan
HOXA7	P31268		hsa-miR-196b-5p	0.878191758275998	20	Very High	CoMeTa|Cupid|DIANA|ElMMo3|MBStar|MAMI|microrna.org|MirAncesTar|mirCoX|miRDB|MirMAP|MirSNP|MirTar|miRTar2GO|Mirza-G|MultiMiTar|PACCMIT|RepTar|TargetRank|TargetScan
PDS5B	Q9NTI5		hsa-miR-200a-3p	0.878172417716847	20	Very High	BCmicrO|CoMeTa|Cupid|DIANA|ElMMo3|MBStar|MAMI|microrna.org|MirAncesTar|miRcode|miRDB|MirMAP|MirTar|Mirza-G|PACCMIT|PicTar|RepTar|RNAhybrid|TargetRank|TargetScan
HSPA5	P11021		hsa-miR-199a-5p	0.878140896990458	19	Very High	BCmicrO|CoMeTa|DIANA|ElMMo3|MAMI|microrna.org|MirAncesTar|miRDB|MirMAP|MirTar|Mirza-G|MultiMiTar|PACCMIT|PicTar|RepTar|RNAhybrid|TargetRank|TargetScan|TargetSpy
SEMA4C	Q9C0C4		hsa-miR-19b-3p	0.878108118068294	20	Very High	BCmicrO|CoMeTa|Cupid|DIANA|ElMMo3|MAMI|microrna.org|MirAncesTar|mirbase|miRDB|MirMAP|MirSNP|MirTar|Mirza-G|MultiMiTar|PACCMIT|RepTar|RNAhybrid|TargetRank|TargetScan
CCNJ	Q5T5M9		hsa-miR-200b-3p	0.878059680888005	18	Very High	BCmicrO|CoMeTa|Cupid|DIANA|ElMMo3|MBStar|MAMI|microrna.org|MirAncesTar|miRDB|MirMAP|MirSNP|MirTar|miRTar2GO|Mirza-G|RNAhybrid|TargetRank|TargetScan
ARHGAP1	Q07960		hsa-miR-19b-3p	0.877906889681691	17	Very High	BCmicrO|CoMeTa|Cupid|DIANA|ElMMo3|MBStar|MAMI|microrna.org|MirAncesTar|miRDB|MirMAP|miRTar2GO|MultiMiTar|PACCMIT|PicTar|RepTar|TargetScan
PCDHA5	Q9Y5H7		hsa-miR-16-5p	0.87790410036901	18	Very High	BCmicrO|BiTargeting|CoMeTa|DIANA|ElMMo3|MBStar|MAMI|microrna.org|MirAncesTar|miRcode|miRDB|MirMAP|miRTar2GO|Mirza-G|MultiMiTar|PicTar|RNAhybrid|TargetScan
MSN	P26038		hsa-miR-200b-3p	0.877830292254282	16	Very High	BCmicrO|CoMeTa|Cupid|DIANA|ElMMo3|GenMir++|MAMI|microrna.org|MirAncesTar|miRDB|MirMAP|MirTar|Mirza-G|RepTar|TargetRank|TargetScan
MKL2	Q9ULH7		hsa-miR-19b-3p	0.877729134860945	20	Very High	BCmicrO|CoMeTa|Cupid|DIANA|ElMMo3|MBStar|MAMI|microrna.org|MirAncesTar|miRDB|MirMAP|MirTar|miRTar2GO|Mirza-G|MultiMiTar|PACCMIT|RepTar|RNAhybrid|TargetRank|TargetScan
HOXA3	O43365		hsa-miR-10b-5p	0.87767101069484	20	Very High	BCmicrO|CoMeTa|Cupid|DIANA|ElMMo3|MBStar|MAMI|microrna.org|MirAncesTar|miRDB|MirMAP|MirSNP|MirTar|Mirza-G|PACCMIT|PicTar|RepTar|RNAhybrid|TargetRank|TargetScan
ZFR	Q96KR1		hsa-miR-141-3p	0.877635824877597	19	Very High	BCmicrO|CoMeTa|Cupid|DIANA|ElMMo3|MAMI|microrna.org|MirAncesTar|miRcode|mirCoX|miRDB|MirMAP|MirTar|Mirza-G|PACCMIT|RepTar|RNAhybrid|TargetRank|TargetScan
IGFBP3	P17936		hsa-miR-19b-3p	0.8775804447637	19	Very High	BCmicrO|CoMeTa|Cupid|DIANA|ElMMo3|MBStar|MAMI|microrna.org|MirAncesTar|miRDB|MirMAP|MirTar|miRTar2GO|MultiMiTar|PACCMIT|RepTar|RNAhybrid|TargetRank|TargetScan
RPS6KA3	P51812		hsa-miR-200c-3p	0.877464121996132	19	Very High	BCmicrO|CoMeTa|DIANA|ElMMo3|GenMir++|MBStar|MAMI|microrna.org|MirAncesTar|miRDB|MirMAP|MirSNP|MirTar|Mirza-G|MultiMiTar|PACCMIT|RepTar|TargetRank|TargetScan
MYT1L	Q9UL68		hsa-miR-200a-3p	0.877454118419925	20	Very High	BCmicrO|BiTargeting|CoMeTa|Cupid|DIANA|ElMMo3|MBStar|MAMI|microrna.org|MirAncesTar|miRcode|miRDB|MirMAP|MirTar|Mirza-G|PACCMIT|RepTar|RNAhybrid|TargetRank|TargetScan
C16orf52	Q8NHV5		hsa-miR-19b-3p	0.877447650466662	16	Very High	Cupid|DIANA|ElMMo3|MBStar|MAMI|microrna.org|MirAncesTar|miRDB|MirMAP|MirSNP|miRTar2GO|Mirza-G|PACCMIT|PicTar|RNAhybrid|TargetScan
FBXW7	Q969H0		hsa-miR-16-5p	0.877307093745724	20	Very High	BCmicrO|CoMeTa|Cupid|DIANA|ElMMo3|MBStar|MAMI|microrna.org|MirAncesTar|miRcode|miRDB|MirMAP|MirTar|Mirza-G|MultiMiTar|PACCMIT|RepTar|RNAhybrid|TargetRank|TargetScan
CDC25A	P30304		hsa-miR-16-5p	0.877302935474635	19	Very High	BCmicrO|BiTargeting|CoMeTa|Cupid|DIANA|ElMMo3|GenMir++|MAMI|microrna.org|MirAncesTar|miRcode|miRDB|MirMAP|MirTar|PACCMIT|RepTar|RNAhybrid|TargetRank|TargetScan
CLASP2	O75122		hsa-miR-200c-3p	0.877263484683159	22	Very High	BCmicrO|BiTargeting|CoMeTa|Cupid|DIANA|ElMMo3|MBStar|MAMI|microrna.org|MirAncesTar|mirbase|miRDB|MirMAP|MirSNP|MirTar|miRTar2GO|Mirza-G|PACCMIT|RepTar|RNAhybrid|TargetRank|TargetScan
PKIA	P61925		hsa-miR-200b-3p	0.87715202568121	18	Very High	BCmicrO|CoMeTa|Cupid|DIANA|ElMMo3|GenMir++|MBStar|MAMI|microrna.org|MirAncesTar|miRDB|MirMAP|Mirza-G|PACCMIT|RepTar|RNAhybrid|TargetRank|TargetScan
SATB2	Q9UPW6		hsa-miR-16-5p	0.877019029945085	20	Very High	BCmicrO|CoMeTa|Cupid|DIANA|ElMMo3|MBStar|MAMI|microrna.org|MirAncesTar|miRcode|miRDB|MirMAP|miRTar2GO|Mirza-G|MultiMiTar|PACCMIT|PicTar|RepTar|RNAhybrid|TargetRank
SIK1	P57059		hsa-miR-16-5p	0.877007365922396	16	Very High	BCmicrO|CoMeTa|DIANA|ElMMo3|MAMI|MirAncesTar|miRcode|miRDB|MirMAP|MirSNP|miRTar2GO|Mirza-G|MultiMiTar|PicTar|RepTar|TargetScan
APPBP2	Q92624		hsa-miR-199a-5p	0.876619653963811	19	Very High	BCmicrO|CoMeTa|Cupid|DIANA|ElMMo3|MBStar|MAMI|microrna.org|MirAncesTar|miRDB|MirMAP|miRTar2GO|Mirza-G|MultiMiTar|PACCMIT|PicTar|RNAhybrid|TargetScan|TargetSpy
NLGN1	Q8N2Q7		hsa-miR-16-5p	0.876338955654293	20	Very High	BCmicrO|BiTargeting|CoMeTa|Cupid|DIANA|ElMMo3|MBStar|MAMI|microrna.org|MirAncesTar|miRcode|miRDB|MirMAP|Mirza-G|MultiMiTar|PACCMIT|PicTar|RepTar|RNAhybrid|TargetScan
REEP3	Q6NUK4		hsa-miR-19b-3p	0.876118357133714	17	Very High	BCmicrO|Cupid|DIANA|ElMMo3|MBStar|MAMI|microrna.org|MirAncesTar|mirbase|miRDB|MirMAP|MirTar|miRTar2GO|Mirza-G|PACCMIT|TargetRank|TargetScan
WAPL	Q7Z5K2		hsa-miR-200a-3p	0.875917663780606	18	Very High	BCmicrO|CoMeTa|Cupid|DIANA|ElMMo3|MBStar|MAMI|microrna.org|MirAncesTar|miRcode|miRDB|MirMAP|Mirza-G|PicTar|RepTar|RNAhybrid|TargetRank|TargetScan
TMEM135	Q86UB9		hsa-miR-200a-3p	0.875880643918119	20	Very High	BCmicrO|CoMeTa|Cupid|DIANA|ElMMo3|MBStar|MAMI|microrna.org|MirAncesTar|mirbase|miRcode|miRDB|MirMAP|MirTar|Mirza-G|PACCMIT|RepTar|RNAhybrid|TargetRank|TargetScan
CLASP2	O75122		hsa-miR-200a-3p	0.875855014059576	20	Very High	BCmicrO|CoMeTa|Cupid|DIANA|ElMMo3|MAMI|microrna.org|MirAncesTar|mirbase|miRcode|miRDB|MirMAP|MirTar|miRTar2GO|Mirza-G|PACCMIT|RepTar|RNAhybrid|TargetRank|TargetScan
RALGAPA1	Q6GYQ0		hsa-miR-199a-5p	0.875853043647956	20	Very High	BCmicrO|CoMeTa|DIANA|ElMMo3|MBStar|MAMI|microrna.org|MirAncesTar|miRDB|MirMAP|MirTar|Mirza-G|MultiMiTar|PACCMIT|PicTar|RepTar|RNAhybrid|TargetRank|TargetScan|TargetSpy
ZNF644	Q9H582		hsa-miR-200a-3p	0.875850212484483	19	Very High	BCmicrO|Cupid|DIANA|ElMMo3|MBStar|MAMI|microrna.org|MirAncesTar|miRcode|miRDB|MirMAP|MirTar|miRTar2GO|Mirza-G|PACCMIT|PicTar|RNAhybrid|TargetRank|TargetScan
HOXA5	P20719		hsa-miR-196b-5p	0.875620201797243	20	Very High	CoMeTa|Cupid|DIANA|ElMMo3|MAMI|microrna.org|MirAncesTar|mirbase|mirCoX|miRDB|MirMAP|MirTar|miRTar2GO|Mirza-G|MultiMiTar|PACCMIT|PicTar|RNAhybrid|TargetRank|TargetScan
PPP3R1	P63098		hsa-miR-200a-3p	0.875526538731544	16	Very High	BCmicrO|CoMeTa|Cupid|DIANA|ElMMo3|GenMir++|MBStar|MAMI|microrna.org|miRcode|MirMAP|Mirza-G|PicTar|RepTar|RNAhybrid|TargetScan
PCDHA10	Q9Y5I2		hsa-miR-16-5p	0.875451213489467	17	Very High	BCmicrO|BiTargeting|CoMeTa|ElMMo3|MBStar|MAMI|microrna.org|MirAncesTar|miRcode|miRDB|MirMAP|miRTar2GO|Mirza-G|MultiMiTar|PicTar|RNAhybrid|TargetScan
DLL4	Q9NR61		hsa-miR-16-5p	0.875337911168215	18	Very High	BCmicrO|BiTargeting|Cupid|DIANA|ElMMo3|MAMI|microrna.org|MirAncesTar|mirbase|miRcode|miRDB|MirMAP|Mirza-G|MultiMiTar|PACCMIT|PicTar|RepTar|TargetScan
MATR3	P43243		hsa-miR-200a-3p	0.875210652574843	18	Very High	BCmicrO|CoMeTa|DIANA|ElMMo3|GenMir++|MBStar|MAMI|microrna.org|MirAncesTar|miRcode|miRDB|MirMAP|Mirza-G|PicTar|RepTar|RNAhybrid|TargetRank|TargetScan
C1orf21	Q9H246		hsa-miR-141-3p	0.875062086591946	21	Very High	BCmicrO|BiTargeting|CoMeTa|DIANA|ElMMo3|MBStar|MAMI|MirAncesTar|miRcode|mirCoX|miRDB|MirMAP|MirSNP|MirTar|Mirza-G|MultiMiTar|PACCMIT|RepTar|RNA22|TargetRank|TargetScan
CNN3	Q15417		hsa-miR-200c-3p	0.875025734393911	19	Very High	BCmicrO|CoMeTa|Cupid|DIANA|ElMMo3|MBStar|MAMI|microrna.org|MirAncesTar|mirbase|miRDB|MirMAP|MirSNP|MirTar|Mirza-G|PACCMIT|RNAhybrid|TargetRank|TargetScan
PABPC4	Q13310		hsa-miR-192-5p	0.874929490482936	20	Very High	BCmicrO|CoMeTa|ElMMo3|GenMir++|MBStar|MAMI|microrna.org|MirAncesTar|mirbase|miRcode|miRDB|MirMAP|MirSNP|MirTar|miRTar2GO|Mirza-G|PACCMIT|RepTar|RNAhybrid|TargetRank
SRPK1	Q96SB4		hsa-miR-16-5p	0.874904193975327	20	Very High	BCmicrO|CoMeTa|Cupid|DIANA|ElMMo3|GenMir++|MBStar|MAMI|microrna.org|MirAncesTar|miRcode|miRDB|MirMAP|miRTar2GO|Mirza-G|MultiMiTar|PACCMIT|RepTar|RNAhybrid|TargetScan
RAPGEF2	Q9Y4G8		hsa-miR-19b-3p	0.874872178298801	21	Very High	BCmicrO|BiTargeting|CoMeTa|Cupid|DIANA|ElMMo3|MBStar|MAMI|microrna.org|MirAncesTar|mirbase|miRDB|MirMAP|MirTar|miRTar2GO|Mirza-G|PACCMIT|RepTar|RNAhybrid|TargetRank|TargetScan
SNX16	P57768		hsa-miR-196a-5p	0.874824803857482	22	Very High	BCmicrO|BiTargeting|CoMeTa|Cupid|DIANA|ElMMo3|MBStar|MAMI|microrna.org|MirAncesTar|miRDB|MirMAP|MirTar|miRTar2GO|Mirza-G|MultiMiTar|PACCMIT|PicTar|RepTar|RNAhybrid|TargetRank|TargetScan
B4GALT1	P15291		hsa-miR-16-5p	0.874567838919682	22	Very High	BCmicrO|BiTargeting|CoMeTa|Cupid|DIANA|ElMMo3|GenMir++|MBStar|MAMI|microrna.org|MirAncesTar|miRcode|miRDB|MirMAP|MirSNP|MirTar|Mirza-G|MultiMiTar|RepTar|RNAhybrid|TargetRank|TargetScan
HOXB6	P17509		hsa-miR-196a-5p	0.874559650562489	18	Very High	BCmicrO|CoMeTa|DIANA|ElMMo3|MAMI|microrna.org|MirAncesTar|mirbase|miRDB|MirMAP|MirTar|Mirza-G|MultiMiTar|PicTar|RepTar|RNAhybrid|TargetRank|TargetScan
MSN	P26038		hsa-miR-200c-3p	0.874506498915829	15	Very High	BCmicrO|CoMeTa|Cupid|DIANA|ElMMo3|GenMir++|MAMI|microrna.org|MirAncesTar|miRDB|MirMAP|MirTar|Mirza-G|TargetRank|TargetScan
CHD6	Q8TD26		hsa-miR-194-5p	0.874279148648135	18	Very High	BCmicrO|Cupid|DIANA|ElMMo3|MBStar|MAMI|MirAncesTar|miRcode|miRDB|MirMAP|MirTar|Mirza-G|MultiMiTar|PACCMIT|PicTar|RNAhybrid|TargetRank|TargetScan
ZEB1	P37275		hsa-miR-200b-3p	0.874242082366082	20	Very High	BCmicrO|BiTargeting|CoMeTa|Cupid|DIANA|ElMMo3|MBStar|MAMI|microrna.org|MirAncesTar|mirbase|miRDB|MirMAP|MirSNP|MirTar|Mirza-G|PACCMIT|RepTar|RNAhybrid|TargetScan
LRP1B	Q9NZR2		hsa-miR-200c-3p	0.874174631429823	20	Very High	BCmicrO|CoMeTa|Cupid|DIANA|ElMMo3|MBStar|MAMI|microrna.org|MirAncesTar|mirbase|miRDB|MirMAP|MirSNP|MirTar|Mirza-G|PACCMIT|RepTar|RNAhybrid|TargetRank|TargetScan
RNF217	Q8TC41		hsa-miR-16-5p	0.87417067801557	19	Very High	BCmicrO|BiTargeting|Cupid|DIANA|ElMMo3|MAMI|microrna.org|MirAncesTar|miRcode|MirMAP|MirTar|miRTar2GO|Mirza-G|MultiMiTar|PACCMIT|RepTar|RNAhybrid|TargetRank|TargetScan
NPAS2	Q99743		hsa-miR-199a-5p	0.874167926932213	18	Very High	BCmicrO|CoMeTa|DIANA|ElMMo3|MAMI|microrna.org|MirAncesTar|miRDB|MirMAP|MirTar|miRTar2GO|Mirza-G|MultiMiTar|PACCMIT|PicTar|TargetRank|TargetScan|TargetSpy
PLPP1	O14494		hsa-miR-16-5p	0.874118064784183	22	Very High	BCmicrO|CoMeTa|Cupid|DIANA|ElMMo3|MBStar|MAMI|microrna.org|MirAncesTar|mirbase|miRcode|miRDB|MirMAP|MirSNP|MirTar|miRTar2GO|Mirza-G|MultiMiTar|RepTar|RNAhybrid|TargetRank|TargetScan
ZEB1	P37275		hsa-miR-141-3p	0.874092933278619	17	Very High	BCmicrO|BiTargeting|Cupid|DIANA|ElMMo3|MBStar|MAMI|microrna.org|MirAncesTar|miRcode|mirCoX|miRDB|MirMAP|MirTar|Mirza-G|RNAhybrid|TargetScan
SMURF2	Q9HAU4		hsa-miR-16-5p	0.874006189915918	18	Very High	BCmicrO|CoMeTa|Cupid|DIANA|ElMMo3|MAMI|microrna.org|MirAncesTar|miRcode|miRDB|MirMAP|miRTar2GO|Mirza-G|MultiMiTar|PicTar|RepTar|RNAhybrid|TargetScan
NAA50	Q9GZZ1		hsa-miR-194-5p	0.87388725895129	19	Very High	BCmicrO|CoMeTa|Cupid|DIANA|ElMMo3|MBStar|MirAncesTar|miRcode|miRDB|MirMAP|MirSNP|MirTar|Mirza-G|MultiMiTar|PACCMIT|PicTar|RNAhybrid|TargetRank|TargetScan
CDS1	Q92903		hsa-miR-19b-3p	0.873743989810683	18	Very High	BCmicrO|CoMeTa|Cupid|DIANA|ElMMo3|MBStar|MAMI|microrna.org|MirAncesTar|mirbase|miRDB|MirMAP|MirTar|miRTar2GO|Mirza-G|RNAhybrid|TargetRank|TargetScan
DAZAP1	Q96EP5		hsa-miR-10b-5p	0.873724435182027	19	Very High	BCmicrO|BiTargeting|CoMeTa|DIANA|ElMMo3|MAMI|microrna.org|MirAncesTar|mirbase|miRDB|MirMAP|miRTar2GO|Mirza-G|PACCMIT|PicTar|RepTar|RNAhybrid|TargetRank|TargetScan
ZNF362	Q5T0B9		hsa-miR-16-5p	0.873653851608272	22	Very High	BCmicrO|CoMeTa|Cupid|DIANA|ElMMo3|MBStar|MAMI|microrna.org|MirAncesTar|mirbase|miRcode|miRDB|MirMAP|miRTar2GO|Mirza-G|MultiMiTar|PACCMIT|PITA|RepTar|RNA22|RNAhybrid|TargetScan
RPS6KA3	P51812		hsa-miR-200b-3p	0.873598502116847	18	Very High	BCmicrO|CoMeTa|DIANA|ElMMo3|GenMir++|MBStar|MAMI|microrna.org|MirAncesTar|miRDB|MirMAP|MirSNP|MirTar|Mirza-G|MultiMiTar|PACCMIT|TargetRank|TargetScan
CD2AP	Q9Y5K6		hsa-miR-16-5p	0.873589165088804	20	Very High	BCmicrO|BiTargeting|CoMeTa|Cupid|DIANA|ElMMo3|MBStar|microrna.org|MirAncesTar|miRcode|miRDB|MirMAP|MirTar|miRTar2GO|Mirza-G|MultiMiTar|PACCMIT|RepTar|TargetRank|TargetScan
TRAK2	O60296		hsa-miR-19b-3p	0.873580115568013	21	Very High	BCmicrO|BiTargeting|CoMeTa|Cupid|DIANA|ElMMo3|MBStar|MAMI|microrna.org|MirAncesTar|miRDB|MirMAP|MirTar|miRTar2GO|Mirza-G|MultiMiTar|PACCMIT|RepTar|RNAhybrid|TargetRank|TargetScan
RNF125	Q96EQ8		hsa-miR-16-5p	0.873126710684429	20	Very High	BCmicrO|CoMeTa|DIANA|ElMMo3|MBStar|MAMI|microrna.org|MirAncesTar|mirbase|miRcode|miRDB|MirMAP|miRTar2GO|Mirza-G|MultiMiTar|PACCMIT|RepTar|RNAhybrid|TargetRank|TargetScan
TGFB2	P61812		hsa-miR-141-3p	0.872935279979538	18	Very High	BCmicrO|CoMeTa|Cupid|DIANA|ElMMo3|MBStar|MAMI|microrna.org|MirAncesTar|miRcode|mirCoX|miRDB|MirMAP|MirTar|Mirza-G|RepTar|TargetRank|TargetScan
SPRED1	Q7Z699		hsa-miR-16-5p	0.872858502897978	18	Very High	BCmicrO|Cupid|DIANA|ElMMo3|MAMI|microrna.org|MirAncesTar|miRcode|miRDB|MirMAP|MirTar|miRTar2GO|Mirza-G|MultiMiTar|PACCMIT|RepTar|TargetRank|TargetScan
PCDH17	O14917		hsa-miR-16-5p	0.872763046648782	20	Very High	BCmicrO|BiTargeting|CoMeTa|DIANA|ElMMo3|MBStar|MAMI|microrna.org|MirAncesTar|miRcode|miRDB|MirMAP|MirTar|Mirza-G|MultiMiTar|PACCMIT|PicTar|RepTar|RNAhybrid|TargetScan
BTG2	P78543		hsa-miR-16-5p	0.872680659305856	20	Very High	BCmicrO|CoMeTa|Cupid|DIANA|ElMMo3|MBStar|MAMI|microrna.org|MirAncesTar|miRcode|miRDB|MirMAP|MirSNP|MirTar|Mirza-G|MultiMiTar|PACCMIT|RNAhybrid|TargetRank|TargetScan
BPTF	Q12830		hsa-miR-19b-3p	0.872632342149663	19	Very High	BCmicrO|CoMeTa|Cupid|DIANA|ElMMo3|MBStar|microrna.org|MirAncesTar|miRDB|MirMAP|MirTar|Mirza-G|MultiMiTar|PACCMIT|PicTar|RepTar|RNAhybrid|TargetRank|TargetScan
KPNA6	O60684		hsa-miR-19b-3p	0.87260516180973	18	Very High	BCmicrO|CoMeTa|Cupid|DIANA|ElMMo3|MBStar|microrna.org|MirAncesTar|miRDB|MirMAP|MirTar|miRTar2GO|Mirza-G|MultiMiTar|PACCMIT|RepTar|TargetRank|TargetScan
FNDC3B	Q53EP0		hsa-miR-19b-3p	0.872322935400168	17	Very High	BCmicrO|CoMeTa|Cupid|DIANA|ElMMo3|MBStar|MAMI|microrna.org|MirAncesTar|MirMAP|miRTar2GO|Mirza-G|MultiMiTar|PicTar|RepTar|RNAhybrid|TargetScan
DIXDC1	Q155Q3		hsa-miR-16-5p	0.87230111278229	23	Very High	BCmicrO|BiTargeting|CoMeTa|Cupid|DIANA|ElMMo3|MBStar|MAMI|microrna.org|MirAncesTar|mirbase|miRcode|miRDB|MirMAP|MirTar|miRTar2GO|Mirza-G|MultiMiTar|PACCMIT|PITA|RepTar|RNAhybrid|TargetScan
STOX2	Q9P2F5		hsa-miR-16-5p	0.872182937463876	19	Very High	BCmicrO|Cupid|DIANA|ElMMo3|MAMI|microrna.org|MirAncesTar|mirbase|miRcode|MirMAP|MirTar|Mirza-G|MultiMiTar|PACCMIT|PITA|RepTar|RNAhybrid|TargetRank|TargetScan
MAP3K4	Q9Y6R4		hsa-miR-16-5p	0.872070891252815	20	Very High	BCmicrO|BiTargeting|CoMeTa|Cupid|DIANA|ElMMo3|MBStar|MAMI|microrna.org|MirAncesTar|miRcode|miRDB|MirMAP|Mirza-G|MultiMiTar|PACCMIT|PicTar|RepTar|RNAhybrid|TargetScan
TSC22D1	Q15714		hsa-miR-200c-3p	0.871982266191523	18	Very High	BCmicrO|CoMeTa|Cupid|DIANA|ElMMo3|MBStar|MAMI|microrna.org|MirAncesTar|mirbase|MirMAP|MirTar|Mirza-G|PACCMIT|RepTar|RNAhybrid|TargetRank|TargetScan
SLC9A6	Q92581		hsa-miR-16-5p	0.87197503224147	20	Very High	BCmicrO|BiTargeting|CoMeTa|Cupid|DIANA|ElMMo3|MBStar|MAMI|microrna.org|MirAncesTar|miRcode|miRDB|MirMAP|MirSNP|MirTar|Mirza-G|MultiMiTar|RepTar|TargetRank|TargetScan
COL24A1	Q17RW2		hsa-miR-16-5p	0.871881064108542	22	Very High	BCmicrO|BiTargeting|Cupid|DIANA|ElMMo3|MBStar|MAMI|microrna.org|MirAncesTar|miRcode|miRDB|MirMAP|MirSNP|MirTar|Mirza-G|MultiMiTar|PACCMIT|PITA|RNA22|RNAhybrid|TargetRank|TargetScan
LHFP	Q9Y693		hsa-miR-200c-3p	0.871865037310736	18	Very High	BCmicrO|CoMeTa|Cupid|DIANA|ElMMo3|MBStar|MAMI|microrna.org|MirAncesTar|miRDB|MirMAP|MirSNP|MirTar|Mirza-G|PACCMIT|RNAhybrid|TargetRank|TargetScan
ARID4B	Q4LE39		hsa-miR-19b-3p	0.871840469645893	18	Very High	BCmicrO|CoMeTa|Cupid|DIANA|ElMMo3|MBStar|MAMI|microrna.org|MirAncesTar|miRDB|MirMAP|miRTar2GO|MultiMiTar|PACCMIT|PicTar|RepTar|RNAhybrid|TargetScan
JAG1	P78504		hsa-miR-200a-3p	0.871822807922159	16	Very High	BCmicrO|CoMeTa|Cupid|DIANA|ElMMo3|GenMir++|MAMI|microrna.org|MirAncesTar|miRcode|MirMAP|Mirza-G|PicTar|RepTar|RNAhybrid|TargetScan
INHBB	P09529		hsa-miR-19b-3p	0.871791985887628	17	Very High	BCmicrO|CoMeTa|Cupid|DIANA|ElMMo3|MBStar|MAMI|microrna.org|MirAncesTar|miRDB|MirMAP|Mirza-G|MultiMiTar|PACCMIT|PicTar|RNAhybrid|TargetScan
DR1	Q01658		hsa-miR-141-3p	0.871782094539566	22	Very High	BCmicrO|BiTargeting|CoMeTa|Cupid|DIANA|ElMMo3|MBStar|MAMI|microrna.org|MirAncesTar|mirbase|miRcode|mirCoX|miRDB|MirMAP|MirTar|Mirza-G|PACCMIT|RepTar|RNAhybrid|TargetRank|TargetScan
SOCS5	O75159		hsa-miR-19b-3p	0.871760011501775	17	Very High	BCmicrO|CoMeTa|Cupid|DIANA|ElMMo3|MBStar|MAMI|microrna.org|MirAncesTar|miRDB|MirMAP|Mirza-G|MultiMiTar|PACCMIT|PicTar|TargetRank|TargetScan
PLSCR4	Q9NRQ2		hsa-miR-16-5p	0.87171928192512	23	Very High	BCmicrO|BiTargeting|CoMeTa|DIANA|ElMMo3|MBStar|MAMI|microrna.org|MirAncesTar|mirbase|miRcode|miRDB|MirMAP|MirSNP|MirTar|Mirza-G|MultiMiTar|PACCMIT|PITA|RepTar|RNAhybrid|TargetRank|TargetScan
MGAT2	Q10469		hsa-miR-200b-3p	0.871678861426523	18	Very High	BCmicrO|CoMeTa|Cupid|DIANA|ElMMo3|GenMir++|MBStar|MAMI|microrna.org|MirAncesTar|miRDB|MirMAP|MirSNP|MirTar|Mirza-G|RepTar|TargetRank|TargetScan
KCNJ2	P63252		hsa-miR-19b-3p	0.871588971297723	19	Very High	BCmicrO|BiTargeting|CoMeTa|Cupid|DIANA|ElMMo3|MBStar|MAMI|microrna.org|miRDB|MirMAP|MirSNP|MirTar|miRTar2GO|Mirza-G|MultiMiTar|PACCMIT|RepTar|TargetScan
ZEB1	P37275		hsa-miR-200a-3p	0.871302069001141	16	Very High	BCmicrO|BiTargeting|Cupid|DIANA|ElMMo3|MBStar|MAMI|microrna.org|MirAncesTar|miRcode|miRDB|MirMAP|MirTar|Mirza-G|RNAhybrid|TargetScan
TSC1	Q92574		hsa-miR-200a-3p	0.871293178077642	17	Very High	BCmicrO|CoMeTa|Cupid|DIANA|ElMMo3|MAMI|microrna.org|MirAncesTar|miRcode|miRDB|MirMAP|Mirza-G|PicTar|RepTar|RNAhybrid|TargetRank|TargetScan
NRP1	O14786		hsa-miR-200a-3p	0.871286557564262	18	Very High	BCmicrO|BiTargeting|CoMeTa|DIANA|ElMMo3|MAMI|microrna.org|MirAncesTar|miRcode|miRDB|MirMAP|Mirza-G|PACCMIT|PicTar|RepTar|RNAhybrid|TargetRank|TargetScan
LRP1B	Q9NZR2		hsa-miR-200b-3p	0.871182941660054	20	Very High	BCmicrO|CoMeTa|Cupid|DIANA|ElMMo3|MBStar|MAMI|microrna.org|MirAncesTar|mirbase|miRDB|MirMAP|MirSNP|MirTar|Mirza-G|PACCMIT|RepTar|RNAhybrid|TargetRank|TargetScan
SUN1	O94901		hsa-miR-199a-5p	0.871182255881634	20	Very High	BCmicrO|BiTargeting|CoMeTa|Cupid|ElMMo3|MAMI|microrna.org|MirAncesTar|miRDB|MirMAP|MirTar|miRTar2GO|Mirza-G|MultiMiTar|PACCMIT|PicTar|RepTar|RNAhybrid|TargetRank|TargetScan
STRADB	Q9C0K7		hsa-miR-16-5p	0.871032231254211	16	Very High	BCmicrO|Cupid|DIANA|ElMMo3|microrna.org|MirAncesTar|mirbase|miRcode|miRDB|MirMAP|MultiMiTar|PACCMIT|PicTar|RNAhybrid|TargetRank|TargetScan
CCDC126	Q96EE4		hsa-miR-19b-3p	0.870987372857452	21	Very High	BCmicrO|BiTargeting|Cupid|DIANA|ElMMo3|MBStar|microrna.org|MirAncesTar|mirbase|miRDB|MirMAP|MirSNP|MirTar|Mirza-G|MultiMiTar|PACCMIT|PicTar|RepTar|RNAhybrid|TargetRank|TargetScan
KCNJ2	P63252		hsa-miR-200a-3p	0.870916255790564	18	Very High	BCmicrO|CoMeTa|Cupid|DIANA|ElMMo3|MBStar|MAMI|microrna.org|MirAncesTar|miRcode|miRDB|MirMAP|MirTar|Mirza-G|PACCMIT|PicTar|RepTar|TargetScan
SIRT1	Q96EB6		hsa-miR-199a-5p	0.870859914482686	19	Very High	BCmicrO|CoMeTa|Cupid|DIANA|ElMMo3|MBStar|MAMI|microrna.org|MirAncesTar|miRDB|MirMAP|miRTar2GO|Mirza-G|MultiMiTar|PACCMIT|PicTar|RNAhybrid|TargetRank|TargetScan
PAN3	Q58A45		hsa-miR-199a-5p	0.870826907808869	19	Very High	BCmicrO|Cupid|DIANA|ElMMo3|MBStar|microrna.org|MirAncesTar|miRDB|MirMAP|MirTar|miRTar2GO|Mirza-G|MultiMiTar|PACCMIT|PicTar|RepTar|TargetRank|TargetScan|TargetSpy
AFF1	P51825		hsa-miR-19b-3p	0.870642997482111	19	Very High	BCmicrO|CoMeTa|Cupid|DIANA|ElMMo3|MBStar|MAMI|microrna.org|MirAncesTar|miRDB|MirMAP|MirSNP|MirTar|miRTar2GO|Mirza-G|MultiMiTar|RepTar|TargetRank|TargetScan
SMAD5	Q99717		hsa-miR-19b-3p	0.870634883196852	19	Very High	BCmicrO|CoMeTa|Cupid|DIANA|ElMMo3|GenMir++|MBStar|MAMI|microrna.org|MirAncesTar|miRDB|MirMAP|miRTar2GO|Mirza-G|MultiMiTar|PACCMIT|RNAhybrid|TargetRank|TargetScan
BMT2	Q1RMZ1		hsa-miR-194-5p	0.870589125869207	18	Very High	BCmicrO|Cupid|DIANA|ElMMo3|MBStar|MAMI|MirAncesTar|miRcode|miRDB|MirMAP|MirTar|miRTar2GO|Mirza-G|PACCMIT|PicTar|RNAhybrid|TargetRank|TargetScan
TGOLN2	O43493		hsa-miR-19b-3p	0.870363910881525	19	Very High	BCmicrO|BiTargeting|CoMeTa|DIANA|ElMMo3|MBStar|MAMI|MirAncesTar|miRDB|MirMAP|miRTar2GO|Mirza-G|MultiMiTar|PACCMIT|PicTar|RepTar|RNAhybrid|TargetRank|TargetScan
SRF	P11831		hsa-miR-200c-3p	0.870359829346715	17	Very High	BCmicrO|CoMeTa|DIANA|ElMMo3|GenMir++|MBStar|MAMI|microrna.org|MirAncesTar|miRDB|MirMAP|miRTar2GO|Mirza-G|PACCMIT|RepTar|TargetRank|TargetScan
PCDHA6	Q9UN73		hsa-miR-19b-3p	0.870274528840076	17	Very High	BCmicrO|CoMeTa|DIANA|ElMMo3|MBStar|MAMI|microrna.org|MirAncesTar|miRDB|MirMAP|MirTar|miRTar2GO|Mirza-G|MultiMiTar|PicTar|RNAhybrid|TargetScan
ACBD5	Q5T8D3		hsa-miR-19b-3p	0.870262842176975	18	Very High	BCmicrO|Cupid|DIANA|ElMMo3|MBStar|microrna.org|MirAncesTar|miRDB|MirMAP|MirTar|miRTar2GO|Mirza-G|MultiMiTar|PACCMIT|RepTar|RNAhybrid|TargetRank|TargetScan
PAM	P19021		hsa-miR-16-5p	0.870207821692718	17	Very High	BCmicrO|CoMeTa|Cupid|DIANA|ElMMo3|MBStar|MAMI|microrna.org|MirAncesTar|miRcode|MirMAP|miRTar2GO|Mirza-G|MultiMiTar|PicTar|RNAhybrid|TargetScan
SMAD5	Q99717		hsa-miR-16-5p	0.870184226015947	19	Very High	BCmicrO|CoMeTa|DIANA|ElMMo3|GenMir++|MBStar|MAMI|microrna.org|MirAncesTar|miRcode|miRDB|MirMAP|Mirza-G|MultiMiTar|PACCMIT|RepTar|RNAhybrid|TargetRank|TargetScan
PCDHA1	Q9Y5I3		hsa-miR-19b-3p	0.870181442940064	17	Very High	BCmicrO|DIANA|ElMMo3|MBStar|MAMI|microrna.org|MirAncesTar|miRDB|MirMAP|MirTar|miRTar2GO|Mirza-G|MultiMiTar|PicTar|RNAhybrid|TargetRank|TargetScan
AGFG1	P52594		hsa-miR-200b-3p	0.8701786094793	18	Very High	BCmicrO|CoMeTa|DIANA|ElMMo3|MBStar|MAMI|microrna.org|MirAncesTar|miRDB|MirMAP|MirTar|miRTar2GO|Mirza-G|PACCMIT|RepTar|RNAhybrid|TargetRank|TargetScan
PCDHAC1	Q9H158		hsa-miR-19b-3p	0.869936673019286	16	Very High	BCmicrO|Cupid|ElMMo3|MBStar|MAMI|microrna.org|MirAncesTar|miRDB|MirMAP|MirTar|miRTar2GO|Mirza-G|MultiMiTar|PicTar|RNAhybrid|TargetScan
MED13	Q9UHV7		hsa-miR-200b-3p	0.869884841269109	21	Very High	BCmicrO|BiTargeting|CoMeTa|Cupid|DIANA|ElMMo3|MBStar|MAMI|microrna.org|MirAncesTar|miRDB|MirMAP|MirSNP|MirTar|Mirza-G|MultiMiTar|PACCMIT|RepTar|RNAhybrid|TargetRank|TargetScan
MARCKS	P29966		hsa-miR-200c-3p	0.869816580529193	17	Very High	BCmicrO|CoMeTa|Cupid|DIANA|ElMMo3|MBStar|MAMI|microrna.org|MirAncesTar|miRDB|MirMAP|MirSNP|MirTar|miRTar2GO|Mirza-G|TargetRank|TargetScan
EMX2	Q04743		hsa-miR-19b-3p	0.869698707716481	19	Very High	BCmicrO|CoMeTa|Cupid|DIANA|ElMMo3|MBStar|MAMI|microrna.org|MirAncesTar|miRDB|MirMAP|Mirza-G|MultiMiTar|PACCMIT|PicTar|RepTar|RNAhybrid|TargetRank|TargetScan
ATP13A3	Q9H7F0		hsa-miR-16-5p	0.869677836417397	18	Very High	BCmicrO|BiTargeting|CoMeTa|DIANA|ElMMo3|MBStar|microrna.org|MirAncesTar|miRcode|miRDB|MirMAP|MirSNP|miRTar2GO|Mirza-G|MultiMiTar|PACCMIT|PicTar|TargetScan
CLIP1	P30622		hsa-miR-199a-5p	0.869316104535945	21	Very High	BCmicrO|CoMeTa|Cupid|DIANA|ElMMo3|MBStar|MAMI|microrna.org|MirAncesTar|miRDB|MirMAP|MirTar|Mirza-G|MultiMiTar|PACCMIT|PicTar|RepTar|RNAhybrid|TargetRank|TargetScan|TargetSpy
CFL2	Q9Y281		hsa-miR-200c-3p	0.869270112347732	18	Very High	BCmicrO|Cupid|DIANA|ElMMo3|MBStar|MAMI|microrna.org|MirAncesTar|miRDB|MirMAP|MirTar|miRTar2GO|Mirza-G|PACCMIT|RepTar|RNAhybrid|TargetRank|TargetScan
PCDHA9	Q9Y5H5		hsa-miR-16-5p	0.869024807303134	15	Very High	BCmicrO|BiTargeting|CoMeTa|ElMMo3|MBStar|MAMI|microrna.org|MirAncesTar|miRcode|MirMAP|miRTar2GO|Mirza-G|MultiMiTar|PicTar|TargetScan
CLASP2	O75122		hsa-miR-200b-3p	0.868917391555358	21	Very High	BCmicrO|CoMeTa|Cupid|DIANA|ElMMo3|MBStar|MAMI|microrna.org|MirAncesTar|mirbase|miRDB|MirMAP|MirSNP|MirTar|miRTar2GO|Mirza-G|PACCMIT|RepTar|RNAhybrid|TargetRank|TargetScan
CDKN1B	P46527		hsa-miR-196b-5p	0.868900877356693	19	Very High	CoMeTa|Cupid|DIANA|ElMMo3|MAMI|microrna.org|MirAncesTar|mirCoX|miRDB|MirMAP|MirTar|miRTar2GO|Mirza-G|MultiMiTar|PACCMIT|PicTar|RepTar|RNAhybrid|TargetScan
PDIK1L	Q8N165		hsa-miR-200c-3p	0.868723675320545	19	Very High	BCmicrO|Cupid|DIANA|ElMMo3|MBStar|MAMI|microrna.org|MirAncesTar|mirbase|miRDB|MirMAP|MirTar|miRTar2GO|Mirza-G|PACCMIT|RepTar|RNAhybrid|TargetRank|TargetScan
EPHA7	Q15375		hsa-miR-199a-5p	0.868712546650421	19	Very High	BCmicrO|CoMeTa|DIANA|ElMMo3|MBStar|MAMI|microrna.org|MirAncesTar|miRDB|MirMAP|MirTar|miRTar2GO|Mirza-G|MultiMiTar|PicTar|RNAhybrid|TargetRank|TargetScan|TargetSpy
TCAIM	Q8N3R3		hsa-miR-16-5p	0.868707325877729	18	Very High	BCmicrO|BiTargeting|Cupid|DIANA|ElMMo3|MAMI|microrna.org|MirAncesTar|miRcode|miRDB|MirMAP|MirTar|Mirza-G|MultiMiTar|PicTar|RepTar|RNAhybrid|TargetScan
NHS	Q6T4R5		hsa-miR-19b-3p	0.868521669790023	18	Very High	BCmicrO|BiTargeting|Cupid|DIANA|ElMMo3|MBStar|MAMI|microrna.org|MirAncesTar|miRDB|MirMAP|miRTar2GO|Mirza-G|MultiMiTar|PACCMIT|PicTar|RepTar|TargetScan
MAP4K3	Q8IVH8		hsa-miR-196b-5p	0.868439196707789	19	Very High	CoMeTa|Cupid|DIANA|ElMMo3|MBStar|microrna.org|MirAncesTar|mirCoX|miRDB|MirMAP|MirTar|miRTar2GO|Mirza-G|MultiMiTar|PACCMIT|PicTar|RNAhybrid|TargetRank|TargetScan
YWHAG	P61981		hsa-miR-200b-3p	0.868428832936539	17	Very High	BCmicrO|Cupid|DIANA|ElMMo3|MBStar|MAMI|microrna.org|MirAncesTar|miRDB|MirMAP|MirTar|miRTar2GO|Mirza-G|PACCMIT|RepTar|TargetRank|TargetScan
CFL2	Q9Y281		hsa-miR-200b-3p	0.868423227746794	18	Very High	BCmicrO|Cupid|DIANA|ElMMo3|MBStar|MAMI|microrna.org|MirAncesTar|miRDB|MirMAP|MirTar|miRTar2GO|Mirza-G|PACCMIT|RepTar|RNAhybrid|TargetRank|TargetScan
ARNTL	O00327		hsa-miR-200a-3p	0.86838756150846	19	Very High	BCmicrO|CoMeTa|Cupid|DIANA|ElMMo3|MBStar|MAMI|microrna.org|MirAncesTar|miRcode|miRDB|MirMAP|miRTar2GO|Mirza-G|PACCMIT|PicTar|RepTar|RNAhybrid|TargetScan
LRRN3	Q9H3W5		hsa-miR-16-5p	0.86830024765126	20	Very High	BCmicrO|CoMeTa|Cupid|DIANA|ElMMo3|MBStar|MAMI|microrna.org|MirAncesTar|mirbase|miRcode|miRDB|MirMAP|MirTar|Mirza-G|MultiMiTar|PACCMIT|PicTar|RepTar|TargetScan
REV1	Q9UBZ9		hsa-miR-200b-3p	0.867956837961487	21	Very High	BCmicrO|CoMeTa|Cupid|DIANA|ElMMo3|MBStar|MAMI|microrna.org|MirAncesTar|mirbase|miRDB|MirMAP|MirSNP|MirTar|miRTar2GO|Mirza-G|PACCMIT|RepTar|RNAhybrid|TargetRank|TargetScan
PCDHA8	Q9Y5H6		hsa-miR-16-5p	0.867867587291915	16	Very High	BCmicrO|BiTargeting|DIANA|ElMMo3|MBStar|MAMI|microrna.org|MirAncesTar|miRcode|miRDB|MirMAP|miRTar2GO|Mirza-G|MultiMiTar|PicTar|TargetScan
PRKAA1	Q13131		hsa-miR-19b-3p	0.867821389067757	20	Very High	BCmicrO|BiTargeting|CoMeTa|Cupid|DIANA|ElMMo3|MBStar|MAMI|microrna.org|MirAncesTar|mirbase|miRDB|MirMAP|miRTar2GO|Mirza-G|MultiMiTar|RepTar|RNAhybrid|TargetRank|TargetScan
REV1	Q9UBZ9		hsa-miR-200c-3p	0.867790954560674	21	Very High	BCmicrO|CoMeTa|Cupid|DIANA|ElMMo3|MBStar|MAMI|microrna.org|MirAncesTar|mirbase|miRDB|MirMAP|MirSNP|MirTar|miRTar2GO|Mirza-G|PACCMIT|RepTar|RNAhybrid|TargetRank|TargetScan
WIPF1	O43516		hsa-miR-200b-3p	0.867691998884086	17	Very High	BCmicrO|CoMeTa|Cupid|DIANA|ElMMo3|MBStar|MAMI|microrna.org|MirAncesTar|miRDB|MirMAP|MirTar|Mirza-G|PACCMIT|RNAhybrid|TargetRank|TargetScan
TAF4	O00268		hsa-miR-194-5p	0.867658698371016	18	Very High	BCmicrO|CoMeTa|Cupid|DIANA|ElMMo3|MAMI|MirAncesTar|miRcode|miRDB|MirMAP|MirTar|Mirza-G|PACCMIT|PicTar|RepTar|RNAhybrid|TargetRank|TargetScan
USP6	P35125		hsa-miR-19b-3p	0.867656309024502	17	Very High	BCmicrO|BiTargeting|CoMeTa|DIANA|ElMMo3|MAMI|microrna.org|MirAncesTar|mirbase|miRDB|MirMAP|MirTar|Mirza-G|PicTar|RepTar|TargetRank|TargetScan
RAP2C	Q9Y3L5		hsa-miR-200b-3p	0.867647983918106	18	Very High	BCmicrO|BiTargeting|CoMeTa|Cupid|DIANA|ElMMo3|MBStar|MAMI|microrna.org|MirAncesTar|miRDB|MirMAP|MirTar|Mirza-G|PACCMIT|RNAhybrid|TargetRank|TargetScan
QSER1	Q2KHR3		hsa-miR-141-3p	0.867639604968586	22	Very High	BCmicrO|BiTargeting|CoMeTa|Cupid|DIANA|ElMMo3|MBStar|microrna.org|MirAncesTar|miRcode|mirCoX|miRDB|MirMAP|MirSNP|MirTar|miRTar2GO|Mirza-G|PACCMIT|RepTar|RNAhybrid|TargetRank|TargetScan
GSK3B	P49841		hsa-miR-199a-5p	0.867628367850139	18	Very High	BCmicrO|CoMeTa|Cupid|DIANA|ElMMo3|MBStar|MAMI|microrna.org|MirAncesTar|mirbase|miRDB|MirMAP|MirSNP|MirTar|Mirza-G|MultiMiTar|PicTar|TargetScan
PLCL1	Q15111		hsa-miR-200b-3p	0.867628098187755	16	Very High	BCmicrO|CoMeTa|Cupid|DIANA|ElMMo3|GenMir++|MBStar|MAMI|microrna.org|MirAncesTar|miRDB|MirMAP|miRTar2GO|Mirza-G|TargetRank|TargetScan
EPHB3	P54753		hsa-miR-19b-3p	0.867555603136993	19	Very High	BCmicrO|BiTargeting|CoMeTa|Cupid|DIANA|ElMMo3|GenMir++|MBStar|MAMI|microrna.org|MirAncesTar|miRDB|MirMAP|MirTar|Mirza-G|MultiMiTar|PACCMIT|RepTar|TargetScan
TGIF1	Q15583		hsa-miR-19b-3p	0.8674435199421	19	Very High	BCmicrO|CoMeTa|Cupid|DIANA|ElMMo3|MBStar|microrna.org|MirAncesTar|mirbase|miRDB|MirMAP|MirTar|miRTar2GO|Mirza-G|MultiMiTar|PACCMIT|RNAhybrid|TargetRank|TargetScan
DOCK10	Q96BY6		hsa-miR-19b-3p	0.867216692107636	19	Very High	BCmicrO|CoMeTa|Cupid|DIANA|ElMMo3|MBStar|MAMI|microrna.org|MirAncesTar|mirbase|MirMAP|MirTar|Mirza-G|MultiMiTar|PACCMIT|RepTar|RNAhybrid|TargetRank|TargetScan
ATXN7L1	Q9ULK2		hsa-miR-141-3p	0.867197049446302	20	Very High	BCmicrO|BiTargeting|CoMeTa|Cupid|DIANA|ElMMo3|MBStar|MAMI|microrna.org|MirAncesTar|miRcode|mirCoX|miRDB|MirMAP|MirSNP|MirTar|miRTar2GO|Mirza-G|RNAhybrid|TargetScan
PDE5A	O76074		hsa-miR-19b-3p	0.867050558270065	20	Very High	BCmicrO|CoMeTa|Cupid|DIANA|ElMMo3|MBStar|MAMI|microrna.org|MirAncesTar|miRDB|MirMAP|MirTar|miRTar2GO|Mirza-G|MultiMiTar|PACCMIT|RepTar|RNAhybrid|TargetRank|TargetScan
QKI	Q96PU8		hsa-miR-141-3p	0.866956304392272	22	Very High	BCmicrO|BiTargeting|CoMeTa|Cupid|DIANA|ElMMo3|MBStar|MAMI|microrna.org|MirAncesTar|miRcode|mirCoX|miRDB|MirMAP|MirTar|miRTar2GO|Mirza-G|PACCMIT|RepTar|RNAhybrid|TargetRank|TargetScan
MAP3K11	Q16584		hsa-miR-199a-5p	0.866639347500947	20	Very High	BCmicrO|BiTargeting|CoMeTa|Cupid|DIANA|ElMMo3|MAMI|microrna.org|MirAncesTar|mirbase|miRDB|MirMAP|MirTar|Mirza-G|MultiMiTar|PACCMIT|RepTar|RNAhybrid|TargetRank|TargetScan
MAB21L1	Q13394		hsa-miR-199a-5p	0.866470114914857	19	Very High	BCmicrO|CoMeTa|Cupid|DIANA|ElMMo3|MBStar|MAMI|microrna.org|MirAncesTar|miRDB|MirMAP|MirTar|Mirza-G|MultiMiTar|PACCMIT|PicTar|RepTar|TargetRank|TargetScan
DUSP3	P51452		hsa-miR-200a-3p	0.866460652678931	20	Very High	BCmicrO|BiTargeting|CoMeTa|DIANA|ElMMo3|MAMI|microrna.org|MirAncesTar|miRcode|miRDB|MirMAP|MirSNP|MirTar|miRTar2GO|Mirza-G|PACCMIT|RepTar|RNAhybrid|TargetRank|TargetScan
EPHA7	Q15375		hsa-miR-141-3p	0.866431083609001	20	Very High	BCmicrO|CoMeTa|Cupid|DIANA|ElMMo3|MBStar|microrna.org|MirAncesTar|miRcode|mirCoX|miRDB|MirMAP|MirSNP|MirTar|miRTar2GO|Mirza-G|RepTar|RNAhybrid|TargetRank|TargetScan
SIN3B	O75182		hsa-miR-19b-3p	0.866346614422176	20	Very High	BCmicrO|BiTargeting|CoMeTa|Cupid|DIANA|ElMMo3|MBStar|MAMI|microrna.org|MirAncesTar|mirbase|MirMAP|MirTar|miRTar2GO|MultiMiTar|PACCMIT|RepTar|RNAhybrid|TargetRank|TargetScan
TAF15	Q92804		hsa-miR-16-5p	0.866314044351446	20	Very High	BCmicrO|BiTargeting|CoMeTa|Cupid|ElMMo3|GenMir++|MAMI|microrna.org|MirAncesTar|mirbase|miRcode|miRDB|MirMAP|MirSNP|Mirza-G|MultiMiTar|PITA|RepTar|RNAhybrid|TargetScan
PDCD4	Q53EL6		hsa-miR-141-3p	0.866134237850636	23	Very High	BCmicrO|BiTargeting|CoMeTa|Cupid|DIANA|ElMMo3|MBStar|MAMI|microrna.org|MirAncesTar|mirbase|miRcode|mirCoX|miRDB|MirMAP|MirTar|miRTar2GO|Mirza-G|PACCMIT|RepTar|RNAhybrid|TargetRank|TargetScan
GOLGA7	Q7Z5G4		hsa-miR-200c-3p	0.866057160289326	19	Very High	BCmicrO|CoMeTa|Cupid|DIANA|ElMMo3|MBStar|MAMI|microrna.org|MirAncesTar|miRDB|MirMAP|MirSNP|MirTar|miRTar2GO|Mirza-G|RepTar|RNAhybrid|TargetRank|TargetScan
LIMK2	P53671		hsa-miR-194-5p	0.866056996714615	19	Very High	BCmicrO|BiTargeting|CoMeTa|DIANA|ElMMo3|GenMir++|MAMI|MirAncesTar|miRcode|miRDB|MirMAP|MirSNP|miRTar2GO|Mirza-G|PACCMIT|RepTar|RNAhybrid|TargetRank|TargetScan
ZNF385B	Q569K4		hsa-miR-19b-3p	0.866040266782302	19	Very High	BCmicrO|Cupid|DIANA|ElMMo3|MBStar|microrna.org|MirAncesTar|miRDB|MirMAP|MirSNP|MirTar|miRTar2GO|Mirza-G|MultiMiTar|PACCMIT|PicTar|RepTar|RNAhybrid|TargetRank
PCDHA7	Q9UN72		hsa-miR-16-5p	0.866000286553431	16	Very High	BCmicrO|BiTargeting|DIANA|ElMMo3|MAMI|microrna.org|MirAncesTar|miRcode|miRDB|MirMAP|miRTar2GO|Mirza-G|MultiMiTar|PicTar|RNAhybrid|TargetScan
PCDHA4	Q9UN74		hsa-miR-19b-3p	0.865991810529173	17	Very High	BCmicrO|BiTargeting|DIANA|ElMMo3|MAMI|microrna.org|MirAncesTar|miRDB|MirMAP|MirTar|miRTar2GO|Mirza-G|MultiMiTar|PACCMIT|PicTar|RNAhybrid|TargetScan
CACUL1	Q86Y37		hsa-miR-199a-5p	0.86588709327514	20	Very High	BCmicrO|BiTargeting|DIANA|ElMMo3|MBStar|MAMI|microrna.org|MirAncesTar|miRDB|MirMAP|MirTar|miRTar2GO|Mirza-G|MultiMiTar|PicTar|RepTar|RNAhybrid|TargetRank|TargetScan|TargetSpy
EPS15	P42566		hsa-miR-19b-3p	0.86572731903174	20	Very High	BCmicrO|CoMeTa|Cupid|DIANA|ElMMo3|MBStar|MAMI|microrna.org|MirAncesTar|miRDB|MirMAP|MirTar|miRTar2GO|Mirza-G|MultiMiTar|PACCMIT|RepTar|RNAhybrid|TargetRank|TargetScan
ZFAND5	O76080		hsa-miR-194-5p	0.865614723525341	19	Very High	BCmicrO|CoMeTa|Cupid|DIANA|ElMMo3|MBStar|MAMI|MirAncesTar|miRcode|miRDB|MirMAP|MirTar|miRTar2GO|Mirza-G|MultiMiTar|PicTar|RepTar|RNAhybrid|TargetScan
TENM2	Q9NT68		hsa-miR-16-5p	0.865570472007582	18	Very High	BCmicrO|CoMeTa|Cupid|DIANA|ElMMo3|MAMI|microrna.org|MirAncesTar|mirbase|miRcode|miRDB|MirMAP|MirTar|PACCMIT|RepTar|RNAhybrid|TargetRank|TargetScan
ACOT7	O00154		hsa-miR-200a-3p	0.865484140126467	21	Very High	BCmicrO|BiTargeting|CoMeTa|DIANA|ElMMo3|MAMI|microrna.org|MirAncesTar|mirbase|miRcode|MirMAP|MirSNP|MirTar|miRTar2GO|Mirza-G|PACCMIT|RepTar|RNA22|RNAhybrid|TargetRank|TargetScan
PCDHA2	Q9Y5H9		hsa-miR-19b-3p	0.865464917618105	17	Very High	BCmicrO|CoMeTa|DIANA|ElMMo3|MBStar|MAMI|microrna.org|MirAncesTar|miRDB|MirMAP|MirTar|miRTar2GO|Mirza-G|MultiMiTar|PicTar|RNAhybrid|TargetScan
CNOT6	Q9ULM6		hsa-miR-10b-5p	0.865369095533595	18	Very High	BCmicrO|BiTargeting|CoMeTa|Cupid|DIANA|ElMMo3|MAMI|microrna.org|MirAncesTar|miRDB|MirMAP|miRTar2GO|Mirza-G|PACCMIT|PicTar|RepTar|TargetRank|TargetScan
RSBN1L	Q6PCB5		hsa-miR-194-5p	0.865346657992709	17	Very High	BCmicrO|Cupid|DIANA|ElMMo3|MBStar|MAMI|MirAncesTar|miRcode|miRDB|MirMAP|MirTar|Mirza-G|PACCMIT|PicTar|RNAhybrid|TargetRank|TargetScan
USP9X	Q93008		hsa-miR-200a-3p	0.86531945348647	17	Very High	BCmicrO|CoMeTa|Cupid|DIANA|ElMMo3|GenMir++|MBStar|MAMI|MirAncesTar|miRcode|miRDB|MirMAP|PACCMIT|PicTar|RepTar|RNAhybrid|TargetScan
ADAMTS18	Q8TE60		hsa-miR-16-5p	0.865305608657115	19	Very High	BCmicrO|Cupid|DIANA|ElMMo3|MBStar|MAMI|microrna.org|MirAncesTar|mirbase|miRcode|miRDB|MirMAP|Mirza-G|MultiMiTar|PACCMIT|PicTar|RepTar|RNAhybrid|TargetScan
RNF2	Q99496		hsa-miR-19b-3p	0.865266595223827	20	Very High	BCmicrO|BiTargeting|CoMeTa|Cupid|DIANA|ElMMo3|GenMir++|MAMI|microrna.org|MirAncesTar|miRDB|MirMAP|miRTar2GO|Mirza-G|MultiMiTar|PACCMIT|RepTar|RNAhybrid|TargetRank|TargetScan
HNRNPA0	Q13151		hsa-miR-194-5p	0.865208609779668	15	Very High	BCmicrO|Cupid|DIANA|ElMMo3|GenMir++|MBStar|MAMI|MirAncesTar|miRcode|MirMAP|miRTar2GO|Mirza-G|PicTar|RepTar|TargetScan
SULF1	Q8IWU6		hsa-miR-200c-3p	0.865198826229129	19	Very High	BCmicrO|CoMeTa|Cupid|DIANA|ElMMo3|MBStar|MAMI|microrna.org|MirAncesTar|miRDB|MirMAP|MirSNP|MirTar|Mirza-G|PACCMIT|RepTar|RNAhybrid|TargetRank|TargetScan
QSER1	Q2KHR3		hsa-miR-200a-3p	0.865160695419948	20	Very High	BCmicrO|CoMeTa|Cupid|DIANA|ElMMo3|MBStar|microrna.org|MirAncesTar|miRcode|miRDB|MirMAP|MirSNP|MirTar|miRTar2GO|Mirza-G|PACCMIT|RepTar|RNAhybrid|TargetRank|TargetScan
ZC3H6	P61129		hsa-miR-16-5p	0.865102449769287	17	Very High	BCmicrO|BiTargeting|Cupid|DIANA|ElMMo3|MBStar|MAMI|microrna.org|MirAncesTar|miRcode|MirMAP|miRTar2GO|Mirza-G|MultiMiTar|PicTar|RepTar|TargetScan
CRKL	P46109		hsa-miR-200b-3p	0.86494127806183	19	Very High	BCmicrO|CoMeTa|Cupid|DIANA|ElMMo3|MBStar|MAMI|microrna.org|MirAncesTar|mirbase|miRDB|MirMAP|MirTar|miRTar2GO|Mirza-G|PACCMIT|RNAhybrid|TargetRank|TargetScan
KHDRBS2	Q5VWX1		hsa-miR-200a-3p	0.864824916820146	17	Very High	BCmicrO|CoMeTa|Cupid|DIANA|ElMMo3|MAMI|microrna.org|MirAncesTar|miRcode|miRDB|MirMAP|MirTar|PACCMIT|PicTar|RNAhybrid|TargetRank|TargetScan
TFAP2A	P05549		hsa-miR-200c-3p	0.864797410520502	20	Very High	BCmicrO|CoMeTa|Cupid|DIANA|ElMMo3|MBStar|MAMI|microrna.org|MirAncesTar|mirbase|miRDB|MirMAP|MirSNP|MirTar|miRTar2GO|Mirza-G|PACCMIT|RepTar|RNAhybrid|TargetScan
QKI	Q96PU8		hsa-miR-200c-3p	0.864795577104293	20	Very High	BCmicrO|CoMeTa|Cupid|DIANA|ElMMo3|MBStar|MAMI|microrna.org|MirAncesTar|miRDB|MirMAP|MirSNP|MirTar|miRTar2GO|Mirza-G|MultiMiTar|RepTar|RNAhybrid|TargetRank|TargetScan
CDKN1B	P46527		hsa-miR-196a-5p	0.864750117278464	18	Very High	BCmicrO|CoMeTa|Cupid|DIANA|ElMMo3|MAMI|microrna.org|MirAncesTar|miRDB|MirMAP|MirTar|Mirza-G|MultiMiTar|PACCMIT|PicTar|RepTar|RNAhybrid|TargetScan
PBX3	P40426		hsa-miR-196a-5p	0.864609756225048	19	Very High	BCmicrO|CoMeTa|Cupid|DIANA|ElMMo3|MBStar|MAMI|microrna.org|MirAncesTar|miRDB|MirMAP|MirTar|miRTar2GO|Mirza-G|MultiMiTar|PACCMIT|PicTar|RNAhybrid|TargetScan
PAK6	Q9NQU5		hsa-miR-19b-3p	0.864583326618532	17	Very High	BCmicrO|CoMeTa|Cupid|DIANA|ElMMo3|MAMI|microrna.org|MirAncesTar|MirMAP|MirTar|Mirza-G|MultiMiTar|PACCMIT|RepTar|RNAhybrid|TargetRank|TargetScan
NR3C2	P08235		hsa-miR-19b-3p	0.864500253765688	19	Very High	BCmicrO|CoMeTa|Cupid|DIANA|ElMMo3|MBStar|microrna.org|MirAncesTar|miRDB|MirMAP|MirTar|Mirza-G|MultiMiTar|PACCMIT|PicTar|RepTar|RNAhybrid|TargetRank|TargetScan
TMEM255A	Q5JRV8		hsa-miR-16-5p	0.864386655528485	19	Very High	BCmicrO|CoMeTa|Cupid|DIANA|ElMMo3|MBStar|MAMI|microrna.org|MirAncesTar|miRcode|miRDB|MirMAP|MirTar|Mirza-G|MultiMiTar|PACCMIT|RepTar|TargetRank|TargetScan
CNEP1R1	Q8N9A8		hsa-miR-200c-3p	0.86435540719982	19	Very High	BCmicrO|Cupid|DIANA|ElMMo3|MBStar|MAMI|microrna.org|MirAncesTar|miRDB|MirMAP|MirSNP|MirTar|miRTar2GO|Mirza-G|PACCMIT|RepTar|RNAhybrid|TargetRank|TargetScan
PCDHA3	Q9Y5H8		hsa-miR-19b-3p	0.864348251307285	17	Very High	BCmicrO|CoMeTa|DIANA|ElMMo3|MBStar|MAMI|microrna.org|MirAncesTar|miRDB|MirMAP|MirTar|miRTar2GO|Mirza-G|MultiMiTar|PicTar|RNAhybrid|TargetScan
SIRT1	Q96EB6		hsa-miR-200a-3p	0.86427839270442	18	Very High	BCmicrO|CoMeTa|DIANA|ElMMo3|MBStar|MAMI|microrna.org|MirAncesTar|miRcode|miRDB|MirMAP|MirSNP|MirTar|Mirza-G|PACCMIT|PicTar|RNAhybrid|TargetScan
RAP1B	P61224		hsa-miR-28-5p	0.864256020735935	23	Very High	BCmicrO|BiTargeting|CoMeTa|Cupid|DIANA|ElMMo3|MBStar|MAMI|microrna.org|MirAncesTar|miRDB|MirMAP|MirSNP|MirTar|miRTar2GO|Mirza-G|MultiMiTar|PACCMIT|RepTar|RNAhybrid|TargetRank|TargetScan|TargetSpy
KPNA4	O00629		hsa-miR-199a-5p	0.864117041762005	18	Very High	BCmicrO|CoMeTa|DIANA|ElMMo3|MBStar|MAMI|microrna.org|MirAncesTar|miRDB|MirMAP|miRTar2GO|Mirza-G|MultiMiTar|PACCMIT|PicTar|TargetRank|TargetScan|TargetSpy
NOG	Q13253		hsa-miR-200b-3p	0.864116038982742	19	Very High	BCmicrO|BiTargeting|Cupid|DIANA|ElMMo3|MBStar|MAMI|microrna.org|MirAncesTar|mirbase|miRDB|MirMAP|MirTar|miRTar2GO|Mirza-G|PACCMIT|RepTar|TargetRank|TargetScan
CNEP1R1	Q8N9A8		hsa-miR-200b-3p	0.864030456920285	19	Very High	BCmicrO|Cupid|DIANA|ElMMo3|MBStar|MAMI|microrna.org|MirAncesTar|miRDB|MirMAP|MirSNP|MirTar|miRTar2GO|Mirza-G|PACCMIT|RepTar|RNAhybrid|TargetRank|TargetScan
FAM222B	Q8WU58		hsa-miR-199a-5p	0.864028991028057	21	Very High	BCmicrO|BiTargeting|CoMeTa|Cupid|DIANA|ElMMo3|MBStar|MAMI|microrna.org|MirAncesTar|mirbase|miRDB|MirMAP|miRTar2GO|Mirza-G|MultiMiTar|PicTar|RepTar|RNAhybrid|TargetRank|TargetScan
WWP1	Q9H0M0		hsa-miR-19b-3p	0.863912914366864	16	Very High	BCmicrO|CoMeTa|Cupid|DIANA|ElMMo3|MBStar|MAMI|microrna.org|MirAncesTar|MirMAP|Mirza-G|MultiMiTar|PicTar|RepTar|RNAhybrid|TargetScan
BACE1	P56817		hsa-miR-16-5p	0.863908405892377	19	Very High	BCmicrO|BiTargeting|CoMeTa|Cupid|DIANA|ElMMo3|MBStar|MAMI|MirAncesTar|miRcode|miRDB|MirMAP|MirSNP|Mirza-G|MultiMiTar|PACCMIT|RepTar|RNAhybrid|TargetScan
RCC2	Q9P258		hsa-miR-196a-5p	0.863895089315734	21	Very High	BCmicrO|BiTargeting|DIANA|ElMMo3|MBStar|MAMI|microrna.org|MirAncesTar|mirbase|miRDB|MirMAP|MirTar|miRTar2GO|Mirza-G|MultiMiTar|PACCMIT|RepTar|RNA22|RNAhybrid|TargetRank|TargetScan
RANBP2	P49792		hsa-miR-199a-5p	0.863837894621573	17	Very High	BCmicrO|CoMeTa|DIANA|ElMMo3|MAMI|microrna.org|MirAncesTar|mirbase|miRDB|MirMAP|miRTar2GO|Mirza-G|MultiMiTar|PACCMIT|PicTar|TargetScan|TargetSpy
PCDHA5	Q9Y5H7		hsa-miR-19b-3p	0.863686915278932	17	Very High	BCmicrO|CoMeTa|DIANA|ElMMo3|MBStar|MAMI|microrna.org|MirAncesTar|miRDB|MirMAP|MirTar|miRTar2GO|Mirza-G|MultiMiTar|PicTar|RNAhybrid|TargetScan
ZNF622	Q969S3		hsa-miR-16-5p	0.863579615191545	17	Very High	BCmicrO|Cupid|DIANA|ElMMo3|MAMI|microrna.org|MirAncesTar|mirbase|miRcode|miRDB|MirMAP|MirTar|miRTar2GO|MultiMiTar|PACCMIT|TargetRank|TargetScan
MAPRE1	Q15691		hsa-miR-16-5p	0.86353536878638	19	Very High	BCmicrO|CoMeTa|Cupid|DIANA|ElMMo3|GenMir++|MBStar|MAMI|microrna.org|MirAncesTar|miRcode|miRDB|MirMAP|MirSNP|miRTar2GO|Mirza-G|MultiMiTar|PACCMIT|RNAhybrid
LIMCH1	Q9UPQ0		hsa-miR-19b-3p	0.863489066374845	20	Very High	BCmicrO|BiTargeting|CoMeTa|Cupid|DIANA|ElMMo3|MBStar|MAMI|microrna.org|MirAncesTar|miRDB|MirMAP|MirSNP|MirTar|Mirza-G|MultiMiTar|RepTar|RNAhybrid|TargetRank|TargetScan
PDS5B	Q9NTI5		hsa-miR-200c-3p	0.863488030864284	20	Very High	BCmicrO|CoMeTa|Cupid|DIANA|ElMMo3|MBStar|MAMI|microrna.org|MirAncesTar|miRDB|MirMAP|MirSNP|MirTar|miRTar2GO|Mirza-G|PACCMIT|RepTar|RNAhybrid|TargetRank|TargetScan
PTPN21	Q16825		hsa-miR-200b-3p	0.863485401862132	19	Very High	BCmicrO|BiTargeting|CoMeTa|Cupid|DIANA|ElMMo3|MBStar|microrna.org|MirAncesTar|miRDB|MirMAP|MirTar|miRTar2GO|Mirza-G|PACCMIT|RepTar|RNAhybrid|TargetRank|TargetScan
ZCCHC24	Q8N2G6		hsa-miR-200a-3p	0.863479585316597	20	Very High	BCmicrO|BiTargeting|CoMeTa|Cupid|DIANA|ElMMo3|MAMI|microrna.org|MirAncesTar|mirbase|miRcode|miRDB|MirMAP|MirTar|Mirza-G|PACCMIT|RepTar|RNAhybrid|TargetRank|TargetScan
NR2F2	P24468		hsa-miR-194-5p	0.863398807641157	14	Very High	BCmicrO|CoMeTa|DIANA|ElMMo3|GenMir++|MBStar|MAMI|MirAncesTar|miRcode|MirMAP|Mirza-G|PicTar|RNAhybrid|TargetScan
SRF	P11831		hsa-miR-200b-3p	0.86338273141859	16	Very High	BCmicrO|CoMeTa|Cupid|DIANA|ElMMo3|GenMir++|MBStar|MAMI|microrna.org|MirAncesTar|miRDB|MirMAP|Mirza-G|PACCMIT|TargetRank|TargetScan
C1QL3	Q5VWW1		hsa-miR-16-5p	0.863318083570988	16	Very High	BCmicrO|Cupid|DIANA|ElMMo3|MAMI|microrna.org|MirAncesTar|miRcode|miRDB|MirMAP|MirTar|Mirza-G|MultiMiTar|RNAhybrid|TargetRank|TargetScan
STK33	Q9BYT3		hsa-miR-16-5p	0.86330710709292	20	Very High	BCmicrO|BiTargeting|Cupid|DIANA|ElMMo3|MBStar|MAMI|microrna.org|MirAncesTar|mirbase|miRcode|miRDB|MirMAP|miRTar2GO|MultiMiTar|PACCMIT|RepTar|RNAhybrid|TargetRank|TargetScan
NME7	Q9Y5B8		hsa-miR-19b-3p	0.863272453092352	18	Very High	BCmicrO|CoMeTa|Cupid|DIANA|ElMMo3|MBStar|microrna.org|MirAncesTar|mirbase|miRDB|MirMAP|Mirza-G|MultiMiTar|PACCMIT|PicTar|RepTar|RNAhybrid|TargetScan
ZBTB39	O15060		hsa-miR-16-5p	0.863259422422374	19	Very High	BCmicrO|CoMeTa|DIANA|ElMMo3|MBStar|MAMI|microrna.org|MirAncesTar|miRcode|miRDB|MirMAP|MirTar|miRTar2GO|Mirza-G|MultiMiTar|PACCMIT|RepTar|TargetRank|TargetScan
ASH1L	Q9NR48		hsa-miR-16-5p	0.863184812704131	20	Very High	BCmicrO|BiTargeting|CoMeTa|DIANA|ElMMo3|MBStar|microrna.org|MirAncesTar|miRcode|miRDB|MirMAP|MirTar|Mirza-G|MultiMiTar|PACCMIT|RepTar|RNA22|RNAhybrid|TargetRank|TargetScan
QKI	Q96PU8		hsa-miR-200b-3p	0.863181072507729	20	Very High	BCmicrO|CoMeTa|Cupid|DIANA|ElMMo3|MBStar|MAMI|microrna.org|MirAncesTar|miRDB|MirMAP|MirSNP|MirTar|miRTar2GO|Mirza-G|MultiMiTar|RepTar|RNAhybrid|TargetRank|TargetScan
ZFAND6	Q6FIF0		hsa-miR-200c-3p	0.863175590264704	18	Very High	BCmicrO|CoMeTa|Cupid|DIANA|ElMMo3|MBStar|MAMI|microrna.org|MirAncesTar|mirbase|miRDB|MirMAP|MirTar|Mirza-G|PACCMIT|RNAhybrid|TargetRank|TargetScan
PDS5B	Q9NTI5		hsa-miR-200b-3p	0.863057539416587	20	Very High	BCmicrO|CoMeTa|Cupid|DIANA|ElMMo3|MBStar|MAMI|microrna.org|MirAncesTar|miRDB|MirMAP|MirSNP|MirTar|miRTar2GO|Mirza-G|PACCMIT|RepTar|RNAhybrid|TargetRank|TargetScan
RAB2A	P61019		hsa-miR-192-5p	0.862925190894205	21	Very High	BCmicrO|BiTargeting|CoMeTa|Cupid|DIANA|ElMMo3|MBStar|MAMI|microrna.org|MirAncesTar|mirbase|miRcode|miRDB|MirMAP|MirTar|Mirza-G|PACCMIT|RepTar|RNAhybrid|TargetRank|TargetScan
MGAT2	Q10469		hsa-miR-200c-3p	0.862919851892997	17	Very High	BCmicrO|CoMeTa|Cupid|DIANA|ElMMo3|GenMir++|MAMI|microrna.org|MirAncesTar|miRDB|MirMAP|MirSNP|MirTar|Mirza-G|RepTar|TargetRank|TargetScan
PRKAR2A	P13861		hsa-miR-16-5p	0.862916266263723	20	Very High	BCmicrO|CoMeTa|Cupid|DIANA|ElMMo3|MBStar|MAMI|microrna.org|MirAncesTar|miRcode|miRDB|MirMAP|MirTar|miRTar2GO|Mirza-G|MultiMiTar|PACCMIT|RNAhybrid|TargetRank|TargetScan
REV3L	O60673		hsa-miR-194-5p	0.862872017803083	17	Very High	BCmicrO|CoMeTa|Cupid|DIANA|ElMMo3|MBStar|MAMI|MirAncesTar|miRcode|MirMAP|miRTar2GO|Mirza-G|PicTar|RepTar|RNAhybrid|TargetRank|TargetScan
CCNJL	Q8IV13		hsa-miR-16-5p	0.862839775206396	22	Very High	BCmicrO|BiTargeting|CoMeTa|Cupid|DIANA|ElMMo3|MBStar|MAMI|microrna.org|MirAncesTar|mirbase|miRcode|MirMAP|miRTar2GO|Mirza-G|MultiMiTar|PACCMIT|PITA|RepTar|RNAhybrid|TargetRank|TargetScan
YTHDF2	Q9Y5A9		hsa-miR-141-3p	0.862816827123432	21	Very High	BCmicrO|CoMeTa|Cupid|DIANA|ElMMo3|MBStar|MAMI|microrna.org|MirAncesTar|miRcode|mirCoX|miRDB|MirMAP|MirTar|Mirza-G|PACCMIT|RepTar|RNA22|RNAhybrid|TargetRank|TargetScan
NRIP1	P48552		hsa-miR-200b-3p	0.862798582795719	15	Very High	BCmicrO|CoMeTa|DIANA|ElMMo3|GenMir++|MBStar|MAMI|microrna.org|MirAncesTar|miRDB|MirMAP|Mirza-G|PACCMIT|TargetRank|TargetScan
BMPR1A	P36894		hsa-miR-16-5p	0.862793639000311	18	Very High	BCmicrO|BiTargeting|CoMeTa|Cupid|DIANA|ElMMo3|MBStar|MAMI|microrna.org|MirAncesTar|miRcode|MirMAP|Mirza-G|MultiMiTar|PicTar|RepTar|RNAhybrid|TargetScan
EPHA2	P29317		hsa-miR-200a-3p	0.862674565835707	22	Very High	BCmicrO|CoMeTa|Cupid|DIANA|ElMMo3|MBStar|MAMI|microrna.org|MirAncesTar|mirbase|miRcode|miRDB|MirMAP|MirSNP|MirTar|miRTar2GO|Mirza-G|RepTar|RNA22|RNAhybrid|TargetRank|TargetScan
PRKACB	P22694		hsa-miR-141-3p	0.862637178517912	22	Very High	BCmicrO|BiTargeting|CoMeTa|Cupid|DIANA|ElMMo3|MBStar|microrna.org|MirAncesTar|miRcode|mirCoX|miRDB|MirMAP|MirTar|miRTar2GO|Mirza-G|PACCMIT|RepTar|RNA22|RNAhybrid|TargetRank|TargetScan
RPS6KA3	P51812		hsa-miR-16-5p	0.862605044549081	18	Very High	BCmicrO|BiTargeting|CoMeTa|Cupid|DIANA|ElMMo3|MBStar|microrna.org|MirAncesTar|miRcode|miRDB|MirMAP|MirTar|Mirza-G|MultiMiTar|RepTar|TargetRank|TargetScan
DLC1	Q96QB1		hsa-miR-200a-3p	0.862487082580565	21	Very High	BCmicrO|BiTargeting|CoMeTa|Cupid|DIANA|ElMMo3|MBStar|MAMI|microrna.org|MirAncesTar|miRcode|miRDB|MirMAP|MirSNP|MirTar|Mirza-G|PACCMIT|RepTar|RNAhybrid|TargetRank|TargetScan
OLFM1	Q99784		hsa-miR-19b-3p	0.862486033110464	15	Very High	BCmicrO|CoMeTa|Cupid|ElMMo3|MAMI|microrna.org|MirAncesTar|MirMAP|miRTar2GO|Mirza-G|MultiMiTar|PicTar|RepTar|RNAhybrid|TargetRank
MMD	Q15546		hsa-miR-16-5p	0.862328070473345	21	Very High	BCmicrO|CoMeTa|Cupid|DIANA|ElMMo3|GenMir++|MBStar|MAMI|microrna.org|MirAncesTar|miRcode|miRDB|MirMAP|MirSNP|miRTar2GO|Mirza-G|MultiMiTar|PACCMIT|PITA|RepTar|RNAhybrid
CHIC1	Q5VXU3		hsa-miR-19b-3p	0.862246149593789	18	Very High	BCmicrO|Cupid|DIANA|ElMMo3|MBStar|microrna.org|MirAncesTar|miRDB|MirMAP|MirTar|miRTar2GO|Mirza-G|MultiMiTar|PACCMIT|RepTar|RNAhybrid|TargetRank|TargetScan
SMURF1	Q9HCE7		hsa-miR-16-5p	0.862216702629506	18	Very High	BCmicrO|BiTargeting|CoMeTa|DIANA|ElMMo3|MBStar|microrna.org|MirAncesTar|miRcode|miRDB|MirMAP|MirTar|miRTar2GO|Mirza-G|MultiMiTar|RepTar|TargetRank|TargetScan
ERG	P11308		hsa-miR-196b-5p	0.862013172429534	21	Very High	BiTargeting|CoMeTa|Cupid|DIANA|ElMMo3|MBStar|MAMI|microrna.org|MirAncesTar|mirCoX|miRDB|MirMAP|MirTar|Mirza-G|MultiMiTar|PACCMIT|PicTar|RepTar|RNAhybrid|TargetRank|TargetScan
AP1S2	P56377		hsa-miR-200b-3p	0.86200565789639	16	Very High	BCmicrO|CoMeTa|Cupid|DIANA|ElMMo3|MAMI|microrna.org|MirAncesTar|miRDB|MirMAP|MirTar|Mirza-G|RepTar|RNAhybrid|TargetRank|TargetScan
HMGB1	P09429		hsa-miR-141-3p	0.861844801201715	19	Very High	BCmicrO|CoMeTa|DIANA|ElMMo3|GenMir++|MBStar|MAMI|microrna.org|MirAncesTar|miRcode|mirCoX|miRDB|MirMAP|MirTar|Mirza-G|RepTar|RNAhybrid|TargetRank|TargetScan
ERG	P11308		hsa-miR-196a-5p	0.861727473788792	20	Very High	BCmicrO|CoMeTa|Cupid|DIANA|ElMMo3|MBStar|MAMI|microrna.org|MirAncesTar|miRDB|MirMAP|MirTar|Mirza-G|MultiMiTar|PACCMIT|PicTar|RepTar|RNAhybrid|TargetRank|TargetScan
ETS1	P14921		hsa-miR-199a-5p	0.86167093134964	20	Very High	BCmicrO|BiTargeting|CoMeTa|DIANA|ElMMo3|MBStar|MAMI|microrna.org|MirAncesTar|miRDB|MirMAP|MirTar|miRTar2GO|MultiMiTar|PACCMIT|PicTar|RepTar|RNAhybrid|TargetRank|TargetScan
SECISBP2L	Q93073		hsa-miR-19b-3p	0.861534109049367	18	Very High	BCmicrO|CoMeTa|Cupid|DIANA|ElMMo3|MBStar|microrna.org|MirAncesTar|miRDB|MirMAP|MirTar|miRTar2GO|Mirza-G|MultiMiTar|RepTar|RNAhybrid|TargetRank|TargetScan
WDR44	Q5JSH3		hsa-miR-19b-3p	0.861482299606732	18	Very High	BCmicrO|CoMeTa|Cupid|DIANA|ElMMo3|MBStar|MAMI|microrna.org|MirAncesTar|miRDB|MirMAP|MirTar|miRTar2GO|Mirza-G|RepTar|RNAhybrid|TargetRank|TargetScan
CEP170	Q5SW79		hsa-miR-19b-3p	0.86141600903057	18	Very High	BCmicrO|CoMeTa|Cupid|DIANA|ElMMo3|MBStar|microrna.org|MirAncesTar|miRDB|MirMAP|miRTar2GO|Mirza-G|MultiMiTar|PACCMIT|PicTar|RNA22|RNAhybrid|TargetScan
SULF1	Q8IWU6		hsa-miR-200b-3p	0.861395111767672	19	Very High	BCmicrO|CoMeTa|Cupid|DIANA|ElMMo3|MBStar|MAMI|microrna.org|MirAncesTar|miRDB|MirMAP|MirSNP|MirTar|Mirza-G|PACCMIT|RepTar|RNAhybrid|TargetRank|TargetScan
CDCA4	Q9BXL8		hsa-miR-16-5p	0.861363177388446	18	Very High	BCmicrO|CoMeTa|DIANA|ElMMo3|MAMI|microrna.org|MirAncesTar|miRcode|miRDB|MirMAP|MirSNP|MirTar|miRTar2GO|Mirza-G|MultiMiTar|PACCMIT|TargetRank|TargetScan
TCF12	Q99081		hsa-miR-141-3p	0.861361707728725	20	Very High	BCmicrO|CoMeTa|Cupid|DIANA|ElMMo3|MBStar|microrna.org|MirAncesTar|miRcode|mirCoX|miRDB|MirMAP|MirTar|miRTar2GO|Mirza-G|PACCMIT|RepTar|RNAhybrid|TargetRank|TargetScan
NTF3	P20783		hsa-miR-200c-3p	0.861333620352206	19	Very High	BCmicrO|CoMeTa|Cupid|DIANA|ElMMo3|MBStar|MAMI|microrna.org|MirAncesTar|mirbase|miRDB|MirMAP|MirSNP|MirTar|Mirza-G|RepTar|RNAhybrid|TargetRank|TargetScan
CBX4	O00257		hsa-miR-16-5p	0.861286425129909	20	Very High	BCmicrO|CoMeTa|Cupid|DIANA|ElMMo3|MAMI|microrna.org|MirAncesTar|miRcode|miRDB|MirMAP|MirTar|miRTar2GO|Mirza-G|MultiMiTar|PACCMIT|RepTar|RNAhybrid|TargetRank|TargetScan
VAT1	Q99536		hsa-miR-16-5p	0.861144527693077	20	Very High	BCmicrO|BiTargeting|CoMeTa|Cupid|DIANA|ElMMo3|GenMir++|MBStar|MAMI|microrna.org|MirAncesTar|miRcode|miRDB|MirMAP|Mirza-G|MultiMiTar|PACCMIT|RepTar|RNAhybrid|TargetScan
MGAT4A	Q9UM21		hsa-miR-16-5p	0.861131485851377	19	Very High	BCmicrO|BiTargeting|CoMeTa|Cupid|DIANA|ElMMo3|MBStar|microrna.org|MirAncesTar|miRcode|miRDB|MirMAP|MirTar|Mirza-G|MultiMiTar|PACCMIT|RepTar|RNAhybrid|TargetScan
NCOA2	Q15596		hsa-miR-200b-3p	0.861050948722886	17	Very High	BCmicrO|CoMeTa|Cupid|DIANA|ElMMo3|GenMir++|MBStar|MAMI|microrna.org|MirAncesTar|MirMAP|MirTar|Mirza-G|RepTar|RNAhybrid|TargetRank|TargetScan
CTNND2	Q9UQB3		hsa-miR-141-3p	0.861050652917416	19	Very High	BCmicrO|CoMeTa|Cupid|ElMMo3|MAMI|microrna.org|MirAncesTar|mirbase|miRcode|mirCoX|miRDB|MirMAP|MirTar|Mirza-G|PACCMIT|RepTar|RNAhybrid|TargetRank|TargetScan
PCDHA7	Q9UN72		hsa-miR-19b-3p	0.860965577384243	18	Very High	BCmicrO|BiTargeting|DIANA|ElMMo3|MBStar|MAMI|microrna.org|MirAncesTar|mirbase|miRDB|MirMAP|MirTar|miRTar2GO|Mirza-G|MultiMiTar|PicTar|RNAhybrid|TargetScan
PCDHA9	Q9Y5H5		hsa-miR-19b-3p	0.860962165827266	15	Very High	BCmicrO|CoMeTa|ElMMo3|MBStar|MAMI|microrna.org|MirAncesTar|miRDB|MirMAP|miRTar2GO|Mirza-G|MultiMiTar|PicTar|RepTar|TargetScan
INSR	P06213		hsa-miR-16-5p	0.860867779925936	20	Very High	BCmicrO|BiTargeting|CoMeTa|DIANA|ElMMo3|MBStar|microrna.org|MirAncesTar|miRcode|miRDB|MirMAP|MirSNP|MirTar|miRTar2GO|Mirza-G|MultiMiTar|PACCMIT|RepTar|TargetRank|TargetScan
ZSWIM3	Q96MP5		hsa-miR-16-5p	0.86081532732778	20	Very High	BCmicrO|Cupid|DIANA|ElMMo3|MAMI|microrna.org|MirAncesTar|mirbase|miRcode|miRDB|MirMAP|MirSNP|Mirza-G|MultiMiTar|PACCMIT|PITA|RepTar|RNAhybrid|TargetRank|TargetScan
MAGI2	Q86UL8		hsa-miR-19b-3p	0.860740165578988	18	Very High	BCmicrO|CoMeTa|Cupid|DIANA|ElMMo3|microrna.org|MirAncesTar|miRDB|MirMAP|MirTar|Mirza-G|MultiMiTar|PACCMIT|PicTar|RepTar|RNAhybrid|TargetRank|TargetScan
VEGFA	P15692		hsa-miR-16-5p	0.860707308882642	20	Very High	BCmicrO|BiTargeting|CoMeTa|Cupid|DIANA|ElMMo3|MBStar|microrna.org|MirAncesTar|miRcode|miRDB|MirMAP|Mirza-G|MultiMiTar|PACCMIT|PITA|RepTar|RNAhybrid|TargetRank|TargetScan
NFIA	Q12857		hsa-miR-200c-3p	0.860623662873023	17	Very High	BCmicrO|Cupid|DIANA|ElMMo3|MBStar|MAMI|microrna.org|MirAncesTar|miRDB|MirMAP|MirSNP|MirTar|miRTar2GO|Mirza-G|PACCMIT|RNAhybrid|TargetScan
SEPT7	Q16181		hsa-miR-200a-3p	0.860482416717679	19	Very High	BCmicrO|CoMeTa|Cupid|DIANA|ElMMo3|MBStar|MAMI|microrna.org|MirAncesTar|miRcode|miRDB|MirMAP|MirTar|Mirza-G|PACCMIT|PicTar|RepTar|RNAhybrid|TargetScan
ITSN1	Q15811		hsa-miR-19b-3p	0.86047887186848	18	Very High	BCmicrO|BiTargeting|CoMeTa|Cupid|DIANA|ElMMo3|MAMI|microrna.org|MirAncesTar|miRDB|MirMAP|MirTar|Mirza-G|MultiMiTar|RepTar|RNAhybrid|TargetRank|TargetScan
MED13	Q9UHV7		hsa-miR-200c-3p	0.860392018829602	19	Very High	BCmicrO|CoMeTa|Cupid|DIANA|ElMMo3|MBStar|MAMI|microrna.org|MirAncesTar|miRDB|MirMAP|MirSNP|MirTar|Mirza-G|MultiMiTar|PACCMIT|RNAhybrid|TargetRank|TargetScan
RGL1	Q9NZL6		hsa-miR-19b-3p	0.860359088475813	18	Very High	BCmicrO|CoMeTa|DIANA|ElMMo3|MBStar|MAMI|microrna.org|MirAncesTar|miRDB|MirMAP|MirTar|miRTar2GO|Mirza-G|MultiMiTar|RepTar|RNA22|TargetRank|TargetScan
STK4	Q13043		hsa-miR-199a-5p	0.860284740538276	20	Very High	BCmicrO|CoMeTa|DIANA|ElMMo3|MBStar|MAMI|microrna.org|MirAncesTar|miRDB|MirMAP|MirTar|miRTar2GO|Mirza-G|MultiMiTar|PACCMIT|PicTar|RNAhybrid|TargetRank|TargetScan|TargetSpy
CARMIL1	Q5VZK9		hsa-miR-19b-3p	0.860250656663197	18	Very High	BCmicrO|CoMeTa|Cupid|DIANA|ElMMo3|MBStar|MAMI|microrna.org|MirAncesTar|MirMAP|MirSNP|miRTar2GO|Mirza-G|MultiMiTar|PicTar|RepTar|RNAhybrid|TargetScan
ELF2	Q15723		hsa-miR-200a-3p	0.860211859765571	19	Very High	BCmicrO|CoMeTa|Cupid|DIANA|ElMMo3|MBStar|MAMI|microrna.org|MirAncesTar|miRcode|miRDB|MirMAP|MirSNP|Mirza-G|PACCMIT|PicTar|RNAhybrid|TargetRank|TargetScan
ZBTB34	Q8NCN2		hsa-miR-141-3p	0.860158132206581	19	Very High	BCmicrO|BiTargeting|Cupid|DIANA|ElMMo3|microrna.org|MirAncesTar|miRcode|mirCoX|miRDB|MirMAP|MirSNP|MirTar|miRTar2GO|Mirza-G|PACCMIT|RepTar|TargetRank|TargetScan
MOB3B	Q86TA1		hsa-miR-16-5p	0.860098053889579	19	Very High	BCmicrO|BiTargeting|CoMeTa|Cupid|DIANA|ElMMo3|MAMI|microrna.org|MirAncesTar|miRcode|miRDB|MirMAP|MirSNP|miRTar2GO|Mirza-G|MultiMiTar|RepTar|TargetRank|TargetScan
NRIP1	P48552		hsa-miR-200c-3p	0.860070073912798	15	Very High	BCmicrO|CoMeTa|DIANA|ElMMo3|GenMir++|MBStar|MAMI|microrna.org|MirAncesTar|miRDB|MirMAP|Mirza-G|PACCMIT|TargetRank|TargetScan
RANBP10	Q6VN20		hsa-miR-200b-3p	0.859560343763545	18	Very High	BCmicrO|CoMeTa|Cupid|DIANA|ElMMo3|MBStar|MAMI|microrna.org|MirAncesTar|miRDB|MirMAP|MirTar|Mirza-G|PACCMIT|RepTar|RNAhybrid|TargetRank|TargetScan
GRK6	P43250		hsa-miR-19b-3p	0.859535007398309	19	Very High	BCmicrO|CoMeTa|Cupid|DIANA|ElMMo3|MBStar|MAMI|microrna.org|MirAncesTar|mirbase|miRDB|MirMAP|MirTar|Mirza-G|MultiMiTar|PACCMIT|RNAhybrid|TargetRank|TargetScan
PGRMC2	O15173		hsa-miR-141-3p	0.859421549935156	20	Very High	BCmicrO|CoMeTa|Cupid|DIANA|ElMMo3|MBStar|microrna.org|MirAncesTar|miRcode|mirCoX|miRDB|MirMAP|MirTar|miRTar2GO|Mirza-G|PACCMIT|RepTar|RNAhybrid|TargetRank|TargetScan
TFAP2A	P05549		hsa-miR-200b-3p	0.859399017327979	21	Very High	BCmicrO|BiTargeting|CoMeTa|Cupid|DIANA|ElMMo3|MBStar|MAMI|microrna.org|MirAncesTar|mirbase|miRDB|MirMAP|MirSNP|MirTar|miRTar2GO|Mirza-G|PACCMIT|RepTar|RNAhybrid|TargetScan
TCERG1	O14776		hsa-miR-200a-3p	0.859313662929908	20	Very High	BCmicrO|BiTargeting|CoMeTa|Cupid|DIANA|ElMMo3|MBStar|MAMI|microrna.org|MirAncesTar|mirbase|miRcode|MirMAP|MirTar|miRTar2GO|Mirza-G|RepTar|RNAhybrid|TargetRank|TargetScan
MARCKS	P29966		hsa-miR-200b-3p	0.859276816307497	16	Very High	BCmicrO|CoMeTa|Cupid|DIANA|ElMMo3|MAMI|microrna.org|MirAncesTar|miRDB|MirMAP|MirSNP|MirTar|Mirza-G|RepTar|TargetRank|TargetScan
RYBP	Q8N488		hsa-miR-16-5p	0.859255844642	19	Very High	BCmicrO|CoMeTa|Cupid|DIANA|ElMMo3|MBStar|MAMI|microrna.org|MirAncesTar|miRcode|miRDB|MirMAP|miRTar2GO|Mirza-G|MultiMiTar|PACCMIT|RepTar|TargetRank|TargetScan
QKI	Q96PU8		hsa-miR-200a-3p	0.859252513631924	21	Very High	BCmicrO|BiTargeting|CoMeTa|Cupid|DIANA|ElMMo3|MBStar|MAMI|microrna.org|MirAncesTar|miRcode|miRDB|MirMAP|MirTar|miRTar2GO|Mirza-G|PACCMIT|RepTar|RNAhybrid|TargetRank|TargetScan
ZFP91	Q96JP5		hsa-miR-19b-3p	0.859196171877534	17	Very High	BCmicrO|Cupid|DIANA|ElMMo3|MBStar|MAMI|microrna.org|MirAncesTar|miRDB|MirMAP|miRTar2GO|Mirza-G|MultiMiTar|PicTar|RepTar|TargetRank|TargetScan
LARGE1	O95461		hsa-miR-199a-5p	0.859170713137178	19	Very High	BCmicrO|CoMeTa|Cupid|DIANA|ElMMo3|MAMI|microrna.org|MirAncesTar|miRDB|MirMAP|miRTar2GO|Mirza-G|MultiMiTar|PACCMIT|PicTar|RepTar|RNAhybrid|TargetRank|TargetScan
AQP4	P55087		hsa-miR-196a-5p	0.859023552354397	19	Very High	BCmicrO|BiTargeting|CoMeTa|DIANA|ElMMo3|MBStar|MAMI|microrna.org|MirAncesTar|miRDB|MirMAP|MirSNP|MirTar|Mirza-G|PicTar|RepTar|RNAhybrid|TargetRank|TargetScan
ARL2	P36404		hsa-miR-16-5p	0.858966907111636	17	Very High	BCmicrO|BiTargeting|CoMeTa|DIANA|ElMMo3|MAMI|microrna.org|MirAncesTar|miRcode|miRDB|MirMAP|MirSNP|Mirza-G|RepTar|RNAhybrid|TargetRank|TargetScan
PCDHAC2	Q9Y5I4		hsa-miR-19b-3p	0.858965649558628	14	Very High	BCmicrO|ElMMo3|MBStar|MAMI|microrna.org|MirAncesTar|miRDB|MirMAP|MirTar|miRTar2GO|Mirza-G|MultiMiTar|PicTar|TargetScan
PRRC2C	Q9Y520		hsa-miR-16-5p	0.858861825630344	21	Very High	BCmicrO|CoMeTa|Cupid|DIANA|ElMMo3|MBStar|microrna.org|MirAncesTar|miRcode|miRDB|MirMAP|MirTar|miRTar2GO|Mirza-G|MultiMiTar|PACCMIT|RepTar|RNA22|RNAhybrid|TargetRank|TargetScan
PCDHA10	Q9Y5I2		hsa-miR-19b-3p	0.858730590016508	16	Very High	BCmicrO|CoMeTa|ElMMo3|MBStar|MAMI|microrna.org|MirAncesTar|miRDB|MirMAP|MirTar|miRTar2GO|Mirza-G|MultiMiTar|PicTar|RNAhybrid|TargetScan
ZBTB10	Q96DT7		hsa-miR-19b-3p	0.85864242986533	20	Very High	BCmicrO|CoMeTa|Cupid|DIANA|ElMMo3|MBStar|microrna.org|MirAncesTar|mirbase|miRDB|MirMAP|MirSNP|MirTar|miRTar2GO|Mirza-G|MultiMiTar|RepTar|RNAhybrid|TargetRank|TargetScan
MAMSTR	Q6ZN01		hsa-miR-16-5p	0.858467121512958	18	Very High	BCmicrO|BiTargeting|Cupid|DIANA|ElMMo3|MBStar|MAMI|microrna.org|MirAncesTar|mirbase|miRcode|MirMAP|MirTar|PACCMIT|RepTar|RNAhybrid|TargetRank|TargetScan
HOXB6	P17509		hsa-miR-196b-5p	0.858398565264507	19	Very High	BiTargeting|CoMeTa|DIANA|ElMMo3|MAMI|microrna.org|MirAncesTar|mirbase|mirCoX|miRDB|MirMAP|MirTar|Mirza-G|MultiMiTar|PicTar|RepTar|RNAhybrid|TargetRank|TargetScan
HOXC13	P31276		hsa-miR-141-3p	0.858312113798212	22	Very High	BCmicrO|CoMeTa|Cupid|DIANA|ElMMo3|MBStar|MAMI|microrna.org|MirAncesTar|mirbase|miRcode|mirCoX|miRDB|MirMAP|MirTar|miRTar2GO|Mirza-G|PACCMIT|RepTar|RNAhybrid|TargetRank|TargetScan
HLF	Q16534		hsa-miR-19b-3p	0.858262190037001	18	Very High	BCmicrO|BiTargeting|CoMeTa|Cupid|DIANA|ElMMo3|MBStar|MAMI|microrna.org|MirAncesTar|miRDB|MirMAP|MultiMiTar|PACCMIT|PicTar|RepTar|RNAhybrid|TargetScan
ARPP21	Q9UBL0		hsa-miR-16-5p	0.858260110717313	18	Very High	BCmicrO|CoMeTa|Cupid|DIANA|ElMMo3|MBStar|MAMI|microrna.org|MirAncesTar|miRcode|miRDB|MirMAP|MirTar|Mirza-G|MultiMiTar|PicTar|RNAhybrid|TargetRank
ADRB2	P07550		hsa-miR-16-5p	0.858227181660218	18	Very High	BCmicrO|CoMeTa|Cupid|DIANA|ElMMo3|MAMI|microrna.org|MirAncesTar|mirbase|miRcode|miRDB|MirMAP|MirTar|Mirza-G|MultiMiTar|PACCMIT|RNAhybrid|TargetScan
EPC2	Q52LR7		hsa-miR-196b-5p	0.85814400756769	14	Very High	Cupid|DIANA|ElMMo3|MAMI|microrna.org|MirAncesTar|mirCoX|MirMAP|miRTar2GO|Mirza-G|MultiMiTar|PicTar|RNAhybrid|TargetScan
DOCK3	Q8IZD9		hsa-miR-19b-3p	0.8581231385136	19	Very High	BCmicrO|CoMeTa|Cupid|DIANA|ElMMo3|GenMir++|MBStar|MAMI|microrna.org|MirAncesTar|miRDB|MirMAP|MirSNP|Mirza-G|MultiMiTar|PACCMIT|RepTar|TargetRank|TargetScan
RNF11	Q9Y3C5		hsa-miR-200a-3p	0.85794914846241	15	Very High	BCmicrO|CoMeTa|Cupid|DIANA|ElMMo3|MBStar|MAMI|MirAncesTar|miRcode|MirMAP|miRTar2GO|Mirza-G|PicTar|TargetRank|TargetScan
CDR2	Q01850		hsa-miR-200b-3p	0.857917396691866	18	Very High	BCmicrO|CoMeTa|Cupid|DIANA|ElMMo3|GenMir++|MBStar|MAMI|microrna.org|MirAncesTar|mirbase|miRDB|MirMAP|MirTar|Mirza-G|RepTar|RNAhybrid|TargetScan
NCOA2	Q15596		hsa-miR-200c-3p	0.857783003430868	17	Very High	BCmicrO|CoMeTa|Cupid|DIANA|ElMMo3|GenMir++|MBStar|MAMI|microrna.org|MirAncesTar|MirMAP|MirTar|Mirza-G|RepTar|RNAhybrid|TargetRank|TargetScan
TMEM55B	Q86T03		hsa-miR-16-5p	0.857744335154363	20	Very High	BCmicrO|BiTargeting|Cupid|DIANA|ElMMo3|MAMI|microrna.org|MirAncesTar|mirbase|miRcode|miRDB|MirMAP|MirTar|miRTar2GO|Mirza-G|MultiMiTar|PACCMIT|RepTar|RNAhybrid|TargetScan
ARFGEF1	Q9Y6D6		hsa-miR-192-5p	0.85765999940916	18	Very High	BCmicrO|CoMeTa|Cupid|ElMMo3|MBStar|MAMI|microrna.org|MirAncesTar|mirbase|miRcode|MirMAP|MirTar|miRTar2GO|PACCMIT|RepTar|RNAhybrid|TargetRank|TargetScan
SHCBP1	Q8NEM2		hsa-miR-19b-3p	0.857593099132705	18	Very High	BCmicrO|CoMeTa|Cupid|DIANA|ElMMo3|MBStar|MAMI|microrna.org|MirAncesTar|miRDB|MirMAP|MirTar|miRTar2GO|Mirza-G|MultiMiTar|RepTar|TargetRank|TargetScan
DIP2B	Q9P265		hsa-miR-141-3p	0.857518939649384	19	Very High	BCmicrO|Cupid|DIANA|ElMMo3|MBStar|MAMI|microrna.org|MirAncesTar|miRcode|mirCoX|miRDB|MirMAP|MirTar|miRTar2GO|Mirza-G|PACCMIT|RepTar|TargetRank|TargetScan
LEMD3	Q9Y2U8		hsa-miR-19b-3p	0.857291906842547	15	Very High	BCmicrO|CoMeTa|Cupid|DIANA|ElMMo3|MBStar|MAMI|MirAncesTar|MirMAP|miRTar2GO|Mirza-G|MultiMiTar|PicTar|RepTar|TargetScan
SCHIP1	Q9P0W5		hsa-miR-196a-5p	0.857288242948352	19	Very High	BCmicrO|BiTargeting|CoMeTa|Cupid|DIANA|ElMMo3|MBStar|MAMI|microrna.org|MirAncesTar|miRDB|MirMAP|MirTar|Mirza-G|PACCMIT|PicTar|RepTar|RNAhybrid|TargetScan
TSC22D1	Q15714		hsa-miR-200b-3p	0.857248738359861	18	Very High	BCmicrO|CoMeTa|Cupid|DIANA|ElMMo3|MBStar|MAMI|microrna.org|MirAncesTar|mirbase|MirMAP|MirTar|Mirza-G|PACCMIT|RepTar|RNAhybrid|TargetRank|TargetScan
SEMA3A	Q14563		hsa-miR-16-5p	0.857218079020953	20	Very High	BCmicrO|BiTargeting|CoMeTa|Cupid|DIANA|ElMMo3|MBStar|microrna.org|MirAncesTar|miRcode|miRDB|MirMAP|MirTar|Mirza-G|MultiMiTar|PACCMIT|RepTar|RNAhybrid|TargetRank|TargetScan
GRSF1	Q12849		hsa-miR-19b-3p	0.857148169126958	20	Very High	BCmicrO|CoMeTa|Cupid|DIANA|ElMMo3|MBStar|MAMI|microrna.org|MirAncesTar|miRDB|MirMAP|MirTar|miRTar2GO|Mirza-G|MultiMiTar|PACCMIT|RepTar|RNAhybrid|TargetRank|TargetScan
CRKL	P46109		hsa-miR-200c-3p	0.857047899667615	18	Very High	BCmicrO|CoMeTa|DIANA|ElMMo3|MBStar|MAMI|microrna.org|MirAncesTar|mirbase|miRDB|MirMAP|MirTar|miRTar2GO|Mirza-G|PACCMIT|RNAhybrid|TargetRank|TargetScan
BORCS6	Q96GS4		hsa-miR-16-5p	0.857015821346488	21	Very High	BCmicrO|BiTargeting|CoMeTa|Cupid|DIANA|ElMMo3|MBStar|MAMI|microrna.org|MirAncesTar|mirbase|miRcode|miRDB|MirMAP|MirTar|MultiMiTar|PACCMIT|RepTar|RNAhybrid|TargetRank|TargetScan
PTPN21	Q16825		hsa-miR-200c-3p	0.856998766755649	19	Very High	BCmicrO|BiTargeting|CoMeTa|Cupid|DIANA|ElMMo3|MBStar|microrna.org|MirAncesTar|miRDB|MirMAP|MirTar|miRTar2GO|Mirza-G|PACCMIT|RepTar|RNAhybrid|TargetRank|TargetScan
TESK2	Q96S53		hsa-miR-19b-3p	0.856915577638458	16	Very High	BCmicrO|CoMeTa|Cupid|DIANA|ElMMo3|MAMI|microrna.org|MirAncesTar|miRDB|MirMAP|miRTar2GO|Mirza-G|PicTar|RepTar|RNAhybrid|TargetScan
CDR2	Q01850		hsa-miR-200c-3p	0.856723597833171	18	Very High	BCmicrO|CoMeTa|Cupid|DIANA|ElMMo3|GenMir++|MBStar|MAMI|microrna.org|MirAncesTar|mirbase|miRDB|MirMAP|MirTar|Mirza-G|RepTar|RNAhybrid|TargetScan
PRKACB	P22694		hsa-miR-200c-3p	0.856654751038297	20	Very High	BCmicrO|BiTargeting|CoMeTa|Cupid|DIANA|ElMMo3|MBStar|MAMI|microrna.org|MirAncesTar|miRDB|MirMAP|MirTar|miRTar2GO|Mirza-G|PACCMIT|RepTar|RNAhybrid|TargetRank|TargetScan
HMG20A	Q9NP66		hsa-miR-200a-3p	0.856480432154945	22	Very High	BCmicrO|BiTargeting|CoMeTa|Cupid|DIANA|ElMMo3|MBStar|MAMI|microrna.org|MirAncesTar|mirbase|miRcode|miRDB|MirMAP|MirTar|miRTar2GO|Mirza-G|PACCMIT|RepTar|RNAhybrid|TargetRank|TargetScan
AP1S2	P56377		hsa-miR-200c-3p	0.856442535889696	17	Very High	BCmicrO|CoMeTa|Cupid|DIANA|ElMMo3|MAMI|microrna.org|MirAncesTar|mirbase|miRDB|MirMAP|MirTar|Mirza-G|RepTar|RNAhybrid|TargetRank|TargetScan
TNRC6A	Q8NDV7		hsa-miR-19b-3p	0.856337318942396	18	Very High	BCmicrO|Cupid|DIANA|ElMMo3|MBStar|MAMI|microrna.org|MirAncesTar|miRDB|MirMAP|miRTar2GO|Mirza-G|MultiMiTar|PACCMIT|PicTar|RepTar|RNAhybrid|TargetScan
PKD1	P98161		hsa-miR-200b-3p	0.85631703078024	18	Very High	BCmicrO|CoMeTa|Cupid|ElMMo3|GenMir++|MBStar|MAMI|microrna.org|MirAncesTar|mirbase|MirMAP|MirTar|miRTar2GO|PACCMIT|RepTar|RNAhybrid|TargetRank|TargetScan
ARPC5	O15511		hsa-miR-200a-3p	0.856282548177733	20	Very High	BCmicrO|CoMeTa|Cupid|DIANA|ElMMo3|MBStar|MAMI|microrna.org|MirAncesTar|miRcode|miRDB|MirMAP|MirTar|miRTar2GO|Mirza-G|PACCMIT|RepTar|RNA22|RNAhybrid|TargetRank
ZBTB34	Q8NCN2		hsa-miR-16-5p	0.856218316884928	17	Very High	BCmicrO|BiTargeting|Cupid|DIANA|ElMMo3|microrna.org|MirAncesTar|miRcode|miRDB|MirMAP|MirTar|miRTar2GO|Mirza-G|PACCMIT|RepTar|TargetRank|TargetScan
KCNAB1	Q14722		hsa-miR-16-5p	0.856098095372345	21	Very High	BCmicrO|BiTargeting|CoMeTa|Cupid|DIANA|ElMMo3|MBStar|MAMI|microrna.org|MirAncesTar|mirbase|miRcode|miRDB|MirMAP|Mirza-G|MultiMiTar|PACCMIT|PicTar|RepTar|RNAhybrid|TargetScan
UBE2W	Q96B02		hsa-miR-200b-3p	0.856058496021972	19	Very High	BCmicrO|CoMeTa|Cupid|DIANA|ElMMo3|MBStar|MAMI|microrna.org|MirAncesTar|miRDB|MirMAP|MirTar|miRTar2GO|Mirza-G|PACCMIT|RepTar|RNAhybrid|TargetRank|TargetScan
CHD9	Q3L8U1		hsa-miR-16-5p	0.856045750759009	17	Very High	BCmicrO|CoMeTa|Cupid|DIANA|ElMMo3|MAMI|microrna.org|MirAncesTar|miRcode|MirMAP|miRTar2GO|Mirza-G|MultiMiTar|PicTar|RepTar|RNAhybrid|TargetScan
ARFGAP2	Q8N6H7		hsa-miR-16-5p	0.856010634020597	20	Very High	BCmicrO|BiTargeting|CoMeTa|DIANA|ElMMo3|MAMI|microrna.org|MirAncesTar|miRcode|miRDB|MirMAP|MirTar|miRTar2GO|Mirza-G|MultiMiTar|PACCMIT|RepTar|RNAhybrid|TargetRank|TargetScan
USP25	Q9UHP3		hsa-miR-200c-3p	0.8558597546487	21	Very High	BCmicrO|BiTargeting|CoMeTa|Cupid|DIANA|ElMMo3|MBStar|MAMI|microrna.org|MirAncesTar|mirbase|miRDB|MirMAP|MirSNP|MirTar|miRTar2GO|Mirza-G|RepTar|RNAhybrid|TargetRank|TargetScan
MYBL1	P10243		hsa-miR-141-3p	0.855826130715082	18	Very High	BCmicrO|CoMeTa|Cupid|DIANA|ElMMo3|microrna.org|MirAncesTar|miRcode|mirCoX|miRDB|MirMAP|MirTar|miRTar2GO|Mirza-G|PACCMIT|RepTar|TargetRank|TargetScan
DLG5	Q8TDM6		hsa-miR-19b-3p	0.855823992623428	19	Very High	BCmicrO|CoMeTa|Cupid|DIANA|ElMMo3|MAMI|microrna.org|MirAncesTar|miRDB|MirMAP|MirSNP|miRTar2GO|Mirza-G|MultiMiTar|PACCMIT|RepTar|RNAhybrid|TargetRank|TargetScan
SIPA1L2	Q9P2F8		hsa-miR-200a-3p	0.855751112193295	17	Very High	BCmicrO|Cupid|DIANA|ElMMo3|MAMI|microrna.org|MirAncesTar|miRcode|miRDB|MirMAP|MirTar|Mirza-G|PicTar|RepTar|RNAhybrid|TargetRank|TargetScan
SYT4	Q9H2B2		hsa-miR-200a-3p	0.855634376810091	18	Very High	BCmicrO|Cupid|DIANA|ElMMo3|MBStar|MAMI|microrna.org|MirAncesTar|miRcode|miRDB|MirMAP|Mirza-G|PACCMIT|PicTar|RepTar|RNAhybrid|TargetRank|TargetScan
KPNA4	O00629		hsa-miR-19b-3p	0.855513069120708	18	Very High	BCmicrO|CoMeTa|Cupid|DIANA|ElMMo3|MBStar|microrna.org|MirAncesTar|miRDB|MirMAP|MirSNP|Mirza-G|MultiMiTar|PACCMIT|PicTar|RepTar|TargetRank|TargetScan
RNF138	Q8WVD3		hsa-miR-16-5p	0.855413891986716	18	Very High	BCmicrO|CoMeTa|DIANA|ElMMo3|MBStar|MAMI|microrna.org|MirAncesTar|miRcode|miRDB|MirMAP|MirTar|miRTar2GO|Mirza-G|MultiMiTar|PACCMIT|TargetRank|TargetScan
UBE2Q1	Q7Z7E8		hsa-miR-16-5p	0.855326264876539	18	Very High	BCmicrO|CoMeTa|DIANA|ElMMo3|MBStar|MAMI|microrna.org|MirAncesTar|miRcode|miRDB|MirMAP|MirTar|Mirza-G|MultiMiTar|RepTar|RNAhybrid|TargetRank|TargetScan
PSIP1	O75475		hsa-miR-200c-3p	0.855323032878735	20	Very High	BCmicrO|BiTargeting|CoMeTa|Cupid|DIANA|ElMMo3|MBStar|MAMI|microrna.org|MirAncesTar|mirbase|miRDB|MirMAP|MirTar|Mirza-G|PACCMIT|RepTar|RNAhybrid|TargetRank|TargetScan
DOCK4	Q8N1I0		hsa-miR-200a-3p	0.855259352679697	20	Very High	BCmicrO|CoMeTa|Cupid|DIANA|ElMMo3|MBStar|MAMI|microrna.org|MirAncesTar|miRcode|miRDB|MirMAP|MirTar|miRTar2GO|Mirza-G|PACCMIT|RepTar|RNAhybrid|TargetRank|TargetScan
CITED2	Q99967		hsa-miR-200b-3p	0.855233881064858	18	Very High	BCmicrO|CoMeTa|Cupid|DIANA|ElMMo3|GenMir++|MBStar|MAMI|microrna.org|MirAncesTar|miRDB|MirMAP|MirTar|Mirza-G|PACCMIT|RNAhybrid|TargetRank|TargetScan
RTF1	Q92541		hsa-miR-16-5p	0.855198548070695	18	Very High	BCmicrO|CoMeTa|Cupid|DIANA|ElMMo3|MBStar|MAMI|microrna.org|MirAncesTar|miRcode|miRDB|MirMAP|Mirza-G|MultiMiTar|PACCMIT|PicTar|RepTar|TargetRank
UBE2W	Q96B02		hsa-miR-200c-3p	0.855156486210175	19	Very High	BCmicrO|CoMeTa|Cupid|DIANA|ElMMo3|MBStar|MAMI|microrna.org|MirAncesTar|miRDB|MirMAP|MirTar|miRTar2GO|Mirza-G|PACCMIT|RepTar|RNAhybrid|TargetRank|TargetScan
DDX3Y	O15523		hsa-miR-19b-3p	0.855111917861126	19	Very High	BCmicrO|CoMeTa|Cupid|DIANA|ElMMo3|MBStar|MAMI|microrna.org|MirAncesTar|miRDB|MirMAP|MirTar|miRTar2GO|Mirza-G|MultiMiTar|PACCMIT|RNAhybrid|TargetRank|TargetScan
FOXA1	P55317		hsa-miR-194-5p	0.855109472463767	21	Very High	BCmicrO|CoMeTa|Cupid|DIANA|ElMMo3|GenMir++|MBStar|MAMI|MirAncesTar|miRcode|miRDB|MirMAP|MirTar|miRTar2GO|Mirza-G|MultiMiTar|PACCMIT|RepTar|RNAhybrid|TargetRank|TargetScan
ZER1	Q7Z7L7		hsa-miR-19b-3p	0.855066705794395	16	Very High	BCmicrO|CoMeTa|Cupid|DIANA|ElMMo3|microrna.org|MirAncesTar|miRDB|MirMAP|Mirza-G|MultiMiTar|PicTar|RepTar|RNAhybrid|TargetRank|TargetScan
VMP1	Q96GC9		hsa-miR-19b-3p	0.855013018527183	17	Very High	BCmicrO|CoMeTa|Cupid|DIANA|ElMMo3|MAMI|microrna.org|MirAncesTar|miRDB|MirMAP|miRTar2GO|Mirza-G|MultiMiTar|RepTar|RNAhybrid|TargetRank|TargetScan
DOCK4	Q8N1I0		hsa-miR-141-3p	0.854984929254933	20	Very High	BCmicrO|CoMeTa|Cupid|DIANA|ElMMo3|MBStar|microrna.org|MirAncesTar|miRcode|mirCoX|miRDB|MirMAP|MirTar|miRTar2GO|Mirza-G|PACCMIT|RepTar|RNAhybrid|TargetRank|TargetScan
NLK	Q9UBE8		hsa-miR-19b-3p	0.854964647425955	16	Very High	BCmicrO|CoMeTa|Cupid|DIANA|ElMMo3|MBStar|MAMI|microrna.org|MirMAP|miRTar2GO|Mirza-G|MultiMiTar|PicTar|RNAhybrid|TargetRank|TargetScan
PTPRZ1	P23471		hsa-miR-200c-3p	0.854950076858746	18	Very High	BCmicrO|CoMeTa|Cupid|DIANA|ElMMo3|GenMir++|MBStar|MAMI|microrna.org|MirAncesTar|mirbase|miRDB|MirMAP|MirTar|Mirza-G|RepTar|RNAhybrid|TargetRank
MEF2C	Q06413		hsa-miR-19b-3p	0.854931051577426	15	Very High	BCmicrO|CoMeTa|Cupid|DIANA|ElMMo3|MBStar|MAMI|MirAncesTar|MirMAP|Mirza-G|MultiMiTar|PicTar|RepTar|RNAhybrid|TargetScan
RANBP9	Q96S59		hsa-miR-200b-3p	0.854853880542174	18	Very High	BCmicrO|CoMeTa|Cupid|DIANA|ElMMo3|MBStar|MAMI|microrna.org|MirAncesTar|mirbase|miRDB|MirMAP|MirTar|miRTar2GO|Mirza-G|RepTar|TargetRank|TargetScan
KMT2C	Q8NEZ4		hsa-miR-16-5p	0.854845511894403	19	Very High	BCmicrO|BiTargeting|Cupid|DIANA|ElMMo3|MAMI|microrna.org|MirAncesTar|miRcode|miRDB|MirMAP|miRTar2GO|Mirza-G|MultiMiTar|PACCMIT|RepTar|RNAhybrid|TargetRank|TargetScan
PSIP1	O75475		hsa-miR-200b-3p	0.854829224548482	19	Very High	BCmicrO|CoMeTa|Cupid|DIANA|ElMMo3|MBStar|MAMI|microrna.org|MirAncesTar|mirbase|miRDB|MirMAP|MirTar|Mirza-G|PACCMIT|RepTar|RNAhybrid|TargetRank|TargetScan
FRY	Q5TBA9		hsa-miR-16-5p	0.854774924248209	16	Very High	BCmicrO|CoMeTa|Cupid|DIANA|ElMMo3|MBStar|MAMI|microrna.org|MirAncesTar|miRcode|MirMAP|Mirza-G|MultiMiTar|PicTar|RNAhybrid|TargetScan
CBX1	P83916		hsa-miR-19b-3p	0.854689435450265	18	Very High	BCmicrO|CoMeTa|Cupid|DIANA|ElMMo3|GenMir++|MBStar|MAMI|microrna.org|MirAncesTar|miRDB|MirMAP|miRTar2GO|Mirza-G|MultiMiTar|PACCMIT|RepTar|RNAhybrid
BAP1	Q92560		hsa-miR-200c-3p	0.854645289207484	21	Very High	BCmicrO|BiTargeting|CoMeTa|Cupid|DIANA|ElMMo3|MBStar|MAMI|microrna.org|MirAncesTar|mirbase|miRDB|MirMAP|MirTar|miRTar2GO|Mirza-G|PACCMIT|RepTar|RNAhybrid|TargetRank|TargetScan
MBNL1	Q9NR56		hsa-miR-141-3p	0.854378478867143	20	Very High	BCmicrO|CoMeTa|Cupid|DIANA|ElMMo3|MBStar|microrna.org|MirAncesTar|miRcode|mirCoX|miRDB|MirMAP|MirTar|miRTar2GO|Mirza-G|PACCMIT|RepTar|RNAhybrid|TargetRank|TargetScan
ITPKB	P27987		hsa-miR-19b-3p	0.854355203832031	18	Very High	BCmicrO|BiTargeting|CoMeTa|DIANA|ElMMo3|MAMI|MirAncesTar|miRDB|MirMAP|miRTar2GO|Mirza-G|MultiMiTar|PicTar|RepTar|RNA22|RNAhybrid|TargetRank|TargetScan
PCDHA11	Q9Y5I1		hsa-miR-19b-3p	0.854348596829358	15	Very High	BCmicrO|DIANA|ElMMo3|MBStar|MAMI|microrna.org|MirAncesTar|miRDB|MirMAP|MirTar|miRTar2GO|Mirza-G|MultiMiTar|PicTar|TargetScan
KIT	P10721		hsa-miR-19b-3p	0.854184579528309	17	Very High	BCmicrO|CoMeTa|Cupid|DIANA|ElMMo3|MBStar|MAMI|microrna.org|MirAncesTar|miRDB|MirMAP|miRTar2GO|Mirza-G|MultiMiTar|PicTar|RNAhybrid|TargetScan
ASF1A	Q9Y294		hsa-miR-200b-3p	0.853954452593953	19	Very High	BCmicrO|BiTargeting|CoMeTa|DIANA|ElMMo3|MBStar|MAMI|microrna.org|MirAncesTar|mirbase|miRDB|MirMAP|MirTar|Mirza-G|PACCMIT|RepTar|RNAhybrid|TargetRank|TargetScan
UBE2G1	P62253		hsa-miR-335-5p	0.853888772813751	21	Very High	BCmicrO|BiTargeting|CoMeTa|Cupid|DIANA|ElMMo3|MBStar|MAMI|microrna.org|MirAncesTar|miRDB|MirMAP|MirSNP|miRTar2GO|Mirza-G|MultiMiTar|PACCMIT|RepTar|RNAhybrid|TargetRank|TargetScan
PAX3	P23760		hsa-miR-199a-5p	0.853850801217459	20	Very High	BCmicrO|CoMeTa|Cupid|DIANA|ElMMo3|MBStar|MAMI|microrna.org|MirAncesTar|miRDB|MirMAP|MirSNP|MirTar|Mirza-G|MultiMiTar|PicTar|RepTar|RNAhybrid|TargetRank|TargetScan
ARFIP1	P53367		hsa-miR-19b-3p	0.853815033426861	18	Very High	BCmicrO|CoMeTa|Cupid|DIANA|ElMMo3|MBStar|microrna.org|MirAncesTar|miRDB|MirMAP|MirTar|miRTar2GO|Mirza-G|MultiMiTar|RepTar|RNAhybrid|TargetRank|TargetScan
PEX5L	Q8IYB4		hsa-miR-19b-3p	0.853767127164107	19	Very High	BCmicrO|CoMeTa|Cupid|DIANA|ElMMo3|MBStar|microrna.org|MirAncesTar|miRDB|MirMAP|miRTar2GO|Mirza-G|MultiMiTar|PACCMIT|PicTar|RepTar|RNAhybrid|TargetRank|TargetScan
CPEB4	Q17RY0		hsa-miR-19b-3p	0.853710423941744	17	Very High	BCmicrO|Cupid|DIANA|ElMMo3|MBStar|MAMI|microrna.org|MirAncesTar|miRDB|MirMAP|miRTar2GO|MultiMiTar|PACCMIT|PicTar|RepTar|RNAhybrid|TargetScan
MFSD6	Q6ZSS7		hsa-miR-19b-3p	0.85365425482825	19	Very High	BCmicrO|CoMeTa|Cupid|DIANA|ElMMo3|MAMI|microrna.org|MirAncesTar|miRDB|MirMAP|MirTar|miRTar2GO|Mirza-G|MultiMiTar|PACCMIT|RepTar|RNAhybrid|TargetRank|TargetScan
CD47	Q08722		hsa-miR-200a-3p	0.853491589410792	20	Very High	BCmicrO|CoMeTa|Cupid|DIANA|ElMMo3|MBStar|MAMI|microrna.org|MirAncesTar|miRcode|miRDB|MirMAP|MirTar|miRTar2GO|Mirza-G|PACCMIT|RepTar|RNAhybrid|TargetRank|TargetScan
BPTF	Q12830		hsa-miR-16-5p	0.853456332598237	15	Very High	BCmicrO|CoMeTa|Cupid|DIANA|ElMMo3|MBStar|MAMI|microrna.org|MirAncesTar|miRcode|MirMAP|MultiMiTar|PicTar|RNAhybrid|TargetScan
YWHAG	P61981		hsa-miR-141-3p	0.853314835866007	18	Very High	BCmicrO|Cupid|DIANA|ElMMo3|MBStar|microrna.org|MirAncesTar|miRcode|mirCoX|miRDB|MirMAP|MirTar|miRTar2GO|Mirza-G|PACCMIT|RepTar|TargetRank|TargetScan
STK39	Q9UEW8		hsa-miR-19b-3p	0.85328032695562	16	Very High	BCmicrO|CoMeTa|Cupid|DIANA|ElMMo3|MBStar|MAMI|microrna.org|MirAncesTar|MirMAP|miRTar2GO|MultiMiTar|PicTar|RepTar|RNAhybrid|TargetScan
FNDC3B	Q53EP0		hsa-miR-200c-3p	0.853221166660409	20	Very High	BCmicrO|CoMeTa|Cupid|DIANA|ElMMo3|MBStar|MAMI|microrna.org|MirAncesTar|miRDB|MirMAP|MirSNP|MirTar|miRTar2GO|Mirza-G|PACCMIT|RepTar|RNAhybrid|TargetRank|TargetScan
ARHGAP5	Q13017		hsa-miR-16-5p	0.853171819887584	20	Very High	BCmicrO|BiTargeting|CoMeTa|Cupid|DIANA|ElMMo3|MBStar|MirAncesTar|miRcode|miRDB|MirMAP|MirTar|miRTar2GO|Mirza-G|MultiMiTar|PACCMIT|RepTar|RNAhybrid|TargetRank|TargetScan
FBXO33	Q7Z6M2		hsa-miR-16-5p	0.853066574200193	16	Very High	BCmicrO|Cupid|DIANA|ElMMo3|MBStar|MAMI|microrna.org|MirAncesTar|miRcode|MirMAP|MultiMiTar|PicTar|RepTar|RNAhybrid|TargetRank|TargetScan
UBE4A	Q14139		hsa-miR-16-5p	0.852974313237398	19	Very High	BCmicrO|CoMeTa|DIANA|ElMMo3|MBStar|MAMI|microrna.org|MirAncesTar|miRcode|miRDB|MirMAP|MirTar|miRTar2GO|Mirza-G|MultiMiTar|RepTar|RNAhybrid|TargetRank|TargetScan
SEMA6D	Q8NFY4		hsa-miR-200c-3p	0.852914391116217	19	Very High	BCmicrO|CoMeTa|Cupid|DIANA|ElMMo3|MBStar|MAMI|microrna.org|MirAncesTar|mirbase|miRDB|MirMAP|MirTar|miRTar2GO|Mirza-G|PACCMIT|RNAhybrid|TargetRank|TargetScan
FERMT2	Q96AC1		hsa-miR-200c-3p	0.852791608386424	19	Very High	BCmicrO|CoMeTa|Cupid|DIANA|ElMMo3|GenMir++|MBStar|MAMI|microrna.org|MirAncesTar|miRDB|MirMAP|MirTar|miRTar2GO|Mirza-G|RepTar|RNAhybrid|TargetRank|TargetScan
XPO7	Q9UIA9		hsa-miR-16-5p	0.852776037345322	19	Very High	BCmicrO|CoMeTa|Cupid|DIANA|ElMMo3|microrna.org|MirAncesTar|miRcode|miRDB|MirMAP|MirTar|miRTar2GO|Mirza-G|MultiMiTar|PACCMIT|RepTar|RNAhybrid|TargetRank|TargetScan
WDFY3	Q8IZQ1		hsa-miR-200a-3p	0.852633446577194	20	Very High	BCmicrO|CoMeTa|Cupid|DIANA|ElMMo3|MBStar|MAMI|microrna.org|MirAncesTar|miRcode|miRDB|MirMAP|MirSNP|MirTar|miRTar2GO|Mirza-G|PACCMIT|RepTar|TargetRank|TargetScan
PCDHA12	Q9UN75		hsa-miR-19b-3p	0.852614403543748	14	Very High	BCmicrO|ElMMo3|MBStar|MAMI|microrna.org|MirAncesTar|miRDB|MirMAP|MirTar|miRTar2GO|Mirza-G|MultiMiTar|PicTar|TargetScan
FAM8A1	Q9UBU6		hsa-miR-200b-3p	0.852582947048735	18	Very High	BCmicrO|CoMeTa|DIANA|ElMMo3|MBStar|MAMI|microrna.org|MirAncesTar|miRDB|MirMAP|MirSNP|MirTar|miRTar2GO|Mirza-G|MultiMiTar|PACCMIT|TargetRank|TargetScan
PCDHA13	Q9Y5I0		hsa-miR-19b-3p	0.852569269520997	14	Very High	BCmicrO|ElMMo3|MBStar|MAMI|microrna.org|MirAncesTar|miRDB|MirMAP|MirTar|miRTar2GO|Mirza-G|MultiMiTar|PicTar|TargetScan
CAMK2G	Q13555		hsa-miR-194-5p	0.852391138661032	12	Very High	BCmicrO|CoMeTa|Cupid|DIANA|ElMMo3|GenMir++|MAMI|miRcode|MirMAP|PicTar|RNAhybrid|TargetScan
NAMPT	P43490		hsa-miR-200a-3p	0.852352093816714	18	Very High	BCmicrO|CoMeTa|Cupid|DIANA|ElMMo3|GenMir++|MAMI|microrna.org|MirAncesTar|miRcode|miRDB|MirMAP|MirTar|Mirza-G|PACCMIT|RepTar|RNAhybrid|TargetRank
FAM8A1	Q9UBU6		hsa-miR-200c-3p	0.852331268910474	18	Very High	BCmicrO|CoMeTa|DIANA|ElMMo3|MBStar|MAMI|microrna.org|MirAncesTar|miRDB|MirMAP|MirSNP|MirTar|miRTar2GO|Mirza-G|MultiMiTar|PACCMIT|TargetRank|TargetScan
FBXW7	Q969H0		hsa-miR-200b-3p	0.852280950350285	20	Very High	BCmicrO|CoMeTa|Cupid|DIANA|ElMMo3|MBStar|microrna.org|MirAncesTar|mirbase|miRDB|MirMAP|MirSNP|MirTar|miRTar2GO|Mirza-G|PACCMIT|RepTar|RNAhybrid|TargetRank|TargetScan
DDX5	P17844		hsa-miR-141-3p	0.85217520263459	19	Very High	BCmicrO|CoMeTa|Cupid|DIANA|ElMMo3|MAMI|microrna.org|MirAncesTar|mirbase|miRcode|mirCoX|miRDB|MirMAP|miRTar2GO|Mirza-G|PACCMIT|RepTar|RNAhybrid|TargetScan
RANBP9	Q96S59		hsa-miR-200c-3p	0.852173848081568	18	Very High	BCmicrO|CoMeTa|Cupid|DIANA|ElMMo3|MBStar|MAMI|microrna.org|MirAncesTar|mirbase|miRDB|MirMAP|MirTar|miRTar2GO|Mirza-G|RepTar|TargetRank|TargetScan
CLDN12	P56749		hsa-miR-16-5p	0.852021041473051	20	Very High	BCmicrO|Cupid|DIANA|ElMMo3|MBStar|MAMI|microrna.org|MirAncesTar|miRcode|miRDB|MirMAP|MirSNP|MirTar|Mirza-G|MultiMiTar|PACCMIT|PITA|RepTar|TargetRank|TargetScan
YPEL5	P62699		hsa-miR-141-3p	0.851955349853134	21	Very High	BCmicrO|BiTargeting|CoMeTa|Cupid|DIANA|ElMMo3|MBStar|MAMI|microrna.org|MirAncesTar|miRcode|mirCoX|miRDB|MirMAP|MirTar|Mirza-G|PACCMIT|RepTar|RNAhybrid|TargetRank|TargetScan
ZFHX4	Q86UP3		hsa-miR-16-5p	0.851947377603299	20	Very High	BCmicrO|CoMeTa|Cupid|DIANA|ElMMo3|MBStar|microrna.org|MirAncesTar|miRcode|miRDB|MirMAP|MirTar|miRTar2GO|Mirza-G|MultiMiTar|PACCMIT|RepTar|RNAhybrid|TargetRank|TargetScan
MYBL1	P10243		hsa-miR-200a-3p	0.851880357044144	19	Very High	BCmicrO|CoMeTa|Cupid|DIANA|ElMMo3|microrna.org|MirAncesTar|mirbase|miRcode|miRDB|MirMAP|MirTar|miRTar2GO|Mirza-G|PACCMIT|RepTar|RNAhybrid|TargetRank|TargetScan
ASF1A	Q9Y294		hsa-miR-200c-3p	0.851843098541098	19	Very High	BCmicrO|BiTargeting|CoMeTa|DIANA|ElMMo3|MBStar|MAMI|microrna.org|MirAncesTar|mirbase|miRDB|MirMAP|MirTar|Mirza-G|PACCMIT|RepTar|RNAhybrid|TargetRank|TargetScan
CBLN2	Q8IUK8		hsa-miR-19b-3p	0.851820855722803	17	Very High	BCmicrO|DIANA|ElMMo3|MBStar|MAMI|microrna.org|MirAncesTar|miRDB|MirMAP|MirTar|Mirza-G|PACCMIT|PicTar|RepTar|RNAhybrid|TargetRank|TargetScan
USP32	Q8NFA0		hsa-miR-19b-3p	0.851755240990536	13	Very High	BCmicrO|CoMeTa|ElMMo3|MAMI|microrna.org|MirAncesTar|miRDB|MirTar|miRTar2GO|PACCMIT|PicTar|RepTar|RNAhybrid
TSC1	Q92574		hsa-miR-19b-3p	0.851715411905461	19	Very High	BCmicrO|CoMeTa|Cupid|DIANA|ElMMo3|MBStar|MAMI|microrna.org|MirAncesTar|miRDB|MirMAP|MirSNP|miRTar2GO|Mirza-G|MultiMiTar|RepTar|RNAhybrid|TargetRank|TargetScan
PTPRZ1	P23471		hsa-miR-200b-3p	0.851710193508228	18	Very High	BCmicrO|CoMeTa|Cupid|DIANA|ElMMo3|GenMir++|MBStar|MAMI|microrna.org|MirAncesTar|mirbase|miRDB|MirMAP|MirTar|Mirza-G|RepTar|RNAhybrid|TargetRank
ZBTB44	Q8NCP5		hsa-miR-16-5p	0.851701202893458	20	Very High	BCmicrO|BiTargeting|CoMeTa|Cupid|DIANA|ElMMo3|MBStar|MAMI|microrna.org|MirAncesTar|miRcode|miRDB|MirMAP|MirTar|miRTar2GO|Mirza-G|PACCMIT|RepTar|RNAhybrid|TargetScan
KANK1	Q14678		hsa-miR-16-5p	0.851523823042839	15	Very High	BCmicrO|CoMeTa|ElMMo3|MBStar|MAMI|microrna.org|MirAncesTar|miRcode|MirMAP|miRTar2GO|MultiMiTar|PicTar|RepTar|RNAhybrid|TargetScan
TMEM135	Q86UB9		hsa-miR-141-3p	0.851274347079713	19	Very High	BCmicrO|CoMeTa|DIANA|ElMMo3|MBStar|MAMI|microrna.org|MirAncesTar|miRcode|mirCoX|miRDB|MirMAP|MirTar|Mirza-G|PACCMIT|RepTar|RNAhybrid|TargetRank|TargetScan
SPAG9	O60271		hsa-miR-200a-3p	0.851197158124145	20	Very High	BCmicrO|BiTargeting|CoMeTa|DIANA|ElMMo3|MBStar|MAMI|microrna.org|MirAncesTar|mirbase|miRcode|miRDB|MirMAP|MirTar|Mirza-G|PACCMIT|RepTar|RNAhybrid|TargetRank|TargetScan
ZNF518A	Q6AHZ1		hsa-miR-19b-3p	0.850975455632123	16	Very High	BCmicrO|CoMeTa|ElMMo3|GenMir++|MBStar|MAMI|microrna.org|MirAncesTar|miRDB|MirTar|miRTar2GO|Mirza-G|MultiMiTar|PACCMIT|RepTar|TargetRank
CNR1	P21554		hsa-miR-19b-3p	0.850966516347874	18	Very High	BCmicrO|CoMeTa|Cupid|DIANA|ElMMo3|MBStar|MAMI|microrna.org|MirAncesTar|miRDB|MirMAP|Mirza-G|MultiMiTar|PicTar|RepTar|RNAhybrid|TargetRank|TargetScan
CLOCK	O15516		hsa-miR-16-5p	0.850852718931711	20	Very High	BCmicrO|CoMeTa|Cupid|DIANA|ElMMo3|MBStar|MAMI|microrna.org|MirAncesTar|miRcode|miRDB|MirMAP|miRTar2GO|Mirza-G|MultiMiTar|PACCMIT|RepTar|RNAhybrid|TargetRank|TargetScan
TCF4	P15884		hsa-miR-141-3p	0.850745523686497	21	Very High	BCmicrO|CoMeTa|Cupid|DIANA|ElMMo3|MBStar|microrna.org|MirAncesTar|miRcode|mirCoX|miRDB|MirMAP|MirSNP|MirTar|miRTar2GO|Mirza-G|PACCMIT|RepTar|RNAhybrid|TargetRank|TargetScan
PPP6R3	Q5H9R7		hsa-miR-16-5p	0.850730311059686	18	Very High	BCmicrO|BiTargeting|CoMeTa|Cupid|DIANA|ElMMo3|MAMI|microrna.org|MirAncesTar|miRcode|miRDB|MirMAP|miRTar2GO|PACCMIT|RepTar|RNAhybrid|TargetRank|TargetScan
CITED2	Q99967		hsa-miR-200c-3p	0.850702057610123	18	Very High	BCmicrO|CoMeTa|Cupid|DIANA|ElMMo3|GenMir++|MBStar|MAMI|microrna.org|MirAncesTar|miRDB|MirMAP|MirTar|Mirza-G|PACCMIT|RNAhybrid|TargetRank|TargetScan
DENND6A	Q8IWF6		hsa-miR-16-5p	0.85069594549211	18	Very High	BCmicrO|Cupid|DIANA|ElMMo3|MBStar|MAMI|microrna.org|MirAncesTar|miRcode|miRDB|MirMAP|MirTar|miRTar2GO|Mirza-G|MultiMiTar|PACCMIT|RepTar|TargetScan
NDN	Q99608		hsa-miR-200b-3p	0.850601611442298	18	Very High	BCmicrO|BiTargeting|CoMeTa|Cupid|DIANA|ElMMo3|GenMir++|MAMI|microrna.org|MirAncesTar|mirbase|miRDB|MirMAP|Mirza-G|PACCMIT|RepTar|TargetRank|TargetScan
RAP2A	P10114		hsa-miR-10b-5p	0.850556002055619	19	Very High	BCmicrO|BiTargeting|CoMeTa|Cupid|DIANA|ElMMo3|MAMI|microrna.org|MirAncesTar|mirbase|miRDB|MirMAP|Mirza-G|PACCMIT|PicTar|RepTar|RNAhybrid|TargetRank|TargetScan
CCDC6	Q16204		hsa-miR-141-3p	0.850473567607684	20	Very High	BCmicrO|CoMeTa|Cupid|DIANA|ElMMo3|MBStar|microrna.org|MirAncesTar|miRcode|mirCoX|miRDB|MirMAP|MirTar|miRTar2GO|Mirza-G|MultiMiTar|PACCMIT|RepTar|TargetRank|TargetScan
SOX5	P35711		hsa-miR-16-5p	0.850331092944654	16	Very High	BCmicrO|CoMeTa|DIANA|ElMMo3|MBStar|MAMI|MirAncesTar|miRcode|MirMAP|miRTar2GO|Mirza-G|MultiMiTar|PicTar|RepTar|RNAhybrid|TargetScan
PAFAH1B2	P68402		hsa-miR-200a-3p	0.850285299810765	16	Very High	BCmicrO|CoMeTa|DIANA|ElMMo3|GenMir++|MAMI|microrna.org|MirAncesTar|miRcode|MirMAP|miRTar2GO|PACCMIT|PicTar|RepTar|RNAhybrid|TargetRank
BMT2	Q1RMZ1		hsa-miR-19b-3p	0.850251140804877	19	Very High	BCmicrO|Cupid|DIANA|ElMMo3|MBStar|MAMI|microrna.org|MirAncesTar|mirbase|miRDB|MirMAP|miRTar2GO|Mirza-G|MultiMiTar|PACCMIT|RepTar|RNAhybrid|TargetRank|TargetScan
MNT	Q99583		hsa-miR-16-5p	0.850241327292665	19	Very High	BCmicrO|BiTargeting|CoMeTa|Cupid|DIANA|ElMMo3|MAMI|MirAncesTar|miRcode|miRDB|MirMAP|miRTar2GO|Mirza-G|MultiMiTar|PACCMIT|PITA|RNAhybrid|TargetRank|TargetScan
FAM133B	Q5BKY9		hsa-miR-16-5p	0.850218263203295	19	Very High	BCmicrO|BiTargeting|Cupid|DIANA|ElMMo3|MBStar|MAMI|microrna.org|MirAncesTar|miRcode|miRDB|MirMAP|Mirza-G|MultiMiTar|PITA|RepTar|RNAhybrid|TargetRank|TargetScan
GSKIP	Q9P0R6		hsa-miR-19b-3p	0.850171963837487	19	Very High	BCmicrO|Cupid|DIANA|ElMMo3|MBStar|MAMI|microrna.org|MirAncesTar|miRDB|MirMAP|MirTar|miRTar2GO|Mirza-G|MultiMiTar|PACCMIT|RepTar|RNAhybrid|TargetRank|TargetScan
SPOCK1	Q08629		hsa-miR-19b-3p	0.850040986350455	18	Very High	BCmicrO|CoMeTa|Cupid|DIANA|ElMMo3|MBStar|microrna.org|MirAncesTar|mirbase|miRDB|MirMAP|MirTar|miRTar2GO|Mirza-G|MultiMiTar|RepTar|TargetRank|TargetScan
FBXO33	Q7Z6M2		hsa-miR-200b-3p	0.84996950706822	17	Very High	BCmicrO|Cupid|DIANA|ElMMo3|MBStar|MAMI|microrna.org|MirAncesTar|miRDB|MirMAP|MirTar|miRTar2GO|Mirza-G|PACCMIT|RNAhybrid|TargetRank|TargetScan
MYT1L	Q9UL68		hsa-miR-141-3p	0.84985655329918	21	Very High	BCmicrO|BiTargeting|CoMeTa|Cupid|DIANA|ElMMo3|MBStar|MAMI|microrna.org|MirAncesTar|miRcode|mirCoX|miRDB|MirMAP|MirTar|Mirza-G|PACCMIT|RepTar|RNAhybrid|TargetRank|TargetScan
FAM91A1	Q658Y4		hsa-miR-16-5p	0.849838720807983	18	Very High	BCmicrO|BiTargeting|Cupid|DIANA|ElMMo3|microrna.org|MirAncesTar|mirbase|miRcode|miRDB|MirMAP|miRTar2GO|Mirza-G|MultiMiTar|PACCMIT|RNAhybrid|TargetRank|TargetScan
FBXW7	Q969H0		hsa-miR-200c-3p	0.849784245115488	20	Very High	BCmicrO|BiTargeting|CoMeTa|Cupid|DIANA|ElMMo3|MBStar|microrna.org|MirAncesTar|mirbase|miRDB|MirMAP|MirTar|miRTar2GO|Mirza-G|PACCMIT|RepTar|RNAhybrid|TargetRank|TargetScan
MED26	O95402		hsa-miR-16-5p	0.849744694835047	19	Very High	BCmicrO|CoMeTa|Cupid|DIANA|ElMMo3|MBStar|microrna.org|MirAncesTar|miRcode|miRDB|MirMAP|MirTar|miRTar2GO|Mirza-G|MultiMiTar|PACCMIT|RNAhybrid|TargetRank|TargetScan
RANBP10	Q6VN20		hsa-miR-200c-3p	0.849736734707926	18	Very High	BCmicrO|CoMeTa|Cupid|DIANA|ElMMo3|MBStar|MAMI|microrna.org|MirAncesTar|miRDB|MirMAP|MirTar|Mirza-G|PACCMIT|RepTar|RNAhybrid|TargetRank|TargetScan
IRF2BPL	Q9H1B7		hsa-miR-16-5p	0.849726629719523	17	Very High	BCmicrO|BiTargeting|Cupid|DIANA|ElMMo3|MAMI|microrna.org|MirAncesTar|miRcode|miRDB|MirMAP|miRTar2GO|Mirza-G|MultiMiTar|PicTar|RepTar|TargetScan
ANK3	Q12955		hsa-miR-200c-3p	0.849603736741491	19	Very High	BCmicrO|CoMeTa|Cupid|DIANA|ElMMo3|GenMir++|MBStar|MAMI|microrna.org|MirAncesTar|mirbase|miRDB|MirMAP|MirTar|miRTar2GO|PACCMIT|RepTar|RNAhybrid|TargetScan
NDFIP2	Q9NV92		hsa-miR-19b-3p	0.849587286769056	18	Very High	BCmicrO|DIANA|ElMMo3|MBStar|MAMI|microrna.org|MirAncesTar|mirbase|miRDB|MirMAP|MirTar|miRTar2GO|Mirza-G|MultiMiTar|PACCMIT|RNAhybrid|TargetRank|TargetScan
ADRB1	P08588		hsa-miR-19b-3p	0.849352220706169	18	Very High	BCmicrO|CoMeTa|Cupid|DIANA|ElMMo3|microrna.org|MirAncesTar|miRDB|MirMAP|MirTar|miRTar2GO|Mirza-G|MultiMiTar|PACCMIT|RepTar|RNAhybrid|TargetRank|TargetScan
SUZ12	Q15022		hsa-miR-200b-3p	0.84933746943815	18	Very High	BCmicrO|CoMeTa|Cupid|DIANA|ElMMo3|MBStar|MAMI|microrna.org|MirAncesTar|mirbase|MirMAP|miRTar2GO|Mirza-G|PACCMIT|RepTar|RNAhybrid|TargetRank|TargetScan
CMPK1	P30085		hsa-miR-16-5p	0.849270471044311	17	Very High	BCmicrO|CoMeTa|DIANA|ElMMo3|MBStar|MAMI|MirAncesTar|miRcode|MirMAP|miRTar2GO|Mirza-G|MultiMiTar|PicTar|PITA|RepTar|RNAhybrid|TargetScan
HNRNPD	Q14103		hsa-miR-200c-3p	0.849251959708565	18	Very High	BCmicrO|CoMeTa|Cupid|DIANA|ElMMo3|MBStar|MAMI|microrna.org|MirAncesTar|mirbase|miRDB|MirMAP|MirTar|Mirza-G|PACCMIT|RepTar|RNAhybrid|TargetScan
SEMA6D	Q8NFY4		hsa-miR-200b-3p	0.849100783192342	18	Very High	BCmicrO|CoMeTa|Cupid|DIANA|ElMMo3|MBStar|MAMI|microrna.org|MirAncesTar|miRDB|MirMAP|MirTar|miRTar2GO|Mirza-G|PACCMIT|RNAhybrid|TargetRank|TargetScan
TTC14	Q96N46		hsa-miR-16-5p	0.849095131830521	18	Very High	BCmicrO|Cupid|DIANA|ElMMo3|MBStar|microrna.org|MirAncesTar|miRcode|miRDB|MirMAP|MirTar|miRTar2GO|Mirza-G|MultiMiTar|RepTar|RNAhybrid|TargetRank|TargetScan
TGIF1	Q15583		hsa-miR-194-5p	0.849050193979405	19	Very High	BCmicrO|BiTargeting|CoMeTa|Cupid|DIANA|ElMMo3|GenMir++|MBStar|MAMI|MirAncesTar|miRcode|miRDB|MirMAP|miRTar2GO|Mirza-G|MultiMiTar|PACCMIT|RNAhybrid|TargetScan
MDFIC	Q9P1T7		hsa-miR-19b-3p	0.849012940802407	22	Very High	BCmicrO|BiTargeting|CoMeTa|Cupid|DIANA|ElMMo3|MBStar|MAMI|microrna.org|MirAncesTar|miRDB|MirMAP|MirSNP|MirTar|miRTar2GO|Mirza-G|MultiMiTar|PACCMIT|RepTar|RNAhybrid|TargetRank|TargetScan
KIF5B	P33176		hsa-miR-16-5p	0.848992896275927	17	Very High	BCmicrO|CoMeTa|Cupid|DIANA|ElMMo3|GenMir++|MBStar|MAMI|microrna.org|MirAncesTar|miRcode|miRDB|MirMAP|miRTar2GO|Mirza-G|PACCMIT|PITA
PKIA	P61925		hsa-miR-200c-3p	0.848938412079509	18	Very High	BCmicrO|CoMeTa|Cupid|DIANA|ElMMo3|GenMir++|MBStar|MAMI|microrna.org|MirAncesTar|miRDB|MirMAP|Mirza-G|PACCMIT|RepTar|RNAhybrid|TargetRank|TargetScan
NLK	Q9UBE8		hsa-miR-199a-5p	0.848885003440724	18	Very High	BCmicrO|CoMeTa|Cupid|DIANA|ElMMo3|MAMI|microrna.org|MirAncesTar|miRDB|MirMAP|miRTar2GO|Mirza-G|MultiMiTar|PACCMIT|PicTar|RNAhybrid|TargetRank|TargetScan
NR3C1	P04150		hsa-miR-200b-3p	0.848778625742478	19	Very High	BCmicrO|CoMeTa|Cupid|DIANA|ElMMo3|MBStar|MAMI|microrna.org|MirAncesTar|miRDB|MirMAP|MirTar|miRTar2GO|Mirza-G|PACCMIT|RepTar|RNAhybrid|TargetRank|TargetScan
SEPT2	Q15019		hsa-miR-16-5p	0.848769936869179	20	Very High	BCmicrO|CoMeTa|Cupid|DIANA|ElMMo3|MBStar|MAMI|microrna.org|MirAncesTar|miRcode|miRDB|MirMAP|MirTar|Mirza-G|MultiMiTar|PACCMIT|RepTar|RNAhybrid|TargetRank|TargetScan
MAPRE1	Q15691		hsa-miR-200c-3p	0.848686713009052	19	Very High	BCmicrO|CoMeTa|Cupid|DIANA|ElMMo3|MBStar|MAMI|microrna.org|MirAncesTar|mirbase|miRDB|MirMAP|MirTar|Mirza-G|PACCMIT|RepTar|RNAhybrid|TargetRank|TargetScan
YPEL2	Q96QA6		hsa-miR-200b-3p	0.848645286948026	16	Very High	BCmicrO|Cupid|DIANA|ElMMo3|MBStar|MAMI|microrna.org|MirAncesTar|miRDB|MirMAP|MirTar|Mirza-G|PACCMIT|RNAhybrid|TargetRank|TargetScan
SPTLC1	O15269		hsa-miR-16-5p	0.848545599415516	15	Very High	BCmicrO|CoMeTa|Cupid|ElMMo3|MBStar|MAMI|microrna.org|MirAncesTar|miRcode|miRDB|Mirza-G|MultiMiTar|RepTar|TargetRank|TargetScan
SNAP25	P60880		hsa-miR-200c-3p	0.848535598529823	18	Very High	BCmicrO|CoMeTa|Cupid|DIANA|ElMMo3|MBStar|MAMI|microrna.org|MirAncesTar|miRDB|MirMAP|MirTar|Mirza-G|PACCMIT|RepTar|RNAhybrid|TargetRank|TargetScan
PUM2	Q8TB72		hsa-miR-200b-3p	0.848426741428393	18	Very High	BCmicrO|CoMeTa|Cupid|DIANA|ElMMo3|MBStar|MAMI|microrna.org|MirAncesTar|miRDB|MirMAP|MirTar|miRTar2GO|Mirza-G|PACCMIT|RNAhybrid|TargetRank|TargetScan
TRPS1	Q9UHF7		hsa-miR-194-5p	0.848406019378147	17	Very High	BCmicrO|CoMeTa|DIANA|ElMMo3|MBStar|MAMI|MirAncesTar|miRcode|miRDB|MirMAP|MultiMiTar|PACCMIT|PicTar|RepTar|RNAhybrid|TargetRank|TargetScan
DLX1	P56177		hsa-miR-19b-3p	0.848394937658153	16	Very High	BCmicrO|Cupid|DIANA|ElMMo3|MBStar|MAMI|microrna.org|MirAncesTar|MirMAP|miRTar2GO|Mirza-G|MultiMiTar|PicTar|RepTar|RNAhybrid|TargetScan
ZFAND6	Q6FIF0		hsa-miR-200b-3p	0.848392511911048	17	Very High	BCmicrO|CoMeTa|Cupid|DIANA|ElMMo3|MBStar|MAMI|microrna.org|MirAncesTar|miRDB|MirMAP|MirTar|Mirza-G|PACCMIT|RNAhybrid|TargetRank|TargetScan
SEMA6D	Q8NFY4		hsa-miR-19b-3p	0.848248806656938	17	Very High	BCmicrO|CoMeTa|Cupid|DIANA|ElMMo3|MBStar|MAMI|microrna.org|MirAncesTar|MirMAP|miRTar2GO|Mirza-G|MultiMiTar|PicTar|RepTar|RNAhybrid|TargetScan
HS3ST1	O14792		hsa-miR-200c-3p	0.848172953228157	18	Very High	BCmicrO|BiTargeting|CoMeTa|Cupid|DIANA|ElMMo3|MBStar|MAMI|microrna.org|mirbase|miRDB|MirMAP|MirSNP|MirTar|Mirza-G|PACCMIT|TargetRank|TargetScan
ZBTB34	Q8NCN2		hsa-miR-200a-3p	0.848044771390314	16	Very High	BCmicrO|Cupid|DIANA|ElMMo3|microrna.org|MirAncesTar|miRcode|miRDB|MirMAP|MirTar|miRTar2GO|Mirza-G|PACCMIT|RepTar|TargetRank|TargetScan
SULF1	Q8IWU6		hsa-miR-199a-5p	0.848032299717442	20	Very High	BCmicrO|BiTargeting|CoMeTa|Cupid|DIANA|ElMMo3|MBStar|microrna.org|MirAncesTar|mirbase|miRDB|MirMAP|Mirza-G|MultiMiTar|PACCMIT|PicTar|RepTar|RNAhybrid|TargetRank|TargetScan
SNX16	P57768		hsa-miR-196b-5p	0.848008452914894	21	Very High	BiTargeting|CoMeTa|DIANA|ElMMo3|MBStar|MAMI|microrna.org|MirAncesTar|mirCoX|miRDB|MirMAP|MirTar|miRTar2GO|Mirza-G|MultiMiTar|PACCMIT|PicTar|RepTar|RNAhybrid|TargetRank|TargetScan
F3	P13726		hsa-miR-19b-3p	0.847942241381259	19	Very High	BCmicrO|CoMeTa|Cupid|DIANA|ElMMo3|MBStar|MAMI|microrna.org|MirAncesTar|miRDB|MirMAP|MirSNP|MirTar|miRTar2GO|Mirza-G|RepTar|RNAhybrid|TargetRank|TargetScan
KLF11	O14901		hsa-miR-10b-5p	0.847913884375398	17	Very High	BCmicrO|CoMeTa|Cupid|DIANA|ElMMo3|MBStar|MAMI|microrna.org|MirAncesTar|miRDB|MirMAP|MirTar|Mirza-G|PACCMIT|PicTar|RepTar|TargetScan
ZFAND5	O76080		hsa-miR-200a-3p	0.847898537775117	17	Very High	BCmicrO|CoMeTa|Cupid|DIANA|ElMMo3|MBStar|MAMI|MirAncesTar|miRcode|MirMAP|miRTar2GO|Mirza-G|PicTar|RepTar|RNAhybrid|TargetRank|TargetScan
RNF19A	Q9NV58		hsa-miR-19b-3p	0.847892375610385	20	Very High	BCmicrO|CoMeTa|Cupid|DIANA|ElMMo3|MBStar|MAMI|microrna.org|MirAncesTar|miRDB|MirMAP|MirTar|miRTar2GO|Mirza-G|MultiMiTar|PACCMIT|RepTar|RNAhybrid|TargetRank|TargetScan
ATP6V1A	P38606		hsa-miR-200a-3p	0.847802119685603	17	Very High	BCmicrO|CoMeTa|Cupid|DIANA|ElMMo3|GenMir++|MAMI|microrna.org|MirAncesTar|miRcode|miRDB|MirMAP|MirTar|miRTar2GO|Mirza-G|PACCMIT|TargetScan
USP15	Q9Y4E8		hsa-miR-196a-5p	0.84775461604405	20	Very High	BCmicrO|BiTargeting|CoMeTa|Cupid|DIANA|ElMMo3|MBStar|MAMI|microrna.org|MirAncesTar|miRDB|MirMAP|miRTar2GO|Mirza-G|MultiMiTar|PACCMIT|PicTar|RepTar|RNAhybrid|TargetScan
RUNX1	Q01196		hsa-miR-200a-3p	0.847748187950451	20	Very High	BCmicrO|BiTargeting|CoMeTa|DIANA|ElMMo3|MBStar|MAMI|microrna.org|MirAncesTar|miRcode|miRDB|MirMAP|miRTar2GO|Mirza-G|PACCMIT|PicTar|RepTar|RNAhybrid|TargetRank|TargetScan
ZFR	Q96KR1		hsa-miR-200a-3p	0.847712892528703	18	Very High	BCmicrO|CoMeTa|Cupid|DIANA|ElMMo3|MAMI|microrna.org|MirAncesTar|miRcode|miRDB|MirMAP|MirTar|Mirza-G|PACCMIT|RepTar|RNAhybrid|TargetRank|TargetScan
RPS6KA5	O75582		hsa-miR-19b-3p	0.847647126477581	21	Very High	BCmicrO|BiTargeting|CoMeTa|Cupid|DIANA|ElMMo3|MBStar|microrna.org|MirAncesTar|mirbase|miRDB|MirMAP|MirSNP|MirTar|miRTar2GO|Mirza-G|MultiMiTar|RepTar|RNAhybrid|TargetRank|TargetScan
MAPRE1	Q15691		hsa-miR-200b-3p	0.847634901513652	19	Very High	BCmicrO|BiTargeting|CoMeTa|Cupid|DIANA|ElMMo3|MBStar|MAMI|microrna.org|MirAncesTar|mirbase|miRDB|MirMAP|Mirza-G|PACCMIT|RepTar|RNAhybrid|TargetRank|TargetScan
MTMR3	Q13615		hsa-miR-16-5p	0.847561232510149	21	Very High	BCmicrO|BiTargeting|CoMeTa|Cupid|DIANA|ElMMo3|MBStar|microrna.org|MirAncesTar|miRcode|miRDB|MirMAP|MirSNP|MirTar|miRTar2GO|Mirza-G|PACCMIT|RepTar|RNAhybrid|TargetRank|TargetScan
DEK	P35659		hsa-miR-141-3p	0.847488780506768	19	Very High	BCmicrO|CoMeTa|Cupid|DIANA|ElMMo3|MBStar|microrna.org|MirAncesTar|miRcode|mirCoX|miRDB|MirMAP|MirTar|Mirza-G|PACCMIT|RepTar|RNAhybrid|TargetRank|TargetScan
LMO3	Q8TAP4		hsa-miR-141-3p	0.847420031824241	20	Very High	BCmicrO|CoMeTa|Cupid|DIANA|ElMMo3|MBStar|microrna.org|MirAncesTar|miRcode|mirCoX|miRDB|MirMAP|MirTar|miRTar2GO|Mirza-G|PACCMIT|RepTar|RNAhybrid|TargetRank|TargetScan
RANBP3	Q9H6Z4		hsa-miR-16-5p	0.847309503823421	19	Very High	BCmicrO|BiTargeting|CoMeTa|Cupid|DIANA|ElMMo3|MAMI|microrna.org|MirAncesTar|mirbase|miRcode|miRDB|MirMAP|MultiMiTar|PACCMIT|PicTar|RepTar|RNAhybrid|TargetScan
VGLL4	Q14135		hsa-miR-19b-3p	0.847261710086659	18	Very High	BCmicrO|BiTargeting|CoMeTa|DIANA|ElMMo3|MBStar|microrna.org|MirAncesTar|miRDB|MirMAP|miRTar2GO|Mirza-G|MultiMiTar|PACCMIT|PicTar|RepTar|RNAhybrid|TargetScan
STXBP5	Q5T5C0		hsa-miR-200a-3p	0.847245495677294	19	Very High	BCmicrO|BiTargeting|DIANA|ElMMo3|MBStar|MAMI|microrna.org|MirAncesTar|miRcode|miRDB|MirMAP|MirTar|Mirza-G|PACCMIT|PicTar|RepTar|RNAhybrid|TargetRank|TargetScan
EFNB2	P52799		hsa-miR-16-5p	0.847164579682494	14	Very High	BCmicrO|CoMeTa|Cupid|DIANA|ElMMo3|MBStar|MAMI|MirAncesTar|miRcode|miRDB|MirMAP|MultiMiTar|PicTar|TargetScan
HOXA9	P31269		hsa-miR-196a-5p	0.847121483831737	19	Very High	BCmicrO|CoMeTa|Cupid|DIANA|ElMMo3|MAMI|microrna.org|MirAncesTar|mirbase|miRDB|MirMAP|MirTar|Mirza-G|MultiMiTar|PACCMIT|RepTar|RNAhybrid|TargetRank|TargetScan
GALNT1	Q10472		hsa-miR-16-5p	0.847050441025539	21	Very High	BCmicrO|CoMeTa|Cupid|DIANA|ElMMo3|MBStar|MAMI|microrna.org|MirAncesTar|mirbase|miRcode|miRDB|MirMAP|MirTar|miRTar2GO|Mirza-G|MultiMiTar|PACCMIT|RepTar|RNAhybrid|TargetScan
NOG	Q13253		hsa-miR-200c-3p	0.846989736319741	17	Very High	BCmicrO|DIANA|ElMMo3|MBStar|MAMI|microrna.org|MirAncesTar|mirbase|miRDB|MirMAP|MirTar|miRTar2GO|Mirza-G|PACCMIT|RepTar|TargetRank|TargetScan
UBN2	Q6ZU65		hsa-miR-16-5p	0.846949891554283	17	Very High	BCmicrO|Cupid|DIANA|ElMMo3|MBStar|MirAncesTar|miRcode|miRDB|MirMAP|MirTar|miRTar2GO|Mirza-G|PACCMIT|RepTar|RNAhybrid|TargetRank|TargetScan
PRKCE	Q02156		hsa-miR-141-3p	0.846920059113088	19	Very High	BCmicrO|CoMeTa|Cupid|DIANA|ElMMo3|MBStar|microrna.org|MirAncesTar|miRcode|mirCoX|miRDB|MirMAP|MirTar|Mirza-G|PACCMIT|RepTar|RNAhybrid|TargetRank|TargetScan
NRAS	P01111		hsa-miR-196a-5p	0.84685831857118	21	Very High	BCmicrO|CoMeTa|Cupid|DIANA|ElMMo3|MBStar|MAMI|microrna.org|MirAncesTar|miRDB|MirMAP|MirSNP|MirTar|miRTar2GO|Mirza-G|MultiMiTar|PACCMIT|RepTar|RNA22|TargetRank|TargetScan
ATG9A	Q7Z3C6		hsa-miR-16-5p	0.846758991363408	19	Very High	BCmicrO|BiTargeting|CoMeTa|Cupid|DIANA|ElMMo3|MAMI|microrna.org|MirAncesTar|miRcode|miRDB|MirMAP|miRTar2GO|Mirza-G|MultiMiTar|PITA|RepTar|RNAhybrid|TargetScan
OSBPL11	Q9BXB4		hsa-miR-200b-3p	0.846656127959597	17	Very High	BCmicrO|CoMeTa|Cupid|DIANA|ElMMo3|MAMI|microrna.org|MirAncesTar|miRDB|MirMAP|MirTar|Mirza-G|PACCMIT|RepTar|RNAhybrid|TargetRank|TargetScan
MEIS2	O14770		hsa-miR-194-5p	0.846619765037523	17	Very High	BCmicrO|CoMeTa|DIANA|ElMMo3|MBStar|MAMI|MirAncesTar|miRcode|miRDB|MirMAP|MirTar|miRTar2GO|Mirza-G|PACCMIT|PicTar|RNAhybrid|TargetScan
PTEN	P60484		hsa-miR-19b-3p	0.846583165846086	18	Very High	BCmicrO|BiTargeting|CoMeTa|Cupid|DIANA|ElMMo3|MBStar|microrna.org|MirAncesTar|MirMAP|MirTar|Mirza-G|MultiMiTar|PACCMIT|RepTar|RNAhybrid|TargetRank|TargetScan
BASP1	P80723		hsa-miR-200c-3p	0.846559113569447	17	Very High	BCmicrO|CoMeTa|Cupid|DIANA|ElMMo3|MBStar|MAMI|microrna.org|mirbase|miRDB|MirMAP|miRTar2GO|Mirza-G|PACCMIT|RepTar|TargetRank|TargetScan
YPEL2	Q96QA6		hsa-miR-200c-3p	0.846547722592409	16	Very High	BCmicrO|Cupid|DIANA|ElMMo3|MBStar|MAMI|microrna.org|MirAncesTar|miRDB|MirMAP|MirTar|Mirza-G|PACCMIT|RNAhybrid|TargetRank|TargetScan
ACVR2B	Q13705		hsa-miR-16-5p	0.846482436185178	19	Very High	BCmicrO|BiTargeting|CoMeTa|Cupid|DIANA|ElMMo3|MBStar|MirAncesTar|miRcode|miRDB|MirMAP|MirSNP|MirTar|miRTar2GO|Mirza-G|MultiMiTar|RepTar|TargetRank|TargetScan
SON	P18583		hsa-miR-16-5p	0.846440986058203	20	Very High	BCmicrO|BiTargeting|CoMeTa|Cupid|DIANA|ElMMo3|MBStar|MAMI|microrna.org|MirAncesTar|mirbase|miRcode|MirMAP|MirTar|Mirza-G|MultiMiTar|PACCMIT|RepTar|RNAhybrid|TargetRank
GSE1	Q14687		hsa-miR-16-5p	0.846342837407626	19	Very High	BCmicrO|BiTargeting|CoMeTa|Cupid|DIANA|ElMMo3|GenMir++|MBStar|MAMI|MirAncesTar|miRcode|miRDB|MirMAP|Mirza-G|MultiMiTar|RepTar|RNAhybrid|TargetRank|TargetScan
SOX5	P35711		hsa-miR-141-3p	0.846254681117669	20	Very High	BCmicrO|BiTargeting|CoMeTa|Cupid|DIANA|ElMMo3|MBStar|MAMI|microrna.org|MirAncesTar|miRcode|mirCoX|miRDB|MirMAP|Mirza-G|PACCMIT|RepTar|RNAhybrid|TargetRank|TargetScan
AGFG1	P52594		hsa-miR-200c-3p	0.846161955318503	18	Very High	BCmicrO|CoMeTa|DIANA|ElMMo3|MBStar|MAMI|microrna.org|MirAncesTar|miRDB|MirMAP|MirTar|miRTar2GO|Mirza-G|PACCMIT|RepTar|RNAhybrid|TargetRank|TargetScan
JAZF1	Q86VZ6		hsa-miR-19b-3p	0.84613590671896	18	Very High	BCmicrO|Cupid|DIANA|ElMMo3|MBStar|microrna.org|MirAncesTar|miRDB|MirMAP|MirTar|miRTar2GO|Mirza-G|MultiMiTar|PACCMIT|RepTar|RNAhybrid|TargetRank|TargetScan
VSNL1	P62760		hsa-miR-196a-5p	0.846118339787559	20	Very High	BCmicrO|CoMeTa|Cupid|DIANA|ElMMo3|MBStar|MAMI|microrna.org|MirAncesTar|mirbase|miRDB|MirMAP|MirTar|Mirza-G|MultiMiTar|PACCMIT|RepTar|RNAhybrid|TargetRank|TargetScan
NMT2	O60551		hsa-miR-19b-3p	0.845975357804879	16	Very High	BCmicrO|CoMeTa|Cupid|DIANA|ElMMo3|MBStar|MAMI|MirAncesTar|MirMAP|miRTar2GO|Mirza-G|MultiMiTar|PicTar|RepTar|RNAhybrid|TargetScan
HECTD1	Q9ULT8		hsa-miR-16-5p	0.845885835047939	15	Very High	BCmicrO|BiTargeting|Cupid|DIANA|ElMMo3|MAMI|microrna.org|MirAncesTar|miRcode|MirMAP|Mirza-G|MultiMiTar|PicTar|RNAhybrid|TargetScan
TRIM33	Q9UPN9		hsa-miR-200c-3p	0.84587909312437	17	Very High	BCmicrO|CoMeTa|Cupid|DIANA|ElMMo3|MBStar|microrna.org|MirAncesTar|miRDB|MirMAP|MirTar|Mirza-G|PACCMIT|RepTar|RNA22|TargetRank|TargetScan
TGM3	Q08188		hsa-miR-19b-3p	0.845757461874078	18	Very High	BCmicrO|CoMeTa|DIANA|ElMMo3|GenMir++|MAMI|microrna.org|MirAncesTar|mirbase|miRDB|MirMAP|MirTar|Mirza-G|PACCMIT|RepTar|RNAhybrid|TargetRank|TargetScan
PBX3	P40426		hsa-miR-196b-5p	0.84568347350503	18	Very High	CoMeTa|Cupid|DIANA|ElMMo3|MAMI|microrna.org|MirAncesTar|mirCoX|miRDB|MirMAP|MirTar|miRTar2GO|Mirza-G|MultiMiTar|PACCMIT|PicTar|RNAhybrid|TargetScan
SOBP	A7XYQ1		hsa-miR-10b-5p	0.845672198041424	17	Very High	BCmicrO|CoMeTa|Cupid|DIANA|ElMMo3|microrna.org|MirAncesTar|miRDB|MirMAP|miRTar2GO|Mirza-G|PACCMIT|PicTar|RepTar|RNAhybrid|TargetRank|TargetScan
RALGPS1	Q5JS13		hsa-miR-19b-3p	0.845626344881048	19	Very High	BCmicrO|CoMeTa|DIANA|ElMMo3|GenMir++|MBStar|MAMI|microrna.org|MirAncesTar|miRDB|MirMAP|miRTar2GO|Mirza-G|MultiMiTar|PACCMIT|RepTar|RNAhybrid|TargetRank|TargetScan
SLC17A6	Q9P2U8		hsa-miR-200a-3p	0.845615799061295	17	Very High	BCmicrO|CoMeTa|Cupid|DIANA|ElMMo3|MAMI|microrna.org|MirAncesTar|miRcode|miRDB|MirMAP|MirTar|PicTar|RepTar|RNAhybrid|TargetRank|TargetScan
DAG1	Q14118		hsa-miR-200b-3p	0.845564031180528	18	Very High	BCmicrO|CoMeTa|Cupid|DIANA|ElMMo3|GenMir++|MBStar|MAMI|microrna.org|MirAncesTar|miRDB|MirMAP|MirSNP|MirTar|miRTar2GO|PACCMIT|RNAhybrid|TargetScan
FNDC3B	Q53EP0		hsa-miR-200b-3p	0.845442277649375	20	Very High	BCmicrO|CoMeTa|Cupid|DIANA|ElMMo3|MBStar|MAMI|microrna.org|MirAncesTar|miRDB|MirMAP|MirSNP|MirTar|miRTar2GO|Mirza-G|PACCMIT|RepTar|RNAhybrid|TargetRank|TargetScan
FOXN3	O00409		hsa-miR-200a-3p	0.845376129282064	18	Very High	BCmicrO|CoMeTa|Cupid|DIANA|ElMMo3|MBStar|MAMI|microrna.org|MirAncesTar|miRcode|miRDB|MirMAP|Mirza-G|PACCMIT|RepTar|RNAhybrid|TargetRank|TargetScan
CHAC1	Q9BUX1		hsa-miR-16-5p	0.845373715442137	17	Very High	BCmicrO|CoMeTa|DIANA|ElMMo3|MAMI|microrna.org|MirAncesTar|miRcode|miRDB|MirMAP|miRTar2GO|MultiMiTar|PACCMIT|RepTar|RNAhybrid|TargetRank|TargetScan
IP6K1	Q92551		hsa-miR-16-5p	0.845271856886171	20	Very High	BCmicrO|BiTargeting|CoMeTa|DIANA|ElMMo3|MBStar|MAMI|microrna.org|MirAncesTar|miRcode|miRDB|MirMAP|miRTar2GO|Mirza-G|MultiMiTar|PACCMIT|RepTar|RNAhybrid|TargetRank|TargetScan
HS3ST2	Q9Y278		hsa-miR-194-5p	0.845196489646206	16	Very High	BCmicrO|BiTargeting|CoMeTa|DIANA|ElMMo3|MAMI|MirAncesTar|miRcode|miRDB|MirMAP|Mirza-G|PACCMIT|PicTar|RepTar|RNAhybrid|TargetScan
SLC6A8	P48029		hsa-miR-19b-3p	0.845081542603176	19	Very High	BCmicrO|BiTargeting|CoMeTa|Cupid|DIANA|ElMMo3|MAMI|microrna.org|MirAncesTar|miRDB|MirMAP|MirTar|miRTar2GO|Mirza-G|PACCMIT|RepTar|RNAhybrid|TargetRank|TargetScan
E2F3	O00716		hsa-miR-200c-3p	0.845075865270222	17	Very High	BCmicrO|CoMeTa|Cupid|DIANA|ElMMo3|MBStar|MAMI|microrna.org|MirAncesTar|miRDB|MirMAP|MirTar|miRTar2GO|Mirza-G|PACCMIT|TargetRank|TargetScan
MAPK14	Q16539		hsa-miR-19b-3p	0.844690466180958	18	Very High	BCmicrO|BiTargeting|CoMeTa|DIANA|ElMMo3|GenMir++|MBStar|MAMI|microrna.org|MirAncesTar|miRDB|MirMAP|miRTar2GO|Mirza-G|MultiMiTar|PACCMIT|RepTar|TargetScan
IGF2BP3	O00425		hsa-miR-196b-5p	0.844679136470148	18	Very High	CoMeTa|Cupid|DIANA|ElMMo3|MBStar|microrna.org|MirAncesTar|mirCoX|miRDB|MirMAP|miRTar2GO|Mirza-G|MultiMiTar|PACCMIT|PicTar|RepTar|TargetRank|TargetScan
PCDHA8	Q9Y5H6		hsa-miR-19b-3p	0.844547795773955	14	Very High	BCmicrO|DIANA|ElMMo3|MBStar|MAMI|microrna.org|MirAncesTar|miRDB|MirMAP|miRTar2GO|Mirza-G|MultiMiTar|PicTar|TargetScan
EBF2	Q9HAK2		hsa-miR-10b-5p	0.844505973539607	17	Very High	BCmicrO|CoMeTa|DIANA|ElMMo3|MAMI|microrna.org|MirAncesTar|miRDB|MirMAP|MirSNP|MirTar|Mirza-G|PicTar|RepTar|RNAhybrid|TargetRank|TargetScan
SLC35F1	Q5T1Q4		hsa-miR-19b-3p	0.844494901803155	16	Very High	BCmicrO|BiTargeting|Cupid|DIANA|ElMMo3|MBStar|microrna.org|MirAncesTar|miRDB|MirMAP|MirTar|Mirza-G|MultiMiTar|RepTar|TargetRank|TargetScan
ARPP19	P56211		hsa-miR-19b-3p	0.844444455625064	16	Very High	BCmicrO|CoMeTa|Cupid|DIANA|ElMMo3|MBStar|MAMI|microrna.org|MirAncesTar|MirMAP|miRTar2GO|Mirza-G|MultiMiTar|PACCMIT|RNAhybrid|TargetScan
LMO3	Q8TAP4		hsa-miR-200a-3p	0.844436290150591	19	Very High	BCmicrO|CoMeTa|Cupid|DIANA|ElMMo3|MBStar|microrna.org|MirAncesTar|miRcode|miRDB|MirMAP|MirTar|miRTar2GO|Mirza-G|PACCMIT|RepTar|RNAhybrid|TargetRank|TargetScan
RFX7	Q2KHR2		hsa-miR-141-3p	0.844425029084061	20	Very High	BCmicrO|BiTargeting|CoMeTa|Cupid|DIANA|ElMMo3|MBStar|microrna.org|MirAncesTar|mirbase|miRcode|mirCoX|miRDB|MirMAP|MirTar|Mirza-G|RepTar|RNAhybrid|TargetRank|TargetScan
USP3	Q9Y6I4		hsa-miR-16-5p	0.844278001458643	20	Very High	BCmicrO|BiTargeting|CoMeTa|Cupid|DIANA|ElMMo3|MBStar|microrna.org|MirAncesTar|miRcode|miRDB|MirMAP|MirTar|miRTar2GO|Mirza-G|MultiMiTar|RepTar|RNAhybrid|TargetRank|TargetScan
JUN	P05412		hsa-miR-200b-3p	0.844252228602068	16	Very High	BCmicrO|CoMeTa|DIANA|ElMMo3|MAMI|microrna.org|MirAncesTar|mirbase|miRDB|MirMAP|MirTar|miRTar2GO|Mirza-G|PACCMIT|RNAhybrid|TargetScan
SAT1	P21673		hsa-miR-199a-5p	0.84423275935846	17	Very High	BCmicrO|CoMeTa|Cupid|DIANA|ElMMo3|MAMI|microrna.org|MirAncesTar|mirbase|miRDB|MirMAP|MirTar|Mirza-G|MultiMiTar|PicTar|RNAhybrid|TargetScan
FAM107B	Q9H098		hsa-miR-335-5p	0.844207820474298	21	Very High	BCmicrO|BiTargeting|Cupid|DIANA|ElMMo3|MAMI|microrna.org|MirAncesTar|mirbase|miRDB|MirMAP|MirTar|miRTar2GO|Mirza-G|MultiMiTar|PACCMIT|PITA|RepTar|RNAhybrid|TargetRank|TargetScan
DOLPP1	Q86YN1		hsa-miR-16-5p	0.844192305398211	17	Very High	BCmicrO|CoMeTa|DIANA|ElMMo3|MAMI|microrna.org|MirAncesTar|miRcode|miRDB|MirMAP|miRTar2GO|Mirza-G|MultiMiTar|PACCMIT|RepTar|RNAhybrid|TargetScan
CALCR	P30988		hsa-miR-200a-3p	0.844117621134961	20	Very High	BCmicrO|CoMeTa|Cupid|DIANA|ElMMo3|MBStar|MAMI|microrna.org|MirAncesTar|mirbase|miRcode|miRDB|MirMAP|MirTar|Mirza-G|PACCMIT|RepTar|RNAhybrid|TargetRank|TargetScan
UHMK1	Q8TAS1		hsa-miR-16-5p	0.844112750438983	18	Very High	BCmicrO|BiTargeting|Cupid|DIANA|ElMMo3|MBStar|MAMI|microrna.org|MirAncesTar|miRcode|miRDB|MirMAP|MirTar|miRTar2GO|MultiMiTar|RepTar|TargetRank|TargetScan
GPR137B	O60478		hsa-miR-19b-3p	0.844003544594738	18	Very High	BCmicrO|CoMeTa|Cupid|DIANA|ElMMo3|MBStar|MAMI|microrna.org|MirAncesTar|mirbase|miRDB|MirMAP|Mirza-G|PACCMIT|RepTar|RNAhybrid|TargetRank|TargetScan
BAZ2B	Q9UIF8		hsa-miR-10b-5p	0.844001775517769	19	Very High	BCmicrO|CoMeTa|Cupid|DIANA|ElMMo3|MBStar|MAMI|microrna.org|MirAncesTar|miRDB|MirMAP|miRTar2GO|Mirza-G|PACCMIT|PicTar|RepTar|RNAhybrid|TargetRank|TargetScan
CSMD1	Q96PZ7		hsa-miR-19b-3p	0.843971534140538	18	Very High	BCmicrO|Cupid|DIANA|ElMMo3|MBStar|microrna.org|MirAncesTar|miRDB|MirMAP|MirSNP|MirTar|Mirza-G|MultiMiTar|PACCMIT|PicTar|RNAhybrid|TargetRank|TargetScan
SNAP25	P60880		hsa-miR-200b-3p	0.843852583925519	18	Very High	BCmicrO|CoMeTa|Cupid|DIANA|ElMMo3|MBStar|MAMI|microrna.org|MirAncesTar|miRDB|MirMAP|MirTar|Mirza-G|PACCMIT|RepTar|RNAhybrid|TargetRank|TargetScan
KIF3A	Q9Y496		hsa-miR-19b-3p	0.843842052088076	19	Very High	BCmicrO|CoMeTa|Cupid|DIANA|ElMMo3|MBStar|microrna.org|MirAncesTar|mirbase|miRDB|MirMAP|MirTar|miRTar2GO|Mirza-G|MultiMiTar|PicTar|RNAhybrid|TargetRank|TargetScan
MAP4K3	Q8IVH8		hsa-miR-19b-3p	0.843644884644134	21	Very High	BCmicrO|BiTargeting|CoMeTa|Cupid|DIANA|ElMMo3|MBStar|MAMI|microrna.org|MirAncesTar|mirbase|miRDB|MirMAP|MirSNP|MirTar|miRTar2GO|Mirza-G|RepTar|RNAhybrid|TargetRank|TargetScan
TLN2	Q9Y4G6		hsa-miR-19b-3p	0.843563665278662	17	Very High	BCmicrO|CoMeTa|DIANA|ElMMo3|GenMir++|MBStar|MAMI|MirAncesTar|miRDB|MirMAP|MirSNP|MultiMiTar|PACCMIT|PicTar|RepTar|RNAhybrid|TargetScan
NRP2	O60462		hsa-miR-19b-3p	0.84349145591794	16	Very High	BCmicrO|CoMeTa|Cupid|ElMMo3|MBStar|MAMI|microrna.org|MirAncesTar|mirbase|MirMAP|miRTar2GO|Mirza-G|MultiMiTar|PicTar|RepTar|RNAhybrid
IGF1	P05019		hsa-miR-19b-3p	0.843451962784075	20	Very High	BCmicrO|CoMeTa|Cupid|DIANA|ElMMo3|MBStar|MAMI|microrna.org|MirAncesTar|miRDB|MirMAP|MirSNP|MirTar|miRTar2GO|Mirza-G|MultiMiTar|PACCMIT|RepTar|RNAhybrid|TargetScan
SOWAHC	Q53LP3		hsa-miR-16-5p	0.843417503491397	21	Very High	BCmicrO|BiTargeting|CoMeTa|Cupid|DIANA|ElMMo3|MAMI|microrna.org|MirAncesTar|mirbase|miRcode|miRDB|MirMAP|MirTar|miRTar2GO|Mirza-G|MultiMiTar|PACCMIT|RepTar|TargetRank|TargetScan
WAPL	Q7Z5K2		hsa-miR-199a-5p	0.843227486562802	20	Very High	BCmicrO|CoMeTa|DIANA|ElMMo3|MBStar|MAMI|microrna.org|MirAncesTar|mirbase|miRDB|MirMAP|miRTar2GO|Mirza-G|MultiMiTar|PicTar|RepTar|RNAhybrid|TargetRank|TargetScan|TargetSpy
C2orf42	Q9NWW7		hsa-miR-16-5p	0.843222587325148	20	Very High	BCmicrO|BiTargeting|CoMeTa|Cupid|DIANA|ElMMo3|microrna.org|MirAncesTar|mirbase|miRcode|miRDB|MirMAP|MirSNP|MirTar|Mirza-G|MultiMiTar|RepTar|RNAhybrid|TargetRank|TargetScan
CBFA2T3	O75081		hsa-miR-196a-5p	0.843148064507381	19	Very High	BCmicrO|BiTargeting|CoMeTa|Cupid|DIANA|ElMMo3|MBStar|MAMI|microrna.org|MirAncesTar|miRDB|MirMAP|MultiMiTar|PACCMIT|PicTar|RepTar|RNAhybrid|TargetRank|TargetScan
PLCL1	Q15111		hsa-miR-200c-3p	0.843142061578735	16	Very High	BCmicrO|CoMeTa|Cupid|DIANA|ElMMo3|GenMir++|MBStar|MAMI|microrna.org|MirAncesTar|miRDB|MirMAP|miRTar2GO|Mirza-G|TargetRank|TargetScan
GTF2H1	P32780		hsa-miR-19b-3p	0.843074040607462	16	Very High	BCmicrO|CoMeTa|Cupid|DIANA|ElMMo3|MBStar|MAMI|microrna.org|MirAncesTar|MirMAP|Mirza-G|MultiMiTar|PicTar|RepTar|RNAhybrid|TargetScan
CAMSAP2	Q08AD1		hsa-miR-141-3p	0.843041043734861	22	Very High	BCmicrO|CoMeTa|Cupid|DIANA|ElMMo3|MBStar|MAMI|microrna.org|MirAncesTar|miRcode|mirCoX|miRDB|MirMAP|MirTar|miRTar2GO|Mirza-G|PACCMIT|RepTar|RNA22|RNAhybrid|TargetRank|TargetScan
FASN	P49327		hsa-miR-16-5p	0.842946375329486	18	Very High	BCmicrO|CoMeTa|DIANA|ElMMo3|microrna.org|MirAncesTar|miRcode|miRDB|MirMAP|MirTar|miRTar2GO|Mirza-G|MultiMiTar|PACCMIT|RepTar|RNAhybrid|TargetRank|TargetScan
ADD3	Q9UEY8		hsa-miR-19b-3p	0.842844658025101	17	Very High	BCmicrO|CoMeTa|Cupid|DIANA|ElMMo3|GenMir++|MBStar|MAMI|microrna.org|MirAncesTar|MirMAP|miRTar2GO|MultiMiTar|RepTar|RNAhybrid|TargetRank|TargetScan
ILF3	Q12906		hsa-miR-19b-3p	0.842732249513146	16	Very High	BCmicrO|CoMeTa|Cupid|ElMMo3|GenMir++|MBStar|MAMI|microrna.org|MirAncesTar|MirMAP|miRTar2GO|Mirza-G|MultiMiTar|RepTar|RNAhybrid|TargetRank
BCL9	O00512		hsa-miR-16-5p	0.842705991166046	15	Very High	BCmicrO|CoMeTa|Cupid|DIANA|GenMir++|MBStar|MAMI|microrna.org|MirAncesTar|miRcode|MirMAP|miRTar2GO|MultiMiTar|PicTar|RNA22
ZHX1	Q9UKY1		hsa-miR-16-5p	0.842704497340245	19	Very High	BCmicrO|Cupid|DIANA|ElMMo3|MBStar|MAMI|microrna.org|MirAncesTar|miRcode|miRDB|MirMAP|miRTar2GO|Mirza-G|MultiMiTar|PACCMIT|RepTar|RNAhybrid|TargetRank|TargetScan
DEDD	O75618		hsa-miR-16-5p	0.842679723430367	19	Very High	BCmicrO|CoMeTa|Cupid|DIANA|ElMMo3|MAMI|microrna.org|MirAncesTar|miRcode|miRDB|MirMAP|miRTar2GO|Mirza-G|MultiMiTar|PACCMIT|RepTar|RNA22|RNAhybrid|TargetScan
PHIP	Q8WWQ0		hsa-miR-16-5p	0.84265025013234	16	Very High	BCmicrO|CoMeTa|DIANA|ElMMo3|MBStar|MAMI|MirAncesTar|mirbase|miRcode|miRDB|MirMAP|MirSNP|MultiMiTar|PACCMIT|PicTar|TargetScan
FKBP5	Q13451		hsa-miR-200a-3p	0.842568057544602	18	Very High	BCmicrO|CoMeTa|DIANA|ElMMo3|GenMir++|MBStar|MAMI|microrna.org|MirAncesTar|miRcode|miRDB|MirMAP|MirSNP|MirTar|Mirza-G|RepTar|TargetRank|TargetScan
NPTX1	Q15818		hsa-miR-200b-3p	0.842543264734151	17	Very High	BCmicrO|CoMeTa|Cupid|DIANA|ElMMo3|GenMir++|MBStar|MAMI|microrna.org|MirAncesTar|miRDB|MirMAP|MirTar|miRTar2GO|Mirza-G|TargetRank|TargetScan
PKD1	P98161		hsa-miR-200c-3p	0.842543001403672	18	Very High	BCmicrO|CoMeTa|Cupid|ElMMo3|GenMir++|MBStar|MAMI|microrna.org|MirAncesTar|mirbase|MirMAP|MirTar|miRTar2GO|PACCMIT|RepTar|RNAhybrid|TargetRank|TargetScan
SEC11A	P67812		hsa-miR-200a-3p	0.842537442692538	16	Very High	BCmicrO|CoMeTa|DIANA|ElMMo3|MAMI|microrna.org|MirAncesTar|miRcode|miRDB|MirMAP|Mirza-G|PACCMIT|PicTar|RepTar|RNAhybrid|TargetScan
PHF13	Q86YI8		hsa-miR-19b-3p	0.842284120848985	19	Very High	BCmicrO|Cupid|DIANA|ElMMo3|MBStar|MAMI|microrna.org|MirAncesTar|miRDB|MirMAP|MirSNP|MirTar|miRTar2GO|Mirza-G|MultiMiTar|PACCMIT|RepTar|TargetRank|TargetScan
RNF145	Q96MT1		hsa-miR-200a-3p	0.842279625537362	18	Very High	BCmicrO|Cupid|DIANA|ElMMo3|MBStar|MAMI|microrna.org|MirAncesTar|miRcode|miRDB|MirMAP|MirTar|miRTar2GO|Mirza-G|RepTar|RNAhybrid|TargetRank|TargetScan
PPP6R2	O75170		hsa-miR-196a-5p	0.842231855307083	21	Very High	BCmicrO|BiTargeting|CoMeTa|Cupid|DIANA|ElMMo3|MAMI|microrna.org|MirAncesTar|mirbase|miRDB|MirMAP|MirTar|miRTar2GO|Mirza-G|MultiMiTar|PACCMIT|RepTar|RNAhybrid|TargetRank|TargetScan
EREG	O14944		hsa-miR-192-5p	0.842204617673822	20	Very High	BCmicrO|BiTargeting|CoMeTa|Cupid|DIANA|ElMMo3|MBStar|MAMI|microrna.org|MirAncesTar|miRcode|miRDB|MirMAP|MirTar|miRTar2GO|Mirza-G|PACCMIT|RepTar|TargetRank|TargetScan
ZNF292	O60281		hsa-miR-200b-3p	0.842000453616686	17	Very High	BCmicrO|CoMeTa|Cupid|DIANA|ElMMo3|MBStar|microrna.org|MirAncesTar|miRDB|MirMAP|MirTar|miRTar2GO|Mirza-G|PACCMIT|RNAhybrid|TargetRank|TargetScan
PDIK1L	Q8N165		hsa-miR-200b-3p	0.841998428544361	17	Very High	BCmicrO|DIANA|ElMMo3|MBStar|MAMI|microrna.org|MirAncesTar|mirbase|miRDB|MirMAP|MirTar|miRTar2GO|Mirza-G|PACCMIT|RNAhybrid|TargetRank|TargetScan
CORO1C	Q9ULV4		hsa-miR-200c-3p	0.841973316076836	19	Very High	BCmicrO|CoMeTa|Cupid|DIANA|ElMMo3|MBStar|MAMI|microrna.org|MirAncesTar|mirbase|miRDB|MirMAP|MirTar|miRTar2GO|Mirza-G|PACCMIT|RepTar|RNAhybrid|TargetScan
SNTB2	Q13425		hsa-miR-16-5p	0.841907852997317	20	Very High	BCmicrO|BiTargeting|CoMeTa|Cupid|DIANA|ElMMo3|MBStar|microrna.org|MirAncesTar|mirbase|miRcode|miRDB|MirMAP|MirTar|miRTar2GO|MultiMiTar|PicTar|RepTar|RNAhybrid|TargetRank
INTS8	Q75QN2		hsa-miR-200b-3p	0.841879769807939	17	Very High	BCmicrO|CoMeTa|Cupid|DIANA|ElMMo3|MAMI|microrna.org|MirAncesTar|mirbase|miRDB|MirMAP|MirTar|Mirza-G|PACCMIT|RNAhybrid|TargetRank|TargetScan
PPP3CB	P16298		hsa-miR-16-5p	0.841876909950432	18	Very High	BCmicrO|CoMeTa|Cupid|DIANA|ElMMo3|GenMir++|MAMI|microrna.org|MirAncesTar|miRcode|miRDB|MirMAP|Mirza-G|MultiMiTar|PACCMIT|RepTar|RNAhybrid|TargetRank
EPHA2	P29317		hsa-miR-141-3p	0.84173269344409	22	Very High	BCmicrO|CoMeTa|Cupid|DIANA|ElMMo3|MBStar|MAMI|microrna.org|MirAncesTar|mirbase|miRcode|mirCoX|miRDB|MirMAP|MirSNP|MirTar|miRTar2GO|Mirza-G|RepTar|RNAhybrid|TargetRank|TargetScan
TSC22D2	O75157		hsa-miR-200c-3p	0.841712179632944	18	Very High	BCmicrO|CoMeTa|Cupid|DIANA|ElMMo3|MBStar|MAMI|microrna.org|MirAncesTar|MirMAP|MirTar|miRTar2GO|Mirza-G|PACCMIT|RepTar|RNAhybrid|TargetRank|TargetScan
MECP2	P51608		hsa-miR-19b-3p	0.841644663180739	19	Very High	BCmicrO|CoMeTa|Cupid|DIANA|ElMMo3|MBStar|MAMI|MirAncesTar|miRDB|MirMAP|MirTar|miRTar2GO|Mirza-G|MultiMiTar|PACCMIT|RepTar|RNAhybrid|TargetRank|TargetScan
RCOR3	Q9P2K3		hsa-miR-19b-3p	0.841556595218032	20	Very High	BCmicrO|CoMeTa|Cupid|DIANA|ElMMo3|MBStar|microrna.org|MirAncesTar|miRDB|MirMAP|MirSNP|MirTar|Mirza-G|MultiMiTar|PACCMIT|RepTar|RNA22|RNAhybrid|TargetRank|TargetScan
H2AFZ	P0C0S5		hsa-miR-141-3p	0.8414188650413	18	Very High	BCmicrO|CoMeTa|DIANA|ElMMo3|MAMI|microrna.org|MirAncesTar|mirbase|miRcode|mirCoX|MirMAP|MirTar|miRTar2GO|Mirza-G|PACCMIT|RepTar|TargetRank|TargetScan
DNAJA2	O60884		hsa-miR-16-5p	0.841373235598265	15	Very High	BCmicrO|CoMeTa|Cupid|DIANA|ElMMo3|MAMI|microrna.org|MirAncesTar|miRcode|MirMAP|Mirza-G|MultiMiTar|PicTar|RNAhybrid|TargetScan
CDC14A	Q9UNH5		hsa-miR-200a-3p	0.841260891484461	21	Very High	BCmicrO|CoMeTa|Cupid|DIANA|ElMMo3|MBStar|MAMI|microrna.org|MirAncesTar|miRcode|miRDB|MirMAP|MirTar|miRTar2GO|Mirza-G|PACCMIT|RepTar|RNA22|RNAhybrid|TargetRank|TargetScan
ESRRG	P62508		hsa-miR-10b-5p	0.84114307460772	19	Very High	BCmicrO|CoMeTa|Cupid|DIANA|ElMMo3|MBStar|MAMI|microrna.org|MirAncesTar|miRDB|MirMAP|Mirza-G|PACCMIT|PicTar|RepTar|RNA22|RNAhybrid|TargetRank|TargetScan
CAMSAP2	Q08AD1		hsa-miR-200c-3p	0.841108096047606	19	Very High	BCmicrO|CoMeTa|Cupid|DIANA|ElMMo3|MBStar|MAMI|microrna.org|MirAncesTar|miRDB|MirMAP|MirTar|miRTar2GO|Mirza-G|RepTar|RNA22|RNAhybrid|TargetRank|TargetScan
RAB38	P57729		hsa-miR-141-3p	0.841044222676404	19	Very High	BCmicrO|CoMeTa|Cupid|DIANA|ElMMo3|MAMI|microrna.org|MirAncesTar|mirbase|miRcode|mirCoX|miRDB|MirMAP|Mirza-G|PACCMIT|RepTar|RNAhybrid|TargetRank|TargetScan
TLN2	Q9Y4G6		hsa-miR-200c-3p	0.841010527412061	17	Very High	BCmicrO|CoMeTa|DIANA|ElMMo3|GenMir++|MBStar|MAMI|microrna.org|MirAncesTar|miRDB|MirMAP|MirTar|Mirza-G|PACCMIT|RNAhybrid|TargetRank|TargetScan
BAHD1	Q8TBE0		hsa-miR-200a-3p	0.840999855053484	16	Very High	BCmicrO|CoMeTa|Cupid|DIANA|ElMMo3|MBStar|MAMI|microrna.org|MirAncesTar|miRcode|miRDB|MirMAP|Mirza-G|PicTar|RepTar|TargetScan
SYPL1	Q16563		hsa-miR-16-5p	0.840919791631923	19	Very High	BCmicrO|CoMeTa|Cupid|DIANA|ElMMo3|MBStar|MAMI|microrna.org|MirAncesTar|miRcode|miRDB|MirMAP|MirTar|Mirza-G|MultiMiTar|PACCMIT|RNAhybrid|TargetRank|TargetScan
OTUD4	Q01804		hsa-miR-16-5p	0.840868273299396	20	Very High	BCmicrO|BiTargeting|CoMeTa|Cupid|DIANA|ElMMo3|MAMI|microrna.org|MirAncesTar|miRcode|miRDB|MirMAP|miRTar2GO|Mirza-G|MultiMiTar|PACCMIT|RepTar|RNAhybrid|TargetRank|TargetScan
NAV1	Q8NEY1		hsa-miR-16-5p	0.840849924055765	20	Very High	BCmicrO|BiTargeting|CoMeTa|DIANA|ElMMo3|MBStar|MAMI|microrna.org|MirAncesTar|miRcode|miRDB|MirMAP|miRTar2GO|Mirza-G|MultiMiTar|PACCMIT|RepTar|RNA22|TargetRank|TargetScan
HNRNPF	P52597		hsa-miR-200a-3p	0.840760921231239	20	Very High	BCmicrO|CoMeTa|Cupid|DIANA|ElMMo3|MBStar|MAMI|microrna.org|MirAncesTar|miRcode|miRDB|MirMAP|MirTar|miRTar2GO|Mirza-G|PACCMIT|RepTar|RNAhybrid|TargetRank|TargetScan
POU3F2	P20265		hsa-miR-19b-3p	0.840698151259652	17	Very High	BCmicrO|CoMeTa|Cupid|DIANA|ElMMo3|GenMir++|MBStar|MAMI|microrna.org|MirAncesTar|miRDB|MirMAP|Mirza-G|MultiMiTar|RepTar|TargetRank|TargetScan
DNMT3A	Q9Y6K1		hsa-miR-194-5p	0.840412409855052	15	Very High	BCmicrO|CoMeTa|DIANA|ElMMo3|MAMI|MirAncesTar|miRcode|miRDB|MirMAP|MirSNP|Mirza-G|PACCMIT|PicTar|RNAhybrid|TargetScan
RFX7	Q2KHR2		hsa-miR-200a-3p	0.840408984882832	18	Very High	BCmicrO|BiTargeting|CoMeTa|Cupid|DIANA|ElMMo3|microrna.org|MirAncesTar|mirbase|miRcode|miRDB|MirMAP|MirTar|Mirza-G|RepTar|RNAhybrid|TargetRank|TargetScan
MINDY3	Q9H8M7		hsa-miR-200a-3p	0.840397410875685	17	Very High	BCmicrO|CoMeTa|DIANA|ElMMo3|MBStar|MAMI|microrna.org|MirAncesTar|miRcode|miRDB|MirMAP|MirTar|Mirza-G|PicTar|RNAhybrid|TargetRank|TargetScan
CAMSAP2	Q08AD1		hsa-miR-200b-3p	0.840391763967335	18	Very High	BCmicrO|CoMeTa|Cupid|DIANA|ElMMo3|MBStar|MAMI|microrna.org|MirAncesTar|miRDB|MirMAP|MirTar|miRTar2GO|Mirza-G|RepTar|RNAhybrid|TargetRank|TargetScan
CAPRIN1	Q14444		hsa-miR-16-5p	0.840376240047627	21	Very High	BCmicrO|BiTargeting|CoMeTa|Cupid|DIANA|ElMMo3|MBStar|microrna.org|MirAncesTar|miRcode|miRDB|MirMAP|MirSNP|MirTar|Mirza-G|MultiMiTar|PACCMIT|RepTar|RNAhybrid|TargetRank|TargetScan
IPO5	O00410		hsa-miR-200a-3p	0.840325140077801	18	Very High	BCmicrO|CoMeTa|Cupid|DIANA|ElMMo3|MBStar|microrna.org|MirAncesTar|miRcode|miRDB|MirMAP|MirTar|miRTar2GO|Mirza-G|RepTar|RNAhybrid|TargetRank|TargetScan
AEBP2	Q6ZN18		hsa-miR-19b-3p	0.840213384291658	15	Very High	BCmicrO|Cupid|DIANA|ElMMo3|MBStar|MAMI|MirAncesTar|MirMAP|miRTar2GO|Mirza-G|MultiMiTar|PicTar|RepTar|RNAhybrid|TargetScan
ADIPOR2	Q86V24		hsa-miR-200c-3p	0.840178872026323	16	Very High	BCmicrO|CoMeTa|Cupid|DIANA|ElMMo3|MAMI|microrna.org|MirAncesTar|miRDB|MirMAP|MirTar|Mirza-G|PACCMIT|RepTar|TargetRank|TargetScan
TCF4	P15884		hsa-miR-200a-3p	0.840167363851494	20	Very High	BCmicrO|CoMeTa|Cupid|DIANA|ElMMo3|MBStar|microrna.org|MirAncesTar|miRcode|miRDB|MirMAP|MirSNP|MirTar|miRTar2GO|Mirza-G|PACCMIT|RepTar|RNAhybrid|TargetRank|TargetScan
KIF5C	O60282		hsa-miR-16-5p	0.840012389854073	19	Very High	BCmicrO|BiTargeting|CoMeTa|Cupid|DIANA|ElMMo3|MBStar|microrna.org|MirAncesTar|miRcode|miRDB|MirMAP|MirTar|Mirza-G|PACCMIT|RepTar|RNAhybrid|TargetRank|TargetScan
ELMSAN1	Q6PJG2		hsa-miR-194-5p	0.839994247307665	16	Very High	BCmicrO|CoMeTa|DIANA|ElMMo3|MBStar|MirAncesTar|miRcode|miRDB|MirMAP|MirTar|miRTar2GO|Mirza-G|PACCMIT|PicTar|RNAhybrid|TargetScan
CUL3	Q13618		hsa-miR-141-3p	0.839990328583917	22	Very High	BCmicrO|BiTargeting|CoMeTa|Cupid|DIANA|ElMMo3|MBStar|microrna.org|MirAncesTar|miRcode|mirCoX|miRDB|MirMAP|MirSNP|MirTar|miRTar2GO|Mirza-G|PACCMIT|RepTar|RNAhybrid|TargetRank|TargetScan
ZEB2	O60315		hsa-miR-19b-3p	0.839981360110484	16	Very High	BCmicrO|CoMeTa|Cupid|DIANA|ElMMo3|MBStar|MAMI|microrna.org|MirAncesTar|miRDB|MirMAP|miRTar2GO|MultiMiTar|PACCMIT|PicTar|RNAhybrid
PHTF2	Q8N3S3		hsa-miR-200c-3p	0.839835520286001	18	Very High	BCmicrO|CoMeTa|Cupid|DIANA|ElMMo3|MBStar|MAMI|microrna.org|MirAncesTar|miRDB|MirMAP|MirTar|miRTar2GO|Mirza-G|RepTar|RNAhybrid|TargetRank|TargetScan
CEP41	Q9BYV8		hsa-miR-200b-3p	0.839709458704114	17	Very High	BCmicrO|CoMeTa|Cupid|ElMMo3|MBStar|MAMI|microrna.org|MirAncesTar|miRDB|MirMAP|MirSNP|MirTar|Mirza-G|PACCMIT|RepTar|TargetRank|TargetScan
DDX3Y	O15523		hsa-miR-16-5p	0.839690070975335	18	Very High	BCmicrO|CoMeTa|DIANA|ElMMo3|MBStar|MAMI|microrna.org|MirAncesTar|miRcode|miRDB|MirMAP|miRTar2GO|Mirza-G|MultiMiTar|PACCMIT|RNAhybrid|TargetRank|TargetScan
SPEN	Q96T58		hsa-miR-19b-3p	0.839666641391317	16	Very High	BCmicrO|CoMeTa|Cupid|DIANA|ElMMo3|microrna.org|MirAncesTar|miRDB|MirMAP|miRTar2GO|Mirza-G|MultiMiTar|PicTar|RepTar|RNAhybrid|TargetScan
ITCH	Q96J02		hsa-miR-19b-3p	0.839637861457646	16	Very High	BCmicrO|CoMeTa|Cupid|DIANA|ElMMo3|MBStar|MAMI|MirAncesTar|MirMAP|miRTar2GO|Mirza-G|MultiMiTar|PicTar|RepTar|RNAhybrid|TargetScan
MKNK1	Q9BUB5		hsa-miR-16-5p	0.839458137967435	20	Very High	BCmicrO|BiTargeting|CoMeTa|Cupid|DIANA|ElMMo3|MBStar|microrna.org|MirAncesTar|miRcode|miRDB|MirMAP|MirTar|miRTar2GO|Mirza-G|MultiMiTar|RepTar|RNAhybrid|TargetRank|TargetScan
KIAA1211	Q6ZU35		hsa-miR-19b-3p	0.839418944130667	19	Very High	BCmicrO|BiTargeting|Cupid|DIANA|ElMMo3|MBStar|MAMI|microrna.org|MirAncesTar|miRDB|MirMAP|MirTar|miRTar2GO|Mirza-G|PACCMIT|RepTar|RNAhybrid|TargetRank|TargetScan
CEP41	Q9BYV8		hsa-miR-200c-3p	0.839386480701531	17	Very High	BCmicrO|CoMeTa|Cupid|ElMMo3|MBStar|MAMI|microrna.org|MirAncesTar|miRDB|MirMAP|MirSNP|MirTar|Mirza-G|PACCMIT|RepTar|TargetRank|TargetScan
HNRNPD	Q14103		hsa-miR-200b-3p	0.839292108077285	17	Very High	BCmicrO|CoMeTa|Cupid|DIANA|ElMMo3|MBStar|MAMI|microrna.org|MirAncesTar|mirbase|miRDB|MirMAP|MirTar|Mirza-G|PACCMIT|RNAhybrid|TargetScan
STAT5A	P42229		hsa-miR-141-3p	0.83926746791146	18	Very High	BCmicrO|CoMeTa|DIANA|ElMMo3|GenMir++|MAMI|microrna.org|MirAncesTar|mirbase|miRcode|mirCoX|miRDB|MirMAP|MirTar|PACCMIT|RepTar|RNAhybrid|TargetScan
YTHDF2	Q9Y5A9		hsa-miR-200a-3p	0.839227432161659	21	Very High	BCmicrO|CoMeTa|Cupid|DIANA|ElMMo3|MBStar|MAMI|microrna.org|MirAncesTar|mirbase|miRcode|miRDB|MirMAP|MirTar|Mirza-G|PACCMIT|RepTar|RNA22|RNAhybrid|TargetRank|TargetScan
RTF1	Q92541		hsa-miR-200b-3p	0.839169297654642	17	Very High	BCmicrO|CoMeTa|Cupid|DIANA|ElMMo3|MBStar|MAMI|microrna.org|MirAncesTar|miRDB|MirMAP|MirTar|miRTar2GO|Mirza-G|PACCMIT|TargetRank|TargetScan
NRAS	P01111		hsa-miR-196b-5p	0.839123353075127	20	Very High	BiTargeting|CoMeTa|DIANA|ElMMo3|MBStar|MAMI|microrna.org|MirAncesTar|mirCoX|miRDB|MirMAP|MirSNP|MirTar|miRTar2GO|Mirza-G|MultiMiTar|PACCMIT|RNA22|TargetRank|TargetScan
CXCL12	P48061		hsa-miR-200a-3p	0.839038274490339	19	Very High	BCmicrO|CoMeTa|Cupid|DIANA|ElMMo3|GenMir++|MBStar|MAMI|microrna.org|MirAncesTar|miRcode|miRDB|MirMAP|MirSNP|MirTar|Mirza-G|RepTar|RNAhybrid|TargetRank
PAN3	Q58A45		hsa-miR-194-5p	0.839037150761215	19	Very High	BCmicrO|BiTargeting|DIANA|ElMMo3|MBStar|MAMI|MirAncesTar|miRcode|miRDB|MirMAP|miRTar2GO|Mirza-G|MultiMiTar|PACCMIT|PicTar|PITA|RepTar|TargetRank|TargetScan
HOXA9	P31269		hsa-miR-196b-5p	0.839007883932287	20	Very High	BiTargeting|CoMeTa|Cupid|DIANA|ElMMo3|MAMI|microrna.org|MirAncesTar|mirbase|mirCoX|miRDB|MirMAP|MirTar|miRTar2GO|Mirza-G|MultiMiTar|PACCMIT|RNAhybrid|TargetRank|TargetScan
ELL2	O00472		hsa-miR-200c-3p	0.838971389049087	16	Very High	BCmicrO|CoMeTa|Cupid|DIANA|ElMMo3|MBStar|microrna.org|MirAncesTar|miRDB|MirMAP|MirTar|miRTar2GO|Mirza-G|RNAhybrid|TargetRank|TargetScan
CCNL1	Q9UK58		hsa-miR-19b-3p	0.838783459748215	16	Very High	BCmicrO|CoMeTa|Cupid|DIANA|ElMMo3|microrna.org|MirAncesTar|mirbase|MirMAP|MirTar|miRTar2GO|Mirza-G|RepTar|RNAhybrid|TargetRank|TargetScan
ARHGAP21	Q5T5U3		hsa-miR-199a-5p	0.838774668397564	16	Very High	BCmicrO|Cupid|DIANA|ElMMo3|MBStar|MAMI|microrna.org|MirAncesTar|miRDB|MirMAP|MirTar|PACCMIT|PicTar|RNAhybrid|TargetRank|TargetScan
YAF2	Q8IY57		hsa-miR-141-3p	0.838715283621157	20	Very High	BCmicrO|CoMeTa|Cupid|DIANA|ElMMo3|MBStar|MAMI|microrna.org|MirAncesTar|miRcode|mirCoX|MirMAP|MirTar|miRTar2GO|Mirza-G|PACCMIT|RepTar|RNAhybrid|TargetRank|TargetScan
IGSF3	O75054		hsa-miR-19b-3p	0.838657494951506	20	Very High	BCmicrO|BiTargeting|CoMeTa|Cupid|DIANA|ElMMo3|MBStar|MAMI|microrna.org|MirAncesTar|miRDB|MirMAP|MirSNP|MirTar|miRTar2GO|Mirza-G|MultiMiTar|RepTar|TargetRank|TargetScan
RAB30	Q15771		hsa-miR-200a-3p	0.838650099980386	14	Very High	BCmicrO|CoMeTa|Cupid|DIANA|ElMMo3|GenMir++|MAMI|microrna.org|MirAncesTar|miRcode|MirMAP|PicTar|RNAhybrid|TargetScan
C16orf72	Q14CZ0		hsa-miR-200c-3p	0.838612181222218	16	Very High	BCmicrO|CoMeTa|DIANA|ElMMo3|MBStar|MAMI|microrna.org|MirAncesTar|miRDB|MirMAP|MirTar|Mirza-G|PACCMIT|RepTar|TargetRank|TargetScan
IGF2BP3	O00425		hsa-miR-196a-5p	0.838579153273221	17	Very High	BCmicrO|CoMeTa|Cupid|DIANA|ElMMo3|MBStar|microrna.org|MirAncesTar|miRDB|MirMAP|Mirza-G|MultiMiTar|PACCMIT|PicTar|RepTar|TargetRank|TargetScan
CHORDC1	Q9UHD1		hsa-miR-16-5p	0.838396947491543	20	Very High	BCmicrO|BiTargeting|CoMeTa|Cupid|DIANA|ElMMo3|MBStar|MAMI|microrna.org|MirAncesTar|miRcode|miRDB|MirMAP|MirTar|Mirza-G|MultiMiTar|PACCMIT|RNAhybrid|TargetRank|TargetScan
TRIM33	Q9UPN9		hsa-miR-200b-3p	0.838248346309345	17	Very High	BCmicrO|CoMeTa|Cupid|DIANA|ElMMo3|MBStar|microrna.org|MirAncesTar|miRDB|MirMAP|MirTar|Mirza-G|PACCMIT|RepTar|RNA22|TargetRank|TargetScan
TXLNG	Q9NUQ3		hsa-miR-19b-3p	0.838238104216811	15	Very High	BCmicrO|CoMeTa|DIANA|ElMMo3|MBStar|MAMI|microrna.org|MirAncesTar|MirMAP|miRTar2GO|Mirza-G|MultiMiTar|PicTar|RepTar|TargetScan
SESN1	Q9Y6P5		hsa-miR-200c-3p	0.838237379145925	17	Very High	BCmicrO|CoMeTa|DIANA|ElMMo3|MBStar|MAMI|microrna.org|MirAncesTar|mirbase|miRDB|MirMAP|MirTar|Mirza-G|RepTar|RNAhybrid|TargetRank|TargetScan
TMEM110	Q86TL2		hsa-miR-200a-3p	0.838199633141853	19	Very High	BCmicrO|BiTargeting|CoMeTa|DIANA|ElMMo3|MBStar|MAMI|microrna.org|MirAncesTar|miRcode|miRDB|MirMAP|MirTar|Mirza-G|PACCMIT|RepTar|RNAhybrid|TargetRank|TargetScan
NTF3	P20783		hsa-miR-200b-3p	0.838056912273432	18	Very High	BCmicrO|CoMeTa|DIANA|ElMMo3|MBStar|MAMI|microrna.org|MirAncesTar|mirbase|miRDB|MirMAP|MirSNP|MirTar|Mirza-G|RepTar|RNAhybrid|TargetRank|TargetScan
OTUD4	Q01804		hsa-miR-200b-3p	0.838032144950327	18	Very High	BCmicrO|CoMeTa|Cupid|DIANA|ElMMo3|MBStar|MAMI|microrna.org|MirAncesTar|miRDB|MirMAP|miRTar2GO|Mirza-G|PACCMIT|RepTar|RNAhybrid|TargetRank|TargetScan
RANBP6	O60518		hsa-miR-141-3p	0.838024798762897	20	Very High	BCmicrO|CoMeTa|Cupid|DIANA|ElMMo3|MBStar|microrna.org|MirAncesTar|mirbase|miRcode|mirCoX|miRDB|MirMAP|MirTar|Mirza-G|PACCMIT|RepTar|RNAhybrid|TargetRank|TargetScan
DNAJB4	Q9UDY4		hsa-miR-16-5p	0.83800265308522	18	Very High	BCmicrO|BiTargeting|CoMeTa|Cupid|DIANA|ElMMo3|MBStar|microrna.org|MirAncesTar|miRcode|MirMAP|MirTar|miRTar2GO|Mirza-G|MultiMiTar|RNAhybrid|TargetRank|TargetScan
WDR82	Q6UXN9		hsa-miR-16-5p	0.837940142911373	18	Very High	BCmicrO|CoMeTa|DIANA|ElMMo3|MAMI|microrna.org|MirAncesTar|miRcode|miRDB|MirMAP|MirSNP|miRTar2GO|Mirza-G|MultiMiTar|PACCMIT|RepTar|TargetRank|TargetScan
SMARCD2	Q92925		hsa-miR-19b-3p	0.837919662361228	20	Very High	BCmicrO|BiTargeting|CoMeTa|Cupid|DIANA|ElMMo3|MAMI|microrna.org|MirAncesTar|mirbase|miRDB|MirMAP|MirTar|miRTar2GO|Mirza-G|MultiMiTar|PACCMIT|RepTar|RNAhybrid|TargetScan
SRSF6	Q13247		hsa-miR-19b-3p	0.837914126621999	14	Very High	BCmicrO|CoMeTa|Cupid|DIANA|ElMMo3|MAMI|microrna.org|MirAncesTar|miRDB|miRTar2GO|PicTar|RepTar|RNAhybrid|TargetScan
INTS8	Q75QN2		hsa-miR-200c-3p	0.837904806839405	17	Very High	BCmicrO|CoMeTa|Cupid|DIANA|ElMMo3|MAMI|microrna.org|MirAncesTar|mirbase|miRDB|MirMAP|MirTar|Mirza-G|PACCMIT|RNAhybrid|TargetRank|TargetScan
ZNF292	O60281		hsa-miR-200c-3p	0.837855678276902	17	Very High	BCmicrO|CoMeTa|Cupid|DIANA|ElMMo3|MBStar|microrna.org|MirAncesTar|miRDB|MirMAP|MirTar|miRTar2GO|Mirza-G|PACCMIT|RNAhybrid|TargetRank|TargetScan
HIPK1	Q86Z02		hsa-miR-200a-3p	0.83782299775755	23	Very High	BCmicrO|CoMeTa|Cupid|DIANA|ElMMo3|MBStar|MAMI|microrna.org|MirAncesTar|mirbase|miRcode|miRDB|MirMAP|MirTar|miRTar2GO|Mirza-G|MultiMiTar|PACCMIT|RepTar|RNA22|RNAhybrid|TargetRank|TargetScan
ATXN7L1	Q9ULK2		hsa-miR-200a-3p	0.837793409103334	17	Very High	BCmicrO|CoMeTa|Cupid|DIANA|ElMMo3|MBStar|microrna.org|MirAncesTar|miRcode|miRDB|MirMAP|MirSNP|MirTar|miRTar2GO|Mirza-G|RNAhybrid|TargetScan
E2F3	O00716		hsa-miR-200b-3p	0.837759314010246	18	Very High	BCmicrO|BiTargeting|CoMeTa|Cupid|DIANA|ElMMo3|MBStar|MAMI|microrna.org|MirAncesTar|miRDB|MirMAP|MirTar|miRTar2GO|Mirza-G|PACCMIT|TargetRank|TargetScan
LMO7	Q8WWI1		hsa-miR-200b-3p	0.837710132282816	19	Very High	BCmicrO|CoMeTa|Cupid|DIANA|ElMMo3|MBStar|MAMI|microrna.org|MirAncesTar|miRDB|MirMAP|MirTar|miRTar2GO|Mirza-G|PACCMIT|RepTar|RNAhybrid|TargetRank|TargetScan
CELF2	O95319		hsa-miR-200b-3p	0.837586906675765	17	Very High	BCmicrO|CoMeTa|Cupid|DIANA|ElMMo3|GenMir++|MBStar|MAMI|MirAncesTar|miRDB|MirMAP|miRTar2GO|Mirza-G|RepTar|RNAhybrid|TargetRank|TargetScan
CDC42SE2	Q9NRR3		hsa-miR-16-5p	0.837581710426538	20	Very High	BCmicrO|CoMeTa|Cupid|DIANA|ElMMo3|MBStar|microrna.org|MirAncesTar|miRcode|miRDB|MirMAP|MirTar|miRTar2GO|Mirza-G|MultiMiTar|PACCMIT|RepTar|RNAhybrid|TargetRank|TargetScan
SOBP	A7XYQ1		hsa-miR-141-3p	0.837575545181663	19	Very High	BCmicrO|CoMeTa|Cupid|DIANA|ElMMo3|MBStar|microrna.org|MirAncesTar|miRcode|mirCoX|miRDB|MirMAP|miRTar2GO|Mirza-G|PACCMIT|RepTar|RNAhybrid|TargetRank|TargetScan
IPO5	O00410		hsa-miR-141-3p	0.837560486754744	19	Very High	BCmicrO|CoMeTa|Cupid|DIANA|ElMMo3|MBStar|microrna.org|MirAncesTar|miRcode|mirCoX|miRDB|MirMAP|MirTar|miRTar2GO|Mirza-G|RepTar|RNAhybrid|TargetRank|TargetScan
CCDC6	Q16204		hsa-miR-200a-3p	0.83745774476444	19	Very High	BCmicrO|CoMeTa|Cupid|DIANA|ElMMo3|MBStar|microrna.org|MirAncesTar|miRcode|miRDB|MirMAP|MirTar|miRTar2GO|Mirza-G|MultiMiTar|PACCMIT|RepTar|TargetRank|TargetScan
ESRRG	P62508		hsa-miR-200a-3p	0.837445179795097	18	Very High	BCmicrO|CoMeTa|Cupid|DIANA|ElMMo3|MBStar|MAMI|microrna.org|MirAncesTar|miRcode|miRDB|MirMAP|PACCMIT|PicTar|RepTar|RNAhybrid|TargetRank|TargetScan
TMEM100	Q9NV29		hsa-miR-16-5p	0.837436224672229	21	Very High	BCmicrO|BiTargeting|CoMeTa|Cupid|DIANA|ElMMo3|MBStar|microrna.org|MirAncesTar|mirbase|miRcode|miRDB|MirMAP|MirTar|miRTar2GO|Mirza-G|MultiMiTar|RepTar|RNAhybrid|TargetRank|TargetScan
NPC1	O15118		hsa-miR-200c-3p	0.83743038599215	17	Very High	BCmicrO|CoMeTa|Cupid|ElMMo3|GenMir++|MBStar|MAMI|microrna.org|MirAncesTar|mirbase|MirMAP|MirSNP|Mirza-G|PACCMIT|RepTar|RNAhybrid|TargetScan
SLC1A2	P43004		hsa-miR-200b-3p	0.837314885647772	19	Very High	BCmicrO|CoMeTa|Cupid|DIANA|ElMMo3|MBStar|MAMI|MirAncesTar|miRDB|MirMAP|MirSNP|MirTar|Mirza-G|MultiMiTar|PACCMIT|RepTar|RNAhybrid|TargetRank|TargetScan
PDIK1L	Q8N165		hsa-miR-16-5p	0.837291092871154	19	Very High	BCmicrO|Cupid|DIANA|ElMMo3|MBStar|MAMI|microrna.org|MirAncesTar|miRcode|miRDB|MirMAP|MirTar|miRTar2GO|MultiMiTar|PACCMIT|RNA22|RNAhybrid|TargetRank|TargetScan
HBEGF	Q99075		hsa-miR-194-5p	0.837206558797506	18	Very High	BCmicrO|CoMeTa|DIANA|ElMMo3|MAMI|MirAncesTar|miRcode|miRDB|MirMAP|MirSNP|MirTar|miRTar2GO|Mirza-G|PACCMIT|RepTar|RNAhybrid|TargetRank|TargetScan
CREBRF	Q8IUR6		hsa-miR-141-3p	0.83696874960001	16	Very High	BCmicrO|Cupid|DIANA|ElMMo3|microrna.org|MirAncesTar|miRcode|mirCoX|miRDB|MirMAP|MirSNP|MirTar|Mirza-G|PACCMIT|RNAhybrid|TargetScan
NR3C1	P04150		hsa-miR-200c-3p	0.836819748205294	18	Very High	BCmicrO|CoMeTa|Cupid|DIANA|ElMMo3|MBStar|MAMI|microrna.org|MirAncesTar|miRDB|MirMAP|MirTar|miRTar2GO|Mirza-G|PACCMIT|RNAhybrid|TargetRank|TargetScan
GABARAPL1	Q9H0R8		hsa-miR-16-5p	0.836819461813691	18	Very High	BCmicrO|BiTargeting|CoMeTa|Cupid|DIANA|ElMMo3|microrna.org|MirAncesTar|miRcode|miRDB|MirMAP|MirTar|Mirza-G|MultiMiTar|RepTar|RNAhybrid|TargetRank|TargetScan
GJA1	P17302		hsa-miR-19b-3p	0.83679013238855	17	Very High	BCmicrO|CoMeTa|Cupid|DIANA|ElMMo3|MBStar|microrna.org|miRDB|MirMAP|MirTar|Mirza-G|MultiMiTar|PACCMIT|RepTar|RNAhybrid|TargetRank|TargetScan
SLC4A7	Q9Y6M7		hsa-miR-16-5p	0.836779501950631	21	Very High	BCmicrO|BiTargeting|CoMeTa|Cupid|DIANA|ElMMo3|MBStar|MAMI|microrna.org|MirAncesTar|miRcode|miRDB|MirMAP|miRTar2GO|Mirza-G|MultiMiTar|PACCMIT|RepTar|RNAhybrid|TargetRank|TargetScan
KIF1B	O60333		hsa-miR-19b-3p	0.836777200534423	17	Very High	BCmicrO|BiTargeting|CoMeTa|DIANA|ElMMo3|MBStar|MAMI|microrna.org|MirAncesTar|MirMAP|miRTar2GO|Mirza-G|MultiMiTar|PicTar|RepTar|RNAhybrid|TargetScan
CSNK1G3	Q9Y6M4		hsa-miR-200c-3p	0.836735893949201	17	Very High	BCmicrO|CoMeTa|Cupid|DIANA|ElMMo3|MBStar|microrna.org|MirAncesTar|miRDB|MirMAP|MirTar|miRTar2GO|Mirza-G|PACCMIT|RNAhybrid|TargetRank|TargetScan
SELENOI	Q9C0D9		hsa-miR-16-5p	0.836657786938026	16	Very High	BCmicrO|DIANA|ElMMo3|MBStar|MAMI|MirAncesTar|miRcode|miRDB|MirMAP|miRTar2GO|Mirza-G|MultiMiTar|PACCMIT|RepTar|TargetRank|TargetScan
TMEM74B	Q9NUR3		hsa-miR-16-5p	0.836630950981683	16	Very High	BCmicrO|CoMeTa|Cupid|DIANA|ElMMo3|MAMI|microrna.org|MirAncesTar|mirbase|miRcode|MirMAP|miRTar2GO|MultiMiTar|RepTar|TargetRank|TargetScan
ARID4B	Q4LE39		hsa-miR-200c-3p	0.836607219247574	17	Very High	BCmicrO|CoMeTa|Cupid|DIANA|ElMMo3|MAMI|microrna.org|MirAncesTar|miRDB|MirMAP|MirTar|miRTar2GO|Mirza-G|PACCMIT|RNAhybrid|TargetRank|TargetScan
HAND1	O96004		hsa-miR-196a-5p	0.836547581359689	18	Very High	BCmicrO|CoMeTa|Cupid|DIANA|ElMMo3|MBStar|MAMI|microrna.org|MirAncesTar|mirbase|miRDB|MirMAP|Mirza-G|MultiMiTar|PACCMIT|RepTar|TargetRank|TargetScan
TSPAN12	O95859		hsa-miR-196a-5p	0.836547115857819	20	Very High	BCmicrO|BiTargeting|CoMeTa|Cupid|DIANA|ElMMo3|MAMI|microrna.org|MirAncesTar|mirbase|miRDB|MirMAP|MirTar|Mirza-G|MultiMiTar|PACCMIT|RepTar|RNAhybrid|TargetRank|TargetScan
OTUD4	Q01804		hsa-miR-200c-3p	0.836456388181714	18	Very High	BCmicrO|CoMeTa|Cupid|DIANA|ElMMo3|MBStar|MAMI|microrna.org|MirAncesTar|miRDB|MirMAP|miRTar2GO|Mirza-G|PACCMIT|RepTar|RNAhybrid|TargetRank|TargetScan
RTF1	Q92541		hsa-miR-200c-3p	0.836392796321575	18	Very High	BCmicrO|CoMeTa|Cupid|DIANA|ElMMo3|MBStar|MAMI|microrna.org|MirAncesTar|miRDB|MirMAP|MirTar|miRTar2GO|Mirza-G|PACCMIT|RNAhybrid|TargetRank|TargetScan
CHD9	Q3L8U1		hsa-miR-194-5p	0.836386276661633	18	Very High	BCmicrO|CoMeTa|Cupid|DIANA|ElMMo3|MBStar|MAMI|MirAncesTar|miRcode|miRDB|MirMAP|miRTar2GO|Mirza-G|PACCMIT|PicTar|RepTar|RNAhybrid|TargetScan
WNT3A	P56704		hsa-miR-16-5p	0.83636432615762	17	Very High	BCmicrO|Cupid|DIANA|ElMMo3|MAMI|microrna.org|MirAncesTar|miRcode|miRDB|MirMAP|MirTar|MultiMiTar|PITA|RepTar|RNA22|TargetRank|TargetScan
SDC1	P18827		hsa-miR-19b-3p	0.836235475242327	20	Very High	BCmicrO|CoMeTa|Cupid|DIANA|ElMMo3|MBStar|MAMI|microrna.org|MirAncesTar|miRDB|MirMAP|MirSNP|miRTar2GO|Mirza-G|MultiMiTar|PACCMIT|RepTar|RNAhybrid|TargetRank|TargetScan
CDYL	Q9Y232		hsa-miR-200b-3p	0.836183689000464	17	Very High	BCmicrO|CoMeTa|Cupid|DIANA|ElMMo3|MBStar|MAMI|microrna.org|MirAncesTar|miRDB|MirMAP|MirSNP|Mirza-G|PACCMIT|RNAhybrid|TargetRank|TargetScan
MON2	Q7Z3U7		hsa-miR-19b-3p	0.836132507352002	20	Very High	BCmicrO|CoMeTa|DIANA|ElMMo3|MBStar|MAMI|microrna.org|MirAncesTar|mirbase|miRDB|MirMAP|MirTar|miRTar2GO|Mirza-G|MultiMiTar|PACCMIT|RepTar|RNAhybrid|TargetRank|TargetScan
PHACTR2	O75167		hsa-miR-16-5p	0.836128416414092	19	Very High	BCmicrO|CoMeTa|Cupid|DIANA|ElMMo3|MBStar|MAMI|microrna.org|MirAncesTar|miRcode|miRDB|MirMAP|miRTar2GO|Mirza-G|MultiMiTar|RepTar|RNAhybrid|TargetRank|TargetScan
ZNF423	Q2M1K9		hsa-miR-16-5p	0.836111084268139	15	Very High	BCmicrO|BiTargeting|CoMeTa|Cupid|DIANA|ElMMo3|MAMI|microrna.org|MirAncesTar|miRcode|MirMAP|MultiMiTar|PicTar|RNAhybrid|TargetScan
CDYL	Q9Y232		hsa-miR-200c-3p	0.836107694793496	17	Very High	BCmicrO|CoMeTa|Cupid|DIANA|ElMMo3|MBStar|MAMI|microrna.org|MirAncesTar|miRDB|MirMAP|Mirza-G|PACCMIT|RepTar|RNAhybrid|TargetRank|TargetScan
PHTF2	Q8N3S3		hsa-miR-200b-3p	0.836103544165921	19	Very High	BCmicrO|BiTargeting|CoMeTa|Cupid|DIANA|ElMMo3|MBStar|MAMI|microrna.org|MirAncesTar|miRDB|MirMAP|MirTar|miRTar2GO|Mirza-G|RepTar|RNAhybrid|TargetRank|TargetScan
RCC2	Q9P258		hsa-miR-196b-5p	0.83603953638832	20	Very High	BiTargeting|DIANA|ElMMo3|MBStar|MAMI|microrna.org|MirAncesTar|mirbase|mirCoX|miRDB|MirMAP|MirTar|miRTar2GO|Mirza-G|MultiMiTar|PACCMIT|RNA22|RNAhybrid|TargetRank|TargetScan
LAMC1	P11047		hsa-miR-200c-3p	0.83599131736636	17	Very High	BCmicrO|CoMeTa|DIANA|ElMMo3|MBStar|MAMI|microrna.org|MirAncesTar|miRDB|MirMAP|MirTar|miRTar2GO|PACCMIT|RepTar|RNA22|TargetRank|TargetScan
CYP26B1	Q9NR63		hsa-miR-16-5p	0.835928021370082	17	Very High	BCmicrO|CoMeTa|DIANA|ElMMo3|MAMI|microrna.org|MirAncesTar|miRcode|miRDB|MirMAP|MirTar|miRTar2GO|Mirza-G|MultiMiTar|RepTar|TargetRank|TargetScan
PITPNM2	Q9BZ72		hsa-miR-19b-3p	0.835820041152662	17	Very High	BCmicrO|Cupid|DIANA|ElMMo3|MBStar|MAMI|microrna.org|MirAncesTar|miRDB|MirMAP|miRTar2GO|Mirza-G|MultiMiTar|PACCMIT|PicTar|RNAhybrid|TargetScan
AREL1	O15033		hsa-miR-16-5p	0.835807759026389	20	Very High	BCmicrO|BiTargeting|Cupid|DIANA|ElMMo3|MBStar|microrna.org|MirAncesTar|miRcode|miRDB|MirMAP|MirTar|miRTar2GO|Mirza-G|MultiMiTar|PACCMIT|RepTar|RNAhybrid|TargetRank|TargetScan
PTP4A1	Q93096		hsa-miR-19b-3p	0.835650064315429	18	Very High	BCmicrO|CoMeTa|Cupid|DIANA|ElMMo3|GenMir++|MBStar|MAMI|microrna.org|MirAncesTar|miRDB|MirMAP|miRTar2GO|MultiMiTar|PACCMIT|RepTar|RNAhybrid|TargetScan
PTPRD	P23468		hsa-miR-16-5p	0.83556007374409	19	Very High	BCmicrO|BiTargeting|CoMeTa|Cupid|DIANA|ElMMo3|MBStar|microrna.org|MirAncesTar|miRcode|miRDB|MirMAP|MirTar|Mirza-G|MultiMiTar|PACCMIT|RepTar|RNAhybrid|TargetScan
ANK3	Q12955		hsa-miR-200b-3p	0.83551691376834	18	Very High	BCmicrO|Cupid|DIANA|ElMMo3|GenMir++|MBStar|MAMI|microrna.org|MirAncesTar|mirbase|miRDB|MirMAP|MirTar|miRTar2GO|PACCMIT|RepTar|RNAhybrid|TargetScan
CCND2	P30279		hsa-miR-19b-3p	0.835469783829297	19	Very High	BCmicrO|CoMeTa|Cupid|DIANA|ElMMo3|MAMI|microrna.org|MirAncesTar|miRDB|MirMAP|MirTar|miRTar2GO|Mirza-G|MultiMiTar|PACCMIT|RepTar|RNAhybrid|TargetRank|TargetScan
ETS1	P14921		hsa-miR-200c-3p	0.83533598396858	18	Very High	BCmicrO|CoMeTa|Cupid|DIANA|ElMMo3|MBStar|MAMI|microrna.org|MirAncesTar|miRDB|MirMAP|MirTar|miRTar2GO|Mirza-G|PACCMIT|RNAhybrid|TargetRank|TargetScan
ANKIB1	Q9P2G1		hsa-miR-19b-3p	0.835297397780947	18	Very High	BCmicrO|Cupid|DIANA|ElMMo3|MBStar|microrna.org|MirAncesTar|miRDB|MirMAP|MirTar|miRTar2GO|Mirza-G|MultiMiTar|PACCMIT|RepTar|RNAhybrid|TargetRank|TargetScan
ADAMTS18	Q8TE60		hsa-miR-19b-3p	0.835269973724889	17	Very High	BCmicrO|Cupid|DIANA|ElMMo3|MAMI|microrna.org|MirAncesTar|miRDB|MirMAP|MirTar|Mirza-G|MultiMiTar|PACCMIT|PicTar|RepTar|RNAhybrid|TargetScan
LMAN2L	Q9H0V9		hsa-miR-16-5p	0.835250088329243	20	Very High	BCmicrO|BiTargeting|CoMeTa|Cupid|DIANA|ElMMo3|MBStar|MAMI|microrna.org|MirAncesTar|miRcode|miRDB|MirMAP|Mirza-G|MultiMiTar|PACCMIT|RepTar|RNAhybrid|TargetRank|TargetScan
SPCS2	Q15005		hsa-miR-194-5p	0.835221624475962	18	Very High	BCmicrO|BiTargeting|CoMeTa|DIANA|ElMMo3|GenMir++|MBStar|MAMI|MirAncesTar|miRcode|miRDB|MirMAP|MirTar|Mirza-G|PACCMIT|RNAhybrid|TargetRank|TargetScan
MSN	P26038		hsa-miR-192-5p	0.835207141715687	17	Very High	BCmicrO|BiTargeting|CoMeTa|DIANA|ElMMo3|GenMir++|MBStar|MAMI|microrna.org|MirAncesTar|miRcode|miRDB|MirMAP|Mirza-G|RepTar|TargetRank|TargetScan
PSME3	P61289		hsa-miR-16-5p	0.835142716227142	19	Very High	BCmicrO|CoMeTa|DIANA|ElMMo3|GenMir++|MBStar|MAMI|microrna.org|MirAncesTar|miRcode|miRDB|MirMAP|Mirza-G|MultiMiTar|PACCMIT|RepTar|RNAhybrid|TargetRank|TargetScan
TNFAIP3	P21580		hsa-miR-19b-3p	0.834917597351448	19	Very High	BCmicrO|CoMeTa|Cupid|DIANA|ElMMo3|MBStar|microrna.org|MirAncesTar|miRDB|MirMAP|MirTar|miRTar2GO|Mirza-G|MultiMiTar|PACCMIT|RepTar|RNAhybrid|TargetRank|TargetScan
ETS1	P14921		hsa-miR-200b-3p	0.834914296524492	18	Very High	BCmicrO|CoMeTa|Cupid|DIANA|ElMMo3|MBStar|MAMI|microrna.org|MirAncesTar|miRDB|MirMAP|MirTar|miRTar2GO|Mirza-G|PACCMIT|RNAhybrid|TargetRank|TargetScan
BTBD7	Q9P203		hsa-miR-194-5p	0.83489464958382	21	Very High	BCmicrO|BiTargeting|CoMeTa|Cupid|DIANA|ElMMo3|MBStar|MAMI|MirAncesTar|miRcode|miRDB|MirMAP|MirTar|miRTar2GO|Mirza-G|MultiMiTar|PACCMIT|RepTar|RNAhybrid|TargetRank|TargetScan
BCL3	P20749		hsa-miR-19b-3p	0.834883283292101	19	Very High	BCmicrO|BiTargeting|CoMeTa|Cupid|DIANA|ElMMo3|MAMI|microrna.org|MirAncesTar|mirbase|miRDB|MirMAP|MirTar|miRTar2GO|MultiMiTar|PACCMIT|RepTar|TargetRank|TargetScan
TRIM23	P36406		hsa-miR-194-5p	0.834814106457603	19	Very High	BCmicrO|BiTargeting|CoMeTa|Cupid|DIANA|ElMMo3|GenMir++|MBStar|MAMI|MirAncesTar|miRcode|miRDB|MirMAP|miRTar2GO|Mirza-G|RepTar|RNAhybrid|TargetRank|TargetScan
HDAC4	P56524		hsa-miR-19b-3p	0.834741312376597	18	Very High	BCmicrO|CoMeTa|DIANA|ElMMo3|MBStar|MAMI|microrna.org|MirAncesTar|miRDB|MirMAP|MirSNP|miRTar2GO|Mirza-G|MultiMiTar|PACCMIT|PicTar|RepTar|TargetScan
PRKACB	P22694		hsa-miR-200b-3p	0.834711869927995	18	Very High	BCmicrO|BiTargeting|CoMeTa|Cupid|DIANA|ElMMo3|MBStar|MAMI|microrna.org|MirAncesTar|miRDB|MirMAP|MirTar|Mirza-G|PACCMIT|RNAhybrid|TargetRank|TargetScan
SESN1	Q9Y6P5		hsa-miR-200b-3p	0.834695373602463	17	Very High	BCmicrO|CoMeTa|DIANA|ElMMo3|MBStar|MAMI|microrna.org|MirAncesTar|mirbase|miRDB|MirMAP|MirTar|Mirza-G|RepTar|RNAhybrid|TargetRank|TargetScan
GDI2	P50395		hsa-miR-200b-3p	0.834665847527147	17	Very High	BCmicrO|CoMeTa|Cupid|DIANA|ElMMo3|GenMir++|MAMI|microrna.org|MirAncesTar|mirbase|miRDB|MirMAP|Mirza-G|PACCMIT|RepTar|RNAhybrid|TargetScan
C16orf72	Q14CZ0		hsa-miR-200b-3p	0.834656213421081	16	Very High	BCmicrO|CoMeTa|DIANA|ElMMo3|MBStar|MAMI|microrna.org|MirAncesTar|miRDB|MirMAP|MirTar|Mirza-G|PACCMIT|RepTar|TargetRank|TargetScan
FAM81A	Q8TBF8		hsa-miR-16-5p	0.834612217134384	18	Very High	BCmicrO|Cupid|DIANA|ElMMo3|MBStar|MAMI|microrna.org|MirAncesTar|miRcode|miRDB|MirMAP|MirTar|Mirza-G|MultiMiTar|PACCMIT|RepTar|TargetRank|TargetScan
JADE1	Q6IE81		hsa-miR-19b-3p	0.834581413584901	19	Very High	BCmicrO|BiTargeting|CoMeTa|Cupid|DIANA|ElMMo3|MBStar|microrna.org|MirAncesTar|miRDB|MirMAP|miRTar2GO|Mirza-G|MultiMiTar|PACCMIT|RepTar|RNAhybrid|TargetRank|TargetScan
RANBP6	O60518		hsa-miR-200a-3p	0.834547060434442	19	Very High	BCmicrO|CoMeTa|DIANA|ElMMo3|MBStar|MAMI|microrna.org|MirAncesTar|mirbase|miRcode|miRDB|MirMAP|MirTar|Mirza-G|PACCMIT|RepTar|RNAhybrid|TargetRank|TargetScan
PAIP2	Q9BPZ3		hsa-miR-200c-3p	0.834524361771073	18	Very High	BCmicrO|CoMeTa|Cupid|DIANA|ElMMo3|MBStar|MAMI|microrna.org|MirAncesTar|mirbase|miRDB|MirMAP|miRTar2GO|Mirza-G|RepTar|RNAhybrid|TargetRank|TargetScan
SYNDIG1	Q9H7V2		hsa-miR-16-5p	0.834460198223335	18	Very High	BCmicrO|CoMeTa|Cupid|DIANA|ElMMo3|MAMI|microrna.org|MirAncesTar|miRcode|miRDB|MirMAP|Mirza-G|MultiMiTar|PACCMIT|RepTar|RNAhybrid|TargetRank|TargetScan
HOXC13	P31276		hsa-miR-200a-3p	0.834393627069241	20	Very High	BCmicrO|CoMeTa|DIANA|ElMMo3|MBStar|MAMI|microrna.org|MirAncesTar|mirbase|miRcode|miRDB|MirMAP|MirTar|miRTar2GO|Mirza-G|PACCMIT|RepTar|RNAhybrid|TargetRank|TargetScan
AKAP11	Q9UKA4		hsa-miR-16-5p	0.834289780623564	20	Very High	BCmicrO|CoMeTa|Cupid|DIANA|ElMMo3|MBStar|MAMI|microrna.org|MirAncesTar|miRcode|miRDB|MirMAP|MirSNP|miRTar2GO|Mirza-G|MultiMiTar|PACCMIT|PITA|RepTar|TargetScan
ST3GAL3	Q11203		hsa-miR-141-3p	0.834099057721009	22	Very High	BCmicrO|BiTargeting|Cupid|DIANA|ElMMo3|MAMI|microrna.org|MirAncesTar|mirbase|miRcode|mirCoX|miRDB|MirMAP|MirSNP|MirTar|Mirza-G|PACCMIT|RepTar|RNA22|RNAhybrid|TargetRank|TargetScan
SOX6	P35712		hsa-miR-19b-3p	0.833911264762135	18	Very High	BCmicrO|Cupid|DIANA|ElMMo3|MBStar|microrna.org|MirAncesTar|miRDB|MirMAP|MirTar|miRTar2GO|Mirza-G|MultiMiTar|PACCMIT|RepTar|RNAhybrid|TargetRank|TargetScan
HTR2A	P28223		hsa-miR-16-5p	0.833907358089036	21	Very High	BCmicrO|BiTargeting|CoMeTa|Cupid|DIANA|ElMMo3|MBStar|microrna.org|MirAncesTar|miRcode|miRDB|MirMAP|MirSNP|MirTar|Mirza-G|MultiMiTar|PITA|RepTar|RNAhybrid|TargetRank|TargetScan
SYDE1	Q6ZW31		hsa-miR-200b-3p	0.833903254587766	18	Very High	BCmicrO|BiTargeting|CoMeTa|Cupid|DIANA|ElMMo3|MAMI|microrna.org|MirAncesTar|miRDB|MirMAP|MirTar|miRTar2GO|Mirza-G|PACCMIT|RepTar|TargetRank|TargetScan
COPS8	Q99627		hsa-miR-200c-3p	0.833848928801977	19	Very High	BCmicrO|CoMeTa|Cupid|DIANA|ElMMo3|MBStar|MAMI|microrna.org|MirAncesTar|mirbase|miRDB|MirMAP|MirTar|Mirza-G|PACCMIT|RepTar|RNAhybrid|TargetRank|TargetScan
CFL2	Q9Y281		hsa-miR-141-3p	0.833779613475941	19	Very High	BCmicrO|Cupid|DIANA|ElMMo3|MBStar|MAMI|microrna.org|MirAncesTar|miRcode|mirCoX|miRDB|MirMAP|miRTar2GO|Mirza-G|PACCMIT|RepTar|RNAhybrid|TargetRank|TargetScan
MAP2	P11137		hsa-miR-194-5p	0.833776420020625	19	Very High	BCmicrO|CoMeTa|Cupid|DIANA|ElMMo3|MBStar|MAMI|MirAncesTar|miRcode|miRDB|MirMAP|MirTar|Mirza-G|MultiMiTar|PACCMIT|RepTar|RNAhybrid|TargetRank|TargetScan
ZIC1	Q15915		hsa-miR-194-5p	0.833723499995875	15	Very High	BCmicrO|CoMeTa|Cupid|DIANA|ElMMo3|GenMir++|MBStar|MAMI|MirAncesTar|miRcode|MirMAP|Mirza-G|PicTar|RNAhybrid|TargetScan
YAP1	P46937		hsa-miR-16-5p	0.833657453312642	18	Very High	BCmicrO|CoMeTa|Cupid|DIANA|ElMMo3|MBStar|microrna.org|MirAncesTar|miRcode|miRDB|MirMAP|MirTar|miRTar2GO|Mirza-G|MultiMiTar|RNAhybrid|TargetRank|TargetScan
AQP4	P55087		hsa-miR-196b-5p	0.83352762677929	17	Very High	BiTargeting|CoMeTa|DIANA|ElMMo3|MBStar|MAMI|microrna.org|MirAncesTar|mirCoX|miRDB|MirMAP|MirTar|Mirza-G|PicTar|RNAhybrid|TargetRank|TargetScan
SCHIP1	Q9P0W5		hsa-miR-196b-5p	0.833508470355901	18	Very High	CoMeTa|Cupid|DIANA|ElMMo3|MBStar|MAMI|microrna.org|MirAncesTar|mirCoX|miRDB|MirMAP|MirTar|Mirza-G|PACCMIT|PicTar|RepTar|RNAhybrid|TargetScan
GDI2	P50395		hsa-miR-200c-3p	0.833467964179121	17	Very High	BCmicrO|CoMeTa|Cupid|DIANA|ElMMo3|GenMir++|MAMI|microrna.org|MirAncesTar|mirbase|miRDB|MirMAP|Mirza-G|PACCMIT|RepTar|RNAhybrid|TargetScan
CLCN3	P51790		hsa-miR-16-5p	0.833429745627064	18	Very High	BCmicrO|CoMeTa|Cupid|DIANA|ElMMo3|MBStar|microrna.org|MirAncesTar|miRcode|miRDB|MirMAP|MirTar|miRTar2GO|MultiMiTar|RepTar|RNAhybrid|TargetRank|TargetScan
COPS8	Q99627		hsa-miR-200b-3p	0.833393227431696	19	Very High	BCmicrO|CoMeTa|Cupid|DIANA|ElMMo3|MBStar|MAMI|microrna.org|MirAncesTar|mirbase|miRDB|MirMAP|MirTar|Mirza-G|PACCMIT|RepTar|RNAhybrid|TargetRank|TargetScan
WSB1	Q9Y6I7		hsa-miR-16-5p	0.833314983915605	17	Very High	BCmicrO|CoMeTa|DIANA|ElMMo3|MBStar|MAMI|microrna.org|MirAncesTar|miRcode|miRDB|MirMAP|Mirza-G|MultiMiTar|PicTar|RepTar|RNAhybrid|TargetRank
ZBTB4	Q9P1Z0		hsa-miR-19b-3p	0.833285034493148	17	Very High	BCmicrO|BiTargeting|Cupid|DIANA|ElMMo3|MBStar|MAMI|microrna.org|MirAncesTar|miRDB|MirMAP|MirTar|MultiMiTar|PACCMIT|RepTar|TargetRank|TargetScan
MEOX2	P50222		hsa-miR-16-5p	0.833211586177552	18	Very High	BCmicrO|CoMeTa|Cupid|DIANA|ElMMo3|MBStar|microrna.org|MirAncesTar|miRcode|miRDB|MirMAP|MirTar|Mirza-G|MultiMiTar|RepTar|RNAhybrid|TargetRank|TargetScan
TSPYL2	Q9H2G4		hsa-miR-16-5p	0.833166971299114	18	Very High	BCmicrO|CoMeTa|Cupid|DIANA|ElMMo3|MBStar|MAMI|microrna.org|MirAncesTar|mirbase|miRcode|MirMAP|Mirza-G|MultiMiTar|PACCMIT|RepTar|RNAhybrid|TargetScan
PI15	O43692		hsa-miR-19b-3p	0.833150017846185	19	Very High	BCmicrO|CoMeTa|Cupid|DIANA|ElMMo3|MBStar|microrna.org|MirAncesTar|miRDB|MirMAP|MirSNP|MirTar|miRTar2GO|Mirza-G|MultiMiTar|RepTar|RNAhybrid|TargetRank|TargetScan
RAB11FIP2	Q7L804		hsa-miR-200c-3p	0.833069870004329	18	Very High	BCmicrO|BiTargeting|CoMeTa|DIANA|ElMMo3|MBStar|MAMI|microrna.org|MirAncesTar|mirbase|miRDB|MirMAP|MirTar|miRTar2GO|Mirza-G|RepTar|TargetRank|TargetScan
TTR	P02766		hsa-miR-200a-3p	0.832844339073557	20	Very High	BCmicrO|BiTargeting|CoMeTa|Cupid|DIANA|ElMMo3|MBStar|MAMI|microrna.org|MirAncesTar|mirbase|miRcode|miRDB|MirMAP|MirTar|Mirza-G|PACCMIT|RepTar|RNAhybrid|TargetScan
SACS	Q9NZJ4		hsa-miR-199a-5p	0.832784800422699	21	Very High	BCmicrO|CoMeTa|Cupid|DIANA|ElMMo3|MBStar|MAMI|microrna.org|MirAncesTar|miRDB|MirMAP|MirTar|miRTar2GO|Mirza-G|MultiMiTar|PACCMIT|RepTar|RNAhybrid|TargetRank|TargetScan|TargetSpy
CTDSPL2	Q05D32		hsa-miR-194-5p	0.832694675403399	18	Very High	BCmicrO|Cupid|DIANA|ElMMo3|MBStar|MAMI|MirAncesTar|miRcode|miRDB|MirMAP|MirTar|miRTar2GO|Mirza-G|MultiMiTar|RepTar|RNAhybrid|TargetRank|TargetScan
CBL	P22681		hsa-miR-200a-3p	0.832604944011364	19	Very High	BCmicrO|BiTargeting|CoMeTa|ElMMo3|GenMir++|MAMI|microrna.org|MirAncesTar|miRcode|miRDB|MirMAP|MirTar|Mirza-G|MultiMiTar|PACCMIT|RepTar|RNAhybrid|TargetRank|TargetScan
SLC1A2	P43004		hsa-miR-200c-3p	0.832603396035651	18	Very High	BCmicrO|CoMeTa|Cupid|DIANA|ElMMo3|MBStar|MAMI|MirAncesTar|miRDB|MirMAP|MirTar|Mirza-G|MultiMiTar|PACCMIT|RepTar|RNAhybrid|TargetRank|TargetScan
CRLF3	Q8IUI8		hsa-miR-200a-3p	0.832596567339188	22	Very High	BCmicrO|BiTargeting|CoMeTa|Cupid|DIANA|ElMMo3|MBStar|MAMI|microrna.org|MirAncesTar|mirbase|miRcode|miRDB|MirMAP|MirSNP|MirTar|miRTar2GO|Mirza-G|RepTar|RNAhybrid|TargetRank|TargetScan
BACH1	O14867		hsa-miR-196a-5p	0.832531634755948	17	Very High	BCmicrO|CoMeTa|DIANA|ElMMo3|MBStar|microrna.org|MirAncesTar|miRDB|MirMAP|Mirza-G|MultiMiTar|PACCMIT|PicTar|RepTar|RNAhybrid|TargetRank|TargetScan
CPD	O75976		hsa-miR-19b-3p	0.83250331992052	20	Very High	BCmicrO|CoMeTa|Cupid|DIANA|ElMMo3|MBStar|MAMI|microrna.org|MirAncesTar|miRDB|MirMAP|MirSNP|MirTar|miRTar2GO|Mirza-G|MultiMiTar|RepTar|RNAhybrid|TargetRank|TargetScan
ANK3	Q12955		hsa-miR-10b-5p	0.832488545263531	14	Very High	BCmicrO|CoMeTa|Cupid|ElMMo3|GenMir++|MBStar|MAMI|microrna.org|MirAncesTar|MirMAP|Mirza-G|PicTar|RNAhybrid|TargetScan
SYT1	P21579		hsa-miR-200b-3p	0.832443326211538	17	Very High	BCmicrO|CoMeTa|Cupid|DIANA|ElMMo3|MBStar|MAMI|microrna.org|MirAncesTar|mirbase|miRDB|MirMAP|Mirza-G|PACCMIT|RNAhybrid|TargetRank|TargetScan
DLC1	Q96QB1		hsa-miR-141-3p	0.832262444213395	20	Very High	BCmicrO|CoMeTa|Cupid|DIANA|ElMMo3|MBStar|microrna.org|MirAncesTar|miRcode|mirCoX|miRDB|MirMAP|MirSNP|MirTar|Mirza-G|PACCMIT|RepTar|RNAhybrid|TargetRank|TargetScan
MID1	O15344		hsa-miR-19b-3p	0.832233534381728	20	Very High	BCmicrO|CoMeTa|Cupid|DIANA|ElMMo3|MBStar|MAMI|microrna.org|MirAncesTar|mirbase|miRDB|MirMAP|MirSNP|MirTar|Mirza-G|MultiMiTar|RepTar|RNAhybrid|TargetRank|TargetScan
ZNF609	O15014		hsa-miR-16-5p	0.83209657146664	18	Very High	BCmicrO|BiTargeting|CoMeTa|Cupid|DIANA|ElMMo3|microrna.org|MirAncesTar|miRcode|miRDB|MirMAP|miRTar2GO|Mirza-G|MultiMiTar|PACCMIT|RepTar|TargetRank|TargetScan
RIC1	Q4ADV7		hsa-miR-200c-3p	0.83208614662085	19	Very High	BCmicrO|BiTargeting|Cupid|DIANA|ElMMo3|MBStar|microrna.org|MirAncesTar|mirbase|miRDB|MirMAP|MirSNP|MirTar|miRTar2GO|Mirza-G|PACCMIT|RepTar|RNAhybrid|TargetScan
NDN	Q99608		hsa-miR-200c-3p	0.832057347112774	17	Very High	BCmicrO|CoMeTa|Cupid|DIANA|ElMMo3|GenMir++|MAMI|microrna.org|MirAncesTar|mirbase|miRDB|MirMAP|Mirza-G|PACCMIT|RepTar|TargetRank|TargetScan
ABL2	P42684		hsa-miR-200a-3p	0.832057210973811	18	Very High	BCmicrO|CoMeTa|Cupid|DIANA|ElMMo3|MBStar|microrna.org|MirAncesTar|miRcode|miRDB|MirMAP|MirTar|miRTar2GO|Mirza-G|RepTar|RNA22|RNAhybrid|TargetScan
SUCO	Q9UBS9		hsa-miR-16-5p	0.832031765419128	20	Very High	BCmicrO|CoMeTa|Cupid|DIANA|ElMMo3|MBStar|microrna.org|MirAncesTar|miRcode|miRDB|MirMAP|MirTar|Mirza-G|MultiMiTar|PACCMIT|PITA|RepTar|RNA22|RNAhybrid|TargetScan
PCGF3	Q3KNV8		hsa-miR-200a-3p	0.832010111216522	18	Very High	BCmicrO|CoMeTa|DIANA|ElMMo3|MBStar|MAMI|microrna.org|MirAncesTar|miRcode|miRDB|MirMAP|Mirza-G|PACCMIT|PicTar|RepTar|RNAhybrid|TargetRank|TargetScan
HMBOX1	Q6NT76		hsa-miR-200c-3p	0.831984955571225	19	Very High	BCmicrO|CoMeTa|Cupid|DIANA|ElMMo3|MBStar|MAMI|microrna.org|MirAncesTar|mirbase|MirMAP|MirTar|miRTar2GO|Mirza-G|PACCMIT|RepTar|RNAhybrid|TargetRank|TargetScan
CTDSPL	O15194		hsa-miR-10b-5p	0.831963506452582	16	Very High	BCmicrO|BiTargeting|CoMeTa|DIANA|ElMMo3|GenMir++|MAMI|MirAncesTar|miRDB|MirMAP|MirSNP|PACCMIT|RepTar|RNAhybrid|TargetRank|TargetScan
CREBL2	O60519		hsa-miR-19b-3p	0.831672901938486	18	Very High	BCmicrO|CoMeTa|Cupid|DIANA|ElMMo3|MBStar|MAMI|microrna.org|MirAncesTar|miRDB|MirMAP|miRTar2GO|Mirza-G|MultiMiTar|PACCMIT|RepTar|TargetRank|TargetScan
FMR1	Q06787		hsa-miR-200b-3p	0.831657127830371	18	Very High	BCmicrO|CoMeTa|Cupid|DIANA|ElMMo3|GenMir++|MBStar|MAMI|microrna.org|MirAncesTar|mirbase|miRDB|MirMAP|MirTar|Mirza-G|PACCMIT|RNAhybrid|TargetScan
UCP3	P55916		hsa-miR-19b-3p	0.831570421160146	18	Very High	BCmicrO|CoMeTa|Cupid|DIANA|ElMMo3|GenMir++|MBStar|MAMI|microrna.org|MirAncesTar|miRDB|MirMAP|Mirza-G|MultiMiTar|PACCMIT|RNAhybrid|TargetRank|TargetScan
ALCAM	Q13740		hsa-miR-192-5p	0.831538721196199	18	Very High	BCmicrO|BiTargeting|CoMeTa|Cupid|DIANA|ElMMo3|MBStar|MAMI|microrna.org|MirAncesTar|miRcode|miRDB|MirMAP|MirTar|Mirza-G|PACCMIT|RNAhybrid|TargetScan
NR5A2	O00482		hsa-miR-10b-5p	0.831517080255091	15	Very High	BCmicrO|CoMeTa|Cupid|DIANA|ElMMo3|GenMir++|MAMI|microrna.org|MirAncesTar|MirMAP|Mirza-G|PicTar|RNA22|RNAhybrid|TargetScan
PNISR	Q8TF01		hsa-miR-16-5p	0.831438640633045	18	Very High	BCmicrO|CoMeTa|Cupid|DIANA|ElMMo3|MBStar|microrna.org|MirAncesTar|miRcode|MirMAP|MirTar|miRTar2GO|Mirza-G|MultiMiTar|RepTar|RNAhybrid|TargetRank|TargetScan
TMEM110	Q86TL2		hsa-miR-141-3p	0.831433823558048	20	Very High	BCmicrO|BiTargeting|CoMeTa|DIANA|ElMMo3|MBStar|MAMI|microrna.org|MirAncesTar|miRcode|mirCoX|miRDB|MirMAP|MirTar|Mirza-G|PACCMIT|RepTar|RNAhybrid|TargetRank|TargetScan
ADAM12	O43184		hsa-miR-19b-3p	0.831429843566271	17	Very High	BCmicrO|BiTargeting|CoMeTa|Cupid|DIANA|ElMMo3|MBStar|microrna.org|MirAncesTar|miRDB|MirMAP|MultiMiTar|PACCMIT|PicTar|RepTar|RNAhybrid|TargetScan
AFF4	Q9UHB7		hsa-miR-16-5p	0.831390434171991	20	Very High	BCmicrO|BiTargeting|CoMeTa|Cupid|DIANA|ElMMo3|MBStar|microrna.org|MirAncesTar|miRcode|miRDB|MirMAP|miRTar2GO|Mirza-G|MultiMiTar|PACCMIT|RepTar|RNAhybrid|TargetRank|TargetScan
DCP2	Q8IU60		hsa-miR-141-3p	0.831326914164741	19	Very High	BCmicrO|BiTargeting|CoMeTa|DIANA|ElMMo3|MBStar|MirAncesTar|miRcode|mirCoX|miRDB|MirMAP|MirSNP|MirTar|miRTar2GO|Mirza-G|MultiMiTar|RepTar|RNAhybrid|TargetScan
ZCCHC3	Q9NUD5		hsa-miR-16-5p	0.831260104893456	17	Very High	BCmicrO|Cupid|DIANA|ElMMo3|MAMI|microrna.org|MirAncesTar|miRcode|miRDB|MirMAP|MirTar|miRTar2GO|Mirza-G|MultiMiTar|RepTar|RNAhybrid|TargetScan
MDGA2	Q7Z553		hsa-miR-10b-5p	0.83105777015792	16	Very High	BCmicrO|DIANA|ElMMo3|MAMI|microrna.org|MirAncesTar|mirbase|miRDB|MirMAP|Mirza-G|PACCMIT|PicTar|RepTar|RNAhybrid|TargetRank|TargetScan
PISD	Q9UG56		hsa-miR-16-5p	0.831029719168242	18	Very High	BCmicrO|CoMeTa|Cupid|DIANA|ElMMo3|MBStar|MAMI|microrna.org|MirAncesTar|miRcode|miRDB|MirMAP|MirTar|Mirza-G|RepTar|RNAhybrid|TargetRank|TargetScan
HMBOX1	Q6NT76		hsa-miR-200b-3p	0.830975394657478	19	Very High	BCmicrO|CoMeTa|Cupid|DIANA|ElMMo3|MBStar|MAMI|microrna.org|MirAncesTar|mirbase|MirMAP|MirTar|miRTar2GO|Mirza-G|PACCMIT|RepTar|RNAhybrid|TargetRank|TargetScan
PHYHIPL	Q96FC7		hsa-miR-141-3p	0.83092613524263	19	Very High	BCmicrO|BiTargeting|Cupid|DIANA|ElMMo3|MBStar|MAMI|microrna.org|MirAncesTar|mirbase|miRcode|mirCoX|MirMAP|MirTar|Mirza-G|RepTar|RNAhybrid|TargetRank|TargetScan
CELF2	O95319		hsa-miR-196a-5p	0.830854685390488	18	Very High	BCmicrO|BiTargeting|CoMeTa|Cupid|DIANA|ElMMo3|MBStar|MAMI|microrna.org|MirAncesTar|MirMAP|miRTar2GO|Mirza-G|MultiMiTar|PicTar|RepTar|RNAhybrid|TargetScan
SMYD5	Q6GMV2		hsa-miR-16-5p	0.830796169829192	19	Very High	BCmicrO|CoMeTa|Cupid|DIANA|ElMMo3|GenMir++|MBStar|MAMI|microrna.org|MirAncesTar|miRcode|miRDB|MirMAP|miRTar2GO|MultiMiTar|PACCMIT|RepTar|RNAhybrid|TargetScan
CAPN6	Q9Y6Q1		hsa-miR-16-5p	0.830742543146526	18	Very High	BCmicrO|CoMeTa|Cupid|DIANA|ElMMo3|MBStar|MAMI|microrna.org|MirAncesTar|miRcode|miRDB|MirMAP|Mirza-G|MultiMiTar|PACCMIT|RepTar|TargetRank|TargetScan
MAP2K4	P45985		hsa-miR-16-5p	0.83062211909096	11	Very High	BCmicrO|CoMeTa|ElMMo3|GenMir++|MBStar|MAMI|MirAncesTar|miRcode|MultiMiTar|PicTar|RNAhybrid
ATXN7L1	Q9ULK2		hsa-miR-19b-3p	0.830487516471917	18	Very High	BCmicrO|CoMeTa|Cupid|DIANA|ElMMo3|MBStar|microrna.org|MirAncesTar|miRDB|MirMAP|MirTar|miRTar2GO|Mirza-G|MultiMiTar|PACCMIT|RepTar|RNAhybrid|TargetScan
MYBL1	P10243		hsa-miR-16-5p	0.83046295346211	16	Very High	BCmicrO|CoMeTa|Cupid|DIANA|ElMMo3|MBStar|microrna.org|MirAncesTar|miRcode|miRDB|MirMAP|PACCMIT|RepTar|RNAhybrid|TargetRank|TargetScan
NCOA6	Q14686		hsa-miR-10b-5p	0.830358334325202	18	Very High	BCmicrO|CoMeTa|Cupid|DIANA|ElMMo3|MAMI|microrna.org|MirAncesTar|mirbase|miRDB|MirMAP|MirTar|Mirza-G|PACCMIT|PicTar|RepTar|RNAhybrid|TargetScan
PCGF5	Q86SE9		hsa-miR-16-5p	0.830303978347377	16	Very High	BCmicrO|DIANA|ElMMo3|MBStar|microrna.org|MirAncesTar|miRcode|miRDB|MirMAP|MirTar|miRTar2GO|Mirza-G|MultiMiTar|RepTar|TargetRank|TargetScan
PLEKHA5	Q9HAU0		hsa-miR-16-5p	0.830235586004734	20	Very High	BCmicrO|BiTargeting|CoMeTa|Cupid|DIANA|ElMMo3|MBStar|microrna.org|MirAncesTar|mirbase|miRcode|miRDB|MirMAP|MirSNP|Mirza-G|MultiMiTar|RepTar|RNAhybrid|TargetRank|TargetScan
OTX1	P32242		hsa-miR-16-5p	0.830196645372569	19	Very High	BCmicrO|BiTargeting|Cupid|DIANA|ElMMo3|MBStar|MAMI|MirAncesTar|miRcode|miRDB|MirMAP|MirSNP|Mirza-G|MultiMiTar|PACCMIT|RepTar|RNAhybrid|TargetRank|TargetScan
NPC1	O15118		hsa-miR-200b-3p	0.830185759252865	17	Very High	BCmicrO|CoMeTa|Cupid|ElMMo3|GenMir++|MBStar|MAMI|microrna.org|MirAncesTar|mirbase|MirMAP|MirSNP|Mirza-G|PACCMIT|RepTar|RNAhybrid|TargetScan
SEMA6A	Q9H2E6		hsa-miR-141-3p	0.830012971834161	21	Very High	BCmicrO|BiTargeting|CoMeTa|Cupid|DIANA|ElMMo3|MBStar|microrna.org|MirAncesTar|mirbase|miRcode|mirCoX|miRDB|MirMAP|MirTar|Mirza-G|PACCMIT|RepTar|RNAhybrid|TargetRank|TargetScan
PDE4D	Q08499		hsa-miR-199a-5p	0.829951322127261	19	Very High	BCmicrO|CoMeTa|DIANA|ElMMo3|MBStar|MAMI|microrna.org|MirAncesTar|miRDB|MirMAP|miRTar2GO|Mirza-G|MultiMiTar|PACCMIT|PicTar|RepTar|RNAhybrid|TargetScan|TargetSpy
ELL2	O00472		hsa-miR-200b-3p	0.829923160634935	16	Very High	BCmicrO|CoMeTa|Cupid|DIANA|ElMMo3|MBStar|microrna.org|MirAncesTar|miRDB|MirMAP|MirSNP|MirTar|Mirza-G|RNAhybrid|TargetRank|TargetScan
MIEF1	L0R8F8		hsa-miR-200c-3p	0.829825165891879	19	Very High	BCmicrO|BiTargeting|CoMeTa|DIANA|ElMMo3|MBStar|microrna.org|MirAncesTar|mirbase|miRDB|MirMAP|MirSNP|MirTar|Mirza-G|PACCMIT|RepTar|RNAhybrid|TargetRank|TargetScan
ATG14	Q6ZNE5		hsa-miR-19b-3p	0.829775933786202	17	Very High	BCmicrO|CoMeTa|Cupid|DIANA|ElMMo3|MBStar|MAMI|microrna.org|MirAncesTar|miRDB|MirMAP|MirSNP|MirTar|miRTar2GO|Mirza-G|MultiMiTar|TargetScan
SATB1	Q01826		hsa-miR-194-5p	0.82975884462962	16	Very High	BCmicrO|CoMeTa|Cupid|DIANA|ElMMo3|MBStar|MAMI|MirAncesTar|miRcode|MirMAP|miRTar2GO|Mirza-G|MultiMiTar|RNAhybrid|TargetRank|TargetScan
PCDH8	O95206		hsa-miR-200a-3p	0.829750323906866	19	Very High	BCmicrO|BiTargeting|CoMeTa|Cupid|DIANA|ElMMo3|MAMI|microrna.org|MirAncesTar|mirbase|miRcode|miRDB|MirMAP|MirTar|Mirza-G|RepTar|RNAhybrid|TargetRank|TargetScan
TNPO1	Q92973		hsa-miR-141-3p	0.829541301095956	21	Very High	BCmicrO|BiTargeting|CoMeTa|Cupid|DIANA|ElMMo3|MBStar|microrna.org|MirAncesTar|miRcode|mirCoX|miRDB|MirMAP|MirSNP|miRTar2GO|Mirza-G|PACCMIT|RepTar|RNAhybrid|TargetRank|TargetScan
GIGYF1	O75420		hsa-miR-19b-3p	0.829376248396247	17	Very High	BCmicrO|Cupid|DIANA|ElMMo3|MBStar|microrna.org|MirAncesTar|miRDB|MirMAP|MirTar|miRTar2GO|Mirza-G|MultiMiTar|PACCMIT|RepTar|TargetRank|TargetScan
EPC2	Q52LR7		hsa-miR-196a-5p	0.829373408864922	15	Very High	BCmicrO|Cupid|DIANA|ElMMo3|MBStar|MAMI|microrna.org|MirAncesTar|MirMAP|MirTar|Mirza-G|MultiMiTar|PicTar|RNAhybrid|TargetScan
CASK	O14936		hsa-miR-196a-5p	0.829295793697366	19	Very High	BCmicrO|CoMeTa|DIANA|ElMMo3|MBStar|MAMI|microrna.org|MirAncesTar|mirbase|miRDB|MirMAP|MirTar|miRTar2GO|Mirza-G|MultiMiTar|PACCMIT|RNAhybrid|TargetRank|TargetScan
RIOK3	O14730		hsa-miR-196a-5p	0.829251909883976	18	Very High	BCmicrO|CoMeTa|Cupid|DIANA|ElMMo3|MBStar|MAMI|microrna.org|MirAncesTar|mirbase|miRDB|MirMAP|miRTar2GO|Mirza-G|MultiMiTar|RepTar|RNAhybrid|TargetScan
ATXN7	O15265		hsa-miR-199a-5p	0.829072550720623	20	Very High	BCmicrO|BiTargeting|CoMeTa|DIANA|ElMMo3|MBStar|MAMI|microrna.org|MirAncesTar|miRDB|MirMAP|MirTar|Mirza-G|MultiMiTar|PACCMIT|PicTar|RepTar|RNAhybrid|TargetRank|TargetScan
AVL9	Q8NBF6		hsa-miR-16-5p	0.82906329721903	17	Very High	BCmicrO|BiTargeting|CoMeTa|DIANA|ElMMo3|GenMir++|MBStar|MAMI|microrna.org|MirAncesTar|mirbase|miRcode|miRDB|MirMAP|PACCMIT|RepTar|TargetScan
KLHL18	O94889		hsa-miR-16-5p	0.829018598657374	18	Very High	BCmicrO|CoMeTa|Cupid|DIANA|ElMMo3|MBStar|MAMI|microrna.org|MirAncesTar|miRcode|miRDB|MirMAP|Mirza-G|MultiMiTar|PACCMIT|RepTar|TargetRank|TargetScan
ZDHHC18	Q9NUE0		hsa-miR-19b-3p	0.828953788797582	19	Very High	BCmicrO|BiTargeting|CoMeTa|Cupid|DIANA|ElMMo3|MAMI|microrna.org|MirAncesTar|miRDB|MirMAP|miRTar2GO|Mirza-G|PACCMIT|RepTar|RNA22|RNAhybrid|TargetRank|TargetScan
FAM43A	Q8N2R8		hsa-miR-19b-3p	0.828940728196621	20	Very High	BCmicrO|Cupid|DIANA|ElMMo3|MBStar|MAMI|microrna.org|MirAncesTar|mirbase|miRDB|MirMAP|MirTar|miRTar2GO|Mirza-G|MultiMiTar|PACCMIT|RepTar|RNAhybrid|TargetRank|TargetScan
ERC2	O15083		hsa-miR-16-5p	0.828898347366911	16	Very High	BCmicrO|CoMeTa|Cupid|DIANA|ElMMo3|microrna.org|MirAncesTar|miRcode|miRDB|MirMAP|MirSNP|Mirza-G|MultiMiTar|PicTar|RNAhybrid|TargetScan
FERMT2	Q96AC1		hsa-miR-200b-3p	0.828876702742565	17	Very High	BCmicrO|CoMeTa|Cupid|DIANA|ElMMo3|GenMir++|MBStar|MAMI|microrna.org|MirAncesTar|miRDB|MirMAP|MirTar|Mirza-G|RNAhybrid|TargetRank|TargetScan
ELMOD2	Q8IZ81		hsa-miR-19b-3p	0.828700868690605	17	Very High	BCmicrO|Cupid|DIANA|ElMMo3|MBStar|MAMI|microrna.org|MirAncesTar|miRDB|MirMAP|MirTar|MultiMiTar|PACCMIT|RepTar|RNAhybrid|TargetRank|TargetScan
CHRNE	Q04844		hsa-miR-16-5p	0.828644355942935	18	Very High	BCmicrO|CoMeTa|Cupid|DIANA|ElMMo3|GenMir++|MAMI|microrna.org|MirAncesTar|mirbase|miRcode|miRDB|MirMAP|MultiMiTar|PACCMIT|RepTar|RNAhybrid|TargetScan
DDX6	P26196		hsa-miR-19b-3p	0.828626521760723	20	Very High	BCmicrO|BiTargeting|CoMeTa|Cupid|DIANA|ElMMo3|MBStar|microrna.org|MirAncesTar|miRDB|MirMAP|MirTar|miRTar2GO|Mirza-G|MultiMiTar|PACCMIT|RepTar|RNAhybrid|TargetRank|TargetScan
DHX15	O43143		hsa-miR-194-5p	0.82860177199104	12	Very High	BCmicrO|CoMeTa|Cupid|DIANA|ElMMo3|MBStar|MAMI|miRcode|MirMAP|Mirza-G|PicTar|TargetScan
ZNF521	Q96K83		hsa-miR-19b-3p	0.828524111875347	17	Very High	BCmicrO|Cupid|DIANA|ElMMo3|MBStar|microrna.org|MirAncesTar|miRDB|MirMAP|MirTar|Mirza-G|MultiMiTar|PACCMIT|RepTar|RNAhybrid|TargetRank|TargetScan
LSM12	Q3MHD2		hsa-miR-19b-3p	0.828514890781619	16	Very High	BCmicrO|CoMeTa|Cupid|DIANA|ElMMo3|microrna.org|MirAncesTar|miRDB|MirMAP|MirTar|Mirza-G|MultiMiTar|PACCMIT|RNAhybrid|TargetRank|TargetScan
2001-08-01	Q9UL18		hsa-miR-16-5p	0.82850678520392	18	Very High	BCmicrO|BiTargeting|CoMeTa|Cupid|DIANA|ElMMo3|MAMI|microrna.org|MirAncesTar|miRcode|MirMAP|miRTar2GO|Mirza-G|MultiMiTar|PACCMIT|RepTar|TargetRank|TargetScan
RB1CC1	Q8TDY2		hsa-miR-10b-5p	0.828502382305276	19	Very High	BCmicrO|CoMeTa|Cupid|DIANA|ElMMo3|MBStar|MAMI|microrna.org|MirAncesTar|miRDB|MirMAP|MirTar|miRTar2GO|Mirza-G|PACCMIT|RepTar|RNAhybrid|TargetRank|TargetScan
CNTFR	P26992		hsa-miR-19b-3p	0.828488232240047	19	Very High	BCmicrO|CoMeTa|DIANA|ElMMo3|MBStar|MAMI|microrna.org|MirAncesTar|mirbase|miRDB|MirMAP|miRTar2GO|Mirza-G|MultiMiTar|PACCMIT|RepTar|RNAhybrid|TargetRank|TargetScan
PRDM10	Q9NQV6		hsa-miR-200a-3p	0.828462954527887	17	Very High	BCmicrO|CoMeTa|Cupid|DIANA|ElMMo3|MBStar|MAMI|microrna.org|MirAncesTar|miRcode|MirMAP|miRTar2GO|Mirza-G|PicTar|RepTar|RNAhybrid|TargetScan
CD164	Q04900		hsa-miR-19b-3p	0.828429046386631	17	Very High	BCmicrO|CoMeTa|Cupid|DIANA|ElMMo3|MBStar|MAMI|microrna.org|MirAncesTar|MirMAP|miRTar2GO|Mirza-G|MultiMiTar|RepTar|RNAhybrid|TargetRank|TargetScan
TNPO1	Q92973		hsa-miR-200a-3p	0.828391598680787	20	Very High	BCmicrO|BiTargeting|CoMeTa|Cupid|DIANA|ElMMo3|MBStar|microrna.org|MirAncesTar|miRcode|miRDB|MirMAP|MirSNP|miRTar2GO|Mirza-G|PACCMIT|RepTar|RNAhybrid|TargetRank|TargetScan
EFNA1	P20827		hsa-miR-200c-3p	0.82835269610656	16	Very High	BCmicrO|CoMeTa|Cupid|DIANA|ElMMo3|MAMI|microrna.org|MirAncesTar|mirbase|miRDB|MirMAP|MirTar|RepTar|RNAhybrid|TargetRank|TargetScan
FXR2	P51116		hsa-miR-200c-3p	0.828308462232898	15	Very High	BCmicrO|CoMeTa|DIANA|ElMMo3|GenMir++|MAMI|microrna.org|MirAncesTar|mirbase|miRDB|MirMAP|MirTar|miRTar2GO|PACCMIT|TargetScan
BASP1	P80723		hsa-miR-200b-3p	0.828258527965748	17	Very High	BCmicrO|BiTargeting|CoMeTa|DIANA|ElMMo3|MBStar|MAMI|microrna.org|mirbase|miRDB|MirMAP|miRTar2GO|Mirza-G|PACCMIT|RepTar|TargetRank|TargetScan
TBK1	Q9UHD2		hsa-miR-200b-3p	0.828201872635932	17	Very High	BCmicrO|CoMeTa|Cupid|DIANA|ElMMo3|MAMI|microrna.org|MirAncesTar|mirbase|miRDB|MirMAP|MirTar|Mirza-G|PACCMIT|RNAhybrid|TargetRank|TargetScan
HMG20A	Q9NP66		hsa-miR-141-3p	0.828108545591348	21	Very High	BCmicrO|BiTargeting|CoMeTa|Cupid|DIANA|ElMMo3|MBStar|microrna.org|MirAncesTar|miRcode|mirCoX|miRDB|MirMAP|MirTar|miRTar2GO|Mirza-G|PACCMIT|RepTar|RNAhybrid|TargetRank|TargetScan
GIT2	Q14161		hsa-miR-200b-3p	0.828096320198148	17	Very High	BCmicrO|CoMeTa|Cupid|DIANA|ElMMo3|MBStar|MAMI|microrna.org|MirAncesTar|miRDB|MirMAP|MirTar|Mirza-G|PACCMIT|RNAhybrid|TargetRank|TargetScan
DCUN1D3	Q8IWE4		hsa-miR-19b-3p	0.828075674061509	15	Very High	BCmicrO|Cupid|DIANA|ElMMo3|MAMI|microrna.org|MirAncesTar|MirMAP|miRTar2GO|Mirza-G|MultiMiTar|PicTar|RepTar|RNAhybrid|TargetScan
ABR	Q12979		hsa-miR-19b-3p	0.828051348018392	17	Very High	BCmicrO|CoMeTa|DIANA|ElMMo3|MBStar|MAMI|microrna.org|MirAncesTar|miRDB|MirMAP|MirTar|MultiMiTar|PACCMIT|RepTar|RNAhybrid|TargetRank|TargetScan
PAFAH1B1	P43034		hsa-miR-194-5p	0.828017953560058	16	Very High	BCmicrO|CoMeTa|Cupid|DIANA|ElMMo3|MBStar|MAMI|MirAncesTar|miRcode|MirMAP|miRTar2GO|Mirza-G|PicTar|PITA|RNAhybrid|TargetScan
ANKIB1	Q9P2G1		hsa-miR-16-5p	0.827788644693195	19	Very High	BCmicrO|Cupid|DIANA|ElMMo3|MBStar|microrna.org|MirAncesTar|miRcode|miRDB|MirMAP|MirTar|miRTar2GO|MultiMiTar|PACCMIT|PITA|RepTar|RNAhybrid|TargetRank|TargetScan
IPPK	Q9H8X2		hsa-miR-16-5p	0.827679294504714	19	Very High	BCmicrO|CoMeTa|Cupid|DIANA|ElMMo3|MBStar|MAMI|microrna.org|MirAncesTar|miRcode|miRDB|MirMAP|MirTar|miRTar2GO|Mirza-G|MultiMiTar|RepTar|TargetRank|TargetScan
SLC35G1	Q2M3R5		hsa-miR-16-5p	0.827650401447271	18	Very High	BCmicrO|Cupid|DIANA|ElMMo3|microrna.org|MirAncesTar|miRcode|miRDB|MirMAP|MirTar|miRTar2GO|Mirza-G|MultiMiTar|PACCMIT|RepTar|RNAhybrid|TargetRank|TargetScan
SMARCD2	Q92925		hsa-miR-16-5p	0.8276438207754	19	Very High	BCmicrO|CoMeTa|Cupid|DIANA|ElMMo3|GenMir++|MAMI|microrna.org|MirAncesTar|miRcode|miRDB|MirMAP|miRTar2GO|Mirza-G|MultiMiTar|PACCMIT|RepTar|RNAhybrid|TargetRank
CDK13	Q14004		hsa-miR-19b-3p	0.827535898194506	18	Very High	BCmicrO|CoMeTa|Cupid|DIANA|ElMMo3|GenMir++|MBStar|MAMI|microrna.org|MirAncesTar|miRDB|MirMAP|miRTar2GO|Mirza-G|MultiMiTar|PACCMIT|RNAhybrid|TargetScan
ARPC5	O15511		hsa-miR-141-3p	0.827528133260373	19	Very High	BCmicrO|CoMeTa|Cupid|DIANA|ElMMo3|MBStar|microrna.org|MirAncesTar|miRcode|mirCoX|miRDB|MirMAP|MirTar|miRTar2GO|Mirza-G|PACCMIT|RepTar|RNAhybrid|TargetRank
RAB38	P57729		hsa-miR-200a-3p	0.827486420391372	18	Very High	BCmicrO|CoMeTa|Cupid|DIANA|ElMMo3|MAMI|microrna.org|MirAncesTar|mirbase|miRcode|miRDB|MirMAP|Mirza-G|PACCMIT|RepTar|RNAhybrid|TargetRank|TargetScan
ITGB8	P26012		hsa-miR-19b-3p	0.827472177457161	16	Very High	BCmicrO|CoMeTa|Cupid|ElMMo3|MBStar|microrna.org|MirAncesTar|miRDB|MirTar|miRTar2GO|Mirza-G|MultiMiTar|RepTar|RNAhybrid|TargetRank|TargetScan
REEP1	Q9H902		hsa-miR-200b-3p	0.827460874338665	17	Very High	BCmicrO|CoMeTa|Cupid|DIANA|ElMMo3|MBStar|MAMI|microrna.org|MirAncesTar|miRDB|MirMAP|MirTar|Mirza-G|PACCMIT|RNAhybrid|TargetRank|TargetScan
TBK1	Q9UHD2		hsa-miR-19b-3p	0.827383616867266	17	Very High	BCmicrO|CoMeTa|Cupid|DIANA|ElMMo3|MAMI|microrna.org|MirAncesTar|mirbase|miRDB|MirMAP|miRTar2GO|MultiMiTar|PACCMIT|RepTar|RNAhybrid|TargetScan
OLIG3	Q7RTU3		hsa-miR-200a-3p	0.827355138424533	16	Very High	BCmicrO|DIANA|ElMMo3|MBStar|MAMI|microrna.org|MirAncesTar|mirbase|miRcode|miRDB|MirMAP|MirSNP|PACCMIT|PicTar|RNAhybrid|TargetScan
DLC1	Q96QB1		hsa-miR-200c-3p	0.827322755908184	19	Very High	BCmicrO|CoMeTa|Cupid|DIANA|ElMMo3|MBStar|MAMI|microrna.org|MirAncesTar|miRDB|MirMAP|MirSNP|MirTar|Mirza-G|PACCMIT|RepTar|RNAhybrid|TargetRank|TargetScan
LMO7	Q8WWI1		hsa-miR-200c-3p	0.827124812947845	19	Very High	BCmicrO|CoMeTa|Cupid|DIANA|ElMMo3|MBStar|MAMI|microrna.org|MirAncesTar|miRDB|MirMAP|MirTar|miRTar2GO|Mirza-G|PACCMIT|RepTar|RNAhybrid|TargetRank|TargetScan
MARCH7	Q9H992		hsa-miR-141-3p	0.826997190403015	21	Very High	BCmicrO|BiTargeting|CoMeTa|Cupid|DIANA|ElMMo3|MBStar|microrna.org|MirAncesTar|miRcode|mirCoX|miRDB|MirMAP|MirSNP|MirTar|Mirza-G|PACCMIT|RepTar|RNAhybrid|TargetRank|TargetScan
CCNL1	Q9UK58		hsa-miR-199a-5p	0.826970093248577	19	Very High	BCmicrO|CoMeTa|Cupid|DIANA|ElMMo3|MBStar|MAMI|microrna.org|MirAncesTar|mirbase|MirMAP|MirTar|Mirza-G|MultiMiTar|PACCMIT|RNAhybrid|TargetRank|TargetScan|TargetSpy
AFTPH	Q6ULP2		hsa-miR-199a-5p	0.826880471702355	19	Very High	BCmicrO|CoMeTa|Cupid|DIANA|ElMMo3|MBStar|microrna.org|MirAncesTar|miRDB|MirMAP|miRTar2GO|Mirza-G|MultiMiTar|PACCMIT|PicTar|RNAhybrid|TargetRank|TargetScan|TargetSpy
ELF2	Q15723		hsa-miR-200b-3p	0.826839459694438	18	Very High	BCmicrO|CoMeTa|Cupid|DIANA|ElMMo3|MBStar|MAMI|microrna.org|MirAncesTar|miRDB|MirMAP|MirTar|Mirza-G|PACCMIT|RepTar|RNAhybrid|TargetRank|TargetScan
RET	P07949		hsa-miR-16-5p	0.826808684233812	20	Very High	BCmicrO|CoMeTa|DIANA|ElMMo3|MBStar|MAMI|microrna.org|MirAncesTar|mirbase|miRcode|miRDB|MirMAP|MirTar|Mirza-G|MultiMiTar|PACCMIT|RepTar|RNAhybrid|TargetRank|TargetScan
SMURF2	Q9HAU4		hsa-miR-200c-3p	0.826772800450369	20	Very High	BCmicrO|BiTargeting|CoMeTa|Cupid|DIANA|ElMMo3|MBStar|MAMI|microrna.org|MirAncesTar|mirbase|miRDB|MirMAP|MirTar|miRTar2GO|Mirza-G|PACCMIT|RepTar|RNAhybrid|TargetScan
PPP6R3	Q5H9R7		hsa-miR-200c-3p	0.826613973712606	18	Very High	BCmicrO|CoMeTa|Cupid|DIANA|ElMMo3|MBStar|MAMI|microrna.org|MirAncesTar|miRDB|MirMAP|miRTar2GO|Mirza-G|PACCMIT|RepTar|RNAhybrid|TargetRank|TargetScan
RIMKLA	Q8IXN7		hsa-miR-19b-3p	0.826535250745652	19	Very High	BCmicrO|BiTargeting|DIANA|ElMMo3|MBStar|MAMI|MirAncesTar|mirbase|miRDB|MirMAP|MirTar|miRTar2GO|Mirza-G|MultiMiTar|PACCMIT|RepTar|RNA22|TargetRank|TargetScan
CDH2	P19022		hsa-miR-194-5p	0.826521761128158	14	Very High	BCmicrO|CoMeTa|DIANA|ElMMo3|GenMir++|MBStar|MAMI|MirAncesTar|miRcode|MirMAP|Mirza-G|PicTar|RNAhybrid|TargetScan
HS2ST1	Q7LGA3		hsa-miR-200c-3p	0.826493483460947	19	Very High	BCmicrO|CoMeTa|Cupid|DIANA|ElMMo3|MBStar|MAMI|microrna.org|MirAncesTar|miRDB|MirMAP|MirSNP|miRTar2GO|Mirza-G|PACCMIT|RepTar|RNAhybrid|TargetRank|TargetScan
GIT2	Q14161		hsa-miR-200c-3p	0.826431007088957	17	Very High	BCmicrO|CoMeTa|Cupid|DIANA|ElMMo3|MBStar|MAMI|microrna.org|MirAncesTar|miRDB|MirMAP|MirTar|Mirza-G|PACCMIT|RNAhybrid|TargetRank|TargetScan
LCORL	Q8N3X6		hsa-miR-196b-5p	0.826338543254058	16	Very High	BiTargeting|Cupid|ElMMo3|MBStar|MAMI|microrna.org|MirAncesTar|mirCoX|MirMAP|miRTar2GO|Mirza-G|MultiMiTar|PicTar|RNAhybrid|TargetRank|TargetScan
PLS3	P13797		hsa-miR-200c-3p	0.826326846782227	17	Very High	BCmicrO|CoMeTa|Cupid|ElMMo3|MBStar|MAMI|microrna.org|MirAncesTar|mirbase|miRDB|MirMAP|MirTar|Mirza-G|PACCMIT|RNAhybrid|TargetRank|TargetScan
FAM104A	Q969W3		hsa-miR-19b-3p	0.826320187922009	14	Very High	BCmicrO|Cupid|DIANA|ElMMo3|MBStar|MAMI|MirAncesTar|MirMAP|miRTar2GO|Mirza-G|MultiMiTar|PicTar|RNAhybrid|TargetScan
DICER1	Q9UPY3		hsa-miR-16-5p	0.826176197538089	18	Very High	BCmicrO|BiTargeting|CoMeTa|Cupid|DIANA|ElMMo3|MBStar|microrna.org|MirAncesTar|miRcode|miRDB|MirMAP|Mirza-G|MultiMiTar|RepTar|RNAhybrid|TargetRank|TargetScan
PUM2	Q8TB72		hsa-miR-200c-3p	0.826162131448777	17	Very High	BCmicrO|CoMeTa|Cupid|DIANA|ElMMo3|MBStar|MAMI|microrna.org|MirAncesTar|miRDB|MirMAP|MirTar|Mirza-G|PACCMIT|RNAhybrid|TargetRank|TargetScan
EGR3	Q06889		hsa-miR-200c-3p	0.826139773091165	17	Very High	BCmicrO|CoMeTa|Cupid|ElMMo3|GenMir++|MBStar|MAMI|microrna.org|MirAncesTar|miRDB|MirMAP|MirTar|Mirza-G|PACCMIT|RNAhybrid|TargetRank|TargetScan
SYDE1	Q6ZW31		hsa-miR-200c-3p	0.826106351340103	18	Very High	BCmicrO|BiTargeting|CoMeTa|Cupid|DIANA|ElMMo3|MAMI|microrna.org|MirAncesTar|miRDB|MirMAP|MirTar|miRTar2GO|Mirza-G|PACCMIT|RepTar|TargetRank|TargetScan
ANKFY1	Q9P2R3		hsa-miR-141-3p	0.82605052632097	21	Very High	BCmicrO|CoMeTa|Cupid|DIANA|ElMMo3|MBStar|MAMI|microrna.org|MirAncesTar|miRcode|mirCoX|miRDB|MirMAP|MirSNP|MirTar|miRTar2GO|Mirza-G|RepTar|RNAhybrid|TargetRank|TargetScan
VAMP1	P23763		hsa-miR-16-5p	0.826001208039686	18	Very High	BCmicrO|CoMeTa|Cupid|DIANA|ElMMo3|MAMI|microrna.org|MirAncesTar|miRcode|miRDB|MirMAP|miRTar2GO|Mirza-G|MultiMiTar|PACCMIT|RNAhybrid|TargetRank|TargetScan
SPTY2D1	Q68D10		hsa-miR-19b-3p	0.826000988278866	14	Very High	BCmicrO|Cupid|DIANA|ElMMo3|MBStar|MAMI|MirAncesTar|MirMAP|miRTar2GO|Mirza-G|MultiMiTar|PicTar|RepTar|TargetScan
MIEF1	L0R8F8		hsa-miR-200b-3p	0.825977757488846	18	Very High	BCmicrO|CoMeTa|DIANA|ElMMo3|MBStar|microrna.org|MirAncesTar|mirbase|miRDB|MirMAP|MirSNP|MirTar|Mirza-G|PACCMIT|RepTar|RNAhybrid|TargetRank|TargetScan
STK26	Q9P289		hsa-miR-19b-3p	0.825922644195536	18	Very High	BCmicrO|BiTargeting|Cupid|DIANA|ElMMo3|MBStar|microrna.org|MirAncesTar|miRDB|MirMAP|MirTar|miRTar2GO|Mirza-G|MultiMiTar|RepTar|RNAhybrid|TargetRank|TargetScan
RAPGEF2	Q9Y4G8		hsa-miR-200c-3p	0.825841626800434	17	Very High	BCmicrO|CoMeTa|Cupid|DIANA|ElMMo3|MBStar|microrna.org|MirAncesTar|miRDB|MirMAP|MirTar|miRTar2GO|Mirza-G|PACCMIT|RNAhybrid|TargetRank|TargetScan
DUSP3	P51452		hsa-miR-141-3p	0.82581837796537	21	Very High	BCmicrO|BiTargeting|CoMeTa|DIANA|ElMMo3|microrna.org|MirAncesTar|mirbase|miRcode|mirCoX|miRDB|MirMAP|MirSNP|MirTar|miRTar2GO|Mirza-G|PACCMIT|RepTar|RNAhybrid|TargetRank|TargetScan
DYRK1A	Q13627		hsa-miR-16-5p	0.825782295092905	15	Very High	BCmicrO|BiTargeting|CoMeTa|Cupid|DIANA|ElMMo3|MBStar|microrna.org|MirAncesTar|miRcode|MirMAP|MultiMiTar|PicTar|RepTar|RNAhybrid
PHF6	Q8IWS0		hsa-miR-200c-3p	0.825757607580686	18	Very High	BCmicrO|Cupid|DIANA|ElMMo3|MBStar|MAMI|microrna.org|MirAncesTar|miRDB|MirMAP|MirSNP|MirTar|miRTar2GO|Mirza-G|RepTar|RNAhybrid|TargetRank|TargetScan
NPTN	Q9Y639		hsa-miR-19b-3p	0.825755553546587	16	Very High	BCmicrO|CoMeTa|Cupid|DIANA|ElMMo3|MBStar|MAMI|microrna.org|MirAncesTar|MirMAP|miRTar2GO|Mirza-G|MultiMiTar|RNAhybrid|TargetRank|TargetScan
FAM114A1	Q8IWE2		hsa-miR-19b-3p	0.825710323118174	18	Very High	BCmicrO|CoMeTa|Cupid|DIANA|ElMMo3|MBStar|microrna.org|MirAncesTar|mirbase|miRDB|MirMAP|MirTar|miRTar2GO|Mirza-G|PACCMIT|RepTar|TargetRank|TargetScan
WEE1	P30291		hsa-miR-19b-3p	0.825606568504447	19	Very High	BCmicrO|CoMeTa|DIANA|ElMMo3|GenMir++|MBStar|MAMI|microrna.org|MirAncesTar|miRDB|MirMAP|MirTar|miRTar2GO|Mirza-G|MultiMiTar|PACCMIT|RepTar|RNAhybrid|TargetScan
FHL1	Q13642		hsa-miR-200c-3p	0.825589695742284	16	Very High	BCmicrO|BiTargeting|CoMeTa|DIANA|ElMMo3|GenMir++|MBStar|MAMI|microrna.org|MirAncesTar|miRDB|MirMAP|MirTar|Mirza-G|RNAhybrid|TargetRank
SET	Q01105		hsa-miR-194-5p	0.825548109584095	13	Very High	BCmicrO|CoMeTa|Cupid|DIANA|ElMMo3|GenMir++|MAMI|miRcode|MirMAP|Mirza-G|RepTar|RNAhybrid|TargetScan
CD28	P10747		hsa-miR-16-5p	0.825501708927928	18	Very High	BCmicrO|BiTargeting|CoMeTa|DIANA|ElMMo3|MBStar|MAMI|microrna.org|MirAncesTar|miRcode|miRDB|MirMAP|MirSNP|Mirza-G|MultiMiTar|RepTar|TargetRank|TargetScan
TSC22D2	O75157		hsa-miR-200b-3p	0.82548197721225	17	Very High	BCmicrO|CoMeTa|Cupid|DIANA|ElMMo3|MBStar|MAMI|microrna.org|MirAncesTar|MirMAP|MirTar|Mirza-G|PACCMIT|RepTar|RNAhybrid|TargetRank|TargetScan
HLF	Q16534		hsa-miR-199a-5p	0.825466217288188	19	Very High	BCmicrO|BiTargeting|CoMeTa|DIANA|ElMMo3|MBStar|MAMI|microrna.org|MirAncesTar|miRDB|MirMAP|Mirza-G|MultiMiTar|PACCMIT|PicTar|RepTar|RNAhybrid|TargetRank|TargetScan
SPAG9	O60271		hsa-miR-141-3p	0.825396874272255	20	Very High	BCmicrO|CoMeTa|DIANA|ElMMo3|MBStar|MAMI|microrna.org|MirAncesTar|mirbase|miRcode|mirCoX|miRDB|MirMAP|MirTar|Mirza-G|PACCMIT|RepTar|RNAhybrid|TargetRank|TargetScan
UBE2J1	Q9Y385		hsa-miR-16-5p	0.825215397189183	19	Very High	BCmicrO|CoMeTa|Cupid|DIANA|ElMMo3|MBStar|MAMI|microrna.org|MirAncesTar|miRcode|miRDB|MirMAP|MirSNP|Mirza-G|MultiMiTar|PACCMIT|RepTar|TargetRank|TargetScan
BACH1	O14867		hsa-miR-196b-5p	0.825190211743374	18	Very High	CoMeTa|DIANA|ElMMo3|MBStar|microrna.org|MirAncesTar|mirCoX|miRDB|MirMAP|miRTar2GO|Mirza-G|MultiMiTar|PACCMIT|PicTar|RepTar|RNAhybrid|TargetRank|TargetScan
CSMD3	Q7Z407		hsa-miR-200b-3p	0.825183711920321	17	Very High	BCmicrO|Cupid|DIANA|ElMMo3|MBStar|MAMI|microrna.org|MirAncesTar|miRDB|MirMAP|MirTar|Mirza-G|PACCMIT|RepTar|RNAhybrid|TargetRank|TargetScan
MAP2	P11137		hsa-miR-200b-3p	0.825174114533079	18	Very High	BCmicrO|CoMeTa|Cupid|DIANA|ElMMo3|MBStar|microrna.org|MirAncesTar|miRDB|MirMAP|MirSNP|MirTar|Mirza-G|PACCMIT|RepTar|RNAhybrid|TargetRank|TargetScan
SNAP91	O60641		hsa-miR-200a-3p	0.825137035294076	19	Very High	BCmicrO|CoMeTa|Cupid|DIANA|ElMMo3|MBStar|MAMI|microrna.org|MirAncesTar|miRcode|miRDB|MirMAP|MirTar|Mirza-G|PACCMIT|RepTar|RNAhybrid|TargetRank|TargetScan
GORASP2	Q9H8Y8		hsa-miR-16-5p	0.825125696052101	20	Very High	BCmicrO|CoMeTa|DIANA|ElMMo3|MBStar|MAMI|microrna.org|MirAncesTar|mirbase|miRcode|miRDB|MirMAP|MirTar|Mirza-G|MultiMiTar|PACCMIT|RepTar|RNAhybrid|TargetRank|TargetScan
NCS1	P62166		hsa-miR-16-5p	0.825103952036819	16	Very High	BCmicrO|CoMeTa|DIANA|ElMMo3|MBStar|MAMI|MirAncesTar|miRcode|miRDB|MirMAP|MirSNP|Mirza-G|MultiMiTar|RepTar|TargetRank|TargetScan
EDARADD	Q8WWZ3		hsa-miR-19b-3p	0.825065651703348	18	Very High	BCmicrO|Cupid|DIANA|ElMMo3|MBStar|MAMI|microrna.org|MirAncesTar|miRDB|MirMAP|MirTar|Mirza-G|MultiMiTar|PACCMIT|RepTar|RNAhybrid|TargetRank|TargetScan
CBFA2T3	O75081		hsa-miR-196b-5p	0.825035354576935	18	Very High	CoMeTa|Cupid|DIANA|ElMMo3|MBStar|MAMI|microrna.org|MirAncesTar|mirCoX|miRDB|MirMAP|MultiMiTar|PACCMIT|PicTar|RepTar|RNAhybrid|TargetRank|TargetScan
MAP2	P11137		hsa-miR-200c-3p	0.824950799065301	18	Very High	BCmicrO|CoMeTa|Cupid|DIANA|ElMMo3|MBStar|microrna.org|MirAncesTar|miRDB|MirMAP|MirSNP|MirTar|Mirza-G|PACCMIT|RepTar|RNAhybrid|TargetRank|TargetScan
DAG1	Q14118		hsa-miR-19b-3p	0.824930452650398	19	Very High	BCmicrO|CoMeTa|DIANA|ElMMo3|GenMir++|MBStar|MAMI|microrna.org|MirAncesTar|miRDB|MirMAP|miRTar2GO|Mirza-G|MultiMiTar|PACCMIT|RepTar|RNAhybrid|TargetRank|TargetScan
RAP2C	Q9Y3L5		hsa-miR-141-3p	0.824860308971547	21	Very High	BCmicrO|BiTargeting|CoMeTa|DIANA|ElMMo3|MBStar|microrna.org|MirAncesTar|mirbase|miRcode|mirCoX|miRDB|MirMAP|MirTar|miRTar2GO|Mirza-G|PACCMIT|RepTar|RNAhybrid|TargetRank|TargetScan
DCAF8	Q5TAQ9		hsa-miR-16-5p	0.824832422197282	21	Very High	BCmicrO|BiTargeting|CoMeTa|Cupid|DIANA|ElMMo3|MBStar|microrna.org|MirAncesTar|miRcode|miRDB|MirMAP|miRTar2GO|Mirza-G|MultiMiTar|PACCMIT|PITA|RepTar|RNAhybrid|TargetRank|TargetScan
UNC5C	O95185		hsa-miR-200a-3p	0.824771955688402	20	Very High	BCmicrO|CoMeTa|Cupid|DIANA|ElMMo3|MBStar|MAMI|microrna.org|MirAncesTar|miRcode|miRDB|MirMAP|MirSNP|MirTar|Mirza-G|PACCMIT|RepTar|RNAhybrid|TargetRank|TargetScan
FBXO33	Q7Z6M2		hsa-miR-200c-3p	0.82469427582494	16	Very High	BCmicrO|DIANA|ElMMo3|MBStar|MAMI|microrna.org|MirAncesTar|miRDB|MirMAP|MirTar|miRTar2GO|Mirza-G|PACCMIT|RNAhybrid|TargetRank|TargetScan
EGR3	Q06889		hsa-miR-200b-3p	0.824689832230352	17	Very High	BCmicrO|CoMeTa|Cupid|ElMMo3|GenMir++|MBStar|MAMI|microrna.org|MirAncesTar|miRDB|MirMAP|MirTar|Mirza-G|PACCMIT|RNAhybrid|TargetRank|TargetScan
APLN	Q9ULZ1		hsa-miR-16-5p	0.824569545504078	17	Very High	BCmicrO|BiTargeting|DIANA|ElMMo3|MBStar|microrna.org|MirAncesTar|miRcode|miRDB|MirMAP|MirSNP|Mirza-G|MultiMiTar|PACCMIT|RepTar|TargetRank|TargetScan
SLC38A2	Q96QD8		hsa-miR-10b-5p	0.824556112518805	19	Very High	BCmicrO|BiTargeting|CoMeTa|DIANA|ElMMo3|MBStar|MAMI|microrna.org|MirAncesTar|miRDB|MirMAP|MirTar|miRTar2GO|Mirza-G|PACCMIT|PicTar|RepTar|RNAhybrid|TargetScan
PLXNC1	O60486		hsa-miR-19b-3p	0.824524121542389	18	Very High	BCmicrO|CoMeTa|Cupid|DIANA|ElMMo3|MAMI|microrna.org|MirAncesTar|mirbase|miRDB|MirMAP|MirSNP|Mirza-G|PACCMIT|RepTar|RNAhybrid|TargetRank|TargetScan
PLCB1	Q9NQ66		hsa-miR-19b-3p	0.824480040381808	20	Very High	BCmicrO|CoMeTa|Cupid|DIANA|ElMMo3|MBStar|MAMI|microrna.org|MirAncesTar|miRDB|MirMAP|MirSNP|miRTar2GO|Mirza-G|MultiMiTar|PACCMIT|RepTar|RNAhybrid|TargetRank|TargetScan
ZKSCAN1	P17029		hsa-miR-16-5p	0.824472139036459	20	Very High	BCmicrO|CoMeTa|Cupid|DIANA|ElMMo3|MBStar|MAMI|microrna.org|MirAncesTar|miRcode|miRDB|MirMAP|MirSNP|miRTar2GO|Mirza-G|MultiMiTar|PACCMIT|RepTar|TargetRank|TargetScan
MGAT4A	Q9UM21		hsa-miR-194-5p	0.824413023158962	17	Very High	BCmicrO|BiTargeting|CoMeTa|DIANA|ElMMo3|MBStar|MAMI|MirAncesTar|miRcode|MirMAP|miRTar2GO|Mirza-G|MultiMiTar|PicTar|RepTar|RNAhybrid|TargetScan
RIC1	Q4ADV7		hsa-miR-200b-3p	0.824352924889127	19	Very High	BCmicrO|BiTargeting|Cupid|DIANA|ElMMo3|MBStar|microrna.org|MirAncesTar|mirbase|miRDB|MirMAP|MirSNP|MirTar|miRTar2GO|Mirza-G|PACCMIT|RepTar|RNAhybrid|TargetScan
BCL6	P41182		hsa-miR-10b-5p	0.824273622231831	17	Very High	BCmicrO|CoMeTa|Cupid|DIANA|ElMMo3|MBStar|MAMI|microrna.org|MirAncesTar|miRDB|MirMAP|Mirza-G|PACCMIT|PicTar|RepTar|RNAhybrid|TargetScan
QKI	Q96PU8		hsa-miR-194-5p	0.824268135760991	20	Very High	BCmicrO|BiTargeting|CoMeTa|Cupid|DIANA|ElMMo3|MBStar|MAMI|MirAncesTar|miRcode|miRDB|MirMAP|MirTar|miRTar2GO|Mirza-G|MultiMiTar|RepTar|RNAhybrid|TargetRank|TargetScan
KDM6A	O15550		hsa-miR-19b-3p	0.824208401460061	15	Very High	BCmicrO|CoMeTa|Cupid|DIANA|ElMMo3|MBStar|MAMI|microrna.org|MirAncesTar|MirMAP|Mirza-G|PicTar|RepTar|RNAhybrid|TargetScan
FOXP2	O15409		hsa-miR-19b-3p	0.824202866761542	18	Very High	BCmicrO|Cupid|DIANA|ElMMo3|MBStar|microrna.org|MirAncesTar|mirbase|miRDB|MirMAP|MirTar|Mirza-G|MultiMiTar|PACCMIT|RepTar|RNAhybrid|TargetRank|TargetScan
DYRK1A	Q13627		hsa-miR-192-5p	0.824172286271857	20	Very High	BCmicrO|BiTargeting|CoMeTa|Cupid|DIANA|ElMMo3|GenMir++|MBStar|MAMI|microrna.org|MirAncesTar|miRcode|miRDB|MirMAP|MirSNP|miRTar2GO|Mirza-G|PACCMIT|RNAhybrid|TargetRank
HIGD1A	Q9Y241		hsa-miR-16-5p	0.82415072726755	21	Very High	BCmicrO|BiTargeting|CoMeTa|Cupid|DIANA|ElMMo3|MBStar|microrna.org|MirAncesTar|mirbase|miRcode|miRDB|MirMAP|MirTar|Mirza-G|MultiMiTar|PACCMIT|RepTar|RNAhybrid|TargetRank|TargetScan
CLIP4	Q8N3C7		hsa-miR-19b-3p	0.824109405576679	20	Very High	BCmicrO|BiTargeting|CoMeTa|DIANA|ElMMo3|MBStar|MAMI|microrna.org|MirAncesTar|miRDB|MirMAP|MirSNP|MirTar|miRTar2GO|Mirza-G|PACCMIT|RepTar|RNAhybrid|TargetRank|TargetScan
REEP1	Q9H902		hsa-miR-200c-3p	0.824081318110596	17	Very High	BCmicrO|CoMeTa|Cupid|DIANA|ElMMo3|MBStar|MAMI|microrna.org|MirAncesTar|miRDB|MirMAP|MirTar|Mirza-G|PACCMIT|RNAhybrid|TargetRank|TargetScan
PHF20	Q9BVI0		hsa-miR-16-5p	0.824015469313319	18	Very High	BCmicrO|BiTargeting|CoMeTa|Cupid|DIANA|ElMMo3|MAMI|microrna.org|MirAncesTar|miRcode|miRDB|MirMAP|miRTar2GO|Mirza-G|MultiMiTar|PACCMIT|RepTar|TargetScan
ERGIC2	Q96RQ1		hsa-miR-194-5p	0.82385219790806	16	Very High	BCmicrO|CoMeTa|DIANA|ElMMo3|MAMI|MirAncesTar|miRcode|miRDB|MirMAP|miRTar2GO|Mirza-G|MultiMiTar|PACCMIT|RNAhybrid|TargetRank|TargetScan
STAT5A	P42229		hsa-miR-200a-3p	0.823625383984695	17	Very High	BCmicrO|CoMeTa|DIANA|ElMMo3|GenMir++|MAMI|microrna.org|MirAncesTar|mirbase|miRcode|miRDB|MirMAP|MirTar|PACCMIT|RepTar|RNAhybrid|TargetScan
TNPO2	O14787		hsa-miR-19b-3p	0.823527380160892	18	Very High	BCmicrO|CoMeTa|Cupid|DIANA|ElMMo3|MAMI|microrna.org|MirAncesTar|miRDB|MirMAP|MirTar|miRTar2GO|Mirza-G|MultiMiTar|PACCMIT|RepTar|RNAhybrid|TargetScan
USP15	Q9Y4E8		hsa-miR-196b-5p	0.823513205786179	20	Very High	BiTargeting|CoMeTa|Cupid|DIANA|ElMMo3|MBStar|MAMI|microrna.org|MirAncesTar|mirCoX|miRDB|MirMAP|miRTar2GO|Mirza-G|MultiMiTar|PACCMIT|PicTar|RepTar|RNAhybrid|TargetScan
NRXN1	P58400		hsa-miR-200a-3p	0.823399221708754	16	Very High	BCmicrO|CoMeTa|Cupid|DIANA|ElMMo3|MBStar|microrna.org|MirAncesTar|miRcode|miRDB|MirMAP|Mirza-G|PicTar|RNAhybrid|TargetRank|TargetScan
FAM69A	Q5T7M9		hsa-miR-19b-3p	0.823260649339051	18	Very High	BCmicrO|BiTargeting|CoMeTa|DIANA|ElMMo3|MBStar|MAMI|microrna.org|MirAncesTar|mirbase|miRDB|MirMAP|MirTar|miRTar2GO|Mirza-G|PACCMIT|RNAhybrid|TargetScan
GDA	Q9Y2T3		hsa-miR-19b-3p	0.823211380500115	20	Very High	BCmicrO|BiTargeting|Cupid|DIANA|ElMMo3|MBStar|MAMI|microrna.org|MirAncesTar|miRDB|MirMAP|MirTar|miRTar2GO|Mirza-G|MultiMiTar|PACCMIT|RepTar|RNAhybrid|TargetRank|TargetScan
PAIP2	Q9BPZ3		hsa-miR-200b-3p	0.823205559715806	19	Very High	BCmicrO|BiTargeting|CoMeTa|Cupid|DIANA|ElMMo3|MBStar|MAMI|microrna.org|MirAncesTar|mirbase|miRDB|MirMAP|miRTar2GO|Mirza-G|RepTar|RNAhybrid|TargetRank|TargetScan
TBK1	Q9UHD2		hsa-miR-200c-3p	0.823140324341057	17	Very High	BCmicrO|CoMeTa|Cupid|DIANA|ElMMo3|MAMI|microrna.org|MirAncesTar|mirbase|miRDB|MirMAP|MirTar|Mirza-G|PACCMIT|RNAhybrid|TargetRank|TargetScan
RAP2C	Q9Y3L5		hsa-miR-200a-3p	0.823114315746317	19	Very High	BCmicrO|BiTargeting|CoMeTa|DIANA|ElMMo3|MBStar|MAMI|microrna.org|MirAncesTar|miRcode|miRDB|MirMAP|MirTar|Mirza-G|PACCMIT|RepTar|RNAhybrid|TargetRank|TargetScan
ITGA6	P23229		hsa-miR-19b-3p	0.823098445654868	19	Very High	BCmicrO|CoMeTa|Cupid|DIANA|ElMMo3|MBStar|MAMI|microrna.org|MirAncesTar|miRDB|MirMAP|miRTar2GO|Mirza-G|MultiMiTar|PACCMIT|RepTar|RNAhybrid|TargetRank|TargetScan
CRLF3	Q8IUI8		hsa-miR-141-3p	0.823070668678913	23	Very High	BCmicrO|BiTargeting|CoMeTa|Cupid|DIANA|ElMMo3|MBStar|MAMI|microrna.org|MirAncesTar|mirbase|miRcode|mirCoX|miRDB|MirMAP|MirSNP|MirTar|miRTar2GO|Mirza-G|RepTar|RNAhybrid|TargetRank|TargetScan
WDFY3	Q8IZQ1		hsa-miR-141-3p	0.823007936230744	20	Very High	BCmicrO|CoMeTa|Cupid|DIANA|ElMMo3|MBStar|microrna.org|MirAncesTar|miRcode|mirCoX|miRDB|MirMAP|MirSNP|MirTar|miRTar2GO|Mirza-G|PACCMIT|RepTar|TargetRank|TargetScan
WASF3	Q9UPY6		hsa-miR-200c-3p	0.822989956447323	17	Very High	BCmicrO|BiTargeting|CoMeTa|Cupid|DIANA|ElMMo3|MBStar|microrna.org|MirAncesTar|miRDB|MirMAP|MirSNP|MirTar|Mirza-G|RepTar|TargetRank|TargetScan
TSPAN6	O43657		hsa-miR-199a-5p	0.822989772417132	19	Very High	BCmicrO|CoMeTa|DIANA|ElMMo3|MBStar|MAMI|microrna.org|MirAncesTar|miRDB|MirMAP|MirTar|Mirza-G|MultiMiTar|PACCMIT|RepTar|RNAhybrid|TargetRank|TargetScan|TargetSpy
NPAS3	Q8IXF0		hsa-miR-19b-3p	0.822936024969532	17	Very High	BCmicrO|BiTargeting|CoMeTa|Cupid|DIANA|ElMMo3|MBStar|microrna.org|MirAncesTar|mirbase|MirMAP|Mirza-G|MultiMiTar|PicTar|RepTar|RNAhybrid|TargetScan
THBS1	P07996		hsa-miR-19b-3p	0.822813159599721	16	Very High	BCmicrO|CoMeTa|Cupid|DIANA|ElMMo3|MBStar|microrna.org|MirAncesTar|miRDB|MirMAP|miRTar2GO|Mirza-G|MultiMiTar|RepTar|TargetRank|TargetScan
RNF144B	Q7Z419		hsa-miR-16-5p	0.822785879876488	17	Very High	BCmicrO|Cupid|DIANA|ElMMo3|MBStar|MAMI|microrna.org|MirAncesTar|miRcode|miRDB|MirMAP|MirTar|miRTar2GO|Mirza-G|RepTar|TargetRank|TargetScan
OCRL	Q01968		hsa-miR-16-5p	0.822576448578424	15	Very High	BCmicrO|CoMeTa|DIANA|ElMMo3|GenMir++|MBStar|MAMI|MirAncesTar|miRcode|MirMAP|miRTar2GO|Mirza-G|MultiMiTar|TargetRank|TargetScan
WNK3	Q9BYP7		hsa-miR-16-5p	0.822553022932734	19	Very High	BCmicrO|BiTargeting|Cupid|DIANA|ElMMo3|MBStar|microrna.org|MirAncesTar|miRcode|miRDB|MirMAP|MirTar|miRTar2GO|Mirza-G|MultiMiTar|PACCMIT|RepTar|TargetRank|TargetScan
BNC2	Q6ZN30		hsa-miR-200b-3p	0.822549388601688	19	Very High	BCmicrO|BiTargeting|CoMeTa|Cupid|DIANA|ElMMo3|MBStar|MirAncesTar|MirMAP|MirSNP|MirTar|miRTar2GO|Mirza-G|MultiMiTar|PACCMIT|RepTar|RNAhybrid|TargetRank|TargetScan
CFL2	Q9Y281		hsa-miR-200a-3p	0.822511357784604	18	Very High	BCmicrO|Cupid|DIANA|ElMMo3|MBStar|MAMI|microrna.org|MirAncesTar|miRcode|miRDB|MirMAP|miRTar2GO|Mirza-G|PACCMIT|RepTar|RNAhybrid|TargetRank|TargetScan
HS3ST1	O14792		hsa-miR-200b-3p	0.82245114612026	15	Very High	BCmicrO|CoMeTa|DIANA|ElMMo3|MBStar|MAMI|microrna.org|mirbase|miRDB|MirMAP|MirTar|Mirza-G|PACCMIT|TargetRank|TargetScan
SMURF2	Q9HAU4		hsa-miR-200b-3p	0.822324292861516	19	Very High	BCmicrO|BiTargeting|CoMeTa|Cupid|DIANA|ElMMo3|MBStar|MAMI|microrna.org|MirAncesTar|mirbase|miRDB|MirMAP|MirTar|miRTar2GO|Mirza-G|PACCMIT|RNAhybrid|TargetScan
BRD3	Q15059		hsa-miR-141-3p	0.822295849649574	19	Very High	BCmicrO|CoMeTa|Cupid|DIANA|ElMMo3|microrna.org|MirAncesTar|miRcode|mirCoX|miRDB|MirMAP|MirTar|miRTar2GO|Mirza-G|PACCMIT|RepTar|RNAhybrid|TargetRank|TargetScan
CDC14A	Q9UNH5		hsa-miR-141-3p	0.822274849791707	23	Very High	BCmicrO|BiTargeting|CoMeTa|Cupid|DIANA|ElMMo3|MBStar|microrna.org|MirAncesTar|mirbase|miRcode|mirCoX|miRDB|MirMAP|MirTar|miRTar2GO|Mirza-G|PACCMIT|RepTar|RNA22|RNAhybrid|TargetRank|TargetScan
PTGES3	Q15185		hsa-miR-19b-3p	0.822252880397131	17	Very High	BCmicrO|CoMeTa|Cupid|DIANA|ElMMo3|MAMI|microrna.org|MirAncesTar|miRDB|MirMAP|miRTar2GO|Mirza-G|MultiMiTar|PACCMIT|RNAhybrid|TargetRank|TargetScan
ZMPSTE24	O75844		hsa-miR-335-5p	0.822132169098061	19	Very High	BCmicrO|CoMeTa|DIANA|ElMMo3|MBStar|MAMI|microrna.org|MirAncesTar|miRDB|MirMAP|MirSNP|MirTar|Mirza-G|MultiMiTar|PACCMIT|RepTar|RNAhybrid|TargetRank|TargetScan
RAB11FIP2	Q7L804		hsa-miR-200b-3p	0.822090839859032	16	Very High	BCmicrO|CoMeTa|DIANA|ElMMo3|MBStar|MAMI|microrna.org|MirAncesTar|miRDB|MirMAP|MirTar|miRTar2GO|Mirza-G|RepTar|TargetRank|TargetScan
TUBA1A	Q71U36		hsa-miR-16-5p	0.822048296292449	18	Very High	BCmicrO|CoMeTa|Cupid|DIANA|ElMMo3|MAMI|microrna.org|MirAncesTar|mirbase|miRcode|miRDB|MirMAP|MirSNP|MultiMiTar|PACCMIT|RepTar|RNAhybrid|TargetScan
RBMS1	P29558		hsa-miR-16-5p	0.821953143230386	17	Very High	BCmicrO|BiTargeting|Cupid|DIANA|ElMMo3|MBStar|microrna.org|MirAncesTar|miRcode|miRDB|MirMAP|MirSNP|miRTar2GO|Mirza-G|MultiMiTar|RNAhybrid|TargetScan
ACOT7	O00154		hsa-miR-141-3p	0.821929375017263	22	Very High	BCmicrO|BiTargeting|CoMeTa|DIANA|ElMMo3|MAMI|microrna.org|MirAncesTar|mirbase|miRcode|mirCoX|MirMAP|MirSNP|MirTar|miRTar2GO|Mirza-G|PACCMIT|RepTar|RNA22|RNAhybrid|TargetRank|TargetScan
HPRT1	P00492		hsa-miR-19b-3p	0.821882722777532	20	Very High	BCmicrO|CoMeTa|Cupid|DIANA|ElMMo3|MBStar|MAMI|microrna.org|MirAncesTar|mirbase|miRDB|MirMAP|MirTar|miRTar2GO|Mirza-G|MultiMiTar|PACCMIT|RepTar|RNAhybrid|TargetScan
DNAJB1	P25685		hsa-miR-19b-3p	0.821856970615981	17	Very High	BCmicrO|CoMeTa|Cupid|DIANA|ElMMo3|MAMI|microrna.org|MirAncesTar|MirMAP|MirTar|miRTar2GO|Mirza-G|MultiMiTar|RepTar|RNAhybrid|TargetRank|TargetScan
BICD2	Q8TD16		hsa-miR-141-3p	0.821847220358545	18	Very High	BCmicrO|CoMeTa|Cupid|DIANA|ElMMo3|MBStar|MAMI|microrna.org|MirAncesTar|miRcode|mirCoX|miRDB|MirMAP|MirTar|miRTar2GO|Mirza-G|RepTar|TargetRank
BLCAP	P62952		hsa-miR-19b-3p	0.821838326385337	19	Very High	BCmicrO|CoMeTa|Cupid|DIANA|ElMMo3|MAMI|microrna.org|MirAncesTar|miRDB|MirMAP|MirSNP|miRTar2GO|Mirza-G|MultiMiTar|PACCMIT|RepTar|RNAhybrid|TargetRank|TargetScan
DMXL2	Q8TDJ6		hsa-miR-19b-3p	0.821806761137508	17	Very High	BCmicrO|CoMeTa|Cupid|DIANA|ElMMo3|microrna.org|MirAncesTar|miRDB|MirMAP|MirTar|miRTar2GO|Mirza-G|PACCMIT|RepTar|RNAhybrid|TargetRank|TargetScan
DLC1	Q96QB1		hsa-miR-200b-3p	0.82179992687375	18	Very High	BCmicrO|CoMeTa|Cupid|DIANA|ElMMo3|MBStar|MAMI|microrna.org|MirAncesTar|miRDB|MirMAP|MirTar|Mirza-G|PACCMIT|RepTar|RNAhybrid|TargetRank|TargetScan
KLHL20	Q9Y2M5		hsa-miR-19b-3p	0.821747529123983	15	Very High	BCmicrO|CoMeTa|Cupid|DIANA|ElMMo3|MBStar|MAMI|microrna.org|MirAncesTar|miRDB|MirMAP|Mirza-G|MultiMiTar|TargetRank|TargetScan
RUNX3	Q13761		hsa-miR-19b-3p	0.821709447733006	17	Very High	BCmicrO|BiTargeting|CoMeTa|Cupid|DIANA|ElMMo3|MBStar|microrna.org|MirAncesTar|miRDB|MirMAP|miRTar2GO|Mirza-G|MultiMiTar|PicTar|RNAhybrid|TargetScan
MTF2	Q9Y483		hsa-miR-141-3p	0.821644806128403	20	Very High	BCmicrO|CoMeTa|Cupid|DIANA|ElMMo3|MBStar|MAMI|microrna.org|MirAncesTar|mirbase|miRcode|mirCoX|miRDB|MirMAP|MirTar|miRTar2GO|Mirza-G|RNA22|RNAhybrid|TargetScan
DDX19B	Q9UMR2		hsa-miR-196a-5p	0.821633313523764	19	Very High	BCmicrO|CoMeTa|Cupid|DIANA|ElMMo3|MBStar|MAMI|microrna.org|MirAncesTar|mirbase|miRDB|MirMAP|Mirza-G|MultiMiTar|PACCMIT|RepTar|RNAhybrid|TargetRank|TargetScan
NFIA	Q12857		hsa-miR-200b-3p	0.821617620024113	18	Very High	BCmicrO|Cupid|DIANA|ElMMo3|MBStar|MAMI|microrna.org|MirAncesTar|miRDB|MirMAP|MirSNP|MirTar|miRTar2GO|Mirza-G|PACCMIT|RNA22|RNAhybrid|TargetScan
PTPRD	P23468		hsa-miR-19b-3p	0.821585935074269	18	Very High	BCmicrO|CoMeTa|Cupid|DIANA|ElMMo3|MBStar|microrna.org|MirAncesTar|miRDB|MirMAP|MirTar|miRTar2GO|Mirza-G|MultiMiTar|PACCMIT|RepTar|RNAhybrid|TargetScan
CALCR	P30988		hsa-miR-141-3p	0.821524760527393	21	Very High	BCmicrO|BiTargeting|CoMeTa|Cupid|DIANA|ElMMo3|MBStar|MAMI|microrna.org|MirAncesTar|miRcode|mirCoX|miRDB|MirMAP|MirTar|Mirza-G|PACCMIT|RepTar|RNAhybrid|TargetRank|TargetScan
SORCS1	Q8WY21		hsa-miR-196a-5p	0.821438345005441	17	Very High	BCmicrO|DIANA|ElMMo3|MBStar|MAMI|microrna.org|MirAncesTar|miRDB|MirMAP|MirTar|Mirza-G|MultiMiTar|PicTar|RepTar|RNAhybrid|TargetRank|TargetScan
BAG5	Q9UL15		hsa-miR-16-5p	0.821410206346453	20	Very High	BCmicrO|CoMeTa|Cupid|DIANA|ElMMo3|MBStar|MAMI|microrna.org|MirAncesTar|miRcode|miRDB|MirMAP|MirTar|Mirza-G|MultiMiTar|PACCMIT|PITA|RepTar|RNAhybrid|TargetScan
G0S2	P27469		hsa-miR-16-5p	0.821357216323289	20	Very High	BCmicrO|CoMeTa|Cupid|DIANA|ElMMo3|MAMI|microrna.org|MirAncesTar|mirbase|miRcode|miRDB|MirMAP|MirTar|Mirza-G|MultiMiTar|PACCMIT|RepTar|RNA22|RNAhybrid|TargetScan
DYRK1B	Q9Y463		hsa-miR-16-5p	0.821351603434129	19	Very High	BCmicrO|CoMeTa|Cupid|DIANA|ElMMo3|MBStar|microrna.org|MirAncesTar|mirbase|miRcode|miRDB|MirMAP|miRTar2GO|Mirza-G|MultiMiTar|PACCMIT|RNAhybrid|TargetRank|TargetScan
ABL2	P42684		hsa-miR-141-3p	0.821223506875237	17	Very High	BCmicrO|CoMeTa|DIANA|ElMMo3|MBStar|microrna.org|MirAncesTar|miRcode|mirCoX|miRDB|MirMAP|MirTar|miRTar2GO|Mirza-G|RepTar|RNAhybrid|TargetScan
TRIM33	Q9UPN9		hsa-miR-19b-3p	0.821115323158129	19	Very High	BCmicrO|BiTargeting|CoMeTa|DIANA|ElMMo3|MBStar|microrna.org|MirAncesTar|miRDB|MirMAP|MirTar|Mirza-G|MultiMiTar|PACCMIT|RepTar|RNA22|RNAhybrid|TargetRank|TargetScan
PRR5L	Q6MZQ0		hsa-miR-19b-3p	0.82093274889246	21	Very High	BCmicrO|BiTargeting|CoMeTa|Cupid|DIANA|ElMMo3|MBStar|MAMI|microrna.org|MirAncesTar|miRDB|MirMAP|MirSNP|MirTar|miRTar2GO|Mirza-G|MultiMiTar|RepTar|RNAhybrid|TargetRank|TargetScan
EIF2S1	P05198		hsa-miR-200c-3p	0.820924210838751	17	Very High	BCmicrO|CoMeTa|DIANA|ElMMo3|GenMir++|MBStar|MAMI|microrna.org|MirAncesTar|miRDB|MirMAP|MirSNP|MirTar|Mirza-G|PACCMIT|RNAhybrid|TargetScan
SATB1	Q01826		hsa-miR-19b-3p	0.820867463703838	16	Very High	BCmicrO|CoMeTa|Cupid|DIANA|ElMMo3|MBStar|MAMI|microrna.org|MirAncesTar|MirMAP|miRTar2GO|Mirza-G|MultiMiTar|PicTar|RNAhybrid|TargetScan
CNOT6L	Q96LI5		hsa-miR-19b-3p	0.82080614038325	18	Very High	BCmicrO|Cupid|DIANA|ElMMo3|MBStar|microrna.org|MirAncesTar|miRDB|MirMAP|MirTar|miRTar2GO|Mirza-G|MultiMiTar|PACCMIT|RepTar|RNAhybrid|TargetRank|TargetScan
TBC1D9	Q6ZT07		hsa-miR-16-5p	0.820792813669254	20	Very High	BCmicrO|BiTargeting|CoMeTa|Cupid|DIANA|ElMMo3|MBStar|microrna.org|MirAncesTar|miRcode|miRDB|MirMAP|MirTar|miRTar2GO|Mirza-G|MultiMiTar|RepTar|RNAhybrid|TargetRank|TargetScan
KCNQ5	Q9NR82		hsa-miR-16-5p	0.820710700139039	15	Very High	BCmicrO|Cupid|DIANA|ElMMo3|MBStar|MAMI|MirAncesTar|miRcode|MirMAP|Mirza-G|MultiMiTar|PicTar|RepTar|RNAhybrid|TargetScan
MBNL2	Q5VZF2		hsa-miR-16-5p	0.820706992413945	19	Very High	BCmicrO|CoMeTa|Cupid|DIANA|ElMMo3|MBStar|microrna.org|MirAncesTar|mirbase|miRcode|miRDB|MirMAP|miRTar2GO|Mirza-G|MultiMiTar|RepTar|RNAhybrid|TargetRank|TargetScan
CSMD3	Q7Z407		hsa-miR-200c-3p	0.820677641483014	17	Very High	BCmicrO|BiTargeting|Cupid|DIANA|ElMMo3|MBStar|MAMI|microrna.org|MirAncesTar|miRDB|MirMAP|MirTar|Mirza-G|PACCMIT|RNAhybrid|TargetRank|TargetScan
FRMD4B	Q9Y2L6		hsa-miR-192-5p	0.820667958932465	19	Very High	BCmicrO|CoMeTa|Cupid|DIANA|ElMMo3|MBStar|MAMI|microrna.org|MirAncesTar|miRcode|miRDB|MirMAP|MirTar|Mirza-G|PACCMIT|RepTar|RNAhybrid|TargetRank|TargetScan
OXR1	Q8N573		hsa-miR-200c-3p	0.820639507666838	21	Very High	BCmicrO|BiTargeting|CoMeTa|Cupid|DIANA|ElMMo3|MBStar|microrna.org|MirAncesTar|mirbase|miRDB|MirMAP|MirSNP|MirTar|miRTar2GO|Mirza-G|PACCMIT|RepTar|RNAhybrid|TargetRank|TargetScan
KRAS	P01116		hsa-miR-19b-3p	0.820535954175108	17	Very High	BCmicrO|CoMeTa|Cupid|DIANA|ElMMo3|MBStar|MAMI|microrna.org|MirAncesTar|miRDB|MirMAP|miRTar2GO|Mirza-G|MultiMiTar|RepTar|RNAhybrid|TargetScan
TUB	P50607		hsa-miR-19b-3p	0.820533598687477	19	Very High	BCmicrO|CoMeTa|Cupid|DIANA|ElMMo3|MBStar|microrna.org|MirAncesTar|miRDB|MirMAP|MirTar|miRTar2GO|Mirza-G|MultiMiTar|PACCMIT|RepTar|RNAhybrid|TargetRank|TargetScan
BNC2	Q6ZN30		hsa-miR-200c-3p	0.820521041101088	19	Very High	BCmicrO|BiTargeting|CoMeTa|Cupid|DIANA|ElMMo3|MBStar|MirAncesTar|MirMAP|MirSNP|MirTar|miRTar2GO|Mirza-G|MultiMiTar|PACCMIT|RepTar|RNAhybrid|TargetRank|TargetScan
RNF44	Q7L0R7		hsa-miR-19b-3p	0.820434354787173	14	Very High	BCmicrO|CoMeTa|DIANA|ElMMo3|MBStar|MAMI|MirAncesTar|MirMAP|miRTar2GO|Mirza-G|MultiMiTar|PicTar|RNAhybrid|TargetScan
DENND6A	Q8IWF6		hsa-miR-19b-3p	0.820426213132333	16	Very High	BCmicrO|DIANA|ElMMo3|MBStar|MAMI|microrna.org|MirAncesTar|miRDB|MirMAP|MirTar|miRTar2GO|Mirza-G|MultiMiTar|PACCMIT|RepTar|TargetScan
PITPNB	P48739		hsa-miR-200a-3p	0.820420538515878	20	Very High	BCmicrO|BiTargeting|CoMeTa|Cupid|DIANA|ElMMo3|GenMir++|MBStar|MAMI|microrna.org|MirAncesTar|miRcode|miRDB|MirMAP|miRTar2GO|Mirza-G|PACCMIT|RepTar|RNAhybrid|TargetScan
CNOT4	O95628		hsa-miR-19b-3p	0.820309963228128	19	Very High	BCmicrO|BiTargeting|CoMeTa|Cupid|DIANA|ElMMo3|MBStar|MAMI|microrna.org|MirAncesTar|miRDB|MirMAP|MirTar|Mirza-G|MultiMiTar|PACCMIT|RepTar|RNAhybrid|TargetRank
HGF	P14210		hsa-miR-200a-3p	0.820278285533752	18	Very High	BCmicrO|CoMeTa|Cupid|DIANA|ElMMo3|MBStar|MAMI|microrna.org|MirAncesTar|miRcode|miRDB|MirMAP|MirTar|Mirza-G|RepTar|RNAhybrid|TargetRank|TargetScan
CHD6	Q8TD26		hsa-miR-16-5p	0.820248205365125	18	Very High	BCmicrO|BiTargeting|Cupid|DIANA|ElMMo3|microrna.org|MirAncesTar|miRcode|miRDB|MirMAP|MirTar|miRTar2GO|Mirza-G|MultiMiTar|PACCMIT|RNAhybrid|TargetRank|TargetScan
EP300	Q09472		hsa-miR-200c-3p	0.82011067360617	17	Very High	BCmicrO|CoMeTa|Cupid|DIANA|ElMMo3|GenMir++|MAMI|microrna.org|MirAncesTar|mirbase|MirMAP|miRTar2GO|Mirza-G|RepTar|RNAhybrid|TargetRank|TargetScan
ZC3H6	P61129		hsa-miR-200b-3p	0.820050038593662	16	Very High	BCmicrO|DIANA|ElMMo3|MBStar|MAMI|microrna.org|MirAncesTar|miRDB|MirMAP|MirTar|Mirza-G|MultiMiTar|PACCMIT|RepTar|TargetRank|TargetScan
OXR1	Q8N573		hsa-miR-200b-3p	0.820014389143534	20	Very High	BCmicrO|CoMeTa|Cupid|DIANA|ElMMo3|MBStar|microrna.org|MirAncesTar|mirbase|miRDB|MirMAP|MirSNP|MirTar|miRTar2GO|Mirza-G|PACCMIT|RepTar|RNAhybrid|TargetRank|TargetScan
WAPL	Q7Z5K2		hsa-miR-141-3p	0.819966676886823	18	Very High	BCmicrO|CoMeTa|Cupid|DIANA|ElMMo3|MBStar|MAMI|microrna.org|MirAncesTar|miRcode|mirCoX|miRDB|MirMAP|Mirza-G|RepTar|RNAhybrid|TargetRank|TargetScan
DPYSL5	Q9BPU6		hsa-miR-19b-3p	0.819900188769425	19	Very High	BCmicrO|BiTargeting|Cupid|DIANA|ElMMo3|MBStar|MAMI|microrna.org|MirAncesTar|miRDB|MirMAP|MirSNP|MirTar|miRTar2GO|Mirza-G|PACCMIT|RepTar|RNAhybrid|TargetScan
LPAR4	Q99677		hsa-miR-192-5p	0.819898044519223	18	Very High	BCmicrO|CoMeTa|DIANA|ElMMo3|MBStar|MAMI|microrna.org|mirbase|miRcode|miRDB|MirMAP|MirTar|Mirza-G|PACCMIT|RepTar|RNAhybrid|TargetRank|TargetScan
ANLN	Q9NQW6		hsa-miR-200c-3p	0.819862381911447	18	Very High	BCmicrO|Cupid|DIANA|ElMMo3|MBStar|MAMI|microrna.org|MirAncesTar|mirbase|miRDB|MirMAP|MirTar|miRTar2GO|Mirza-G|PACCMIT|RepTar|RNAhybrid|TargetScan
SLC6A1	P30531		hsa-miR-200b-3p	0.819853257000517	16	Very High	BCmicrO|CoMeTa|Cupid|DIANA|ElMMo3|MBStar|MAMI|microrna.org|MirAncesTar|miRDB|MirMAP|MirTar|Mirza-G|PACCMIT|TargetRank|TargetScan
SPTSSA	Q969W0		hsa-miR-200b-3p	0.81972016276138	16	Very High	BCmicrO|CoMeTa|Cupid|DIANA|ElMMo3|MBStar|MAMI|microrna.org|MirAncesTar|miRDB|MirMAP|MirTar|Mirza-G|PACCMIT|TargetRank|TargetScan
EZH1	Q92800		hsa-miR-16-5p	0.819621052415322	19	Very High	BCmicrO|BiTargeting|CoMeTa|DIANA|ElMMo3|MAMI|microrna.org|MirAncesTar|miRcode|miRDB|MirMAP|MirTar|miRTar2GO|MultiMiTar|PACCMIT|RepTar|RNAhybrid|TargetRank|TargetScan
NRBF2	Q96F24		hsa-miR-200c-3p	0.819588816035074	17	Very High	BCmicrO|BiTargeting|CoMeTa|Cupid|DIANA|ElMMo3|MAMI|microrna.org|MirAncesTar|mirbase|miRDB|MirMAP|miRTar2GO|PACCMIT|RepTar|RNAhybrid|TargetScan
SLC6A1	P30531		hsa-miR-200c-3p	0.819463250937677	15	Very High	BCmicrO|CoMeTa|Cupid|DIANA|ElMMo3|MAMI|microrna.org|MirAncesTar|miRDB|MirMAP|MirTar|Mirza-G|PACCMIT|TargetRank|TargetScan
LGALSL	Q3ZCW2		hsa-miR-19b-3p	0.819438081960899	17	Very High	BCmicrO|CoMeTa|DIANA|ElMMo3|MBStar|microrna.org|MirAncesTar|miRDB|MirMAP|MirTar|miRTar2GO|Mirza-G|MultiMiTar|PACCMIT|RepTar|RNAhybrid|TargetScan
AK4	P27144		hsa-miR-16-5p	0.819421740437491	18	Very High	BCmicrO|BiTargeting|CoMeTa|DIANA|ElMMo3|MBStar|microrna.org|MirAncesTar|miRcode|miRDB|MirMAP|Mirza-G|MultiMiTar|PACCMIT|RepTar|RNA22|RNAhybrid|TargetScan
MAP4K4	O95819		hsa-miR-200c-3p	0.819414833203664	17	Very High	BCmicrO|CoMeTa|Cupid|ElMMo3|MBStar|MAMI|microrna.org|MirAncesTar|miRDB|MirSNP|MirTar|Mirza-G|PACCMIT|RepTar|RNAhybrid|TargetRank|TargetScan
IKBKB	O14920		hsa-miR-16-5p	0.819377857369784	18	Very High	BCmicrO|CoMeTa|Cupid|DIANA|ElMMo3|MBStar|MAMI|microrna.org|MirAncesTar|miRcode|miRDB|MirMAP|MirTar|miRTar2GO|Mirza-G|RepTar|RNAhybrid|TargetScan
CTNNB1	P35222		hsa-miR-200a-3p	0.819375535863322	16	Very High	BCmicrO|CoMeTa|Cupid|DIANA|ElMMo3|GenMir++|MBStar|MAMI|microrna.org|MirAncesTar|miRcode|MirMAP|miRTar2GO|Mirza-G|RepTar|RNAhybrid
TSPAN12	O95859		hsa-miR-196b-5p	0.819311992955291	20	Very High	BiTargeting|CoMeTa|Cupid|DIANA|ElMMo3|MAMI|microrna.org|MirAncesTar|mirbase|mirCoX|miRDB|MirMAP|MirTar|Mirza-G|MultiMiTar|PACCMIT|RepTar|RNAhybrid|TargetRank|TargetScan
MAP7D1	Q3KQU3		hsa-miR-200a-3p	0.819281467183366	17	Very High	BCmicrO|CoMeTa|DIANA|ElMMo3|MAMI|microrna.org|MirAncesTar|mirbase|miRcode|miRDB|MirMAP|PACCMIT|RepTar|RNA22|RNAhybrid|TargetRank|TargetScan
TBC1D8	O95759		hsa-miR-19b-3p	0.819252716503397	16	Very High	BCmicrO|CoMeTa|Cupid|ElMMo3|MBStar|microrna.org|MirAncesTar|miRDB|MirSNP|MirTar|Mirza-G|PicTar|RepTar|RNAhybrid|TargetRank|TargetScan
ZNF217	O75362		hsa-miR-200b-3p	0.819158845339766	17	Very High	BCmicrO|CoMeTa|Cupid|DIANA|ElMMo3|MAMI|microrna.org|MirAncesTar|miRDB|MirMAP|miRTar2GO|Mirza-G|PACCMIT|RepTar|RNAhybrid|TargetRank|TargetScan
FOXN3	O00409		hsa-miR-141-3p	0.8191239545674	19	Very High	BCmicrO|CoMeTa|Cupid|DIANA|ElMMo3|MBStar|microrna.org|MirAncesTar|miRcode|mirCoX|miRDB|MirMAP|MirSNP|Mirza-G|PACCMIT|RepTar|RNAhybrid|TargetRank|TargetScan
RHOA	P61586		hsa-miR-200b-3p	0.819034454859397	17	Very High	BCmicrO|BiTargeting|CoMeTa|Cupid|DIANA|ElMMo3|MAMI|microrna.org|MirAncesTar|mirbase|miRDB|MirMAP|Mirza-G|PACCMIT|RepTar|RNAhybrid|TargetScan
PPP1R2	P41236		hsa-miR-199a-5p	0.818930530207551	19	Very High	BCmicrO|CoMeTa|DIANA|ElMMo3|MBStar|MAMI|microrna.org|MirAncesTar|miRDB|MirMAP|MirTar|Mirza-G|MultiMiTar|PACCMIT|RepTar|RNAhybrid|TargetRank|TargetScan|TargetSpy
DCUN1D5	Q9BTE7		hsa-miR-194-5p	0.818877030762403	14	Very High	BCmicrO|DIANA|ElMMo3|MBStar|MAMI|MirAncesTar|miRcode|MirMAP|miRTar2GO|Mirza-G|PicTar|RepTar|RNAhybrid|TargetScan
ZCCHC24	Q8N2G6		hsa-miR-200b-3p	0.81864651987966	17	Very High	BCmicrO|CoMeTa|Cupid|DIANA|ElMMo3|MBStar|MAMI|microrna.org|MirAncesTar|miRDB|MirMAP|miRTar2GO|Mirza-G|PACCMIT|RNAhybrid|TargetRank|TargetScan
TRHDE	Q9UKU6		hsa-miR-200a-3p	0.818536353165215	19	Very High	BCmicrO|BiTargeting|CoMeTa|Cupid|DIANA|ElMMo3|MBStar|MAMI|microrna.org|MirAncesTar|miRcode|miRDB|MirMAP|MirTar|Mirza-G|PACCMIT|RepTar|TargetRank|TargetScan
PPP2CA	P67775		hsa-miR-141-3p	0.81848161329618	17	Very High	BCmicrO|CoMeTa|DIANA|ElMMo3|MAMI|microrna.org|MirAncesTar|miRcode|mirCoX|miRDB|MirMAP|MirTar|Mirza-G|PACCMIT|RepTar|TargetRank|TargetScan
GPM6B	Q13491		hsa-miR-200a-3p	0.818479382992635	18	Very High	BCmicrO|CoMeTa|Cupid|DIANA|ElMMo3|MBStar|MAMI|microrna.org|MirAncesTar|miRcode|miRDB|MirMAP|Mirza-G|PACCMIT|RepTar|RNAhybrid|TargetRank|TargetScan
DAG1	Q14118		hsa-miR-200c-3p	0.818471131345229	19	Very High	BCmicrO|CoMeTa|Cupid|DIANA|ElMMo3|GenMir++|MBStar|MAMI|microrna.org|MirAncesTar|miRDB|MirMAP|MirSNP|MirTar|miRTar2GO|PACCMIT|RepTar|RNAhybrid|TargetScan
PHF6	Q8IWS0		hsa-miR-200b-3p	0.818387767859866	17	Very High	BCmicrO|Cupid|DIANA|ElMMo3|MBStar|MAMI|microrna.org|MirAncesTar|miRDB|MirMAP|MirSNP|MirTar|miRTar2GO|Mirza-G|RNAhybrid|TargetRank|TargetScan
PAIP2	Q9BPZ3		hsa-miR-194-5p	0.818374387227845	18	Very High	BCmicrO|CoMeTa|Cupid|DIANA|ElMMo3|MBStar|MAMI|MirAncesTar|miRcode|miRDB|MirMAP|MirTar|Mirza-G|MultiMiTar|RepTar|RNAhybrid|TargetRank|TargetScan
RNF43	Q68DV7		hsa-miR-16-5p	0.8183221936751	20	Very High	BCmicrO|BiTargeting|CoMeTa|Cupid|DIANA|ElMMo3|MBStar|MAMI|microrna.org|MirAncesTar|miRcode|miRDB|MirMAP|Mirza-G|MultiMiTar|PACCMIT|PITA|RepTar|RNAhybrid|TargetScan
UHRF2	Q96PU4		hsa-miR-196a-5p	0.81831290257173	17	Very High	BCmicrO|Cupid|DIANA|ElMMo3|MBStar|MAMI|microrna.org|MirAncesTar|mirbase|miRDB|MirMAP|Mirza-G|MultiMiTar|PicTar|RNAhybrid|TargetRank|TargetScan
MAFK	O60675		hsa-miR-16-5p	0.818196041710526	19	Very High	BCmicrO|BiTargeting|CoMeTa|Cupid|DIANA|ElMMo3|microrna.org|MirAncesTar|miRcode|miRDB|MirMAP|miRTar2GO|Mirza-G|MultiMiTar|PITA|RepTar|RNAhybrid|TargetRank|TargetScan
BEND4	Q6ZU67		hsa-miR-19b-3p	0.818150798892029	19	Very High	BCmicrO|BiTargeting|Cupid|DIANA|ElMMo3|MBStar|microrna.org|MirAncesTar|miRDB|MirMAP|MirSNP|MirTar|Mirza-G|MultiMiTar|PACCMIT|RepTar|RNAhybrid|TargetRank|TargetScan
FUBP3	Q96I24		hsa-miR-200c-3p	0.818144386784016	16	Very High	BCmicrO|CoMeTa|Cupid|DIANA|ElMMo3|MBStar|microrna.org|MirAncesTar|miRDB|MirMAP|MirTar|miRTar2GO|Mirza-G|RNAhybrid|TargetRank|TargetScan
CAMSAP2	Q08AD1		hsa-miR-19b-3p	0.818076284707733	18	Very High	BCmicrO|BiTargeting|CoMeTa|Cupid|DIANA|ElMMo3|MBStar|microrna.org|MirAncesTar|miRDB|MirMAP|miRTar2GO|Mirza-G|MultiMiTar|RepTar|RNAhybrid|TargetRank|TargetScan
ATP11A	P98196		hsa-miR-19b-3p	0.818017951639682	20	Very High	BCmicrO|BiTargeting|CoMeTa|DIANA|ElMMo3|MBStar|MAMI|microrna.org|MirAncesTar|miRDB|MirMAP|MirSNP|miRTar2GO|Mirza-G|MultiMiTar|PACCMIT|RepTar|RNAhybrid|TargetRank|TargetScan
ZBTB18	Q99592		hsa-miR-141-3p	0.817961903665578	18	Very High	BCmicrO|CoMeTa|Cupid|DIANA|ElMMo3|MBStar|microrna.org|MirAncesTar|miRcode|mirCoX|miRDB|MirMAP|miRTar2GO|Mirza-G|RepTar|RNA22|TargetRank|TargetScan
HNRNPF	P52597		hsa-miR-141-3p	0.817840912454029	20	Very High	BCmicrO|CoMeTa|Cupid|DIANA|ElMMo3|MBStar|microrna.org|MirAncesTar|miRcode|mirCoX|miRDB|MirMAP|MirTar|miRTar2GO|Mirza-G|PACCMIT|RepTar|RNAhybrid|TargetRank|TargetScan
PPP6R2	O75170		hsa-miR-196b-5p	0.817825241379312	22	Very High	BiTargeting|CoMeTa|Cupid|DIANA|ElMMo3|MBStar|MAMI|microrna.org|MirAncesTar|mirbase|mirCoX|miRDB|MirMAP|MirTar|miRTar2GO|Mirza-G|MultiMiTar|PACCMIT|RepTar|RNAhybrid|TargetRank|TargetScan
HOMER1	Q86YM7		hsa-miR-19b-3p	0.817800735472765	17	Very High	BCmicrO|CoMeTa|Cupid|DIANA|ElMMo3|MBStar|microrna.org|MirAncesTar|miRDB|MirMAP|miRTar2GO|Mirza-G|MultiMiTar|RepTar|RNAhybrid|TargetRank|TargetScan
DCP2	Q8IU60		hsa-miR-200a-3p	0.817752246588978	17	Very High	BCmicrO|BiTargeting|CoMeTa|DIANA|ElMMo3|MBStar|MirAncesTar|miRcode|miRDB|MirMAP|MirTar|miRTar2GO|Mirza-G|MultiMiTar|RepTar|RNAhybrid|TargetScan
TAF5	Q15542		hsa-miR-16-5p	0.817643171469388	18	Very High	BCmicrO|CoMeTa|Cupid|DIANA|ElMMo3|GenMir++|MBStar|MAMI|microrna.org|MirAncesTar|miRcode|miRDB|MirMAP|MirTar|miRTar2GO|Mirza-G|MultiMiTar|RNAhybrid
IREB2	P48200		hsa-miR-19b-3p	0.8176297416959	18	Very High	BCmicrO|CoMeTa|Cupid|DIANA|ElMMo3|microrna.org|MirAncesTar|mirbase|miRDB|MirMAP|MirTar|miRTar2GO|Mirza-G|MultiMiTar|PACCMIT|RNAhybrid|TargetRank|TargetScan
COL24A1	Q17RW2		hsa-miR-196a-5p	0.817566092728844	19	Very High	BCmicrO|BiTargeting|Cupid|DIANA|ElMMo3|MAMI|microrna.org|MirAncesTar|mirbase|miRDB|MirMAP|Mirza-G|MultiMiTar|PACCMIT|PicTar|RepTar|RNA22|RNAhybrid|TargetScan
ADGRL2	O95490		hsa-miR-194-5p	0.817510118731354	15	Very High	BCmicrO|CoMeTa|Cupid|DIANA|ElMMo3|MBStar|MAMI|MirAncesTar|miRcode|MirMAP|miRTar2GO|Mirza-G|PicTar|RNAhybrid|TargetScan
FMR1	Q06787		hsa-miR-200c-3p	0.817379486915318	17	Very High	BCmicrO|CoMeTa|DIANA|ElMMo3|GenMir++|MBStar|MAMI|microrna.org|MirAncesTar|mirbase|miRDB|MirMAP|MirTar|Mirza-G|PACCMIT|RNAhybrid|TargetScan
ELMOD1	Q8N336		hsa-miR-141-3p	0.817333747198245	18	Very High	BCmicrO|Cupid|DIANA|ElMMo3|MBStar|microrna.org|MirAncesTar|miRcode|mirCoX|miRDB|MirMAP|MirTar|Mirza-G|PACCMIT|RepTar|RNAhybrid|TargetRank|TargetScan
WDR44	Q5JSH3		hsa-miR-192-5p	0.817299110858235	16	Very High	BCmicrO|CoMeTa|Cupid|DIANA|ElMMo3|MAMI|microrna.org|MirAncesTar|miRcode|miRDB|MirMAP|Mirza-G|RepTar|RNAhybrid|TargetRank|TargetScan
IGF1R	P08069		hsa-miR-16-5p	0.817231765318311	19	Very High	BCmicrO|BiTargeting|CoMeTa|DIANA|ElMMo3|MBStar|MirAncesTar|miRcode|miRDB|MirMAP|MirSNP|miRTar2GO|Mirza-G|MultiMiTar|PACCMIT|RepTar|RNAhybrid|TargetRank|TargetScan
FOXP1	Q9H334		hsa-miR-141-3p	0.817200595309527	20	Very High	BCmicrO|CoMeTa|Cupid|DIANA|ElMMo3|MBStar|microrna.org|MirAncesTar|miRcode|mirCoX|miRDB|MirMAP|MirTar|miRTar2GO|Mirza-G|PACCMIT|RepTar|RNAhybrid|TargetRank|TargetScan
SRSF1	Q07955		hsa-miR-200c-3p	0.817184364782053	18	Very High	BCmicrO|CoMeTa|DIANA|ElMMo3|MBStar|MAMI|microrna.org|MirAncesTar|mirbase|miRDB|MirMAP|MirTar|miRTar2GO|Mirza-G|PACCMIT|RepTar|RNAhybrid|TargetScan
CAND1	Q86VP6		hsa-miR-19b-3p	0.81716180264552	19	Very High	BCmicrO|CoMeTa|Cupid|DIANA|ElMMo3|MBStar|MAMI|microrna.org|MirAncesTar|miRDB|MirMAP|miRTar2GO|Mirza-G|MultiMiTar|PACCMIT|RepTar|RNAhybrid|TargetRank|TargetScan
SUMO2	P61956		hsa-miR-194-5p	0.817128685397778	14	Very High	BCmicrO|CoMeTa|DIANA|ElMMo3|MAMI|MirAncesTar|miRcode|miRDB|MirMAP|MirTar|Mirza-G|RNAhybrid|TargetRank|TargetScan
HS2ST1	Q7LGA3		hsa-miR-200b-3p	0.817101237133952	18	Very High	BCmicrO|CoMeTa|Cupid|DIANA|ElMMo3|MBStar|MAMI|microrna.org|MirAncesTar|miRDB|MirMAP|miRTar2GO|Mirza-G|PACCMIT|RepTar|RNAhybrid|TargetRank|TargetScan
DNMT3A	Q9Y6K1		hsa-miR-200c-3p	0.81703074797178	19	Very High	BCmicrO|CoMeTa|Cupid|DIANA|ElMMo3|MBStar|MAMI|microrna.org|MirAncesTar|mirbase|miRDB|MirMAP|MirTar|miRTar2GO|Mirza-G|PACCMIT|RepTar|RNAhybrid|TargetScan
MAP3K3	Q99759		hsa-miR-16-5p	0.816961314784501	18	Very High	BCmicrO|BiTargeting|CoMeTa|DIANA|ElMMo3|GenMir++|MBStar|MAMI|MirAncesTar|miRcode|miRDB|MirMAP|MultiMiTar|PACCMIT|RepTar|RNAhybrid|TargetRank|TargetScan
GOLGA7	Q7Z5G4		hsa-miR-200b-3p	0.816959127466143	17	Very High	BCmicrO|Cupid|DIANA|ElMMo3|MBStar|MAMI|microrna.org|MirAncesTar|miRDB|MirMAP|MirSNP|MirTar|Mirza-G|RepTar|RNAhybrid|TargetRank|TargetScan
S100PBP	Q96BU1		hsa-miR-200c-3p	0.816740043076571	20	Very High	BCmicrO|BiTargeting|CoMeTa|DIANA|ElMMo3|MBStar|MAMI|microrna.org|MirAncesTar|mirbase|miRDB|MirMAP|MirTar|miRTar2GO|Mirza-G|PACCMIT|RepTar|RNA22|RNAhybrid|TargetScan
ATP1B1	P05026		hsa-miR-200a-3p	0.816738090668639	16	Very High	BCmicrO|CoMeTa|Cupid|DIANA|ElMMo3|microrna.org|MirAncesTar|miRcode|miRDB|MirMAP|miRTar2GO|Mirza-G|PicTar|RepTar|RNAhybrid|TargetScan
PLPP3	O14495		hsa-miR-200b-3p	0.816558004655777	19	Very High	BCmicrO|CoMeTa|Cupid|DIANA|ElMMo3|MBStar|MAMI|microrna.org|MirAncesTar|miRDB|MirMAP|MirTar|miRTar2GO|Mirza-G|PACCMIT|RepTar|RNAhybrid|TargetRank|TargetScan
TBP	P20226		hsa-miR-16-5p	0.816495098784418	20	Very High	BCmicrO|BiTargeting|CoMeTa|DIANA|ElMMo3|MBStar|MAMI|microrna.org|MirAncesTar|mirbase|miRcode|miRDB|MirMAP|MirSNP|Mirza-G|MultiMiTar|PACCMIT|RepTar|RNAhybrid|TargetScan
ZNF644	Q9H582		hsa-miR-19b-3p	0.81648383481359	14	Very High	BCmicrO|Cupid|DIANA|ElMMo3|MBStar|MAMI|microrna.org|MirMAP|miRTar2GO|Mirza-G|MultiMiTar|PicTar|RNAhybrid|TargetScan
DOCK11	Q5JSL3		hsa-miR-10b-5p	0.8164754081131	17	Very High	BCmicrO|Cupid|DIANA|ElMMo3|MAMI|microrna.org|MirAncesTar|mirbase|miRDB|MirMAP|MirSNP|Mirza-G|PACCMIT|PicTar|RepTar|RNAhybrid|TargetScan
MARK1	Q9P0L2		hsa-miR-141-3p	0.816376936791233	22	Very High	BCmicrO|BiTargeting|CoMeTa|Cupid|DIANA|ElMMo3|MBStar|MAMI|microrna.org|MirAncesTar|miRcode|mirCoX|miRDB|MirMAP|MirSNP|miRTar2GO|Mirza-G|RepTar|RNA22|RNAhybrid|TargetRank|TargetScan
TRPS1	Q9UHF7		hsa-miR-19b-3p	0.816333333184501	20	Very High	BCmicrO|BiTargeting|CoMeTa|Cupid|DIANA|ElMMo3|MBStar|MAMI|microrna.org|MirAncesTar|miRDB|MirMAP|MirSNP|miRTar2GO|Mirza-G|MultiMiTar|PACCMIT|RepTar|RNAhybrid|TargetRank
SIK1	P57059		hsa-miR-141-3p	0.816269836289807	18	Very High	BCmicrO|CoMeTa|Cupid|DIANA|ElMMo3|MAMI|microrna.org|MirAncesTar|miRcode|mirCoX|miRDB|MirMAP|MirTar|Mirza-G|PACCMIT|RepTar|TargetRank|TargetScan
WAPL	Q7Z5K2		hsa-miR-194-5p	0.816249446655716	19	Very High	BCmicrO|CoMeTa|Cupid|DIANA|ElMMo3|MBStar|MAMI|MirAncesTar|miRcode|miRDB|MirMAP|MirTar|miRTar2GO|Mirza-G|MultiMiTar|RepTar|RNAhybrid|TargetRank|TargetScan
PTPRR	Q15256		hsa-miR-16-5p	0.816203303928976	19	Very High	BCmicrO|CoMeTa|Cupid|DIANA|ElMMo3|MBStar|microrna.org|MirAncesTar|miRcode|miRDB|MirMAP|MirTar|Mirza-G|MultiMiTar|PACCMIT|RepTar|RNAhybrid|TargetRank|TargetScan
CFAP45	Q9UL16		hsa-miR-16-5p	0.816178774945377	18	Very High	BCmicrO|CoMeTa|Cupid|DIANA|ElMMo3|microrna.org|MirAncesTar|miRcode|miRDB|MirMAP|MirTar|miRTar2GO|MultiMiTar|PACCMIT|RepTar|RNAhybrid|TargetRank|TargetScan
SRSF1	Q07955		hsa-miR-200b-3p	0.81600851586302	18	Very High	BCmicrO|CoMeTa|DIANA|ElMMo3|MBStar|MAMI|microrna.org|MirAncesTar|mirbase|miRDB|MirMAP|MirTar|miRTar2GO|Mirza-G|PACCMIT|RepTar|RNAhybrid|TargetScan
EPHX4	Q8IUS5		hsa-miR-19b-3p	0.815975023723895	17	Very High	BCmicrO|Cupid|DIANA|ElMMo3|MBStar|MAMI|microrna.org|MirAncesTar|mirbase|miRDB|MirMAP|MirTar|MultiMiTar|RepTar|RNAhybrid|TargetRank|TargetScan
PTEN	P60484		hsa-miR-141-3p	0.815945435393916	20	Very High	BCmicrO|BiTargeting|CoMeTa|Cupid|DIANA|ElMMo3|MBStar|microrna.org|MirAncesTar|miRcode|mirCoX|MirMAP|MirSNP|miRTar2GO|Mirza-G|PACCMIT|RepTar|RNAhybrid|TargetRank|TargetScan
ZDHHC17	Q8IUH5		hsa-miR-200c-3p	0.81576109266066	16	Very High	BCmicrO|CoMeTa|Cupid|DIANA|ElMMo3|MBStar|MAMI|microrna.org|MirAncesTar|MirMAP|MirTar|Mirza-G|RepTar|RNAhybrid|TargetRank|TargetScan
DDX3X	O00571		hsa-miR-200c-3p	0.81572327012254	18	Very High	BCmicrO|CoMeTa|Cupid|DIANA|ElMMo3|GenMir++|MBStar|MAMI|microrna.org|MirAncesTar|miRDB|MirMAP|MirTar|Mirza-G|PACCMIT|RepTar|RNAhybrid|TargetScan
CPD	O75976		hsa-miR-196b-5p	0.815718695185459	20	Very High	BiTargeting|CoMeTa|Cupid|DIANA|ElMMo3|MBStar|MAMI|microrna.org|MirAncesTar|mirCoX|miRDB|MirMAP|miRTar2GO|Mirza-G|MultiMiTar|PACCMIT|RepTar|RNAhybrid|TargetRank|TargetScan
ST8SIA4	Q92187		hsa-miR-19b-3p	0.815596041083959	18	Very High	BCmicrO|CoMeTa|Cupid|ElMMo3|GenMir++|MBStar|MAMI|microrna.org|MirAncesTar|miRDB|MirMAP|miRTar2GO|Mirza-G|MultiMiTar|PACCMIT|RepTar|RNAhybrid|TargetScan
SLC36A1	Q7Z2H8		hsa-miR-16-5p	0.815584979259542	20	Very High	BCmicrO|BiTargeting|CoMeTa|DIANA|ElMMo3|MBStar|MAMI|MirAncesTar|miRcode|miRDB|MirMAP|MirSNP|MirTar|miRTar2GO|Mirza-G|PACCMIT|RepTar|RNAhybrid|TargetRank|TargetScan
MAP4K4	O95819		hsa-miR-200b-3p	0.815551231252777	17	Very High	BCmicrO|CoMeTa|Cupid|ElMMo3|MBStar|MAMI|microrna.org|MirAncesTar|miRDB|MirSNP|MirTar|Mirza-G|PACCMIT|RepTar|RNAhybrid|TargetRank|TargetScan
CACNB1	Q02641		hsa-miR-16-5p	0.815527801153179	17	Very High	BCmicrO|CoMeTa|Cupid|DIANA|ElMMo3|MBStar|MAMI|microrna.org|MirAncesTar|miRcode|miRDB|MirMAP|Mirza-G|MultiMiTar|RNAhybrid|TargetRank|TargetScan
EIF2S1	P05198		hsa-miR-200b-3p	0.815484743408169	16	Very High	BCmicrO|CoMeTa|DIANA|ElMMo3|GenMir++|MBStar|MAMI|microrna.org|MirAncesTar|miRDB|MirMAP|MirTar|Mirza-G|PACCMIT|RNAhybrid|TargetScan
WDR26	Q9H7D7		hsa-miR-19b-3p	0.815359336200212	19	Very High	BCmicrO|CoMeTa|Cupid|DIANA|ElMMo3|MBStar|MAMI|microrna.org|MirAncesTar|miRDB|MirMAP|MirSNP|miRTar2GO|MultiMiTar|PACCMIT|RepTar|RNAhybrid|TargetRank|TargetScan
HOOK3	Q86VS8		hsa-miR-194-5p	0.81528396669628	17	Very High	BCmicrO|ElMMo3|MBStar|MAMI|MirAncesTar|miRcode|miRDB|MirMAP|MirTar|miRTar2GO|Mirza-G|MultiMiTar|PACCMIT|RepTar|RNAhybrid|TargetRank|TargetScan
KIAA1217	Q5T5P2		hsa-miR-19b-3p	0.815245711693646	19	Very High	BCmicrO|CoMeTa|Cupid|DIANA|ElMMo3|MBStar|MAMI|microrna.org|MirAncesTar|miRDB|MirMAP|miRTar2GO|Mirza-G|MultiMiTar|PACCMIT|RepTar|RNAhybrid|TargetRank|TargetScan
FOXC1	Q12948		hsa-miR-141-3p	0.815191119115658	21	Very High	BCmicrO|BiTargeting|CoMeTa|Cupid|DIANA|ElMMo3|MAMI|microrna.org|MirAncesTar|mirbase|miRcode|mirCoX|miRDB|MirMAP|MirTar|miRTar2GO|Mirza-G|RepTar|RNAhybrid|TargetRank|TargetScan
SDC2	P34741		hsa-miR-200a-3p	0.815190378437303	19	Very High	BCmicrO|CoMeTa|Cupid|DIANA|ElMMo3|MBStar|microrna.org|MirAncesTar|miRcode|miRDB|MirMAP|MirTar|miRTar2GO|Mirza-G|PACCMIT|RepTar|RNAhybrid|TargetRank|TargetScan
ST3GAL3	Q11203		hsa-miR-200a-3p	0.815180213357584	19	Very High	BCmicrO|BiTargeting|DIANA|ElMMo3|MAMI|microrna.org|MirAncesTar|mirbase|miRcode|miRDB|MirMAP|MirSNP|MirTar|Mirza-G|PACCMIT|RepTar|RNAhybrid|TargetRank|TargetScan
SH3BGRL2	Q9UJC5		hsa-miR-16-5p	0.815167411013548	19	Very High	BCmicrO|Cupid|DIANA|ElMMo3|MBStar|MAMI|microrna.org|MirAncesTar|miRcode|miRDB|MirMAP|MirTar|miRTar2GO|Mirza-G|MultiMiTar|PACCMIT|RepTar|TargetRank|TargetScan
FRMD4A	Q9P2Q2		hsa-miR-141-3p	0.815118148278497	21	Very High	BCmicrO|BiTargeting|CoMeTa|Cupid|DIANA|ElMMo3|MBStar|MAMI|microrna.org|MirAncesTar|miRcode|mirCoX|miRDB|MirMAP|MirTar|Mirza-G|PACCMIT|RepTar|RNAhybrid|TargetRank|TargetScan
ZC3H6	P61129		hsa-miR-200c-3p	0.815018864962793	15	Very High	BCmicrO|DIANA|ElMMo3|MBStar|MAMI|microrna.org|MirAncesTar|miRDB|MirMAP|MirTar|Mirza-G|MultiMiTar|PACCMIT|TargetRank|TargetScan
BZW1	Q7L1Q6		hsa-miR-16-5p	0.814906412184098	18	Very High	BCmicrO|CoMeTa|Cupid|DIANA|ElMMo3|MBStar|microrna.org|MirAncesTar|miRcode|miRDB|MirMAP|miRTar2GO|Mirza-G|MultiMiTar|RepTar|RNAhybrid|TargetRank|TargetScan
FNTA	P49354		hsa-miR-16-5p	0.814873622294317	20	Very High	BCmicrO|BiTargeting|CoMeTa|Cupid|DIANA|ElMMo3|MBStar|MAMI|microrna.org|MirAncesTar|mirbase|miRcode|miRDB|MirMAP|Mirza-G|MultiMiTar|RepTar|RNAhybrid|TargetRank|TargetScan
TFRC	P02786		hsa-miR-194-5p	0.81484311285898	16	Very High	BCmicrO|CoMeTa|DIANA|ElMMo3|GenMir++|MBStar|MAMI|MirAncesTar|miRcode|MirMAP|miRTar2GO|MultiMiTar|RepTar|RNAhybrid|TargetRank|TargetScan
FOXJ3	Q9UPW0		hsa-miR-28-5p	0.814840680250973	19	Very High	BCmicrO|CoMeTa|Cupid|DIANA|ElMMo3|MBStar|MAMI|microrna.org|MirAncesTar|miRDB|MirMAP|MirSNP|MirTar|miRTar2GO|Mirza-G|MultiMiTar|PACCMIT|RepTar|TargetScan
MTPN	P58546		hsa-miR-200a-3p	0.814836458034376	17	Very High	BCmicrO|DIANA|ElMMo3|MBStar|MAMI|microrna.org|MirAncesTar|miRcode|miRDB|MirMAP|Mirza-G|PACCMIT|PicTar|RepTar|RNAhybrid|TargetRank|TargetScan
CLASP2	O75122		hsa-miR-141-3p	0.814818506214031	19	Very High	BCmicrO|CoMeTa|DIANA|ElMMo3|microrna.org|MirAncesTar|mirbase|miRcode|mirCoX|miRDB|MirMAP|MirTar|miRTar2GO|Mirza-G|PACCMIT|RepTar|RNAhybrid|TargetRank|TargetScan
OGT	O15294		hsa-miR-200a-3p	0.814797804497071	18	Very High	BCmicrO|BiTargeting|CoMeTa|DIANA|ElMMo3|GenMir++|MBStar|MAMI|microrna.org|MirAncesTar|miRcode|miRDB|MirMAP|miRTar2GO|Mirza-G|PACCMIT|RepTar|TargetScan
TOGARAM1	Q9Y4F4		hsa-miR-200b-3p	0.814651749560536	18	Very High	BCmicrO|BiTargeting|CoMeTa|Cupid|DIANA|ElMMo3|MAMI|microrna.org|MirAncesTar|mirbase|miRDB|MirMAP|Mirza-G|PACCMIT|RepTar|RNAhybrid|TargetRank|TargetScan
CELF2	O95319		hsa-miR-200c-3p	0.814577591563419	16	Very High	BCmicrO|CoMeTa|DIANA|ElMMo3|GenMir++|MBStar|MAMI|MirAncesTar|miRDB|MirMAP|miRTar2GO|Mirza-G|RepTar|RNAhybrid|TargetRank|TargetScan
TSC1	Q92574		hsa-miR-141-3p	0.81435796784017	17	Very High	BCmicrO|CoMeTa|Cupid|DIANA|ElMMo3|MAMI|microrna.org|MirAncesTar|miRcode|mirCoX|miRDB|MirMAP|Mirza-G|RepTar|RNAhybrid|TargetRank|TargetScan
NRBP1	Q9UHY1		hsa-miR-19b-3p	0.814312175284459	17	Very High	BCmicrO|CoMeTa|Cupid|DIANA|ElMMo3|MAMI|microrna.org|MirAncesTar|mirbase|MirMAP|MirTar|miRTar2GO|Mirza-G|PACCMIT|RepTar|RNAhybrid|TargetScan
ANLN	Q9NQW6		hsa-miR-200b-3p	0.814260135352294	17	Very High	BCmicrO|Cupid|DIANA|ElMMo3|MBStar|MAMI|microrna.org|MirAncesTar|mirbase|miRDB|MirMAP|miRTar2GO|Mirza-G|PACCMIT|RepTar|RNAhybrid|TargetScan
CREBRF	Q8IUR6		hsa-miR-19b-3p	0.814211453887386	16	Very High	BCmicrO|Cupid|DIANA|ElMMo3|MBStar|microrna.org|MirAncesTar|miRDB|MirMAP|MirTar|miRTar2GO|Mirza-G|MultiMiTar|PACCMIT|RNAhybrid|TargetScan
EP300	Q09472		hsa-miR-200b-3p	0.81408899111256	16	Very High	BCmicrO|CoMeTa|Cupid|DIANA|ElMMo3|GenMir++|MAMI|microrna.org|MirAncesTar|MirMAP|miRTar2GO|Mirza-G|RepTar|RNAhybrid|TargetRank|TargetScan
LIN7C	Q9NUP9		hsa-miR-199a-5p	0.814018003431743	19	Very High	BCmicrO|BiTargeting|CoMeTa|Cupid|DIANA|ElMMo3|MBStar|MAMI|microrna.org|MirAncesTar|miRDB|MirMAP|miRTar2GO|Mirza-G|MultiMiTar|PACCMIT|RepTar|TargetRank|TargetScan
ARIH2	O95376		hsa-miR-200b-3p	0.814015708343398	19	Very High	BCmicrO|CoMeTa|Cupid|DIANA|ElMMo3|MBStar|MAMI|microrna.org|MirAncesTar|mirbase|miRDB|MirMAP|MirTar|miRTar2GO|Mirza-G|PACCMIT|RNAhybrid|TargetRank|TargetScan
ELAVL1	Q15717		hsa-miR-19b-3p	0.814002065850059	19	Very High	BCmicrO|CoMeTa|Cupid|DIANA|ElMMo3|GenMir++|MBStar|MAMI|microrna.org|MirAncesTar|miRDB|MirMAP|miRTar2GO|Mirza-G|MultiMiTar|PACCMIT|RepTar|RNAhybrid|TargetRank
ATP8A1	Q9Y2Q0		hsa-miR-200a-3p	0.814000175343874	18	Very High	BCmicrO|CoMeTa|Cupid|DIANA|ElMMo3|MBStar|microrna.org|MirAncesTar|mirbase|miRcode|miRDB|MirMAP|MirTar|miRTar2GO|Mirza-G|RepTar|RNAhybrid|TargetScan
EFNB2	P52799		hsa-miR-200b-3p	0.813913889934714	15	Very High	BCmicrO|CoMeTa|Cupid|DIANA|ElMMo3|MBStar|MAMI|microrna.org|MirAncesTar|miRDB|MirMAP|miRTar2GO|Mirza-G|PACCMIT|TargetScan
KDM7A	Q6ZMT4		hsa-miR-200b-3p	0.813861215307648	16	Very High	BCmicrO|CoMeTa|Cupid|DIANA|ElMMo3|microrna.org|MirAncesTar|miRDB|MirMAP|MirTar|Mirza-G|MultiMiTar|PACCMIT|RepTar|TargetRank|TargetScan
HNF1B	P35680		hsa-miR-194-5p	0.813770171457467	14	Very High	BCmicrO|CoMeTa|DIANA|ElMMo3|MAMI|MirAncesTar|miRcode|miRDB|MirMAP|MirTar|Mirza-G|PicTar|RNAhybrid|TargetScan
EFNB2	P52799		hsa-miR-200c-3p	0.81366425762865	15	Very High	BCmicrO|CoMeTa|Cupid|DIANA|ElMMo3|MBStar|MAMI|microrna.org|MirAncesTar|miRDB|MirMAP|miRTar2GO|Mirza-G|PACCMIT|TargetScan
DNAJC16	Q9Y2G8		hsa-miR-19b-3p	0.813658507463016	20	Very High	BCmicrO|CoMeTa|DIANA|ElMMo3|MBStar|microrna.org|MirAncesTar|miRDB|MirMAP|MirSNP|MirTar|miRTar2GO|Mirza-G|MultiMiTar|PACCMIT|RepTar|RNA22|RNAhybrid|TargetRank|TargetScan
PRKAR2B	P31323		hsa-miR-200b-3p	0.81358891011103	18	Very High	BCmicrO|CoMeTa|Cupid|DIANA|ElMMo3|MBStar|MAMI|microrna.org|MirAncesTar|miRDB|MirMAP|MirSNP|MirTar|Mirza-G|PACCMIT|RepTar|TargetRank|TargetScan
GCNT2	Q8N0V5		hsa-miR-199a-5p	0.813553780577935	22	Very High	BCmicrO|BiTargeting|CoMeTa|DIANA|ElMMo3|MBStar|MAMI|microrna.org|MirAncesTar|miRDB|MirMAP|MirSNP|MirTar|miRTar2GO|Mirza-G|MultiMiTar|PACCMIT|RepTar|RNAhybrid|TargetRank|TargetScan|TargetSpy
ARID4B	Q4LE39		hsa-miR-200b-3p	0.813292024880188	17	Very High	BCmicrO|CoMeTa|Cupid|DIANA|ElMMo3|MAMI|microrna.org|MirAncesTar|miRDB|MirMAP|MirTar|Mirza-G|PACCMIT|RNA22|RNAhybrid|TargetRank|TargetScan
CASR	P41180		hsa-miR-200b-3p	0.813248309612794	19	Very High	BCmicrO|BiTargeting|CoMeTa|Cupid|DIANA|ElMMo3|GenMir++|MBStar|MAMI|microrna.org|MirAncesTar|mirbase|miRDB|MirMAP|Mirza-G|PACCMIT|RepTar|RNAhybrid|TargetScan
GPCPD1	Q9NPB8		hsa-miR-19b-3p	0.813144702366898	19	Very High	BCmicrO|BiTargeting|Cupid|DIANA|ElMMo3|MBStar|microrna.org|MirAncesTar|mirbase|miRDB|MirMAP|miRTar2GO|Mirza-G|MultiMiTar|PACCMIT|RepTar|RNAhybrid|TargetRank|TargetScan
HS2ST1	Q7LGA3		hsa-miR-141-3p	0.813133701967299	21	Very High	BCmicrO|BiTargeting|CoMeTa|DIANA|ElMMo3|MBStar|microrna.org|MirAncesTar|miRcode|mirCoX|miRDB|MirMAP|MirTar|miRTar2GO|Mirza-G|MultiMiTar|RepTar|RNA22|RNAhybrid|TargetRank|TargetScan
KCND2	Q9NZV8		hsa-miR-200c-3p	0.813127217821078	19	Very High	BCmicrO|BiTargeting|CoMeTa|Cupid|DIANA|ElMMo3|MBStar|MAMI|microrna.org|MirAncesTar|mirbase|miRDB|MirMAP|MirSNP|Mirza-G|PACCMIT|RepTar|TargetRank|TargetScan
CHD2	O14647		hsa-miR-16-5p	0.813077947300278	19	Very High	BCmicrO|BiTargeting|CoMeTa|Cupid|DIANA|ElMMo3|MBStar|microrna.org|MirAncesTar|miRcode|miRDB|MirMAP|MirTar|Mirza-G|MultiMiTar|RepTar|RNAhybrid|TargetRank|TargetScan
VASH2	Q86V25		hsa-miR-200b-3p	0.813069372843837	16	Very High	BCmicrO|CoMeTa|DIANA|ElMMo3|MBStar|microrna.org|MirAncesTar|MirMAP|MirSNP|MirTar|Mirza-G|PACCMIT|RepTar|RNAhybrid|TargetRank|TargetScan
HNRNPAB	Q99729		hsa-miR-200a-3p	0.813002555330206	16	Very High	BCmicrO|CoMeTa|DIANA|ElMMo3|MBStar|MAMI|microrna.org|MirAncesTar|miRcode|MirMAP|miRTar2GO|Mirza-G|PicTar|RepTar|RNAhybrid|TargetScan
SUPT6H	Q7KZ85		hsa-miR-141-3p	0.812977231015813	18	Very High	BCmicrO|CoMeTa|DIANA|ElMMo3|MBStar|MAMI|microrna.org|MirAncesTar|mirbase|miRcode|mirCoX|miRDB|MirMAP|MirTar|PACCMIT|RepTar|RNAhybrid|TargetScan
PRKD1	Q15139		hsa-miR-141-3p	0.812908164455227	22	Very High	BCmicrO|BiTargeting|CoMeTa|Cupid|DIANA|ElMMo3|MAMI|microrna.org|MirAncesTar|mirbase|miRcode|mirCoX|miRDB|MirMAP|MirSNP|MirTar|Mirza-G|PACCMIT|RepTar|RNAhybrid|TargetRank|TargetScan
EHBP1	Q8NDI1		hsa-miR-19b-3p	0.812866830782865	20	Very High	BCmicrO|CoMeTa|Cupid|DIANA|ElMMo3|MBStar|MAMI|microrna.org|MirAncesTar|mirbase|miRDB|MirMAP|MirTar|miRTar2GO|Mirza-G|MultiMiTar|RepTar|RNAhybrid|TargetRank|TargetScan
PIK3CA	P42336		hsa-miR-19b-3p	0.812866323072103	16	Very High	BCmicrO|CoMeTa|Cupid|DIANA|ElMMo3|MBStar|MAMI|microrna.org|MirAncesTar|mirbase|MirMAP|miRTar2GO|Mirza-G|MultiMiTar|RepTar|TargetScan
PCMTD1	Q96MG8		hsa-miR-200c-3p	0.81280051841539	16	Very High	BCmicrO|DIANA|ElMMo3|MBStar|MAMI|microrna.org|MirAncesTar|miRDB|MirMAP|MirTar|miRTar2GO|Mirza-G|PACCMIT|RNAhybrid|TargetRank|TargetScan
CDC25A	P30304		hsa-miR-200a-3p	0.812757824930853	19	Very High	BCmicrO|CoMeTa|Cupid|DIANA|ElMMo3|GenMir++|MAMI|microrna.org|MirAncesTar|miRcode|miRDB|MirMAP|MirSNP|miRTar2GO|Mirza-G|PACCMIT|RepTar|RNAhybrid|TargetScan
SCHIP1	Q9P0W5		hsa-miR-141-3p	0.812749192193152	19	Very High	BCmicrO|CoMeTa|Cupid|DIANA|ElMMo3|MBStar|microrna.org|MirAncesTar|miRcode|mirCoX|miRDB|MirMAP|MirSNP|MirTar|Mirza-G|PACCMIT|RNAhybrid|TargetRank|TargetScan
XIAP	P98170		hsa-miR-200b-3p	0.81272986312283	18	Very High	BCmicrO|BiTargeting|CoMeTa|Cupid|DIANA|ElMMo3|GenMir++|MBStar|MAMI|microrna.org|MirAncesTar|miRDB|MirMAP|Mirza-G|MultiMiTar|PACCMIT|TargetRank|TargetScan
EGLN1	Q9GZT9		hsa-miR-200c-3p	0.812704457851735	16	Very High	BCmicrO|CoMeTa|DIANA|ElMMo3|MBStar|MAMI|microrna.org|MirAncesTar|miRDB|MirMAP|MirSNP|MirTar|miRTar2GO|Mirza-G|TargetRank|TargetScan
TOGARAM1	Q9Y4F4		hsa-miR-19b-3p	0.812679852890531	18	Very High	BCmicrO|CoMeTa|Cupid|DIANA|ElMMo3|MBStar|microrna.org|MirAncesTar|miRDB|MirMAP|miRTar2GO|Mirza-G|MultiMiTar|PACCMIT|RepTar|RNAhybrid|TargetRank|TargetScan
FUS	P35637		hsa-miR-141-3p	0.812676164725752	19	Very High	BCmicrO|CoMeTa|DIANA|ElMMo3|MBStar|MAMI|microrna.org|MirAncesTar|mirbase|miRcode|mirCoX|miRDB|MirMAP|miRTar2GO|PACCMIT|RepTar|RNAhybrid|TargetRank|TargetScan
HIF1A	Q16665		hsa-miR-19b-3p	0.812671052076612	16	Very High	BCmicrO|CoMeTa|Cupid|DIANA|ElMMo3|GenMir++|MBStar|MAMI|microrna.org|MirMAP|miRTar2GO|Mirza-G|MultiMiTar|RepTar|RNAhybrid|TargetScan
ENC1	O14682		hsa-miR-19b-3p	0.81262023171279	20	Very High	BCmicrO|CoMeTa|Cupid|DIANA|ElMMo3|MBStar|microrna.org|MirAncesTar|miRDB|MirMAP|MirSNP|MirTar|miRTar2GO|Mirza-G|MultiMiTar|PACCMIT|RepTar|RNAhybrid|TargetRank|TargetScan
CDK17	Q00537		hsa-miR-141-3p	0.812549669367463	20	Very High	BCmicrO|CoMeTa|Cupid|DIANA|ElMMo3|MBStar|MAMI|microrna.org|MirAncesTar|miRcode|mirCoX|miRDB|MirMAP|MirTar|miRTar2GO|Mirza-G|PACCMIT|RepTar|RNAhybrid|TargetScan
LHX6	Q9UPM6		hsa-miR-194-5p	0.812507746064612	16	Very High	BCmicrO|CoMeTa|DIANA|ElMMo3|MBStar|MAMI|MirAncesTar|miRcode|MirMAP|Mirza-G|MultiMiTar|PicTar|RepTar|RNAhybrid|TargetRank|TargetScan
FNDC3B	Q53EP0		hsa-miR-141-3p	0.812506427096665	19	Very High	BCmicrO|CoMeTa|Cupid|DIANA|ElMMo3|MBStar|microrna.org|MirAncesTar|miRcode|mirCoX|miRDB|MirMAP|MirSNP|MirTar|miRTar2GO|Mirza-G|RNAhybrid|TargetRank|TargetScan
BACH2	Q9BYV9		hsa-miR-141-3p	0.812458431315852	20	Very High	BCmicrO|CoMeTa|Cupid|DIANA|ElMMo3|MBStar|MAMI|microrna.org|MirAncesTar|miRcode|mirCoX|miRDB|MirMAP|MirTar|miRTar2GO|Mirza-G|RepTar|RNAhybrid|TargetRank|TargetScan
MED13L	Q71F56		hsa-miR-200a-3p	0.8124179708476	17	Very High	BCmicrO|CoMeTa|Cupid|DIANA|ElMMo3|MBStar|MAMI|microrna.org|MirAncesTar|miRcode|miRDB|MirMAP|Mirza-G|PACCMIT|PicTar|RNAhybrid|TargetScan
RHEB	Q15382		hsa-miR-141-3p	0.812407909316092	18	Very High	BCmicrO|CoMeTa|Cupid|DIANA|ElMMo3|microrna.org|MirAncesTar|miRcode|mirCoX|miRDB|MirMAP|MirTar|miRTar2GO|Mirza-G|RepTar|RNAhybrid|TargetRank|TargetScan
SS18	Q15532		hsa-miR-194-5p	0.812396750053123	18	Very High	BCmicrO|CoMeTa|Cupid|DIANA|ElMMo3|MBStar|MAMI|MirAncesTar|miRcode|miRDB|MirMAP|MirTar|miRTar2GO|Mirza-G|RepTar|RNAhybrid|TargetRank|TargetScan
FOXC1	Q12948		hsa-miR-200a-3p	0.812344936887536	20	Very High	BCmicrO|BiTargeting|CoMeTa|Cupid|DIANA|ElMMo3|MAMI|microrna.org|MirAncesTar|mirbase|miRcode|miRDB|MirMAP|MirTar|miRTar2GO|Mirza-G|RepTar|RNAhybrid|TargetRank|TargetScan
APP	P05067		hsa-miR-16-5p	0.812311642002556	18	Very High	BCmicrO|CoMeTa|Cupid|DIANA|ElMMo3|MBStar|MAMI|microrna.org|MirAncesTar|miRcode|miRDB|MirMAP|Mirza-G|MultiMiTar|PACCMIT|RNAhybrid|TargetRank|TargetScan
GRHL2	Q6ISB3		hsa-miR-194-5p	0.812300385590719	16	Very High	BCmicrO|CoMeTa|Cupid|DIANA|ElMMo3|MBStar|MAMI|MirAncesTar|miRcode|miRDB|MirMAP|Mirza-G|PicTar|RepTar|RNAhybrid|TargetScan
IGF2R	P11717		hsa-miR-19b-3p	0.812234821200304	17	Very High	BCmicrO|CoMeTa|DIANA|ElMMo3|MAMI|microrna.org|MirAncesTar|miRDB|MirMAP|MirTar|miRTar2GO|Mirza-G|MultiMiTar|PACCMIT|RepTar|TargetRank|TargetScan
SSRP1	Q08945		hsa-miR-28-5p	0.812227258600027	18	Very High	BCmicrO|CoMeTa|Cupid|DIANA|ElMMo3|MAMI|microrna.org|MirAncesTar|mirbase|miRDB|MirMAP|Mirza-G|MultiMiTar|PACCMIT|RepTar|RNAhybrid|TargetRank|TargetScan
CSNK1G3	Q9Y6M4		hsa-miR-200b-3p	0.812208769181479	16	Very High	BCmicrO|CoMeTa|Cupid|DIANA|ElMMo3|MBStar|microrna.org|MirAncesTar|miRDB|MirMAP|MirTar|Mirza-G|PACCMIT|RNAhybrid|TargetRank|TargetScan
SCHIP1	Q9P0W5		hsa-miR-200a-3p	0.812080183185109	19	Very High	BCmicrO|CoMeTa|Cupid|DIANA|ElMMo3|MBStar|microrna.org|MirAncesTar|miRcode|miRDB|MirMAP|MirSNP|MirTar|Mirza-G|PACCMIT|RepTar|RNAhybrid|TargetRank|TargetScan
VASH2	Q86V25		hsa-miR-200c-3p	0.812078692681615	16	Very High	BCmicrO|CoMeTa|DIANA|ElMMo3|MBStar|microrna.org|MirAncesTar|MirMAP|MirSNP|MirTar|Mirza-G|PACCMIT|RepTar|RNAhybrid|TargetRank|TargetScan
TOGARAM1	Q9Y4F4		hsa-miR-200c-3p	0.812076264246832	18	Very High	BCmicrO|BiTargeting|CoMeTa|Cupid|DIANA|ElMMo3|MAMI|microrna.org|MirAncesTar|mirbase|miRDB|MirMAP|Mirza-G|PACCMIT|RepTar|RNAhybrid|TargetRank|TargetScan
CCNT2	O60583		hsa-miR-192-5p	0.812064378014806	19	Very High	BCmicrO|CoMeTa|ElMMo3|MBStar|MAMI|microrna.org|MirAncesTar|mirbase|miRcode|miRDB|MirMAP|MirSNP|MirTar|Mirza-G|PACCMIT|RepTar|RNAhybrid|TargetRank|TargetScan
SEPT7	Q16181		hsa-miR-141-3p	0.812049213181085	19	Very High	BCmicrO|CoMeTa|Cupid|DIANA|ElMMo3|MBStar|MAMI|microrna.org|MirAncesTar|miRcode|mirCoX|miRDB|MirMAP|MirTar|Mirza-G|PACCMIT|RepTar|RNAhybrid|TargetScan
ATP10A	O60312		hsa-miR-19b-3p	0.81199092191276	17	Very High	BCmicrO|CoMeTa|Cupid|DIANA|ElMMo3|microrna.org|MirAncesTar|mirbase|MirMAP|MirTar|Mirza-G|MultiMiTar|PACCMIT|RepTar|RNAhybrid|TargetRank|TargetScan
IHH	Q14623		hsa-miR-16-5p	0.811945671326106	17	Very High	BCmicrO|CoMeTa|Cupid|DIANA|ElMMo3|microrna.org|MirAncesTar|miRcode|miRDB|MirMAP|MirTar|Mirza-G|MultiMiTar|PACCMIT|RepTar|TargetRank|TargetScan
ARHGEF26	Q96DR7		hsa-miR-19b-3p	0.811939159975825	20	Very High	BCmicrO|BiTargeting|CoMeTa|Cupid|DIANA|ElMMo3|MBStar|MAMI|microrna.org|MirAncesTar|miRDB|MirMAP|MirTar|miRTar2GO|Mirza-G|MultiMiTar|RepTar|RNAhybrid|TargetRank|TargetScan
LYPLA1	O75608		hsa-miR-141-3p	0.811874333477206	19	Very High	BCmicrO|CoMeTa|Cupid|DIANA|ElMMo3|MBStar|microrna.org|MirAncesTar|miRcode|mirCoX|miRDB|MirMAP|MirTar|Mirza-G|PACCMIT|RepTar|RNAhybrid|TargetRank|TargetScan
DDX19B	Q9UMR2		hsa-miR-196b-5p	0.811809008307281	20	Very High	CoMeTa|Cupid|DIANA|ElMMo3|MBStar|MAMI|microrna.org|MirAncesTar|mirbase|mirCoX|miRDB|MirMAP|MirSNP|Mirza-G|MultiMiTar|PACCMIT|RepTar|RNAhybrid|TargetRank|TargetScan
PDLIM5	Q96HC4		hsa-miR-16-5p	0.811766190981673	22	Very High	BCmicrO|BiTargeting|CoMeTa|Cupid|DIANA|ElMMo3|MBStar|MAMI|microrna.org|MirAncesTar|miRcode|miRDB|MirMAP|MirSNP|MirTar|miRTar2GO|Mirza-G|PACCMIT|PITA|RepTar|RNAhybrid|TargetScan
FOXA1	P55317		hsa-miR-141-3p	0.811692584785417	19	Very High	BCmicrO|CoMeTa|Cupid|DIANA|ElMMo3|microrna.org|MirAncesTar|mirbase|miRcode|mirCoX|miRDB|MirMAP|miRTar2GO|Mirza-G|PACCMIT|RepTar|RNAhybrid|TargetRank|TargetScan
CASK	O14936		hsa-miR-196b-5p	0.811683491274516	19	Very High	CoMeTa|DIANA|ElMMo3|MBStar|MAMI|microrna.org|MirAncesTar|mirbase|mirCoX|miRDB|MirMAP|MirTar|miRTar2GO|Mirza-G|MultiMiTar|PACCMIT|RNAhybrid|TargetRank|TargetScan
NME1	P15531		hsa-miR-200a-3p	0.811579498408021	19	Very High	BCmicrO|CoMeTa|Cupid|DIANA|ElMMo3|MBStar|MAMI|microrna.org|MirAncesTar|mirbase|miRcode|miRDB|MirMAP|miRTar2GO|Mirza-G|RepTar|RNAhybrid|TargetRank|TargetScan
DBT	P11182		hsa-miR-192-5p	0.811446160789854	20	Very High	BCmicrO|BiTargeting|CoMeTa|ElMMo3|MAMI|MirAncesTar|mirbase|miRcode|miRDB|MirMAP|MirTar|Mirza-G|MultiMiTar|PACCMIT|PITA|RepTar|RNA22|RNAhybrid|TargetRank|TargetScan
RAP1B	P61224		hsa-miR-194-5p	0.811373073173209	14	Very High	BCmicrO|CoMeTa|Cupid|DIANA|ElMMo3|MBStar|MAMI|miRcode|MirMAP|miRTar2GO|Mirza-G|PicTar|RNAhybrid|TargetScan
KIAA2013	Q8IYS2		hsa-miR-19b-3p	0.811365691649338	17	Very High	BCmicrO|BiTargeting|DIANA|ElMMo3|MAMI|microrna.org|MirAncesTar|mirbase|miRDB|MirMAP|MirTar|Mirza-G|MultiMiTar|RepTar|RNAhybrid|TargetRank|TargetScan
ZBTB46	Q86UZ6		hsa-miR-16-5p	0.811361754833051	17	Very High	BCmicrO|BiTargeting|DIANA|ElMMo3|MBStar|microrna.org|MirAncesTar|miRcode|miRDB|MirMAP|MirSNP|Mirza-G|MultiMiTar|PACCMIT|RepTar|TargetRank|TargetScan
DDX3X	O00571		hsa-miR-200b-3p	0.811279053105849	17	Very High	BCmicrO|CoMeTa|Cupid|DIANA|ElMMo3|GenMir++|MBStar|MAMI|microrna.org|MirAncesTar|miRDB|MirMAP|MirTar|Mirza-G|PACCMIT|RNAhybrid|TargetScan
ATG14	Q6ZNE5		hsa-miR-16-5p	0.811050769211862	17	Very High	BCmicrO|CoMeTa|DIANA|ElMMo3|MBStar|MAMI|microrna.org|MirAncesTar|miRcode|miRDB|MirMAP|MirSNP|MirTar|Mirza-G|MultiMiTar|RepTar|TargetScan
MAP3K7	O43318		hsa-miR-10b-5p	0.811045365793195	17	Very High	BCmicrO|CoMeTa|Cupid|DIANA|ElMMo3|MBStar|MAMI|microrna.org|MirAncesTar|miRDB|MirMAP|MirTar|Mirza-G|RepTar|RNAhybrid|TargetRank|TargetScan
HAND1	O96004		hsa-miR-196b-5p	0.81093909822292	17	Very High	CoMeTa|DIANA|ElMMo3|MBStar|MAMI|microrna.org|MirAncesTar|mirbase|mirCoX|miRDB|MirMAP|miRTar2GO|Mirza-G|MultiMiTar|PACCMIT|TargetRank|TargetScan
FRY	Q5TBA9		hsa-miR-200a-3p	0.810929307616737	17	Very High	BCmicrO|CoMeTa|Cupid|DIANA|ElMMo3|MBStar|MAMI|microrna.org|MirAncesTar|mirbase|miRcode|MirMAP|Mirza-G|PicTar|RepTar|RNAhybrid|TargetRank
RBMS1	P29558		hsa-miR-200a-3p	0.810853582347323	19	Very High	BCmicrO|CoMeTa|DIANA|ElMMo3|MBStar|MAMI|microrna.org|MirAncesTar|mirbase|miRcode|miRDB|MirMAP|MirSNP|Mirza-G|PACCMIT|PicTar|RNAhybrid|TargetRank|TargetScan
HOXA11	P31270		hsa-miR-141-3p	0.810740211260268	19	Very High	BCmicrO|CoMeTa|Cupid|DIANA|ElMMo3|MBStar|MAMI|microrna.org|MirAncesTar|miRcode|mirCoX|miRDB|MirMAP|Mirza-G|PACCMIT|RepTar|RNAhybrid|TargetRank|TargetScan
PRKAR2B	P31323		hsa-miR-200c-3p	0.810738265307481	18	Very High	BCmicrO|CoMeTa|Cupid|DIANA|ElMMo3|MBStar|MAMI|microrna.org|MirAncesTar|miRDB|MirMAP|MirSNP|MirTar|Mirza-G|PACCMIT|RepTar|TargetRank|TargetScan
CYP26B1	Q9NR63		hsa-miR-200a-3p	0.810610367817836	18	Very High	BCmicrO|BiTargeting|CoMeTa|Cupid|DIANA|ElMMo3|MAMI|microrna.org|MirAncesTar|miRcode|miRDB|MirMAP|MirTar|Mirza-G|PACCMIT|RepTar|TargetRank|TargetScan
EVI5	O60447		hsa-miR-200b-3p	0.810605879683293	16	Very High	BCmicrO|CoMeTa|Cupid|DIANA|ElMMo3|MBStar|MAMI|microrna.org|MirAncesTar|miRDB|MirMAP|MirTar|miRTar2GO|Mirza-G|RepTar|TargetScan
FXR2	P51116		hsa-miR-200b-3p	0.810581849888662	14	Very High	BCmicrO|CoMeTa|DIANA|ElMMo3|GenMir++|MAMI|microrna.org|MirAncesTar|mirbase|miRDB|MirMAP|MirTar|PACCMIT|TargetScan
DLC1	Q96QB1		hsa-miR-19b-3p	0.810421945545552	18	Very High	BCmicrO|CoMeTa|Cupid|DIANA|ElMMo3|MBStar|MAMI|microrna.org|MirAncesTar|miRDB|MirMAP|Mirza-G|MultiMiTar|PACCMIT|RepTar|RNAhybrid|TargetRank|TargetScan
H3F3B	P84243		hsa-miR-141-3p	0.810361938367748	10	Very High	BCmicrO|CoMeTa|DIANA|GenMir++|MBStar|MAMI|MirAncesTar|mirCoX|MirMAP|RNAhybrid
MECOM	Q03112		hsa-miR-19b-3p	0.810307265427929	18	Very High	BCmicrO|CoMeTa|Cupid|DIANA|ElMMo3|MBStar|microrna.org|MirAncesTar|miRDB|MirMAP|MirSNP|MirTar|miRTar2GO|Mirza-G|MultiMiTar|RepTar|RNAhybrid|TargetScan
GPR22	Q99680		hsa-miR-192-5p	0.810260984180892	16	Very High	BCmicrO|CoMeTa|Cupid|DIANA|ElMMo3|MAMI|microrna.org|mirbase|miRcode|miRDB|MirMAP|MirTar|Mirza-G|PACCMIT|TargetRank|TargetScan
KDM7A	Q6ZMT4		hsa-miR-200c-3p	0.810222948061633	16	Very High	BCmicrO|CoMeTa|Cupid|DIANA|ElMMo3|microrna.org|MirAncesTar|miRDB|MirMAP|MirTar|Mirza-G|MultiMiTar|PACCMIT|RepTar|TargetRank|TargetScan
WASF3	Q9UPY6		hsa-miR-200b-3p	0.810209859561562	16	Very High	BCmicrO|CoMeTa|Cupid|DIANA|ElMMo3|MBStar|microrna.org|MirAncesTar|miRDB|MirMAP|MirSNP|MirTar|Mirza-G|RepTar|TargetRank|TargetScan
ETV5	P41161		hsa-miR-19b-3p	0.810135839746578	19	Very High	BCmicrO|CoMeTa|Cupid|DIANA|ElMMo3|MBStar|MAMI|microrna.org|MirAncesTar|mirbase|miRDB|MirMAP|MirTar|Mirza-G|MultiMiTar|RepTar|RNAhybrid|TargetRank|TargetScan
PAPD5	Q8NDF8		hsa-miR-200b-3p	0.81011609776526	17	Very High	BCmicrO|Cupid|DIANA|ElMMo3|MBStar|microrna.org|MirAncesTar|miRDB|MirMAP|MirTar|miRTar2GO|Mirza-G|MultiMiTar|PACCMIT|RNAhybrid|TargetRank|TargetScan
NPTX1	Q15818		hsa-miR-200c-3p	0.810111074338325	15	Very High	BCmicrO|CoMeTa|DIANA|ElMMo3|GenMir++|MBStar|MAMI|microrna.org|MirAncesTar|miRDB|MirMAP|miRTar2GO|Mirza-G|TargetRank|TargetScan
JARID2	Q92833		hsa-miR-16-5p	0.810085600820229	18	Very High	BCmicrO|BiTargeting|CoMeTa|Cupid|DIANA|ElMMo3|MBStar|microrna.org|MirAncesTar|mirbase|miRcode|miRDB|MirMAP|Mirza-G|MultiMiTar|RepTar|RNAhybrid|TargetScan
SORCS1	Q8WY21		hsa-miR-196b-5p	0.810053610661604	18	Very High	Cupid|DIANA|ElMMo3|MBStar|MAMI|microrna.org|MirAncesTar|mirCoX|miRDB|MirMAP|MirTar|Mirza-G|MultiMiTar|PicTar|RepTar|RNAhybrid|TargetRank|TargetScan
CALM1	P0DP23		hsa-miR-19b-3p	0.810004401172046	20	Very High	BCmicrO|CoMeTa|Cupid|DIANA|ElMMo3|MBStar|MAMI|microrna.org|MirAncesTar|miRDB|MirMAP|MirTar|miRTar2GO|Mirza-G|MultiMiTar|PACCMIT|RepTar|RNAhybrid|TargetRank|TargetScan
[truncated: 16,969 more rows]

## Sheet: 7171 exclusive target genes
ZMYND11
PAPPA
FGF2
ZBTB18
MYH10
SH3GL2
CCNE1
FERMT2
ATXN1
WEE1
[truncated: 7,161 more rows]
