# Supplementary material for: microRNA–mRNA Networks Linked to Inflammation and Immune System Regulation in Inflammatory Bowel Disease
Source: Biomedicines. 2024 Feb 12;12(2):422. doi: 10.3390/biomedicines12020422 (PMC10886709; doi:10.3390/biomedicines12020422)
Supplement: Supplementary file 1 [file biomedicines-12-00422-s001.zip › biomedicines-2685441-supplementary/Tables/Table S8-pathways_target genes underxpressed miRNAs_UC.xlsx]

## Sheet: Supplementary Table 8-pathways_
Category	ID	Name	Source	p-value	q-value Bonferroni	q-value FDR B&H	q-value FDR B&Y	Hit Count in Query List	Hit Count in Genome	Percentage of genes	Hit in Query List
Pathway	1108788	terminal O-glycans residues modification	BioSystems: BIOCYC	0.9798	1000	7.097	62.05	8	8	100	GCNT2,ST3GAL3,ST8SIA2,B4GALT3,B4GALT2,GCNT3,FUT9,B4GAT1
Pathway	138028	Effects of Botulinum toxin	BioSystems: Pathway Interaction Database	0.3673	1000	3.184	27.84	9	9	100	CHRNA1,RIMS1,SNAP25,STX1A,STXBP1,VAMP2,SYT1,RAB3GAP2,UNC13B
Pathway	1383048	Signaling by FGFR3 fusions in cancer	BioSystems: REACTOME	1.057	1000	7.505	65.62	9	10	90	FGFR3,GAB1,GRB2,KRAS,NRAS,PIK3CA,PIK3R1,SOS1,FRS2
Pathway	1269441	Signal attenuation	BioSystems: REACTOME	1.057	1000	7.505	65.62	9	10	90	GRB2,GRB10,INSR,IRS1,MAPK1,MAPK3,SHC1,SOS1,IRS2
Pathway	1427845	Negative regulation of activity of TFAP2 (AP-2) family transcription factors	BioSystems: REACTOME	1.057	1000	7.505	65.62	9	10	90	TFAP2D,KCTD1,TFAP2A,TFAP2B,TFAP2C,UBE2I,SUMO1,TFAP2E,KCTD15
Pathway	1457804	MET receptor recycling	BioSystems: REACTOME	0.1376	484.5	1.412	12.35	10	10	100	ARF6,CRK,CRKL,GAB1,GRB2,HGF,MET,RAB4B,RAB4A,GGA3
Pathway	1268739	Processing and activation of SUMO	BioSystems: REACTOME	0.1376	484.5	1.412	12.35	10	10	100	SUMO3,SUMO2,UBE2I,SUMO1,SENP5,RWDD3,UBA2,SAE1,SENP2,SENP1
Pathway	1457802	MET activates RAP1 and RAC1	BioSystems: REACTOME	0.4309	1000	3.637	31.8	10	11	90.9091	CRK,CRKL,GAB1,GRB2,RAPGEF1,HGF,MET,RAC1,RAP1A,RAP1B
Pathway	PW:0000578	scatter factor/hepatocyte growth factor signaling	Pathway Ontology	0.05157	181.5	0.6554	5.73	11	11	100	CBL,CRKL,GAB1,GRB2,HGF,MET,PIK3R1,PLCG1,PTPN11,SHC1,SRC
Pathway	M7968	Transcription Regulation by Methyltransferase of CARM1	MSigDB C2 BIOCARTA (v6.0)	0.7006	1000	5.304	46.37	11	13	84.6154	CREB1,CREBBP,EP300,PRKACB,PRKAR1A,PRKAR2A,PRKAR2B,RARA,RXRA,NCOA3,CARM1
Pathway	1269910	Sodium/Calcium exchangers	BioSystems: REACTOME	0.7006	1000	5.304	46.37	11	13	84.6154	CALM1,CALM2,CALM3,SLC8A2,SLC8A1,SLC8A3,SRI,SLC24A3,SLC24A4,SLC24A1,SLC24A2
Pathway	1269216	ERKs are inactivated	BioSystems: REACTOME	0.7006	1000	5.304	46.37	11	13	84.6154	DUSP3,DUSP6,DUSP7,PPP2CA,PPP2CB,PPP2R1A,PPP2R1B,PPP2R5D,MAPK1,MAPK3,MAPK7
Pathway	M14339	Oxidative Stress Induced Gene Expression Via Nrf2	MSigDB C2 BIOCARTA (v6.0)	0.7006	1000	5.304	46.37	11	13	84.6154	CREB1,MAPK14,JUN,MAFG,PRKCA,PRKCB,MAPK1,MAPK8,MAFF,MAFK,KEAP1
Pathway	1269305	CLEC7A (Dectin-1) induces NFAT activation	BioSystems: REACTOME	0.07023	247.2	0.8352	7.302	12	13	92.3077	CALM1,CALM2,CALM3,ITPR1,ITPR2,NFATC1,NFATC2,NFATC3,PPP3CA,PPP3CB,PPP3R1,AHCYL1
Pathway	PW:0000027	glutamate metabolic	Pathway Ontology	0.07023	247.2	0.8352	7.302	12	13	92.3077	ABAT,CPS1,GAD1,GAD2,GCLC,GCLM,GLS,GLUD1,GLUL,GOT1,GOT2,GPT
Pathway	1268907	truncated APC mutants destabilize the destruction complex	BioSystems: REACTOME	0.3038	1000	2.708	23.67	12	14	85.7143	APC,CSNK1A1,GSK3B,PPP2CA,PPP2CB,PPP2R1A,PPP2R1B,PPP2R5A,PPP2R5C,PPP2R5D,PPP2R5E,AMER1
Pathway	1269347	Reduction of cytosolic Ca++ levels	BioSystems: REACTOME	0.3038	1000	2.708	23.67	12	14	85.7143	ATP2A2,ATP2B1,ATP2B2,ATP2B3,ATP2B4,CALM1,CALM2,CALM3,SLC8A2,SLC8A1,SLC8A3,SRI
Pathway	1268912	AXIN missense mutants destabilize the destruction complex	BioSystems: REACTOME	0.3038	1000	2.708	23.67	12	14	85.7143	APC,CSNK1A1,GSK3B,PPP2CA,PPP2CB,PPP2R1A,PPP2R1B,PPP2R5A,PPP2R5C,PPP2R5D,PPP2R5E,AMER1
Pathway	1268909	APC truncation mutants have impaired AXIN binding	BioSystems: REACTOME	0.3038	1000	2.708	23.67	12	14	85.7143	APC,CSNK1A1,GSK3B,PPP2CA,PPP2CB,PPP2R1A,PPP2R1B,PPP2R5A,PPP2R5C,PPP2R5D,PPP2R5E,AMER1
Pathway	1268910	AXIN mutants destabilize the destruction complex, activating WNT signaling	BioSystems: REACTOME	0.3038	1000	2.708	23.67	12	14	85.7143	APC,CSNK1A1,GSK3B,PPP2CA,PPP2CB,PPP2R1A,PPP2R1B,PPP2R5A,PPP2R5C,PPP2R5D,PPP2R5E,AMER1
Pathway	1268913	AMER1 mutants destabilize the destruction complex	BioSystems: REACTOME	0.3038	1000	2.708	23.67	12	14	85.7143	APC,CSNK1A1,GSK3B,PPP2CA,PPP2CB,PPP2R1A,PPP2R1B,PPP2R5A,PPP2R5C,PPP2R5D,PPP2R5E,AMER1
Pathway	1268915	Truncations of AMER1 destabilize the destruction complex	BioSystems: REACTOME	0.3038	1000	2.708	23.67	12	14	85.7143	APC,CSNK1A1,GSK3B,PPP2CA,PPP2CB,PPP2R1A,PPP2R1B,PPP2R5A,PPP2R5C,PPP2R5D,PPP2R5E,AMER1
Pathway	M16697	CD40L Signaling Pathway	MSigDB C2 BIOCARTA (v6.0)	0.9923	1000	7.114	62.2	12	15	80	CD40,CHUK,DUSP1,IKBKB,MAP3K1,NFKB1,RELA,TNFAIP3,TRAF3,TRAF6,ELP1,MAP3K14
Pathway	1268733	N-Glycan antennae elongation	BioSystems: REACTOME	0.9923	1000	7.114	62.2	12	15	80	ST8SIA3,B4GALT1,MGAT5,ST6GAL1,ST8SIA2,B4GALT4,B4GALT3,B4GALT2,B4GALT6,B4GALT5,MGAT4B,MGAT4A
Pathway	PW:0000200	the planar cell polarity Wnt signaling	Pathway Ontology	0.9923	1000	7.114	62.2	12	15	80	RHOA,DVL1,MAPK8,PTK7,DAAM1,WNT7B,FZD3,FZD6,FZD7,FZD9,CELSR1,PRICKLE1
Pathway	138038	Arf6 downstream pathway	BioSystems: Pathway Interaction Database	0.9923	1000	7.114	62.2	12	15	80	ARF6,RHOA,NME1,PLD1,MAPK1,MAPK3,RAC1,TIAM1,PIP5K1A,RAB11A,KALRN,RAB11FIP3
Pathway	M6907	Nuclear receptors coordinate the activities of chromatin remodeling complexes and coactivators to facilitate initiation of transcription in carcinoma cells	MSigDB C2 BIOCARTA (v6.0)	0.9923	1000	7.114	62.2	12	15	80	ERCC3,GTF2A1,GTF2E1,POLR2A,RARA,RXRA,TBP,NCOA3,NCOA1,KAT2B,NCOR2,NCOA2
Pathway	1268920	S33 mutants of beta-catenin aren't phosphorylated	BioSystems: REACTOME	0.1304	459.2	1.351	11.81	13	15	86.6667	APC,CSNK1A1,CTNNB1,GSK3B,PPP2CA,PPP2CB,PPP2R1A,PPP2R1B,PPP2R5A,PPP2R5C,PPP2R5D,PPP2R5E,AMER1
Pathway	1268919	S37 mutants of beta-catenin aren't phosphorylated	BioSystems: REACTOME	0.1304	459.2	1.351	11.81	13	15	86.6667	APC,CSNK1A1,CTNNB1,GSK3B,PPP2CA,PPP2CB,PPP2R1A,PPP2R1B,PPP2R5A,PPP2R5C,PPP2R5D,PPP2R5E,AMER1
Pathway	1268921	Misspliced GSK3beta mutants stabilize beta-catenin	BioSystems: REACTOME	0.1304	459.2	1.351	11.81	13	15	86.6667	APC,CSNK1A1,CTNNB1,GSK3B,PPP2CA,PPP2CB,PPP2R1A,PPP2R1B,PPP2R5A,PPP2R5C,PPP2R5D,PPP2R5E,AMER1
Pathway	1268917	S45 mutants of beta-catenin aren't phosphorylated	BioSystems: REACTOME	0.1304	459.2	1.351	11.81	13	15	86.6667	APC,CSNK1A1,CTNNB1,GSK3B,PPP2CA,PPP2CB,PPP2R1A,PPP2R1B,PPP2R5A,PPP2R5C,PPP2R5D,PPP2R5E,AMER1
Pathway	1268918	T41 mutants of beta-catenin aren't phosphorylated	BioSystems: REACTOME	0.1304	459.2	1.351	11.81	13	15	86.6667	APC,CSNK1A1,CTNNB1,GSK3B,PPP2CA,PPP2CB,PPP2R1A,PPP2R1B,PPP2R5A,PPP2R5C,PPP2R5D,PPP2R5E,AMER1
Pathway	137949	LPA4-mediated signaling events	BioSystems: Pathway Interaction Database	0.1304	459.2	1.351	11.81	13	15	86.6667	ADCY1,ADCY2,ADCY3,ADCY5,ADCY6,ADCY7,ADCY9,CREB1,GNAL,LPAR4,PRKACA,PRKCE,RPS6KA5
Pathway	1268916	phosphorylation site mutants of CTNNB1 are not targeted to the proteasome by the destruction complex	BioSystems: REACTOME	0.1304	459.2	1.351	11.81	13	15	86.6667	APC,CSNK1A1,CTNNB1,GSK3B,PPP2CA,PPP2CB,PPP2R1A,PPP2R1B,PPP2R5A,PPP2R5C,PPP2R5D,PPP2R5E,AMER1
Pathway	M7721	Eukaryotic protein translation	MSigDB C2 BIOCARTA (v6.0)	0.4531	1000	3.797	33.2	13	16	81.25	EIF1AX,EIF2S1,EIF2S3,EIF4A1,EIF4A2,EIF4E,EIF4G2,EIF5,EIF3A,EIF4G3,EIF2S2,EIF1,EEF2K
Pathway	1270310	CRMPs in Sema3A signaling	BioSystems: REACTOME	0.4531	1000	3.797	33.2	13	16	81.25	CRMP1,DPYSL2,DPYSL3,FYN,GSK3B,PLXNA1,PLXNA2,PLXNA3,DPYSL5,NRP1,CDK5R1,PLXNA4,SEMA3A
Pathway	1269294	PKA-mediated phosphorylation of CREB	BioSystems: REACTOME	1.261	1000	8.551	74.77	13	17	76.4706	ADCY1,ADCY2,ADCY3,ADCY5,ADCY6,ADCY7,ADCY9,CREB1,PRKACA,PRKACB,PRKAR1A,PRKAR2A,PRKAR2B
Pathway	1339110	SUMOylation of transcription factors	BioSystems: REACTOME	1.261	1000	8.551	74.77	13	17	76.4706	CDKN2A,MDM2,MITF,SUMO3,SUMO2,SP3,TFAP2A,TFAP2B,TFAP2C,UBE2I,SUMO1,PIAS1,PIAS3
Pathway	1268773	Acetylcholine Neurotransmitter Release Cycle	BioSystems: REACTOME	1.261	1000	8.551	74.77	13	17	76.4706	RIMS1,SNAP25,STX1A,STXBP1,VAMP2,SYT1,PPFIA4,PPFIA2,PPFIA1,PPFIA3,TSPOAP1,UNC13B,SLC5A7
Pathway	M8353	Human Cytomegalovirus and Map Kinase Pathways	MSigDB C2 BIOCARTA (v6.0)	1.261	1000	8.551	74.77	13	17	76.4706	CREB1,MAPK14,MAP3K1,NFKB1,PIK3CA,PIK3R1,MAPK1,MAPK3,MAP2K1,MAP2K3,RB1,RELA,SP1
Pathway	1269597	Beta-catenin phosphorylation cascade	BioSystems: REACTOME	1.261	1000	8.551	74.77	13	17	76.4706	APC,CSNK1A1,CTNNB1,GSK3B,PPP2CA,PPP2CB,PPP2R1A,PPP2R1B,PPP2R5A,PPP2R5C,PPP2R5D,PPP2R5E,AMER1
Pathway	1268799	Unblocking of NMDA receptor, glutamate binding and activation	BioSystems: REACTOME	0.2044	719.4	1.96	17.14	14	17	82.3529	ACTN2,CAMK2B,CAMK2D,CAMK2G,DLG4,GRIA2,GRIA3,GRIA4,GRIN1,GRIN2A,GRIN2B,GRIN2D,NEFL,AKAP9
Pathway	137961	EPHA2 forward signaling	BioSystems: Pathway Interaction Database	0.2044	719.4	1.96	17.14	14	17	82.3529	ACP1,RHOA,CBL,EFNA1,EPHA2,GRB2,ARHGAP35,PAK1,PIK3CA,PIK3R1,RAC1,SRC,TIAM1,VAV2
Pathway	M12771	PTEN is a tumor suppressor that dephosphorylates the lipid messenger phosphatidylinositol triphosphate.	MSigDB C2 BIOCARTA (v6.0)	0.2044	719.4	1.96	17.14	14	17	82.3529	AKT2,PTK2B,GRB2,PDPK1,PIK3CA,PIK3CD,MAPK1,MAPK3,PTEN,RBL2,SHC1,SOS1,IPCEF1,AKT3
Pathway	1268769	Norepinephrine Neurotransmitter Release Cycle	BioSystems: REACTOME	0.6003	1000	4.824	42.18	14	18	77.7778	MAOA,SLC18A2,RIMS1,SNAP25,STX1A,STXBP1,VAMP2,SYT1,PPFIA4,PPFIA2,PPFIA1,PPFIA3,TSPOAP1,UNC13B
Pathway	1268867	Signaling by cytosolic FGFR1 fusion mutants	BioSystems: REACTOME	0.6003	1000	4.824	42.18	14	18	77.7778	BCR,CUX1,GRB2,PIK3CA,PIK3R1,STAT1,STAT3,STAT5A,STAT5B,ZMYM2,LRRFIP1,CPSF6,CNTRL,FGFR1OP
Pathway	M10547	Role of MAL in Rho-Mediated Activation of SRF	MSigDB C2 BIOCARTA (v6.0)	1.492	1000	9.906	86.61	14	19	73.6842	ACTA1,RHOA,CDC42,DIAPH1,LIMK1,MAP3K1,MAPK1,MAPK3,MAPK8,MAP2K1,RAC1,RAF1,ROCK1,SRF
Pathway	1269955	Miscellaneous transport and binding events	BioSystems: REACTOME	1.492	1000	9.906	86.61	14	19	73.6842	ADD1,ADD2,ADD3,DMTN,MAGT1,NIPAL1,ANKH,TUSC3,NIPAL3,MRS2,NIPA1,MMGT1,NIPAL2,NIPA2
Pathway	P00025	Hedgehog signaling pathway	PantherDB	1.492	1000	9.906	86.61	14	19	73.6842	CREBBP,CSNK1A1,CSNK1E,UBR5,SUFU,GLI3,GSK3B,PRKAR1A,PRKAR2A,PRKAR2B,PTCH1,SHH,FBXW11,BTRC
Pathway	1268774	GABA synthesis, release, reuptake and degradation	BioSystems: REACTOME	1.492	1000	9.906	86.61	14	19	73.6842	ABAT,GAD1,GAD2,HSPA8,SLC6A1,SLC6A12,RIMS1,SNAP25,STX1A,STXBP1,VAMP2,SYT1,ALDH5A1,DNAJC5
Pathway	1268802	Ras activation uopn Ca2+ infux through NMDA receptor	BioSystems: REACTOME	1.492	1000	9.906	86.61	14	19	73.6842	ACTN2,CALM1,CALM2,CALM3,CAMK2B,CAMK2D,CAMK2G,DLG4,GRIN1,GRIN2A,GRIN2B,GRIN2D,NEFL,AKAP9
Pathway	1268805	CREB phosphorylation through the activation of CaMKII	BioSystems: REACTOME	0.02345	82.54	0.3543	3.098	15	17	88.2353	ACTN2,CALM1,CALM2,CALM3,CAMK2B,CAMK2D,CAMK2G,CREB1,DLG4,GRIN1,GRIN2A,GRIN2B,GRIN2D,NEFL,AKAP9
Pathway	M1389	Sprouty regulation of tyrosine kinase signals	MSigDB C2 BIOCARTA (v6.0)	0.0912	321	1.029	8.996	15	18	83.3333	CBL,EGFR,GRB2,MAPK1,MAPK3,MAP2K1,PTPRB,RAF1,RASA1,SHC1,SOS1,SRC,SPRY3,SPRY2,SPRY4
Pathway	M5940	Endocytotic role of NDK, Phosphins and Dynamin	MSigDB C2 BIOCARTA (v6.0)	0.282	992.5	2.565	22.42	15	19	78.9474	AP2A1,AMPH,BIN1,CALM1,CALM2,CALM3,AP2M1,EPS15,NME1,PPP3CA,PPP3CB,PICALM,SYNJ1,SYNJ2,EPN1
Pathway	138002	E-cadherin signaling in keratinocytes	BioSystems: Pathway Interaction Database	0.282	992.5	2.565	22.42	15	19	78.9474	AKT2,RHOA,CASR,CTNNA1,CTNND1,EGFR,FYN,PIK3CA,PIK3R1,PLCG1,RAC1,SRC,ZYX,PIP5K1A,FMN1
Pathway	M16991	Skeletal muscle hypertrophy is regulated via AKT/mTOR pathway	MSigDB C2 BIOCARTA (v6.0)	0.7353	1000	5.495	48.05	15	20	75	EIF2S1,EIF2S3,EIF4E,MTOR,GSK3B,IGF1,IGF1R,PDPK1,PIK3CA,PIK3R1,PPP2CA,PTEN,RPS6KB1,EIF2B5,EIF2S2
Pathway	138078	p38 signaling mediated by MAPKAP kinases	BioSystems: Pathway Interaction Database	0.7353	1000	5.495	48.05	15	20	75	CDC25B,CREB1,MAPK14,ETV1,RAF1,SRF,TCF3,YWHAB,YWHAE,YWHAG,YWHAH,YWHAZ,MAPKAPK3,MAPKAPK2,YWHAQ
Pathway	137937	S1P1 pathway	BioSystems: Pathway Interaction Database	0.7353	1000	5.495	48.05	15	20	75	RHOA,S1PR1,GNAI1,GNAI3,ITGAV,ITGB3,KDR,ABCC1,PDGFRB,PLCG1,MAPK1,MAPK3,PTGS2,RAC1,VEGFA
Pathway	1269213	activated TAK1 mediates p38 MAPK activation	BioSystems: REACTOME	0.7353	1000	5.495	48.05	15	20	75	MAPK14,IRAK2,MAP2K3,TAB2,MAP3K7,TRAF6,UBE2N,UBE2V1,MAPKAPK3,RIPK2,MAPKAPK2,NOD1,TAB1,TAB3,NOD2
Pathway	MAP00251_Glutamate_metabolism	MAP00251 Glutamate metabolism	GenMAPP	0.7353	1000	5.495	48.05	15	20	75	ABAT,CPS1,GAD1,GAD2,GFPT1,GCLC,GCLM,GLUD1,GLUL,GOT1,GOT2,GPT,PPAT,ALDH5A1,GMPS
Pathway	1268770	Serotonin Neurotransmitter Release Cycle	BioSystems: REACTOME	0.009837	34.63	0.1776	1.553	16	18	88.8889	SLC18A2,RIMS1,SNAP25,STX1A,STXBP1,VAMP2,SYN1,SYN2,SYT1,SYN3,PPFIA4,PPFIA2,PPFIA1,PPFIA3,TSPOAP1,UNC13B
Pathway	1270333	Ephrin signaling	BioSystems: REACTOME	0.0403	141.9	0.5333	4.663	16	19	84.2105	EFNB1,EFNB2,EFNB3,EPHB1,EPHB2,EPHB3,EPHB4,FYN,PAK1,PAK2,RAC1,SDCBP,SRC,NCK2,ARHGEF7,GIT1
Pathway	M18933	TGF beta signaling pathway	MSigDB C2 BIOCARTA (v6.0)	0.0403	141.9	0.5333	4.663	16	19	84.2105	APC,CREBBP,EP300,SMAD2,SMAD3,SMAD4,SMAD7,MAPK3,MAP2K1,SKIL,MAP3K7,TGFB2,TGFBR1,TGFBR2,ZFYVE9,TAB1
Pathway	138015	Regulation of cytoplasmic and nuclear SMAD2/3 signaling	BioSystems: Pathway Interaction Database	0.0403	141.9	0.5333	4.663	16	19	84.2105	CALM1,CALM2,CALM3,KPNB1,SMAD2,SMAD3,SMAD4,MAP3K1,PPM1A,MAPK1,MAPK3,UBE2I,CTDSP1,NUP153,CTDSP2,CTDSPL
Pathway	PW:0000639	insulin responsive facilitative sugar transporter mediated glucose transport pathway	Pathway Ontology	0.0403	141.9	0.5333	4.663	16	19	84.2105	AKT2,RAB14,RAB8B,LNPEP,MYO5A,RAB2A,RAB4A,RAB5A,SLC2A4,STX4,STXBP3,VAMP2,STXBP4,RAB11A,SNAP23,RAB10
Pathway	1269212	JNK (c-Jun kinases) phosphorylation and activation mediated by activated human TAK1	BioSystems: REACTOME	0.0403	141.9	0.5333	4.663	16	19	84.2105	IRAK2,MAPK8,MAPK9,MAPK10,MAP2K7,MAP2K4,TAB2,MAP3K7,TRAF6,UBE2N,UBE2V1,RIPK2,NOD1,TAB1,TAB3,NOD2
Pathway	1269616	Signaling by Hippo	BioSystems: REACTOME	0.3574	1000	3.114	27.22	16	21	76.1905	AMOTL2,STK3,STK4,WWC1,TJP1,AMOT,AMOTL1,YWHAB,YWHAE,LATS1,TJP2,WWTR1,LATS2,YAP1,MOB1B,SAV1
Pathway	1270326	Signal transduction by L1	BioSystems: REACTOME	0.3574	1000	3.114	27.22	16	21	76.1905	CSNK2A1,CSNK2A2,EGFR,FGFR1,ITGA5,ITGA9,ITGAV,ITGB3,NCAM1,PAK1,MAPK1,MAPK3,MAP2K1,RAC1,VAV2,NRP1
Pathway	PW:0000154	inositol phosphate metabolic	Pathway Ontology	0.8531	1000	6.322	55.28	16	22	72.7273	CSNK1G2,CSNK1G3,DYRK1A,IMPA1,LIMK2,CSNK1G1,PIK3C3,PIK3CB,PI4KA,PLCB4,PLCG1,PRKAA1,PRKAA2,PTEN,PLCB1,SYNJ2
Pathway	M3430	Effects of calcineurin in Keratinocyte Differentiation	MSigDB C2 BIOCARTA (v6.0)	0.004101	14.44	0.08696	0.7603	17	19	89.4737	CALM1,CALM2,CALM3,CDKN1A,GNAQ,MARCKS,NFATC1,NFATC2,NFATC3,NFATC4,PLCG1,PPP3CA,PPP3CB,PRKCA,PRKCB,SP1,SP3
Pathway	M2623	IGF-1 Signaling Pathway	MSigDB C2 BIOCARTA (v6.0)	0.06006	211.4	0.7444	6.509	17	21	80.9524	CSNK2A1,GRB2,IGF1,IGF1R,IRS1,JUN,PIK3CA,PIK3R1,MAPK3,MAPK8,MAP2K1,PTPN11,RAF1,RASA1,SHC1,SOS1,SRF
Pathway	M11650	Nitric Oxide Signaling Pathway	MSigDB C2 BIOCARTA (v6.0)	0.1715	603.5	1.691	14.78	17	22	77.2727	CALM1,CALM2,CALM3,DLG4,GRIN1,GRIN2A,GRIN2B,GRIN2D,NOS1,PPP3CA,PPP3CB,PRKACB,PRKAR1A,PRKAR2A,PRKAR2B,PRKCA,PRKCB
Pathway	M765	Insulin Signaling Pathway	MSigDB C2 BIOCARTA (v6.0)	0.1715	603.5	1.691	14.78	17	22	77.2727	CSNK2A1,GRB2,INSR,IRS1,JUN,PIK3CA,PIK3R1,MAPK3,MAPK8,MAP2K1,PTPN11,RAF1,RASA1,SHC1,SLC2A4,SOS1,SRF
Pathway	M16563	mTOR Signaling Pathway	MSigDB C2 BIOCARTA (v6.0)	0.4269	1000	3.612	31.58	17	23	73.913	EIF4A1,EIF4A2,EIF4B,EIF4E,EIF4G2,FKBP1A,MTOR,PDPK1,PIK3CA,PIK3R1,PPP2CA,PTEN,RPS6KB1,TSC1,MKNK1,EIF3A,EIF4G3
Pathway	138030	Canonical NF-kappaB pathway	BioSystems: Pathway Interaction Database	0.4269	1000	3.612	31.58	17	23	73.913	ATM,CHUK,CYLD,IKBKB,NFKB1,PRKCA,RELA,ERC1,TNF,TNFAIP3,TRAF6,UBE2D3,XPO1,RIPK2,BTRC,MALT1,NOD2
Pathway	1269511	RHO GTPases activate PAKs	BioSystems: REACTOME	0.4269	1000	3.612	31.58	17	23	73.913	CALM1,CALM2,CALM3,CDC42,CTTN,LIMK1,MYH9,MYH10,MYH11,MYLK,PPP1R12A,PPP1R12B,NF2,PAK1,PAK2,PPP1CB,RAC1
Pathway	P05734	Synaptic vesicle trafficking	PantherDB	0.4269	1000	3.612	31.58	17	23	73.913	SYT6,SYT15,STX2,SYT3,NSF,RIMS1,STX1A,STXBP1,SYT11,VAMP1,SYN1,SYT1,SYT7,RIMS2,UNC13B,UNC13C,STX1B
Pathway	M2821	NFkB activation by Nontypeable Hemophilus influenzae	MSigDB C2 BIOCARTA (v6.0)	0.9517	1000	6.921	60.52	17	24	70.8333	CHUK,CREBBP,MAPK14,DUSP1,EP300,NR3C1,IKBKB,SMAD3,SMAD4,NFKB1,MAP2K3,RELA,MAP3K7,TGFBR1,TGFBR2,TNF,MAP3K14
Pathway	138049	PDGFR-alpha signaling pathway	BioSystems: Pathway Interaction Database	0.0273	96.09	0.3906	3.415	18	22	81.8182	CAV1,CRK,CRKL,CSNK2A1,GRB2,RAPGEF1,IFNG,ITGAV,JAK1,JUN,PDGFRA,PIK3CA,PIK3R1,PLCG1,SHB,SHC1,SOS1,SRF
Pathway	1269215	ERK/MAPK targets	BioSystems: REACTOME	0.0273	96.09	0.3906	3.415	18	22	81.8182	MAPK14,DUSP3,DUSP6,DUSP7,MEF2A,MEF2C,PPP2CA,PPP2CB,PPP2R1A,PPP2R1B,PPP2R5D,MAPK1,MAPK3,MAPK7,RPS6KA1,RPS6KA2,RPS6KA3,RPS6KA5
Pathway	1269181	CTLA4 inhibitory signaling	BioSystems: REACTOME	0.0273	96.09	0.3906	3.415	18	22	81.8182	AKT2,CD80,CD86,CTLA4,FYN,PDPK1,PPP2CA,PPP2CB,PPP2R1A,PPP2R1B,PPP2R5A,PPP2R5C,PPP2R5D,PPP2R5E,PTPN11,SRC,YES1,AKT3
Pathway	1269529	Downregulation of SMAD2/3:SMAD4 transcriptional activity	BioSystems: REACTOME	0.0813	286.2	0.9322	8.151	18	23	78.2609	PARP1,TRIM33,SMAD2,SMAD3,SMAD4,PPM1A,RNF111,SKI,SKIL,NEDD4L,TGIF1,UBE2D1,UBE2D3,USP9X,NCOR1,NCOR2,TGIF2,SMURF2
Pathway	M19613	Multiple antiapoptotic pathways from IGF-1R signaling lead to BAD phosphorylation	MSigDB C2 BIOCARTA (v6.0)	0.0813	286.2	0.9322	8.151	18	23	78.2609	ADCY1,GRB2,IGF1R,IRS1,PIK3CA,PIK3R1,PRKACB,PRKAR1A,PRKAR2A,PRKAR2B,MAPK1,MAPK3,MAP2K1,RAF1,RPS6KA1,SHC1,SOS1,YWHAH
Pathway	138072	Nephrin/Neph1 signaling in the kidney podocyte	BioSystems: Pathway Interaction Database	1.031	1000	7.361	64.36	18	26	69.2308	ARRB2,FYN,GRB2,JUN,NCK1,PIK3CA,PIK3CB,PIK3R1,PLCG1,MAPK8,MAPK9,MAPK10,RAC1,MAP2K4,TJP1,CD2AP,NCK2,WASL
Pathway	M18719	Role of ERBB2 in Signal Transduction and Oncology	MSigDB C2 BIOCARTA (v6.0)	0.003312	11.66	0.07196	0.6292	19	22	86.3636	EGFR,EP300,ERBB3,ERBB4,ESR1,GRB2,IL6,IL6ST,PIK3CA,PIK3R1,MAPK1,MAPK3,MAP2K1,RAF1,SHC1,SOS1,STAT3,GRIP1,CARM1
Pathway	137996	VEGFR3 signaling in lymphatic endothelium	BioSystems: Pathway Interaction Database	0.0123	43.28	0.2081	1.819	19	23	82.6087	COL1A1,COL1A2,CREB1,CRK,MAPK14,VEGFD,FN1,GRB2,ITGA1,ITGA2,ITGA5,PIK3CA,PIK3R1,MAPK1,MAPK3,RPS6KA1,MAP2K4,SOS1,VEGFC
Pathway	1268772	Dopamine Neurotransmitter Release Cycle	BioSystems: REACTOME	0.0123	43.28	0.2081	1.819	19	23	82.6087	LIN7C,SLC18A2,RIMS1,SNAP25,STX1A,STXBP1,VAMP2,SYN1,SYN2,SYT1,SYN3,PPFIA4,PPFIA2,PPFIA1,PPFIA3,CASK,TSPOAP1,UNC13B,LIN7B
Pathway	M11520	TPO Signaling Pathway	MSigDB C2 BIOCARTA (v6.0)	0.03814	134.3	0.5204	4.55	19	24	79.1667	CSNK2A1,GRB2,JUN,MPL,PIK3CA,PIK3R1,PLCG1,PRKCA,PRKCB,MAPK3,MAP2K1,RAF1,RASA1,SHC1,SOS1,STAT1,STAT3,STAT5A,STAT5B
Pathway	M4791	Regulation of eIF4e and p70 S6 Kinase	MSigDB C2 BIOCARTA (v6.0)	0.03814	134.3	0.5204	4.55	19	24	79.1667	MAPK14,EIF4A1,EIF4A2,EIF4E,EIF4G2,MTOR,GHR,IRS1,PDPK1,PIK3CA,PIK3R1,PRKCA,PRKCB,MAPK1,MAPK3,PTEN,RPS6KB1,MKNK1,EIF4G3
Pathway	PW:0000102	The extracellular signal-regulated RAF/MEK/ERK signaling	Pathway Ontology	0.2473	870.4	2.285	19.97	19	26	73.0769	DUSP6,S1PR1,EGFR,FLT1,MKNK2,KRAS,MAP3K1,PEBP1,MAPK1,MAPK3,MAP2K1,RAF1,RPS6KA1,RPS6KA2,RPS6KA3,MKNK1,KSR1,RPS6KA5,RPS6KA6
Pathway	M16517	WNT Signaling Pathway	MSigDB C2 BIOCARTA (v6.0)	0.2473	870.4	2.285	19.97	19	26	73.0769	APC,CCND1,CREBBP,CSNK1A1,CSNK1D,CSNK2A1,CTNNB1,DVL1,NLK,GSK3B,SMAD4,PPP2CA,MAP3K7,TLE1,WNT1,FZD1,BTRC,TAB1,WIF1
Pathway	M14512	Influence of Ras and Rho proteins on G1 to S Transition	MSigDB C2 BIOCARTA (v6.0)	0.2473	870.4	2.285	19.97	19	26	73.0769	RHOA,CCND1,CCNE1,CDK2,CDK6,CDKN1A,CDKN1B,CHUK,IKBKB,NFKB1,PAK1,PIK3CA,PIK3R1,MAPK1,MAPK3,RAC1,RAF1,RB1,RELA
Pathway	1269591	DARPP-32 events	BioSystems: REACTOME	0.5409	1000	4.448	38.89	19	27	70.3704	CALM1,CALM2,CALM3,PDE4A,PDE4B,PDE4D,PPP2CA,PPP2CB,PPP2R1A,PPP2R1B,PPP2R5D,PPP3CA,PPP3CB,PPP3R1,PRKACA,PRKACB,PRKAR1A,PRKAR2A,PRKAR2B
Pathway	545314	3-phosphoinositide biosynthesis	BioSystems: BIOCYC	0.5409	1000	4.448	38.89	19	27	70.3704	PIKFYVE,PIK3C2A,PIK3C2B,PIK3C2G,PIK3C3,PIK3CA,PIK3CB,PIK3CD,PIK3R1,PI4KA,PI4KB,PI4K2B,PI4K2A,SACM1L,PIP5K1A,PIP5K1B,PIP4K2B,PIK3R3,PIK3R4
Pathway	M17941	Neuropeptides VIP and PACAP inhibit the apoptosis of activated T cells	MSigDB C2 BIOCARTA (v6.0)	0.5409	1000	4.448	38.89	19	27	70.3704	CALM1,CALM2,CALM3,CHUK,EGR2,EGR3,GNAQ,MAP3K1,NFATC1,NFATC2,NFKB1,PLCG1,PPP3CA,PPP3CB,PRKACB,PRKAR1A,PRKAR2A,PRKAR2B,RELA
Pathway	114227	Dorso-ventral axis formation	BioSystems: KEGG	1.092	1000	7.648	66.87	19	28	67.8571	CPEB2,EGFR,ETS1,ETS2,ETV6,GRB2,KRAS,NOTCH1,NOTCH2,MAPK1,MAPK3,MAP2K1,CPEB3,SOS1,SOS2,FMN2,SPIRE1,CPEB4,CPEB1
Pathway	1268747	Insulin processing	BioSystems: REACTOME	1.092	1000	7.648	66.87	19	28	67.8571	SLC30A7,EXOC8,KIF5A,KIF5B,KIF5C,MYO5A,PCSK2,SLC30A8,EXOC6,SLC30A6,EXOC2,STX1A,VAMP2,EXOC7,MYRIP,EXOC5,EXOC4,ERO1A,SLC30A5
Pathway	138063	S1P3 pathway	BioSystems: Pathway Interaction Database	1.092	1000	7.648	66.87	19	28	67.8571	RHOA,S1PR1,FLT1,GNA12,GNAI1,GNAI3,GNAQ,ITGAV,ITGB3,PDGFRB,MAPK1,MAPK3,RAC1,SRC,VEGFA,CXCR4,S1PR2,AKT3,GNA13
Pathway	M287	Erk1/Erk2 Mapk Signaling pathway	MSigDB C2 BIOCARTA (v6.0)	1.092	1000	7.648	66.87	19	28	67.8571	EGFR,GNB1,MKNK2,GRB2,IGF1R,PDGFRA,PPP2CA,MAPK1,MAPK3,MAP2K1,PTPRR,RAF1,RPS6KA1,SHC1,SOS1,SRC,STAT3,MKNK1,RPS6KA5
Pathway	M6355	Erk and PI-3 Kinase Are Necessary for Collagen Binding in Corneal Epithelia	MSigDB C2 BIOCARTA (v6.0)	0.005493	19.33	0.1105	0.966	20	24	83.3333	RHOA,ARHGAP5,DIAPH1,FYN,GSN,ITGA1,MYLK,PFN1,PIK3CA,PIK3R1,MAPK1,MAPK3,MAP2K1,PTK2,PXN,RAF1,ROCK1,SHC1,SRC,TLN1
Pathway	1268771	Glutamate Neurotransmitter Release Cycle	BioSystems: REACTOME	0.005493	19.33	0.1105	0.966	20	24	83.3333	GLS,SLC38A2,SLC1A1,SLC1A2,SLC1A3,SLC1A7,RIMS1,SNAP25,STX1A,STXBP1,VAMP2,SYT1,PPFIA4,PPFIA2,PPFIA1,PPFIA3,TSPOAP1,UNC13B,ARL6IP5,GLS2
Pathway	PW:0000490	transforming growth factor-beta Smad dependent signaling	Pathway Ontology	0.0496	174.6	0.6325	5.53	20	26	76.9231	ATF3,RUNX2,RUNX1,RUNX3,CREB1,CREBBP,FKBP1A,FOXO1,FOXO3,SMAD2,SMAD3,SMAD4,SMAD7,TGFB2,TGFBR1,TGFBR2,TGFBR3,SMURF1,ZFYVE9,SMURF2
Pathway	P00030	Hypoxia response via HIF activation	PantherDB	0.0496	174.6	0.6325	5.53	20	26	76.9231	AKT2,ARNT,CREBBP,MTOR,HIF1A,PIK3C2A,PIK3C2B,PIK3C3,PIK3CA,PIK3CB,PIK3CD,PIK3R1,EGLN1,PTEN,VHL,PIK3R3,TXN2,AKT3,EGLN3,EGLN2
Pathway	138052	Ephrin B reverse signaling	BioSystems: Pathway Interaction Database	0.1236	435.2	1.339	11.71	20	27	74.0741	EFNB1,EFNB2,EPHB1,EPHB2,EPHB4,FYN,ITGB3,PIK3CA,PIK3R1,MAPK8,PTPN13,RAC1,RGS3,MAP2K4,SRC,MAP3K7,TIAM1,YES1,CXCR4,NCK2
Pathway	M10579	Phospholipids as signalling intermediaries	MSigDB C2 BIOCARTA (v6.0)	0.1236	435.2	1.339	11.71	20	27	74.0741	ADCY1,RHOA,S1PR1,GNAI1,GNB1,ITGAV,ITGB3,PDGFA,PDGFRA,PIK3CA,PIK3R1,PRKCA,PRKCB,MAPK1,MAPK3,PTK2,RAC1,SMPD1,SRC,PLCB1
Pathway	1269292	CaM pathway	BioSystems: REACTOME	0.28	985.4	2.56	22.38	20	28	71.4286	ADCY1,ADCY2,ADCY3,ADCY5,ADCY6,ADCY7,ADCY9,CALM1,CALM2,CALM3,CREB1,PDE1C,PDE1B,PRKACA,PRKACB,PRKAR1A,PRKAR2A,PRKAR2B,PRKCA,PRKCD
Pathway	1269293	Calmodulin induced events	BioSystems: REACTOME	0.28	985.4	2.56	22.38	20	28	71.4286	ADCY1,ADCY2,ADCY3,ADCY5,ADCY6,ADCY7,ADCY9,CALM1,CALM2,CALM3,CREB1,PDE1C,PDE1B,PRKACA,PRKACB,PRKAR1A,PRKAR2A,PRKAR2B,PRKCA,PRKCD
Pathway	1383043	COPI-independent Golgi-to-ER retrograde traffic	BioSystems: REACTOME	0.28	985.4	2.56	22.38	20	28	71.4286	BICD1,DYNC1I1,DYNC1LI2,DYNC1LI1,DCTN4,RAB6B,GALNT1,GALNT2,DCTN5,PAFAH1B1,PAFAH1B2,RAB6A,RAB3GAP1,RAB18,BICD2,AGPAT3,RAB3GAP2,DYNLL2,DCTN6,DCTN3
Pathway	137943	p38 MAPK signaling pathway	BioSystems: Pathway Interaction Database	0.5841	1000	4.737	41.42	20	29	68.9655	ATM,CALM1,CALM2,CALM3,CAMK2B,MAPK14,CCM2,TAOK3,MAP3K1,MAP3K3,MAP3K4,MAP3K5,MAP2K3,RAC1,TAB2,MAP3K7,TRAF6,TAOK1,TAB1,GADD45G
Pathway	1393107	Hippo signaling pathway -multiple species	BioSystems: KEGG	0.5841	1000	4.737	41.42	20	29	68.9655	CSNK1E,RASSF4,RASSF6,NF2,PAK1,STK3,WWC1,TEAD1,TEAD3,FRMD6,DCHS1,LIMD1,LATS1,WWTR1,RASSF2,LATS2,YAP1,MOB1B,SAV1,FAT4
Pathway	PW:0000209	JAK-STAT signaling	Pathway Ontology	0.5841	1000	4.737	41.42	20	29	68.9655	CREBBP,GRB2,JAK1,PIK3C3,PIK3CB,PTPN2,PTPN11,STAT1,STAT3,STAT4,STAT5A,STAT5B,SOCS4,PIAS1,SOCS3,PIAS2,SOCS6,SOCS5,PIAS3,SOCS7
Pathway	1270325	Interaction between L1 and Ankyrins	BioSystems: REACTOME	1.136	1000	7.932	69.35	20	30	66.6667	ANK1,ANK2,ANK3,NRCAM,SCN1A,SCN1B,SCN2A,SCN2B,SCN3A,SCN4A,SCN4B,SCN5A,SCN8A,SCN9A,SCN3B,SPTA1,SPTB,SPTBN1,SPTBN2,NFASC
Pathway	PW:0000243	vascular endothelial growth factor signaling	Pathway Ontology	0.0006052	2.13	0.01927	0.1685	21	24	87.5	VEGFD,FLT1,FYN,HIF1A,KDR,NCK1,PGF,PLCG1,EGLN1,PRKCA,PRKCB,PRKCD,PRKCZ,PTK2,SHB,VEGFA,VEGFC,NRP1,SH2D2A,EGLN3,EGLN2
Pathway	M882	CXCR4 Signaling Pathway	MSigDB C2 BIOCARTA (v6.0)	0.0006052	2.13	0.01927	0.1685	21	24	87.5	CRK,PTK2B,GNAI1,GNAQ,GNB1,NFKB1,PIK3C2G,PIK3CA,PIK3R1,PLCG1,PRKCA,PRKCB,MAPK1,MAPK3,MAP2K1,PTK2,PXN,RAF1,RELA,CXCL12,CXCR4
Pathway	1269522	Signaling by BMP	BioSystems: REACTOME	0.0006052	2.13	0.01927	0.1685	21	24	87.5	ACVR2A,ACVR2B,BMP2,BMPR1A,BMPR1B,BMPR2,SMAD4,SMAD5,SMAD6,SMAD7,SMAD9,SKI,UBE2D1,UBE2D3,SMURF1,NOG,ZFYVE16,CHRDL1,FSTL1,GREM2,SMURF2
Pathway	138054	Nectin adhesion pathway	BioSystems: Pathway Interaction Database	0.002435	8.572	0.05883	0.5144	21	25	84	CDC42,CRK,CTNNA1,CTNNB1,RAPGEF1,ITGAV,ITGB3,PDGFRB,PIK3CA,PIK3R1,PTPRM,PVR,NECTIN1,NECTIN2,RAC1,SRC,TLN1,VAV2,IQGAP1,CLDN1,NECTIN3
Pathway	137970	EGF receptor (ErbB1) signaling pathway	BioSystems: Pathway Interaction Database	0.002435	8.572	0.05883	0.5144	21	25	84	EGFR,GAB1,GNAI1,GNAI3,GRB2,GSN,PAK1,PIK3CA,PIK3CB,PIK3R1,PLCG1,MAPK1,MAPK3,PTPN11,RASA1,SOS1,SRC,STAT1,STAT3,TLN1,WASL
Pathway	1269477	Nuclear Events (kinase and transcription factor activation)	BioSystems: REACTOME	0.002435	8.572	0.05883	0.5144	21	25	84	ATF1,CREB1,MAPK14,DUSP3,DUSP6,DUSP7,MEF2A,MEF2C,PPP2CA,PPP2CB,PPP2R1A,PPP2R1B,PPP2R5D,MAPK1,MAPK3,MAPK7,RPS6KA1,RPS6KA2,RPS6KA3,RPS6KA5,MAPKAPK2
Pathway	M9070	Transcription factor CREB and its extracellular signals	MSigDB C2 BIOCARTA (v6.0)	0.02368	83.35	0.3547	3.101	21	27	77.7778	ADCY1,CAMK2B,CAMK2D,CAMK2G,CREB1,MAPK14,GRB2,PIK3CA,PIK3R1,PRKACB,PRKAR1A,PRKAR2A,PRKAR2B,PRKCA,PRKCB,MAPK1,MAPK3,RAC1,RPS6KA1,SOS1,RPS6KA5
Pathway	M1718	Genes related to IL4 rceptor signaling in B lymphocytes	MSigDB C2 BIOCARTA (v6.0)	0.02368	83.35	0.3547	3.101	21	27	77.7778	AKT2,BCL2,GRB2,GSK3A,GSK3B,IL4R,IRS1,JAK1,PDPK1,PIK3CA,PIK3CD,PIK3R1,MAPK1,MAPK3,RAF1,SHC1,SOS1,SOS2,SOCS1,IRS2,AKT3
Pathway	M9043	Growth Hormone Signaling Pathway	MSigDB C2 BIOCARTA (v6.0)	0.06112	215.1	0.7549	6.6	21	28	75	GHR,GRB2,INSR,IRS1,PIK3CA,PIK3R1,PLCG1,PRKCA,PRKCB,MAPK1,MAPK3,MAP2K1,RAF1,RPS6KA1,SHC1,SLC2A4,SOS1,SRF,STAT5A,STAT5B,SOCS1
Pathway	138044	Trk receptor signaling mediated by the MAPK pathway	BioSystems: Pathway Interaction Database	0.1431	503.7	1.464	12.8	21	29	72.4138	CREB1,MAPK14,EGR1,MEF2C,NTF3,PRKCD,MAPK1,MAPK3,MAPK7,MAP2K1,MAP2K3,MAP2K5,RAF1,RIT1,RPS6KA1,SRF,CDK5R1,RPS6KA5,MAPKAPK2,MAP3K2,EHD4
Pathway	P00009	Axon guidance mediated by netrin	PantherDB	0.3083	1000	2.733	23.9	21	30	70	CDC42,DCC,ABLIM1,NFATC2,NFATC3,NFATC4,PIK3C2A,PIK3C2B,PIK3CA,PIK3CB,PIK3CD,PIK3R1,PLCG1,RAC1,NTNG1,UNC5B,UNC5D,PIK3R3,UNC5C,RHOU,NTN4
Pathway	1269588	Ca-dependent events	BioSystems: REACTOME	0.3083	1000	2.733	23.9	21	30	70	ADCY1,ADCY2,ADCY3,ADCY5,ADCY6,ADCY7,ADCY9,CALM1,CALM2,CALM3,CREB1,PDE1C,PDE1B,PRKACA,PRKACB,PRKAR1A,PRKAR2A,PRKAR2B,PRKCA,PRKCD,MAPK1
Pathway	1269982	HS-GAG biosynthesis	BioSystems: REACTOME	0.6183	1000	4.88	42.67	21	31	67.7419	EXT2,GPC5,GPC3,HSPG2,NDST1,HS6ST3,SDC1,SDC2,SDC4,HS6ST2,GPC2,HS3ST5,GLCE,HS2ST1,HS3ST3B1,HS3ST3A1,HS3ST2,HS3ST1,GPC6,SLC35D2,AGRN
Pathway	PW:0000313	c-Jun N-terminal kinases MAPK signaling	Pathway Ontology	0.6183	1000	4.88	42.67	21	31	67.7419	CDC42,DUSP1,MAP3K21,MAP3K20,MAP3K1,MAP3K3,MAP3K4,MAP3K5,MAP3K9,MAP3K11,MAPK8,MAPK9,MAPK10,MAP2K7,RAC1,MAP2K4,MAP3K7,TNF,MAP3K12,MAP3K2,DUSP10
Pathway	1269392	Downstream signaling of activated FGFR1	BioSystems: REACTOME	0.6183	1000	4.88	42.67	21	31	67.7419	FGF1,FGF2,FGF6,FGF9,FGFR1,GAB1,GRB2,KRAS,NRAS,PIK3CA,PIK3R1,PLCG1,PTPN11,SHC1,SOS1,FLRT3,FLRT2,FLRT1,FGF23,KL,FRS2
Pathway	138008	a6b1 and a6b4 Integrin signaling	BioSystems: Pathway Interaction Database	0.6183	1000	4.88	42.67	21	31	67.7419	CASP7,CD9,COL17A1,EGFR,ERBB3,GRB2,IL1A,ITGA6,MET,PIK3CA,PIK3R1,PMP22,PRKCA,RPS6KB1,SHC1,YWHAB,YWHAE,YWHAG,YWHAH,YWHAZ,YWHAQ
Pathway	138041	EPHA forward signaling	BioSystems: Pathway Interaction Database	0.6183	1000	4.88	42.67	21	31	67.7419	RHOA,CBL,CRK,CRKL,EFNA1,EFNA5,EPHA2,EPHA1,EPHA3,EPHA4,EPHA5,EPHA7,EPHA8,FYN,PLCG1,ROCK1,ARHGEF15,SRC,VAV2,YES1,NGEF
Pathway	138064	Syndecan-4-mediated signaling events	BioSystems: Pathway Interaction Database	0.6183	1000	4.88	42.67	21	31	67.7419	ACTN1,RHOA,FGF2,FGF6,FGFR1,FN1,TNC,ITGA5,PRKCA,PRKCD,RAC1,CCL5,SDC4,SDCBP,CXCL12,TFPI,THBS1,CXCR4,ADAM12,FZD7,GIPC1
Pathway	M7014	PKC-catalyzed phosphorylation of inhibitory phosphoprotein of myosin phosphatase	MSigDB C2 BIOCARTA (v6.0)	0.6183	1000	4.88	42.67	21	31	67.7419	ARHGAP5,ARHGEF3,GNA12,GNAQ,GNB1,MYLK,PPP1R12B,PRKCA,PRKCB,ROCK1,ARHGEF15,ARHGEF9,PLCB1,ARHGEF12,ARHGEF18,ARHGEF5,ARHGEF7,ARHGEF2,ARHGEF11,ARHGEF17,GNA13
Pathway	P04376	5HT4 type receptor mediated signaling pathway	PantherDB	0.6183	1000	4.88	42.67	21	31	67.7419	ADCY2,ADCY7,GNAL,GNB1,GNG3,GNG5,GNG7,HTR4,KCNK3,GNG2,SLC6A4,SLC18A2,SNAP25,GNG12,VAMP1,VAMP2,VAMP8,SNAP23,VAMP3,SNAP29,GNB4
Pathway	P05915	Opioid proenkephalin pathway	PantherDB	1.165	1000	8.084	70.68	21	32	65.625	ADCY2,ADCY7,GNAI1,GNAI3,GNB1,GNG3,GNG5,GNG7,KCNK3,PDYN,PENK,GNG2,SNAP25,GNG12,VAMP1,VAMP2,VAMP8,SNAP23,VAMP3,SNAP29,GNB4
Pathway	PW:0000143	insulin signaling	Pathway Ontology	0.003726	13.12	0.07949	0.695	22	27	81.4815	GRB2,GRB10,INSR,IRS1,ENPP1,PDPK1,PIK3R1,PRKCA,PRKCB,PRKCQ,PTPN11,PTPRF,SHC1,SOS1,SOS2,SRC,STAT5B,SOCS1,IRS2,SOCS3,SOCS6,SOCS7
Pathway	137962	Wnt signaling network	BioSystems: Pathway Interaction Database	0.0112	39.42	0.1932	1.689	22	28	78.5714	LRP6,ROR2,RSPO1,RYK,DKK1,WNT1,WNT2,WNT3,WNT5A,WNT7A,WNT7B,FZD5,WNT3A,FZD1,FZD4,FZD6,FZD7,FZD8,FZD9,ATP6AP2,WIF1,FZD10
Pathway	137992	IGF1 pathway	BioSystems: Pathway Interaction Database	0.0112	39.42	0.1932	1.689	22	28	78.5714	CRK,CRKL,GRB2,GRB10,IGF1R,IRS1,PDPK1,PIK3CA,PIK3R1,PRKCD,PRKD1,PRKCZ,PTPN11,PXN,RAF1,RPS6KB1,SHC1,SOS1,YWHAE,YWHAZ,NCK2,IRS2
Pathway	1269873	RORA activates gene expression	BioSystems: REACTOME	0.0112	39.42	0.1932	1.689	22	28	78.5714	ARNTL,CPT1A,CREBBP,EP300,NPAS2,PPARA,MED1,RORA,RXRA,NCOA6,TBL1X,SIRT1,NRIP1,NCOA1,NR1D1,CLOCK,NCOR1,CARM1,NCOA2,PPARGC1A,TBL1XR1,CHD9
Pathway	M12975	VEGF, Hypoxia, and Angiogenesis	MSigDB C2 BIOCARTA (v6.0)	0.02989	105.2	0.4176	3.651	22	29	75.8621	ARNT,EIF1AX,EIF2S1,EIF2S3,ELAVL1,FLT1,HIF1A,KDR,PIK3CA,PIK3R1,PLCG1,PRKCA,PRKCB,PTK2,PXN,SHC1,VEGFA,VHL,EIF2B2,EIF2B5,EIF2S2,EIF1
Pathway	P00032	Insulin/IGF pathway-mitogen activated protein kinase kinase/MAP kinase cascade	PantherDB	0.02989	105.2	0.4176	3.651	22	29	75.8621	IGF1,IGF1R,IGF2,IGF2R,INSR,IRS1,MAPK1,MAPK3,MAP2K1,MAP2K3,RAF1,RASA1,RPS6KA1,RPS6KA2,RPS6KA3,RPS6KB1,SOS1,SOS2,IRS4,IRS2,RPS6KA5,RPS6KA6
Pathway	137981	Insulin-mediated glucose transport	BioSystems: Pathway Interaction Database	0.02989	105.2	0.4176	3.651	22	29	75.8621	AKT2,CALM1,CALM2,CALM3,GSK3B,INSR,LNPEP,PPP1R3A,PRKCI,PRKCZ,SLC2A4,STX4,VAMP2,RHOQ,STXBP4,YWHAB,YWHAE,YWHAG,YWHAH,YWHAZ,TRIP10,YWHAQ
Pathway	1269653	YAP1- and WWTR1 (TAZ)-stimulated gene expression	BioSystems: REACTOME	0.02989	105.2	0.4176	3.651	22	29	75.8621	RUNX2,CREBBP,NKX2-5,GATA4,PPARA,MED1,RXRA,NCOA6,TBL1X,TBX5,TEAD1,TEAD3,HIPK1,NCOA1,KAT2B,WWTR1,YAP1,CARM1,NCOA2,HIPK2,TBL1XR1,CHD9
Pathway	1268801	CREB phosphorylation through the activation of Ras	BioSystems: REACTOME	0.02989	105.2	0.4176	3.651	22	29	75.8621	ACTN2,CALM1,CALM2,CALM3,CAMK2B,CAMK2D,CAMK2G,CREB1,DLG4,GRIN1,GRIN2A,GRIN2B,GRIN2D,NEFL,PDPK1,MAPK1,RAF1,RPS6KA1,RPS6KA2,RPS6KA3,AKAP9,RPS6KA6
Pathway	1268865	FGFR1 mutant receptor activation	BioSystems: REACTOME	0.1607	565.6	1.616	14.13	22	31	70.9677	BCR,CUX1,FGF1,FGF2,FGF6,FGF9,FGFR1,GRB2,PIK3CA,PIK3R1,STAT1,STAT3,STAT5A,STAT5B,ZMYM2,FGF23,LRRFIP1,BAG4,CPSF6,CNTRL,FGFR1OP,ERLIN2
Pathway	83084	Circadian rhythm	BioSystems: KEGG	0.1607	565.6	1.616	14.13	22	31	70.9677	ARNTL,CREB1,CRY1,CSNK1D,CSNK1E,PRKAG2,NPAS2,PRKAA1,PRKAA2,PRKAB1,PRKAB2,RORA,RORB,FBXW11,BHLHE40,PER3,PER2,BTRC,NR1D1,CLOCK,RBX1,BHLHE41
Pathway	137984	Lissencephaly gene (LIS1) in neuronal migration and development	BioSystems: Pathway Interaction Database	0.1607	565.6	1.616	14.13	22	31	70.9677	ABL1,RHOA,CALM1,CALM2,CALM3,CDC42,CSNK2A1,DAB1,DCX,LRPAP1,MAP1B,PAFAH1B1,PAFAH1B2,PPP2R5D,RELN,RAC1,CLIP1,VLDLR,YWHAE,IQGAP1,CDK5R1,NUDC
Pathway	1269144	Uptake and actions of bacterial toxins	BioSystems: REACTOME	0.1607	565.6	1.616	14.13	22	31	70.9677	CALM1,CALM2,CALM3,CD9,HBEGF,ANTXR1,GUCY2C,FURIN,MAP2K1,MAP2K3,MAP2K7,MAP2K4,SNAP25,STX1A,VAMP1,VAMP2,SYT1,TXNRD1,SV2B,SV2A,PDCD6IP,STX1B
Pathway	P05913	Enkephalin release	PantherDB	0.644	1000	5.048	44.14	22	33	66.6667	ADCY2,ADCY7,CREB1,CREM,GNAI1,GNAI3,GNAL,GNB1,GNG3,GNG5,GNG7,OPRM1,PDYN,PENK,GNG2,PRKACA,PRKACB,PRKAR2A,PRKAR2B,PRKX,GNG12,GNB4
Pathway	138051	EPO signaling pathway	BioSystems: Pathway Interaction Database	0.644	1000	5.048	44.14	22	33	66.6667	BCL2,CBL,CRKL,MAPK14,GAB1,GRB2,RAPGEF1,NFKB1,PIK3R1,PLCG1,MAPK8,PTPN11,RAP1A,SHC1,SOS1,STAT1,STAT5A,STAT5B,VAV2,IRS2,SOCS3,SH2B3
Pathway	137980	Reelin signaling pathway	BioSystems: Pathway Interaction Database	0.005249	18.48	0.107	0.9356	23	29	79.3103	CBL,CRKL,DAB1,FYN,RAPGEF1,GRIN2A,GRIN2B,GSK3B,ITGA3,LRPAP1,MAP1B,MAP3K11,PAFAH1B1,PIK3CA,PIK3R1,MAPK8,MAP2K7,RELN,RAP1A,VLDLR,NCK2,CDK5R1,ARHGEF2
Pathway	137990	Regulation of CDC42 activity	BioSystems: Pathway Interaction Database	0.01448	50.96	0.2404	2.102	23	30	76.6667	APC,ARHGAP1,ARHGDIA,CDC42,ITSN2,FGD1,NME1,PLCG1,ARHGAP17,ITSN1,DOCK10,ARHGEF9,MCF2L,DNMBP,DOCK9,VAV2,BCAR3,DOCK11,ARHGEF7,NGEF,RALBP1,GIT1,RACGAP1
Pathway	1269601	Disassembly of the destruction complex and recruitment of AXIN to the membrane	BioSystems: REACTOME	0.08277	291.4	0.9399	8.218	23	32	71.875	APC,CAV1,CSNK1A1,CSNK1G2,CTNNB1,DVL1,DVL3,GSK3B,LRP6,PPP2CA,PPP2CB,PPP2R1A,PPP2R1B,PPP2R5A,PPP2R5C,PPP2R5D,PPP2R5E,WNT1,WNT8A,FZD5,WNT3A,AMER1,FZD1
Pathway	137960	Osteopontin-mediated events	BioSystems: Pathway Interaction Database	0.08277	291.4	0.9399	8.218	23	32	71.875	RHOA,CD44,CDC42,CHUK,PTK2B,GSN,ITGAV,ITGB3,JUN,MAP3K1,NFKB1,PAK1,PIK3CA,PIK3R1,PLAU,MAPK1,MAPK3,MAPK8,RAC1,RELA,PIP5K1A,MAP3K14,ROCK2
Pathway	M4910	ERK1/ERK2 MAPK Pathway	MSigDB C2 BIOCARTA (v6.0)	0.08277	291.4	0.9399	8.218	23	32	71.875	ATF1,KLF6,CREB1,DUSP6,DUSP9,EIF4E,MKNK2,GRB2,NFKB1,MAPK1,MAPK3,MAP2K1,RAP1A,RPS6KA1,RPS6KA2,RPS6KA3,SHC1,SOS1,SOS2,TRAF3,MKNK1,CREB5,EEF2K
Pathway	PW:0000008	Wnt signaling	Pathway Ontology	0.1762	620.1	1.732	15.14	23	33	69.697	CREBBP,DVL1,DVL3,WNT16,WNT4,PLCB4,PLCG1,PPP3CA,MAPK9,MAPK10,PLCB1,WNT1,WNT2,WNT3,WNT5A,WNT7A,WNT7B,WNT8A,WNT10B,WNT2B,WNT3A,WNT10A,WNT5B
Pathway	1270331	EPHA-mediated growth cone collapse	BioSystems: REACTOME	0.3514	1000	3.084	26.97	23	34	67.6471	RHOA,EFNA1,EFNA5,EPHA2,EPHA1,EPHA3,EPHA4,EPHA5,EPHA7,EPHA8,FYN,KDR,MYH9,MYH10,MYH11,PTK2,ROCK1,SHB,SRC,VEGFA,YES1,NGEF,ROCK2
Pathway	83057	SNARE interactions in vesicular transport	BioSystems: KEGG	0.3514	1000	3.084	26.97	23	34	67.6471	STX2,STX18,STX17,STX1A,STX4,VAMP1,VAMP2,VAMP7,STX7,VAMP8,VAMP4,STX16,SNAP23,VAMP3,SNAP29,GOSR1,SEC22B,GOSR2,STX6,BET1,VTI1B,VTI1A,STX1B
Pathway	M18342	G alpha i Pathway	MSigDB C2 BIOCARTA (v6.0)	0.6619	1000	5.132	44.87	23	35	65.7143	AKT2,DAG1,DRD2,EGFR,EPHB2,GRB2,ITPKB,ITPR1,ITPR2,KCNJ3,TERF2IP,PIK3CB,PITX2,PLCB4,MAPK1,RAF1,SHC1,SOS1,SOS2,SRC,STAT3,PLCB1,AKT3
Pathway	M9494	BCR Signaling Pathway	MSigDB C2 BIOCARTA (v6.0)	0.6619	1000	5.132	44.87	23	35	65.7143	CALM1,CALM2,CALM3,MAPK14,GRB2,JUN,MAP3K1,NFATC1,NFATC2,NFATC3,NFATC4,PLCG1,PPP3CA,PPP3CB,PRKCA,PRKCB,MAPK3,MAPK8,MAP2K1,RAC1,RAF1,SHC1,SOS1
Pathway	M16801	Genes related to regulation of the actin cytoskeleton	MSigDB C2 BIOCARTA (v6.0)	0.6619	1000	5.132	44.87	23	35	65.7143	ACTG1,CDC42,CFL2,FLNC,GDI2,LIMK1,MYLK,PAK1,PAK2,PFN1,PFN2,RHO,ROCK1,FSCN1,PAK6,PAK5,WASF1,WASL,ROCK2,ACTR3,ACTR2,PAK4,FSCN3
Pathway	137944	IL1-mediated signaling events	BioSystems: Pathway Interaction Database	0.6619	1000	5.132	44.87	23	35	65.7143	CHUK,IRAK4,IKBKB,IL1A,IL1R1,JUN,MAP3K3,NFKB1,PIK3CA,PIK3R1,TOLLIP,PRKCI,PRKCZ,MAPK8,RELA,ERC1,TAB2,MAP3K7,TRAF6,UBE2N,UBE2V1,TAB1,TMEM189-UBE2V1
Pathway	P05918	p38 MAPK pathway	PantherDB	1.185	1000	8.178	71.5	23	36	63.8889	ATF1,MAPK14,DUSP1,EIF4E,MKNK2,IL1R1,MEF2A,MEF2C,MEF2D,MAP3K4,MAP3K5,MAP2K4,SRF,TAB2,MAP3K7,TRAF6,MAPKAPK3,MKNK1,RPS6KA5,MAPKAPK2,TAB1,DUSP10,EEF2K
Pathway	SMP00391	Insulin Signalling	SMPDB	1.185	1000	8.178	71.5	23	36	63.8889	DLAT,EIF4B,MTOR,GRB2,GSK3B,INSR,IRS1,LIPE,PDE3B,PDHA1,PDHB,PPP1R3A,PRKCZ,MAPK1,MAP2K1,RAF1,RHEB,RPS6KA1,RPS6KB1,SLC2A4,SOS1,IRS2,EIF2B5
Pathway	137924	VEGFR1 specific signals	BioSystems: Pathway Interaction Database	0.0007597	2.674	0.02325	0.2033	24	29	82.7586	CALM1,CALM2,CALM3,CAV1,CBL,FLT1,GAB1,HIF1A,NCK1,PDPK1,PGF,PIK3CA,PIK3R1,PLCG1,PRKACA,PRKCA,MAPK1,MAPK3,PTPN11,RASA1,CD2AP,VEGFA,NRP2,NRP1
Pathway	169354	Noncanonical Wnt signaling pathway	BioSystems: Pathway Interaction Database	0.00244	8.59	0.05883	0.5144	24	30	80	RHOA,ARRB2,CDC42,CSNK1A1,DVL1,DVL3,NLK,NFATC2,ROR2,PPARG,PRKCZ,MAPK8,MAPK9,MAPK10,RAC1,ROCK1,CHD7,DAAM1,TAB2,MAP3K7,WNT5A,YES1,FZD7,TAB1
Pathway	138032	Canonical Wnt signaling pathway	BioSystems: Pathway Interaction Database	0.006947	24.45	0.1344	1.175	24	31	77.4194	APC,CAV1,CSNK1A1,CSNK1D,CSNK1E,CTNNB1,DVL1,DVL3,GSK3B,LRP6,CSNK1G1,PPP2CA,PPP2R1A,PPP2R2A,PI4K2A,FBXW11,FZD5,WNT3A,AMER1,AXIN2,PIP5K1B,CUL3,RANBP3,BTRC
Pathway	137991	ErbB4 signaling events	BioSystems: Pathway Interaction Database	0.01787	62.91	0.2821	2.467	24	32	75	CBFA2T3,DLG4,ITCH,HBEGF,EREG,FYN,GRB2,GRIN2B,MDM2,NEDD4,PIK3CA,PIK3CB,PIK3R1,MAPK1,MAPK3,PRLR,SHC1,TAB2,STAT5A,STAT5B,NCOR1,LRIG1,YAP1,WWP1
Pathway	M1001	Rho cell motility signaling pathway	MSigDB C2 BIOCARTA (v6.0)	0.01787	62.91	0.2821	2.467	24	32	75	RHOA,ARHGAP1,ARHGAP5,ARHGAP6,DIAPH1,GSN,LIMK1,MYLK,PPP1R12B,OPHN1,PFN1,ROCK1,SRC,TLN1,VCL,ARHGEF5,PIP5K1A,PIP5K1B,ARHGEF11,ARPC5,ACTR3,ACTR2,ARPC2,BAIAP2
Pathway	137967	Trk receptor signaling mediated by PI3K and PLC-gamma	BioSystems: Pathway Interaction Database	0.01787	62.91	0.2821	2.467	24	32	75	CCND1,CREB1,EGR1,EPB41L1,FOXO3,GAB1,GRB2,GSK3B,PDPK1,PIK3CA,PIK3R1,PLCG1,PRKCD,SHC1,SOS1,SRC,STAT5A,TRPC3,YWHAB,YWHAE,YWHAG,YWHAH,YWHAZ,YWHAQ
Pathway	137919	N-cadherin signaling events	BioSystems: Pathway Interaction Database	0.04218	148.5	0.5539	4.843	24	33	72.7273	RHOA,DAGLA,CALM1,CALM2,CALM3,CAMK2G,CDH2,CNR1,CTNNA1,CTNNB1,CTNND1,CTTN,FGFR1,GJA1,GRIA2,GSN,KIF5B,PIK3CA,PIK3R1,PLCG1,MAPK8,RAC1,ROCK1,MAPRE1
Pathway	138020	Class I PI3K signaling events mediated by Akt	BioSystems: Pathway Interaction Database	0.09235	325.1	1.039	9.081	24	34	70.5882	AKT2,CDKN1A,CDKN1B,CHUK,FOXO1,FOXO3,MTOR,GSK3A,GSK3B,KPNA1,MAP3K5,PDPK1,PRKACA,RAF1,SLC2A4,SRC,RICTOR,YWHAB,YWHAE,YWHAG,YWHAH,YWHAZ,AKT3,YWHAQ
Pathway	M2499	CARM1 and Regulation of the Estrogen Receptor	MSigDB C2 BIOCARTA (v6.0)	0.1894	666.5	1.846	16.14	24	35	68.5714	CCND1,BRCA1,CREBBP,EP300,ERCC3,ESR1,HDAC7,GTF2A1,GTF2E1,HDAC2,MEF2C,POLR2A,MED1,SPEN,TBP,GRIP1,NRIP1,NCOR2,HDAC9,HDAC4,SRA1,CARM1,PPARGC1A,PHB2
Pathway	137938	IL2 signaling events mediated by PI3K	BioSystems: Pathway Interaction Database	0.6729	1000	5.172	45.22	24	37	64.8649	BCL2,CALM1,CALM2,CALM3,FOXO3,MTOR,GRB2,IL2RB,JAK1,MYB,NFKB1,PIK3CA,PIK3R1,PRKCZ,PTPN11,RAC1,RELA,RPS6KB1,SHC1,SMPD1,SOS1,UGCG,EIF3A,SGMS1
Pathway	M17400	ALK in cardiac myocytes	MSigDB C2 BIOCARTA (v6.0)	0.6729	1000	5.172	45.22	24	37	64.8649	ACVR1,APC,BMP2,BMPR1A,BMPR2,ATF2,NKX2-5,CTNNB1,DVL1,GATA4,GSK3B,SMAD4,SMAD5,SMAD6,MEF2C,MAP3K7,TGFB2,TGFBR1,TGFBR2,TGFBR3,WNT1,FZD1,CHRD,NOG
Pathway	M7739	Links between Pyk2 and Map Kinases	MSigDB C2 BIOCARTA (v6.0)	8.822e-05	0.3105	0.003785	0.03309	25	29	86.2069	CALM1,CALM2,CALM3,CRKL,MAPK14,PTK2B,GNAQ,GRB2,JUN,MAP3K1,PAK1,PLCG1,PRKCA,PRKCB,MAPK1,MAPK3,MAPK8,MAP2K1,MAP2K3,RAC1,RAF1,MAP2K4,SHC1,SOS1,SRC
Pathway	M1909	EGF Signaling Pathway	MSigDB C2 BIOCARTA (v6.0)	0.001126	3.963	0.03222	0.2817	25	31	80.6452	CSNK2A1,EGFR,GRB2,JAK1,JUN,MAP3K1,PIK3CA,PIK3R1,PLCG1,PRKCA,PRKCB,MAPK3,MAPK8,MAP2K1,RAF1,RASA1,MAP2K4,SHC1,SOS1,SRF,STAT1,STAT3,STAT4,STAT5A,STAT5B
Pathway	1270318	Signaling by Robo receptor	BioSystems: REACTOME	0.008759	30.83	0.1589	1.39	25	33	75.7576	ABL1,ABL2,CDC42,NCK1,PAK1,PAK2,PFN1,PFN2,RAC1,ROBO2,ENAH,SOS1,SOS2,CLASP2,CLASP1,SRGAP2,PAK6,PAK5,SRGAP1,NCK2,SLIT2,SRGAP3,PAK4,CAP2,CAP1
Pathway	138005	E-cadherin signaling in the nascent adherens junction	BioSystems: Pathway Interaction Database	0.008759	30.83	0.1589	1.39	25	33	75.7576	ARF6,RHOA,CCND1,CDC42,CRK,CTNNA1,CTNNB1,CTNND1,DLG1,CTTN,RAPGEF1,JUP,NME1,PIK3CA,PIK3R1,RAC1,ENAH,SRC,TIAM1,TJP1,VAV2,IQGAP1,ABI1,NCKAP1,KLHL20
Pathway	1269291	DAG and IP3 signaling	BioSystems: REACTOME	0.02127	74.87	0.3227	2.822	25	34	73.5294	ADCY1,ADCY2,ADCY3,ADCY5,ADCY6,ADCY7,ADCY9,CALM1,CALM2,CALM3,CREB1,ITPR1,ITPR2,PDE1C,PDE1B,PLCG1,PRKACA,PRKACB,PRKAR1A,PRKAR2A,PRKAR2B,PRKCA,PRKCD,PRKCE,AHCYL1
Pathway	P00033	Insulin/IGF pathway-protein kinase B signaling cascade	PantherDB	0.02127	74.87	0.3227	2.822	25	34	73.5294	AKT2,FOXO3,GSK3A,GSK3B,IGF1,IGF1R,IGF2,IGF2R,INSR,IRS1,MDM2,MDM4,PDPK1,PIK3C2A,PIK3C2B,PIK3C3,PIK3CA,PIK3CB,PIK3CD,PIK3R1,PTEN,TSC1,IRS4,PIK3R3,IRS2
Pathway	PW:0000232	phosphatidylinositol 3-kinase-Akt signaling	Pathway Ontology	0.02127	74.87	0.3227	2.822	25	34	73.5294	AKT2,CALM1,CALM2,CALM3,DGKB,DGKG,EGFR,IGF1,IMPA1,INPP5D,PDPK1,PIK3C3,PIK3CA,PIK3CB,PIK3CD,PIK3R1,PI4KA,PLCB4,PLCG1,PTEN,PLCB1,TYRO3,PIK3R3,SYNJ2,AKT3
Pathway	137956	HIF-2-alpha transcription factor network	BioSystems: Pathway Interaction Database	0.02127	74.87	0.3227	2.822	25	34	73.5294	ADORA2A,ARNT,CREBBP,EFNA1,EP300,EPAS1,ETS1,FLT1,KDR,SLC11A2,SERPINE1,PGK1,EGLN1,POU5F1,HIF1AN,SLC2A1,SP1,ELOC,SIRT1,VEGFA,VHL,BHLHE40,CITED2,EGLN3,EGLN2
Pathway	138034	Arf6 signaling events	BioSystems: Pathway Interaction Database	0.02127	74.87	0.3227	2.822	25	34	73.5294	ADRB2,ARF6,ARRB2,EFNA1,EGFR,EPHA2,ARAP2,GULP1,GNAQ,HGF,ITGB3,MET,NCK1,PXN,SRC,KIF13B,TSHR,USP6,CYTH3,CYTH2,IPCEF1,FBXO8,IQSEC1,ADAP1,GIT1
Pathway	1268906	Signaling by WNT in cancer	BioSystems: REACTOME	0.04788	168.6	0.6152	5.379	25	35	71.4286	APC,CSNK1A1,CTBP2,CTNNB1,GSK3B,LRP6,PPP2CA,PPP2CB,PPP2R1A,PPP2R1B,PPP2R5A,PPP2R5C,PPP2R5D,PPP2R5E,RNF43,DKK1,TCF7L2,FZD5,WNT3A,AMER1,FZD4,FZD6,FZD8,TNKS,TNKS2
Pathway	1269472	PLC-gamma1 signalling	BioSystems: REACTOME	0.1009	355	1.131	9.886	25	36	69.4444	ADCY1,ADCY2,ADCY3,ADCY5,ADCY6,ADCY7,ADCY9,CALM1,CALM2,CALM3,CREB1,ITPR1,ITPR2,PDE1C,PDE1B,PLCG1,PRKACA,PRKACB,PRKAR1A,PRKAR2A,PRKAR2B,PRKCA,PRKCD,PRKCE,AHCYL1
Pathway	1269288	Negative regulation of MAPK pathway	BioSystems: REACTOME	1.167	1000	8.084	70.68	25	40	62.5	DUSP1,DUSP5,DUSP6,DUSP7,DUSP9,KRAS,NRAS,PEBP1,PAQR3,PPP2CA,PPP2CB,PPP2R1A,PPP2R1B,PPP2R5A,PPP2R5C,PPP2R5D,PPP2R5E,MAPK1,MAPK3,MAP2K1,RAF1,YWHAB,BRAP,KSR1,DUSP10
Pathway	1427839	Transcriptional regulation by the AP-2 (TFAP2) family of transcription factors	BioSystems: REACTOME	1.167	1000	8.084	70.68	25	40	62.5	CDKN1A,CREBBP,TFAP2D,EGFR,EP300,ESR1,HSPD1,KIT,NPM1,PITX2,KCTD1,TFAP2A,TFAP2B,TFAP2C,UBE2I,SUMO1,VEGFA,YY1,DEK,YEATS4,CITED2,KDM5B,TFAP2E,ATAD2,KCTD15
Pathway	1269214	MAPK targets/ Nuclear events mediated by MAP kinases	BioSystems: REACTOME	0.0001508	0.5309	0.005899	0.05158	26	31	83.871	ATF1,CREB1,ATF2,MAPK14,DUSP3,DUSP6,DUSP7,JUN,MEF2A,MEF2C,PPP2CA,PPP2CB,PPP2R1A,PPP2R1B,PPP2R5D,MAPK1,MAPK3,MAPK7,MAPK8,MAPK9,MAPK10,RPS6KA1,RPS6KA2,RPS6KA3,RPS6KA5,MAPKAPK2
Pathway	M2529	PDGF Signaling Pathway	MSigDB C2 BIOCARTA (v6.0)	0.0005157	1.815	0.01704	0.149	26	32	81.25	CSNK2A1,GRB2,JAK1,JUN,MAP3K1,PDGFA,PDGFRA,PIK3CA,PIK3R1,PLCG1,PRKCA,PRKCB,MAPK3,MAPK8,MAP2K1,RAF1,RASA1,MAP2K4,SHC1,SOS1,SRF,STAT1,STAT3,STAT4,STAT5A,STAT5B
Pathway	138013	Internalization of ErbB1	BioSystems: Pathway Interaction Database	0.004254	14.98	0.08967	0.7841	26	34	76.4706	AMPH,CBL,CDC42,EGFR,EPS15,CHMP3,GRB2,PIK3CA,PIK3CB,PIK3R1,RAB5A,RAF1,ITSN1,SH3GL2,SOS1,SRC,UBE2D1,UBE2D2,UBE2D3,SYNJ1,ARHGEF7,USP8,LRIG1,SPRY2,EPN1,SH3KBP1
Pathway	M9664	Signaling Pathway from G-Protein Families	MSigDB C2 BIOCARTA (v6.0)	0.01062	37.4	0.187	1.635	26	35	74.2857	ADCY1,CALM1,CALM2,CALM3,CREB1,GNAI1,GNAQ,GNB1,JUN,NFATC1,NFATC2,NFATC3,NFATC4,PLCG1,PPP3CA,PPP3CB,PRKACB,PRKAR1A,PRKAR2A,PRKAR2B,PRKCA,PRKCB,MAPK3,MAP2K1,RAF1,RPS6KA3
Pathway	169350	Signaling events mediated by TCPTP	BioSystems: Pathway Interaction Database	0.02457	86.5	0.3634	3.178	26	36	72.2222	CREBBP,CSF1,EGFR,GAB1,GRB2,HGF,INSR,ITGA1,JAK1,KDR,KPNB1,LMAN1,MET,PDGFRB,PIK3CA,PIK3CB,PIK3R1,RAB4A,SOS1,SRC,STAT1,STAT3,STAT5A,STAT5B,VEGFA,PIAS1
Pathway	1269381	EGFR interacts with phospholipase C-gamma	BioSystems: REACTOME	0.02457	86.5	0.3634	3.178	26	36	72.2222	ADCY1,ADCY2,ADCY3,ADCY5,ADCY6,ADCY7,ADCY9,CALM1,CALM2,CALM3,CREB1,EGFR,ITPR1,ITPR2,PDE1C,PDE1B,PLCG1,PRKACA,PRKACB,PRKAR1A,PRKAR2A,PRKAR2B,PRKCA,PRKCD,PRKCE,AHCYL1
Pathway	1269518	RHO GTPases Activate WASPs and WAVEs	BioSystems: REACTOME	0.02457	86.5	0.3634	3.178	26	36	72.2222	ABL1,ACTG1,CDC42,NCKIPSD,GRB2,NCK1,WIPF3,MAPK1,MAPK3,PTK2,RAC1,BRK1,CYFIP1,WIPF1,WASF1,WASL,ABI1,ARPC5,ACTR3,ACTR2,ARPC2,ABI2,BAIAP2,NCKAP1,WASF3,WIPF2
Pathway	M3494	Thrombin signaling and protease-activated receptors	MSigDB C2 BIOCARTA (v6.0)	0.05314	187	0.6656	5.82	26	37	70.2703	ADCY1,RHOA,ARHGEF3,PTK2B,GNA12,GNAI1,GNAQ,GNB1,PPP1R12B,PIK3CA,PIK3R1,PRKCA,PRKCB,ROCK1,ARHGEF15,ARHGEF9,PLCB1,MAP3K7,ARHGEF12,ARHGEF18,ARHGEF5,ARHGEF7,ARHGEF2,ARHGEF11,ARHGEF17,GNA13
Pathway	M12012	p38 MAPK Pathway	MSigDB C2 BIOCARTA (v6.0)	0.05314	187	0.6656	5.82	26	37	70.2703	ATF1,CDC42,CREB1,MAPK14,MYEF2,DUSP1,EIF4E,MKNK2,IL1R1,MAP3K4,MAP3K5,NFKB1,MAPK1,MAP2K3,MAP2K4,SRF,TAB2,MAP3K7,NR2C2,TRAF6,MKNK1,MAPKAPK2,CREB5,TAB1,DUSP10,EEF2K
Pathway	1268800	Post NMDA receptor activation events	BioSystems: REACTOME	0.05314	187	0.6656	5.82	26	37	70.2703	ACTN2,ADCY1,ADCY3,CALM1,CALM2,CALM3,CAMK2B,CAMK2D,CAMK2G,CREB1,DLG4,GRIN1,GRIN2A,GRIN2B,GRIN2D,NEFL,PDPK1,PRKACA,PRKACB,MAPK1,RAF1,RPS6KA1,RPS6KA2,RPS6KA3,AKAP9,RPS6KA6
Pathway	M1908	Fc Epsilon Receptor I Signaling in Mast Cells	MSigDB C2 BIOCARTA (v6.0)	0.209	735.7	1.994	17.43	26	39	66.6667	CALM1,CALM2,CALM3,GRB2,JUN,MAP3K1,NFATC1,NFATC2,NFATC3,NFATC4,PAK2,PIK3CA,PIK3R1,PLCG1,PPP3CA,PPP3CB,PRKCB,MAPK1,MAPK3,MAPK8,MAP2K1,MAP2K7,RAF1,MAP2K4,SHC1,SOS1
Pathway	1269409	Signaling by FGFR3	BioSystems: REACTOME	0.3846	1000	3.31	28.94	26	40	65	CBL,FGF1,FGF2,FGF9,FGFR3,GAB1,GRB2,KRAS,NRAS,PIK3CA,PIK3R1,PLCG1,PPP2CA,PPP2CB,PPP2R1A,MAPK1,MAPK3,PTPN11,SHC1,SOS1,SRC,FGF23,MKNK1,FGF18,SPRY2,FRS2
Pathway	1269419	Signaling by FGFR4	BioSystems: REACTOME	0.6775	1000	5.196	45.43	26	41	63.4146	CBL,FGF1,FGF2,FGF6,FGF9,GAB1,GRB2,KRAS,NRAS,PIK3CA,PIK3R1,PLCG1,PPP2CA,PPP2CB,PPP2R1A,MAPK1,MAPK3,PTPN11,SHC1,SOS1,SRC,FGF23,MKNK1,FGF18,SPRY2,FRS2
Pathway	138047	EPHB forward signaling	BioSystems: Pathway Interaction Database	0.0002347	0.8261	0.008696	0.07603	27	33	81.8182	CDC42,EFNA5,EFNB1,EFNB2,EFNB3,EPHB1,EPHB2,EPHB3,EPHB4,GRB2,NCK1,PAK1,PIK3CA,PIK3R1,MAPK1,MAPK3,MAP2K1,PXN,RAC1,RASA1,ROCK1,ITSN1,SRC,SYNJ1,WASL,KALRN,MAP4K4
Pathway	M14899	Angiotensin II mediated activation of JNK Pathway via Pyk2 dependent signaling	MSigDB C2 BIOCARTA (v6.0)	0.0007306	2.572	0.02276	0.199	27	34	79.4118	CALM1,CALM2,CALM3,ATF2,EGFR,PTK2B,GNAQ,GRB2,JUN,MEF2A,MEF2C,MEF2D,MAP3K1,PAK1,PRKCA,PRKCB,MAPK1,MAPK3,MAPK8,MAP2K1,PTK2,RAC1,RAF1,MAP2K4,SHC1,SOS1,SRC
Pathway	137955	ErbB2/ErbB3 signaling events	BioSystems: Pathway Interaction Database	0.002049	7.214	0.0519	0.4538	27	35	77.1429	CHRNA1,CHRNE,ERBB3,MTOR,GRB2,JUN,NF2,NFATC4,PIK3CA,PIK3CB,PIK3R1,PPP3CB,PRKACA,MAPK1,MAPK3,MAPK8,MAPK9,MAPK10,MAP2K1,PTPN11,RAF1,SHC1,SOS1,SRC,STAT3,USP8,RNF41
Pathway	M6220	Agrin in Postsynaptic Differentiation	MSigDB C2 BIOCARTA (v6.0)	0.005259	18.51	0.107	0.9356	27	36	75	ACTA1,CDC42,CHRNA1,DAG1,DMD,DVL1,EGFR,CTTN,NRG1,ITGA1,JUN,LAMA4,PAK1,PAK2,MAPK1,MAPK3,MAPK8,PTK2,PXN,RAC1,SP1,SRC,UTRN,PAK6,PAK5,GIT2,PAK4
Pathway	137948	BMP receptor signaling	BioSystems: Pathway Interaction Database	0.005259	18.51	0.107	0.9356	27	36	75	AHSG,XIAP,BMP6,BMPR2,GSK3B,SMAD4,SMAD5,SMAD6,SMAD7,SMAD9,PPM1A,MAPK1,SKI,MAP3K7,RGMB,RGMA,SMURF1,CHRD,CTDSP1,NOG,BAMBI,ZFYVE16,CHRDL1,CTDSP2,CTDSPL,FST,SMURF2
Pathway	169356	RhoA signaling pathway	BioSystems: Pathway Interaction Database	0.2156	758.9	2.046	17.89	27	41	65.8537	ACTA1,RHOA,CDC42,CDKN1B,ATF2,DIAPH1,JUN,LIMK1,LIMK2,MSN,PPP1R12A,PKN2,PRKCZ,MAPK8,MAP2K3,PTEN,RDX,ROCK1,MAP2K4,SH3GL2,SLC9A1,SRF,TLN1,VCL,PIP5K1A,PIP5K1B,ROCK2
Pathway	1270039	Activation of gene expression by SREBF (SREBP)	BioSystems: REACTOME	0.3886	1000	3.328	29.1	27	42	64.2857	ACACA,ACACB,CREBBP,CYP51A1,FASN,HMGCR,HMGCS1,LSS,MTF1,NFYA,NFYB,NFYC,PPARA,MED1,RXRA,SC5D,SCD,SP1,NCOA6,TBL1X,GPAM,NCOA1,CARM1,NCOA2,ELOVL6,TBL1XR1,CHD9
Pathway	P04378	Beta2 adrenergic receptor signaling pathway	PantherDB	0.6726	1000	5.172	45.22	27	43	62.7907	ADCY2,ADCY7,ADRB2,CACNA1C,CACNB1,CACNB2,CACNB4,GNAL,GNB1,GNG3,GNG5,GNG7,GNG2,PRKACA,PRKACB,PRKAR2A,PRKAR2B,PRKX,SNAP25,GNG12,VAMP1,VAMP2,VAMP8,SNAP23,VAMP3,SNAP29,GNB4
Pathway	P04377	Beta1 adrenergic receptor signaling pathway	PantherDB	0.6726	1000	5.172	45.22	27	43	62.7907	ADCY2,ADCY7,ADRB1,CACNA1C,CACNB1,CACNB2,CACNB4,GNAL,GNB1,GNG3,GNG5,GNG7,GNG2,PRKACA,PRKACB,PRKAR2A,PRKAR2B,PRKX,SNAP25,GNG12,VAMP1,VAMP2,VAMP8,SNAP23,VAMP3,SNAP29,GNB4
Pathway	1268864	Signaling by FGFR1 in disease	BioSystems: REACTOME	0.00629	22.14	0.1251	1.094	28	38	73.6842	BCR,CUX1,FGF1,FGF2,FGF6,FGF9,FGFR1,GAB1,GRB2,KRAS,NRAS,PIK3CA,PIK3R1,PLCG1,SOS1,STAT1,STAT3,STAT5A,STAT5B,ZMYM2,FGF23,LRRFIP1,BAG4,FRS2,CPSF6,CNTRL,FGFR1OP,ERLIN2
Pathway	143700	Vasopressin-regulated water reabsorption	BioSystems: KEGG	0.3897	1000	3.329	29.11	28	44	63.6364	ADCY3,ADCY6,ADCY9,AQP2,AQP4,ARHGDIA,CREB1,DYNC1I1,DYNC1LI2,DYNC1LI1,DCTN4,DYNC2LI1,DCTN5,NSF,PRKACA,PRKACB,RAB5A,RAB5B,STX4,VAMP2,RAB11A,CREB3L1,RAB11B,CREB5,DYNLL2,DCTN6,DYNC2H1,CREB3L2
Pathway	M8626	Members of the BCR signaling pathway	MSigDB C2 BIOCARTA (v6.0)	1.093	1000	7.648	66.87	28	46	60.8696	AKT2,BCL2,BCR,CR2,DAG1,FLOT2,GRB2,GSK3A,GSK3B,INPP5D,ITPR1,ITPR2,NFATC1,NFATC2,PDPK1,PIK3CA,PIK3CD,PIK3R1,PPP3CA,PPP3CB,MAPK1,MAPK3,RAF1,SHC1,SOS1,SOS2,NR0B2,AKT3
Pathway	M19358	Signaling of Hepatocyte Growth Factor Receptor	MSigDB C2 BIOCARTA (v6.0)	0.0004648	1.636	0.01558	0.1362	29	37	78.3784	ACTA1,CRK,CRKL,PTK2B,GAB1,GRB2,RAPGEF1,HGF,ITGA1,JUN,MET,PAK1,PIK3CA,PIK3R1,MAPK1,MAPK3,MAPK8,MAP2K1,PTEN,PTK2,PTPN11,PXN,RAF1,RAP1A,RAP1B,RASA1,SOS1,SRC,STAT3
Pathway	M3342	Integrin Signaling Pathway	MSigDB C2 BIOCARTA (v6.0)	0.001257	4.424	0.03539	0.3094	29	38	76.3158	ACTA1,ACTN1,ACTN2,RHOA,BCR,CAV1,CRKL,FYN,GRB2,RAPGEF1,ITGA1,JUN,PPP1R12B,MAPK1,MAPK3,MAPK8,MAP2K1,PTK2,PXN,RAF1,RAP1A,ROCK1,SHC1,SOS1,SRC,TLN1,TNS1,VCL,ZYX
Pathway	137918	Stabilization and expansion of the E-cadherin adherens junction	BioSystems: Pathway Interaction Database	0.007319	25.76	0.1393	1.218	29	40	72.5	ACTN1,ARF6,RHOA,CTNNA1,CTNNB1,CTNND1,DIAPH1,EFNA1,EGFR,EPHA2,LIMA1,HGF,IGF1R,LPP,MET,MGAT3,MYO6,NCK1,NECTIN2,ROCK1,ENAH,STX4,VCL,ZYX,ABI1,NCKAP1,EXOC4,GIT1,PLEKHA7
Pathway	1268798	Activation of NMDA receptor upon glutamate binding and postsynaptic events	BioSystems: REACTOME	0.01604	56.45	0.2587	2.262	29	41	70.7317	ACTN2,ADCY1,ADCY3,CALM1,CALM2,CALM3,CAMK2B,CAMK2D,CAMK2G,CREB1,DLG4,GRIA2,GRIA3,GRIA4,GRIN1,GRIN2A,GRIN2B,GRIN2D,NEFL,PDPK1,PRKACA,PRKACB,MAPK1,RAF1,RPS6KA1,RPS6KA2,RPS6KA3,AKAP9,RPS6KA6
Pathway	138026	Insulin Pathway	BioSystems: Pathway Interaction Database	0.06554	230.7	0.801	7.004	29	43	67.4419	AKT2,CAV1,CBL,FOXO3,GRB2,GRB10,RAPGEF1,INSR,IRS1,NCK1,PDPK1,PIK3CA,PIK3R1,EXOC6,PRKCI,PRKCZ,PTPN11,RASA1,RPS6KB1,SGK1,SHC1,EXOC2,SOS1,EXOC7,RHOQ,NCK2,TRIP10,EXOC5,EXOC4
Pathway	M13494	Bioactive Peptide Induced Signaling Pathway	MSigDB C2 BIOCARTA (v6.0)	0.06554	230.7	0.801	7.004	29	43	67.4419	AGTR2,CALM1,CALM2,CALM3,CAMK2B,CAMK2D,CAMK2G,MAPK14,PTK2B,FYN,GNAI1,GNB1,GRB2,MYLK,PLCG1,PRKCA,PRKCB,MAPK1,MAPK3,MAPK8,MAP2K1,RAF1,SHC1,SOS1,STAT1,STAT3,STAT4,STAT5A,STAT5B
Pathway	138053	TNF receptor signaling pathway	BioSystems: Pathway Interaction Database	0.1235	434.6	1.339	11.71	29	44	65.9091	CASP8,CAV1,CHUK,CYLD,RFFL,IKBKB,MAP3K1,MAP3K3,MAP3K5,NFKB1,PRKCI,PRKCZ,MAP2K3,MAP2K7,RELA,SMPD1,TNIK,STAT1,NRK,MAP3K7,TNF,TNFAIP3,TNFRSF1B,NSMAF,MAP4K3,MADD,MAP4K4,BAG4,MAP4K5
Pathway	1268841	Transcriptional activation of mitochondrial biogenesis	BioSystems: REACTOME	0.2231	785.4	2.094	18.31	29	45	64.4444	ATP5F1B,CREB1,ATF2,CREBBP,ESRRA,PPARGC1B,GABPA,GABPB1,CRTC2,MEF2C,MEF2D,NRF1,CYCS,PPARA,MED1,RXRA,NCOA6,PPRC1,TBL1X,SIRT3,NCOA1,NR1D1,NCOR1,CARM1,NCOA2,PPARGC1A,TBL1XR1,CHD9,CRTC3
Pathway	P00037	Ionotropic glutamate receptor pathway	PantherDB	0.3882	1000	3.328	29.1	29	46	63.0435	SLC17A8,CACNA1E,CAMK2B,CAMK2D,CAMK2G,GRIN3A,GRIA2,GRIA3,GRIA4,GRIK3,GRIN1,GRIN2A,GRIN2B,GRIN2D,GRM3,SHANK3,NSF,SLC1A1,SLC1A2,SLC1A3,SLC1A7,SNAP25,VAMP1,VAMP2,SLC17A6,VAMP8,SNAP23,VAMP3,SNAP29
Pathway	1269587	PLC beta mediated events	BioSystems: REACTOME	0.6521	1000	5.101	44.6	29	47	61.7021	ADCY1,ADCY2,ADCY3,ADCY5,ADCY6,ADCY7,ADCY9,CALM1,CALM2,CALM3,CREB1,GNAI1,GNAI3,GNAT1,ITPR1,ITPR2,PDE1C,PDE1B,PLCB4,PRKACA,PRKACB,PRKAR1A,PRKAR2A,PRKAR2B,PRKCA,PRKCD,MAPK1,PLCB1,AHCYL1
Pathway	1270334	EPH-ephrin mediated repulsion of cells	BioSystems: REACTOME	1.06	1000	7.511	65.67	29	48	60.4167	ADAM10,AP2A1,AP2B1,AP2M1,CLTC,EFNA1,EFNA5,EFNB1,EFNB2,EFNB3,APH1A,EPHA2,EPHA1,EPHA3,EPHA4,EPHA5,EPHA7,EPHA8,EPHB1,EPHB2,EPHB3,EPHB4,FYN,RAC1,SRC,NCSTN,TIAM1,VAV2,YES1
Pathway	M14532	PI3K Pathway	MSigDB C2 BIOCARTA (v6.0)	7.207e-05	0.2537	0.003295	0.02881	30	37	81.0811	AKT2,CDKN2A,CD55,EXOSC1,FOXO1,GRB2,GSK3A,GSK3B,IARS,IGFBP1,INPP5D,PDPK1,PIK3CA,PTEN,RPS6KA1,RPS6KA2,RPS6KA3,RPS6KB1,SHC1,SOS1,SOS2,YWHAB,YWHAE,YWHAG,YWHAH,YWHAZ,NR4A3,CYTH3,AKT3,YWHAQ
Pathway	138040	IFN-gamma pathway	BioSystems: Pathway Interaction Database	0.001555	5.474	0.04191	0.3665	30	40	75	CALM1,CALM2,CALM3,CAMK2B,CAMK2D,CAMK2G,CBL,CREBBP,CRKL,DAPK1,EP300,MTOR,RAPGEF1,IFNG,IRF1,JAK1,SMAD7,MAP3K1,MAP3K11,PIK3CA,PIK3R1,PRKCD,MAPK1,MAPK3,MAP2K1,PTPN11,STAT1,STAT3,PIAS1,SOCS1
Pathway	137954	Arf6 trafficking events	BioSystems: Pathway Interaction Database	0.03557	125.2	0.4911	4.294	30	44	68.1818	ADRB2,BIN1,ARF6,CD59,CHRM2,CLTC,CTNNA1,CTNNB1,CTNND1,EDNRB,ITGA6,ITGA1,ITGA2,ITGA3,JUP,KLC1,NME1,PLD1,EXOC6,RALA,SDC1,SLC2A4,EXOC2,EXOC7,TSHR,ASAP2,SPAG9,VAMP3,EXOC5,EXOC4
Pathway	M2579	Differentiation Pathway in PC12 Cells; this is a specific case of PAC1 Receptor Pathway.	MSigDB C2 BIOCARTA (v6.0)	0.06847	241	0.8198	7.168	30	45	66.6667	ATF1,CREB1,CREBBP,CRKL,DAG1,EGR1,EGR2,EGR3,GNAQ,JUN,MAP1B,TERF2IP,PIK3C2G,PIK3CA,PIK3CD,PIK3R1,MAPK1,MAPK3,MAPK8,MAPK9,MAPK10,MAP2K7,PTPN11,RPS6KA3,MAP2K4,SHC1,SRC,TUBA1A,CREB5,FRS2
Pathway	M5193	Genes related to chemotaxis	MSigDB C2 BIOCARTA (v6.0)	0.06847	241	0.8198	7.168	30	45	66.6667	AKT2,ARHGAP1,CDC42,CFL2,GDI2,ITPR1,ITPR2,LIMK1,MYLK,PAK1,PAK2,PDPK1,PIK3CA,PIK3CD,PIK3R1,PITX2,PTEN,RHO,ROCK1,PAK6,PAK5,WASF1,WASL,ROCK2,ARHGEF11,AKT3,ACTR3,ACTR2,PAK4,RACGAP1
Pathway	83094	Type II diabetes mellitus	BioSystems: KEGG	0.1264	444.8	1.351	11.81	30	46	65.2174	CACNA1C,CACNA1E,MTOR,HK2,IKBKB,INSR,IRS1,KCNJ11,PIK3CA,PIK3CB,PIK3CD,PIK3R1,PRKCD,PRKCE,PRKCZ,MAPK1,MAPK3,MAPK8,MAPK9,MAPK10,SLC2A4,TNF,SOCS4,IRS4,PIK3R3,SOCS1,IRS2,SOCS2,CACNA1G,SOCS3
Pathway	138070	Regulation of RhoA activity	BioSystems: Pathway Interaction Database	0.1264	444.8	1.351	11.81	30	46	65.2174	ABR,RHOA,ARHGAP5,ARHGAP6,ARHGDIA,BCR,CDKN1B,ARHGEF3,ECT2,ARHGAP35,MYO9B,OPHN1,ARHGEF15,MCF2L,ARHGEF12,ARHGEF18,TRIO,VAV2,ARHGEF5,SRGAP1,ARHGEF2,NGEF,ARHGEF11,ARHGEF17,FARP1,NET1,DLC1,AKAP13,ARHGEF28,ARAP3
Pathway	PW:0000543	protein kinase A (PKA) signaling	Pathway Ontology	0.2244	789.9	2.101	18.37	30	47	63.8298	ADCY1,ADCY2,ADCY3,ADCY5,ADCY6,ADCY7,ADCY9,PDE11A,PDE1C,PDE3B,PDE4A,PDE4B,PDE4D,PDE7A,PDE1B,PRKACA,PRKACB,PRKAR1A,PRKAR2A,PRKAR2B,AKAP1,AKAP7,AKAP6,AKAP12,AKAP9,PDE7B,PDE10A,AKAP13,AKAP11,AKAP2
Pathway	1269586	G-protein mediated events	BioSystems: REACTOME	0.3845	1000	3.31	28.94	30	48	62.5	ADCY1,ADCY2,ADCY3,ADCY5,ADCY6,ADCY7,ADCY9,CALM1,CALM2,CALM3,CREB1,GNAI1,GNAI3,GNAL,GNAT1,ITPR1,ITPR2,PDE1C,PDE1B,PLCB4,PRKACA,PRKACB,PRKAR1A,PRKAR2A,PRKAR2B,PRKCA,PRKCD,MAPK1,PLCB1,AHCYL1
Pathway	138027	Regulation of Androgen receptor activity	BioSystems: Pathway Interaction Database	1.026	1000	7.337	64.15	30	50	60	CREBBP,MAPK14,ZMIZ2,EGR1,EP300,FOXO1,HDAC7,GATA2,NR3C1,GSK3B,DNAJA1,JUN,MDM2,POU2F1,MAPK8,MAP2K4,SMARCA2,SMARCC1,SMARCE1,SRC,SIRT1,NR2C1,NR2C2,NCOA1,KAT2B,CARM1,NCOA2,APPBP2,KAT7,SENP1
Pathway	137915	Signaling events regulated by Ret tyrosine kinase	BioSystems: Pathway Interaction Database	3.289e-05	0.1158	0.001678	0.01467	31	38	81.5789	RHOA,CREB1,CRK,GAB1,GRB2,GRB10,SHANK3,IRS1,JUN,NCK1,PIK3CA,PIK3R1,PRKACA,PRKCA,MAPK1,MAPK3,MAPK8,PTPN11,PXN,RAC1,RAP1A,RASA1,RET,SHC1,DOK4,SOS1,DOK5,SRC,DOK6,IRS2,FRS2
Pathway	1270314	Netrin-1 signaling	BioSystems: REACTOME	0.001867	6.572	0.04833	0.4226	31	42	73.8095	CDC42,DCC,FYN,ABLIM1,MYO10,NCK1,NEO1,PITPNA,PLCG1,PRKCQ,PTK2,PTPN11,RAC1,SIAH1,SIAH2,ABLIM3,SLIT1,SLIT3,UNC5B,SRC,UNC5D,RGMB,TRIO,TRPC1,TRPC3,TRPC5,RGMA,UNC5C,WASL,SLIT2,NTN4
Pathway	M1940	Regulation And Function Of ChREBP in Liver	MSigDB C2 BIOCARTA (v6.0)	0.001867	6.572	0.04833	0.4226	31	42	73.8095	ACACA,FASN,PRKAG2,PPP2CA,PPP2CB,PPP2R1A,PPP2R1B,PPP2R2A,PPP2R2B,PPP2R2C,PTPA,PPP2R5A,PPP2R5C,PPP2R5D,PPP2R5E,PRKAA1,PRKAA2,PRKAB1,PRKAB2,PRKACA,PRKACB,PRKAR1A,PRKAR2A,PRKAR2B,MLX,YWHAB,YWHAE,YWHAG,YWHAH,YWHAZ,YWHAQ
Pathway	P04398	p53 pathway feedback loops 2	PantherDB	0.01912	67.32	0.2992	2.616	31	45	68.8889	AKT2,ATM,CCNA2,CCNE1,CCNG1,CDK2,CDKN1A,MAPK14,CTNNB1,KRAS,MDM2,MDM4,NRAS,PDPK1,PIK3C2A,PIK3C2B,PIK3C2G,PIK3C3,PIK3CA,PIK3CB,PIK3CD,PIK3R1,PPP2CA,PPP2CB,PTEN,RB1,SIAH1,PPM1D,PIK3R3,TP63,AKT3
Pathway	PW:0000201	canonical Wnt signaling	Pathway Ontology	0.03759	132.3	0.5169	4.52	31	46	67.3913	APC,CREBBP,CSNK1A1,CTNNB1,DVL1,WNT16,GSK3B,LRP6,CSNK1G1,WNT4,DKK1,SMARCA4,TCF7,TCF7L2,WNT1,WNT2,WNT3,WNT5A,WNT7A,WNT7B,WNT8A,WNT10B,WNT2B,WNT3A,AXIN2,FZD1,BTRC,WIF1,FZD10,WNT10A,WNT5B
Pathway	M19784	T Cell Receptor Signaling Pathway	MSigDB C2 BIOCARTA (v6.0)	0.07083	249.3	0.8388	7.334	31	47	65.9574	CALM1,CALM2,CALM3,CD3E,CD3G,FYN,GRB2,JUN,MAP3K1,NFATC1,NFATC2,NFATC3,NFATC4,NFKB1,PIK3CA,PIK3R1,PLCG1,PPP3CA,PPP3CB,PRKCA,PRKCB,MAPK3,MAPK8,MAP2K1,RAC1,RAF1,RASA1,RELA,MAP2K4,SHC1,SOS1
Pathway	169347	Notch-mediated HES/HEY network	BioSystems: Pathway Interaction Database	0.1283	451.7	1.351	11.81	31	48	64.5833	PARP1,ARNT,ASCL1,CAMK2D,RUNX2,CDKN1B,CREBBP,EP300,GATA4,GATA6,GHR,HIF1A,ID1,RBPJ,KDR,MYB,NOTCH1,RB1,RBBP8,SPEN,STAT3,TCF3,HEY1,TLE1,HEY2,YY1,NCOA1,NCOR1,NCOR2,MAML1,PTF1A
Pathway	M3721	JNK MAPK Pathway	MSigDB C2 BIOCARTA (v6.0)	4.769e-05	0.1679	0.002299	0.0201	32	40	80	CDC42,ATF2,MYEF2,DLD,GAB1,MAP3K20,IL1R1,JUN,MAP3K1,MAP3K3,MAP3K4,MAP3K5,MAP3K9,MAP3K11,NFATC3,PAPPA,MAPK7,MAPK8,MAPK9,MAPK10,MAP2K5,MAP2K7,MAP2K4,SHC1,TAB2,MAP3K7,NR2C2,TRAF6,MAP3K12,TAB1,MAP3K2,DUSP10
Pathway	1269527	Transcriptional activity of SMAD2/SMAD3:SMAD4 heterotrimer	BioSystems: REACTOME	0.01019	35.86	0.1802	1.575	32	46	69.5652	PARP1,CCNC,CCNT2,CDK8,CDKN2B,E2F4,E2F5,TRIM33,JUNB,SMAD2,SMAD3,SMAD4,SMAD7,SERPINE1,PPM1A,RNF111,SKI,SKIL,SP1,NEDD4L,TFDP2,TGIF1,ATP1B4,UBE2D1,UBE2D3,USP9X,CCNK,WWTR1,NCOR1,NCOR2,TGIF2,SMURF2
Pathway	137914	Presenilin action in Notch and Wnt signaling	BioSystems: Pathway Interaction Database	0.01019	35.86	0.1802	1.575	32	46	69.5652	ADAM10,APC,CCND1,CREBBP,CSNK1A1,CSNK2A1,CTNNB1,DVL1,APH1A,NLK,GSK3B,NKD1,RBPJ,JUN,LRP6,NEDD4,NOTCH1,PPP2R5D,MAPK1,MAPK3,PSEN1,DKK1,MAP3K7,FBXW11,NCSTN,TLE1,WNT1,FZD1,BTRC,TAB1,WIF1,DLL1
Pathway	83063	Hedgehog signaling pathway	BioSystems: KEGG	0.02044	71.96	0.317	2.772	32	47	68.0851	GRK3,ARRB2,CCND1,BCL2,CCND2,CSNK1A1,CSNK1D,CSNK1E,CSNK1G2,CSNK1G3,CDON,EVC2,SUFU,GLI2,GLI3,GSK3B,IHH,LRP2,CSNK1G1,PRKACA,PRKACB,PTCH1,SHH,FBXW11,SMURF1,SPOP,CUL3,BTRC,KIF3A,SPOPL,HHIP,SMURF2
Pathway	137917	Angiopoietin receptor Tie2-mediated signaling	BioSystems: Pathway Interaction Database	0.0393	138.3	0.5321	4.652	32	48	66.6667	ANGPT1,BMX,CDKN1A,CRK,MAPK14,ELF2,ETS1,FGF2,FOXO1,FN1,FYN,GRB2,ITGA5,NCK1,NFKB1,PAK1,PIK3CA,PIK3R1,MAPK1,MAPK3,MAPK8,PTPN11,PXN,RAC1,RASA1,RELA,RPS6KB1,SHC1,STAT5A,STAT5B,TEK,TNF
Pathway	1383039	Retrograde transport at the Trans-Golgi-Network	BioSystems: REACTOME	0.07262	255.6	0.8442	7.381	32	49	65.3061	ARL1,COG3,RAB9B,RAB6B,GOLGA1,GOLGA4,IGF2R,M6PR,NSF,RAB6A,VPS53,RHOBTB3,TMF1,NAA30,SYS1,COG6,RIC1,VAMP4,STX16,NAPG,VAMP3,RAB9A,GCC2,USP6NL,RGP1,STX6,COG5,TGOLN2,SCOC,VTI1A,GCC1,NAPB
Pathway	P04391	Oxytocin receptor mediated signaling pathway	PantherDB	1.463	1000	9.825	85.9	32	55	58.1818	CACNA1C,CACNB1,CACNB2,CACNB4,GNAQ,GNB1,GNG3,GNG5,GNG7,GNG2,PLCB4,PLCD1,PLCL1,PLCG1,PRKCA,PRKCB,PRKCD,PRKCE,PRKCI,PRKCQ,PRKCZ,SNAP25,GNG12,VAMP1,PLCL2,VAMP2,PLCB1,VAMP8,SNAP23,VAMP3,SNAP29,GNB4
Pathway	1270332	EPHB-mediated forward signaling	BioSystems: REACTOME	6.573e-05	0.2314	0.003044	0.02662	33	42	78.5714	ACTG1,RHOA,CDC42,EFNB1,EFNB2,EFNB3,EPHB1,EPHB2,EPHB3,EPHB4,FYN,GRIN1,GRIN2B,LIMK1,LIMK2,PAK1,PTK2,RAC1,RASA1,ROCK1,SDC2,ITSN1,SRC,TIAM1,YES1,WASL,KALRN,ROCK2,ARPC5,ACTR3,ACTR2,ARPC2,ARHGEF28
Pathway	M19118	Keratinocyte Differentiation	MSigDB C2 BIOCARTA (v6.0)	0.002504	8.815	0.05997	0.5243	33	46	71.7391	FAS,FASLG,BCL2,CHUK,MAPK14,EGFR,ETS1,ETS2,HOXA7,IKBKB,JUN,MAP3K1,MAP3K5,NFKB1,PPP2CA,PRKCA,PRKCB,PRKCD,PRKCE,PRKCQ,MAPK1,MAPK3,MAPK8,MAP2K1,MAP2K3,MAP2K7,RAF1,RELA,MAP2K4,SP1,TNF,TNFRSF1B,MAP3K14
Pathway	137958	Endothelins	BioSystems: Pathway Interaction Database	0.2203	775.6	2.074	18.13	33	53	62.2642	ADCY1,ADCY2,ADCY3,ADCY5,ADCY6,ADCY7,ADCY9,RHOA,CDC42,COL1A2,COL3A1,CRK,MAPK14,EDN1,EDNRA,EDNRB,PTK2B,GNA12,JUN,PAK1,PRKCA,PRKCD,PRKCE,PRKCQ,MAPK1,MAPK3,MAPK8,MAP2K1,RAC1,RAF1,SLC9A1,SRC,PLCB1
Pathway	138071	PDGFR-beta signaling pathway	BioSystems: Pathway Interaction Database	0.3636	1000	3.16	27.63	33	54	61.1111	ABL1,ACP1,CBL,S1PR1,FYN,GAB1,GRB2,GRB10,HIF1A,LRP1,NCK1,PDGFRB,PIK3CA,PIK3R1,PLCG1,PRKCD,PTEN,PTPN11,PTPRJ,RAC1,RASA1,SHB,SHC1,SOS1,SRC,STAT1,STAT3,STAT5A,STAT5B,VAV2,YES1,NCK2,SLC9A3R2
Pathway	138006	ATF-2 transcription factor network	BioSystems: Pathway Interaction Database	0.5835	1000	4.737	41.42	33	55	60	ACHE,ATF3,CCND1,BCL2,BRCA1,CBFB,CCNA2,CREB1,ATF2,MAPK14,DUSP1,DUSP5,EP300,IFNG,IL6,JUN,JUNB,NF1,PDGFRA,PLAU,POU2F1,PRKCA,MAPK1,MAPK3,MAPK8,MAPK9,SELE,TGFB2,CUL3,SOCS3,COL24A1,PPARGC1A,DUSP10
Pathway	137912	Hedgehog signaling events mediated by Gli proteins	BioSystems: Pathway Interaction Database	8.689e-05	0.3058	0.003776	0.03301	34	44	77.2727	ARRB2,CREBBP,CSNK1A1,CSNK1D,CSNK1E,CSNK1G2,CSNK1G3,SUFU,RAB23,GLI2,GLI3,GNB1,GSK3B,HDAC2,FOXA2,CSNK1G1,GNG2,PRKACA,PRKCD,MAP2K1,PTCH1,RBBP4,RBBP7,SHH,FBXW11,SIN3B,XPO1,SPOP,PIAS1,BTRC,SIN3A,MTSS1,SAP18,KIF3A
Pathway	1269872	BMAL1:CLOCK,NPAS2 activates circadian gene expression	BioSystems: REACTOME	0.002816	9.913	0.06314	0.5521	34	48	70.8333	ARNTL,CREB1,CREBBP,CREM,CRY1,EP300,SIK1,NR3C1,HIF1A,NFIL3,NPAS2,SERPINE1,PPARA,MED1,RORA,RXRA,NCOA6,TBL1X,NRIP1,BHLHE40,NCOA1,PER2,NOCT,NR1D1,CLOCK,NCOR1,NAMPT,CARM1,NCOA2,PPARGC1A,KLF15,BHLHE41,TBL1XR1,CHD9
Pathway	1269387	Signaling by FGFR1	BioSystems: REACTOME	0.01176	41.41	0.201	1.758	34	50	68	CBL,FGF1,FGF2,FGF6,FGF9,FGFR1,GAB1,GRB2,ANOS1,KRAS,SPRED2,NRAS,PIK3CA,PIK3R1,PLCG1,PPP2CA,PPP2CB,PPP2R1A,MAPK1,MAPK3,PTPN11,SHC1,SOS1,SRC,FLRT3,FLRT2,FLRT1,FGF23,MKNK1,FGF18,KL,SPRY2,FRS2,SPRED1
Pathway	138068	Signaling events mediated by Stem cell factor receptor (c-Kit)	BioSystems: Pathway Interaction Database	0.04178	147.1	0.5509	4.817	34	52	65.3846	BCL2,CBL,CREBBP,CRKL,FOXO3,GAB1,GRB2,GRB10,GSK3B,KIT,SPRED2,KITLG,MITF,PDPK1,PIK3C2B,PIK3CA,PIK3R1,MAPK3,MAPK8,MAP2K1,PTEN,PTPN11,RAF1,RPS6KB1,SHC1,SNAI2,SOS1,STAT1,STAT3,STAT5A,SOCS1,STAP1,SH2B3,SPRED1
Pathway	1222950	Regulation of lipolysis in adipocytes	BioSystems: KEGG	0.1292	454.7	1.351	11.81	34	54	62.963	ADCY1,ADCY2,ADCY3,ADCY5,ADCY6,ADCY7,ADCY9,ADRB1,ADRB2,AKT2,ABHD5,FABP4,GNAI1,GNAI3,INSR,IRS1,LIPE,NPY1R,PDE3B,PIK3CA,PIK3CB,PIK3CD,PIK3R1,PRKACA,PRKACB,PRKG1,PTGER3,PTGS1,PTGS2,TSHR,IRS4,PIK3R3,IRS2,AKT3
Pathway	1268839	Mitochondrial biogenesis	BioSystems: REACTOME	0.1292	454.7	1.351	11.81	34	54	62.963	ATP5F1B,CREB1,ATF2,CREBBP,MAPK14,ESRRA,PRKAG2,PPARGC1B,GABPA,GABPB1,CRTC2,MEF2C,MEF2D,NRF1,CYCS,PPARA,MED1,PRKAA2,PRKAB1,PRKAB2,RXRA,NCOA6,PPRC1,TBL1X,SIRT3,NCOA1,NR1D1,NCOR1,CARM1,NCOA2,PPARGC1A,TBL1XR1,CHD9,CRTC3
Pathway	P00042	Muscarinic acetylcholine receptor 1 and 3 signaling pathway	PantherDB	0.2169	763.5	2.051	17.93	34	55	61.8182	ACHE,CHRM3,GRIN3A,GNAQ,GNB1,GNG3,GNG5,GNG7,GRIN1,GRIN2A,GRIN2B,GRIN2D,ITPR1,ITPR2,PLCB4,PRKCA,PRKCB,PRKCD,PRKCE,PRKCI,PKN2,PRKCQ,PRKCZ,SNAP25,STX1A,VAMP1,VAMP2,VAMP8,SNAP23,VAMP3,SNAP29,GNB4,SLC5A7,STX1B
Pathway	137916	Regulation of retinoblastoma protein	BioSystems: Pathway Interaction Database	0.3542	1000	3.101	27.11	34	56	60.7143	ABL1,RUNX2,CCNA2,CCNE1,CDK2,CDKN1A,CDKN1B,CEBPD,ATF2,CREBBP,MAPK14,E2F4,EP300,JUN,MDM2,MEF2C,MET,MITF,PAX3,PPARG,PPP2CA,MAPK9,RAF1,RB1,RBBP4,SKP2,SMARCA4,SUV39H1,TBP,SIRT1,TGFB2,CBX4,ATF7,GSC
Pathway	P00056	VEGF signaling pathway	PantherDB	0.8739	1000	6.436	56.27	34	58	58.6207	ARHGAP1,MAPK14,ETS1,HIF1A,KDR,NRAS,PIK3C2A,PIK3C2B,PIK3C3,PIK3CA,PIK3CB,PIK3CD,PIK3R1,PLCG1,PRKCA,PRKCB,PRKCD,PRKCE,PRKCI,PRKD1,PRKCQ,PRKCZ,MAPK1,MAPK3,PTK2,PXN,RAF1,PRKD3,VEGFA,SPHK2,MAPKAPK3,PIK3R3,SH2D2A,MAPKAPK2
Pathway	83119	Non-small cell lung cancer	BioSystems: KEGG	0.8739	1000	6.436	56.27	34	58	58.6207	AKT2,CCND1,CDK6,CDKN2A,RASSF5,E2F3,EGFR,FOXO3,GRB2,KRAS,NRAS,PDPK1,PIK3CA,PIK3CB,PIK3CD,PIK3R1,PLCG1,PRKCA,PRKCB,MAPK1,MAPK3,MAP2K1,RAF1,RARB,RB1,RXRA,SOS1,SOS2,STAT3,STAT5A,STAT5B,STK4,PIK3R3,AKT3
Pathway	138050	Fc-epsilon receptor I signaling in mast cells	BioSystems: Pathway Interaction Database	1.325	1000	8.934	78.12	34	59	57.6271	CBL,CHUK,DUSP1,S1PR1,MS4A2,FYN,GRB2,IKBKB,JUN,LCP2,MAP3K1,NFATC2,NFKB1,PAK2,PIK3CA,PIK3R1,PLCG1,PRKCB,MAPK1,MAPK3,MAPK8,MAP2K1,MAP2K7,PTPN11,PTPN13,PXN,RAF1,RASA1,RELA,MAP2K4,SHC1,SOS1,WIPF1,PLPP1
Pathway	137999	Integrins in angiogenesis	BioSystems: Pathway Interaction Database	0.0001109	0.3904	0.004436	0.03879	35	46	76.087	RHOA,CASP8,CBL,CD47,CDKN1B,COL4A3,CSF1,PTK2B,FGF2,FN1,IGF1R,IRS1,ITGAV,ITGB3,KDR,PIK3C2A,PIK3CA,PIK3R1,PI4KA,PI4KB,MAPK1,MAPK3,PTPN11,PXN,RAC1,ROCK1,RPS6KB1,SDC1,SRC,TGFBR2,TLN1,VCL,VEGFA,ADGRA2,EDIL3
Pathway	137989	FGF signaling pathway	BioSystems: Pathway Interaction Database	0.0002774	0.9764	0.009963	0.08711	35	47	74.4681	RUNX2,CBL,CDH2,CTNND1,CTTN,PTK2B,FGF1,FGFR1,FGFR2,GAB1,GRB2,HGF,JUN,MET,NCAM1,PDPK1,PIK3CA,PIK3R1,PLAU,PLCG1,MAPK1,MAPK3,IL17RD,PTPN11,RPS6KA1,SDC2,SHC1,SOS1,SRC,STAT1,STAT5B,FGF23,SPRY2,PAK4,FRS2
Pathway	1270077	Synthesis of PIPs at the plasma membrane	BioSystems: REACTOME	0.003117	10.97	0.06814	0.5958	35	50	70	PLEKHA3,BMX,RAB14,PLEKHA8,INPP4A,INPP5D,MTM1,OCRL,PIK3C2A,PIK3C2B,PIK3C2G,PIK3CA,PIK3CB,PIK3CD,PIK3R1,PIP4K2A,PLEKHA5,PTEN,PTPN13,RAB4A,RAB5A,PI4K2B,PI4K2A,PIP5K1A,PIP5K1B,PIP4K2B,PIK3R3,SYNJ1,SYNJ2,MTMR3,MTMR6,PLEKHA1,PLEKHA2,INPP5J,PIP4K2C
Pathway	169355	RAC1 signaling pathway	BioSystems: Pathway Interaction Database	0.04259	149.9	0.5573	4.873	35	54	64.8148	ARHGAP5,ARHGDIA,ATF2,CRK,MAPK14,CTNNA1,CTNNB1,JUN,LIMK1,MAP3K1,MAP3K11,PAK1,PAK2,MAPK8,MAPK9,MAP2K3,MAP2K7,RAC1,MAP2K4,BRK1,STAT3,STAT5A,PIP5K1A,PIP5K1B,IQGAP1,WASF1,ABI1,ARPC5,ACTR3,ACTR2,ARPC2,ABI2,BAIAP2,NCKAP1,RACGAP1
Pathway	169353	Validated targets of C-MYC transcriptional repression	BioSystems: Pathway Interaction Database	1.258	1000	8.551	74.77	35	61	57.377	CCND1,BCL2,BRCA1,ZFP36L1,CDKN1A,CDKN1B,CDKN2B,CEBPD,CLU,COL1A2,CREB1,DNMT3A,EP300,FOXO3,GFI1,ID2,ITGA6,SMAD4,MAX,NFYA,NFYB,NFYC,PDGFRB,PTPA,CCL5,SLC11A1,DKK1,SP1,TBP,TMEFF2,WNT5A,CSDE1,NDRG2,TJP2,MXD4
Pathway	137953	Role of Calcineurin-dependent NFAT signaling in lymphocytes	BioSystems: Pathway Interaction Database	0.001638	5.765	0.04368	0.3819	36	51	70.5882	BCL2,CALM1,CALM2,CALM3,CREBBP,MAPK14,CSNK1A1,CSNK2A1,EP300,FKBP1A,GSK3B,NR4A1,KPNB1,MEF2D,MAP3K1,NFATC1,NFATC2,NFATC3,PIM1,PRKACA,PRKCA,PRKCD,PRKCE,PRKCQ,PRKCZ,MAPK3,MAPK8,MAPK9,XPO1,YWHAB,YWHAE,YWHAG,YWHAH,YWHAZ,YWHAQ,CHP1
Pathway	137977	Neurotrophic factor-mediated Trk receptor signaling	BioSystems: Pathway Interaction Database	0.04313	151.8	0.5602	4.898	36	56	64.2857	ABL1,RHOA,CCND1,BDNF,CDC42,CRK,CRKL,GAB1,GRB2,RAPGEF1,NTF3,NTRK2,NTRK3,PAK1,PIK3CA,PIK3R1,PLCG1,PRKCI,PRKCZ,MAPK1,MAPK3,MAP2K1,PTPN11,RAC1,RASA1,RIT1,SHC1,SOS1,STAT3,MCF2L,NEDD4L,TIAM1,MAGED1,GIPC1,FRS2,EHD4
Pathway	1269882	Golgi Associated Vesicle Biogenesis	BioSystems: REACTOME	0.07493	263.8	0.8676	7.586	36	57	63.1579	AP1B1,AP1G1,AP3S1,CLTC,CPD,HSPA8,IGF2R,OCRL,SH3D19,PIK3C2A,TBC1D8B,SORT1,SH3GL2,VAMP2,VAMP7,TFRC,AP4E1,TPD52,TPD52L1,SNAPIN,YIPF6,PICALM,AP3B1,VAMP8,AP1S2,HIP1R,NECAP1,CLINT1,PUM1,DNAJC6,BLOC1S6,TGOLN2,SNX5,ACBD3,AP1S3,TXNDC5
Pathway	M2404	Mechanism of Gene Regulation by Peroxisome Proliferators via PPARa(alpha)	MSigDB C2 BIOCARTA (v6.0)	0.1265	445.3	1.351	11.81	36	58	62.069	ACOX1,CREBBP,DUSP1,DUT,EP300,JUN,ME1,PDGFA,PIK3CA,PIK3R1,PPARA,MED1,PRKACB,PRKAR1A,PRKAR2A,PRKAR2B,PRKCA,PRKCB,MAPK1,MAPK3,PTGS2,RB1,RELA,RXRA,SP1,STAT5A,STAT5B,TNF,NRIP1,NR0B2,NCOA1,NCOR1,NCOR2,SRA1,CITED2,PPARGC1A
Pathway	83106	Colorectal cancer	BioSystems: KEGG	0.3331	1000	2.938	25.69	36	60	60	AKT2,APC,BIRC5,RHOA,CCND1,BCL2,CTNNB1,DCC,GSK3B,JUN,KRAS,SMAD2,SMAD3,SMAD4,CYCS,PIK3CA,PIK3CB,PIK3CD,PIK3R1,MAPK1,MAPK3,MAPK8,MAPK9,MAPK10,MAP2K1,RAC1,RAF1,TCF7,TCF7L2,TGFB2,TGFBR1,TGFBR2,AXIN2,PIK3R3,APPL1,AKT3
Pathway	138019	p75(NTR)-mediated signaling	BioSystems: Pathway Interaction Database	0.5211	1000	4.326	37.82	36	61	59.0164	APAF1,APP,RHOA,ARHGDIA,BDNF,CHUK,APH1A,IKBKB,NDN,NTF3,OMG,FURIN,CYCS,PIK3CA,PIK3R1,PRKCI,PRKCZ,MAPK8,MAPK9,MAPK10,PSEN1,RAC1,SORT1,SHC1,NCSTN,NSMCE3,TRAF6,YWHAE,RTN4,RIPK2,MAGED1,BCL2L11,BEX3,ZNF274,PRDM4,RTN4R
Pathway	1268863	Signaling by FGFR in disease	BioSystems: REACTOME	1.194	1000	8.222	71.89	36	63	57.1429	BCR,CUX1,FGF1,FGF2,FGF6,FGF7,FGF9,FGFR1,FGFR3,FGFR2,GAB1,GRB2,KRAS,NCBP1,NRAS,PIK3CA,PIK3R1,PLCG1,POLR2A,POLR2D,NCBP2,SOS1,STAT1,STAT3,STAT5A,STAT5B,ZMYM2,FGF23,FGF18,LRRFIP1,BAG4,FRS2,CPSF6,CNTRL,FGFR1OP,ERLIN2
Pathway	1268768	Neurotransmitter Release Cycle	BioSystems: REACTOME	0.0003859	1.358	0.01319	0.1153	37	51	72.549	ABAT,GAD1,GAD2,GLS,HSPA8,MAOA,SLC38A2,LIN7C,SLC1A1,SLC1A2,SLC1A3,SLC1A7,SLC6A1,SLC6A12,SLC18A2,RIMS1,SNAP25,STX1A,STXBP1,VAMP2,SYN1,SYN2,SYT1,ALDH5A1,SYN3,PPFIA4,PPFIA2,PPFIA1,PPFIA3,CASK,TSPOAP1,UNC13B,ARL6IP5,GLS2,SLC5A7,DNAJC5,LIN7B
Pathway	M2288	NFAT and Hypertrophy of the heart (Transcription in the broken heart)	MSigDB C2 BIOCARTA (v6.0)	0.003666	12.9	0.07869	0.688	37	54	68.5185	ACTA1,CALM1,CALM2,CALM3,CALR,CREBBP,MAPK14,CSNK1A1,NKX2-5,HBEGF,EDN1,FGF2,FKBP1A,GATA4,GSK3B,IGF1,LIF,MEF2C,NFATC1,NFATC2,NFATC3,NFATC4,PIK3CA,PIK3R1,PPP3CA,PPP3CB,PRKACB,PRKAR1A,PRKAR2A,PRKAR2B,MAPK1,MAPK3,MAPK8,MAP2K1,RAF1,RPS6KB1,HAND1
Pathway	83117	Acute myeloid leukemia	BioSystems: KEGG	0.007158	25.2	0.1369	1.197	37	55	67.2727	AKT2,CCND1,RUNX1,RUNX1T1,CHUK,FLT3,MTOR,GRB2,IKBKB,JUP,KIT,KRAS,NFKB1,NRAS,PIK3CA,PIK3CB,PIM1,PIK3CD,PIK3R1,PML,MAPK1,MAPK3,MAP2K1,RAF1,RARA,RELA,RPS6KB1,SOS1,SOS2,STAT3,STAT5A,STAT5B,TCF7,TCF7L2,PIK3R3,AKT3,PIM2
Pathway	1270038	Regulation of cholesterol biosynthesis by SREBP (SREBF)	BioSystems: REACTOME	0.007158	25.2	0.1369	1.197	37	55	67.2727	ACACA,ACACB,CREBBP,CYP51A1,SAR1B,INSIG2,FASN,MBTPS2,HMGCR,HMGCS1,INSIG1,KPNB1,LSS,MTF1,NFYA,NFYB,NFYC,PPARA,MED1,RXRA,SC5D,SCD,SP1,NCOA6,TBL1X,GPAM,NCOA1,SEC24C,SEC24D,SEC24B,SEC23A,CARM1,NCOA2,SEC24A,ELOVL6,TBL1XR1,CHD9
Pathway	169345	Notch signaling pathway	BioSystems: Pathway Interaction Database	0.04342	152.8	0.5619	4.913	37	58	63.7931	ADAM10,JAG1,CCND1,CBL,CDKN1A,CNTN1,ITCH,APH1A,MARK2,EP300,EPS15,GATA3,RBPJ,JAG2,NOTCH1,NOTCH2,FURIN,DLL4,RBBP8,FBXW7,SKP2,SPEN,NCSTN,YY1,ADAM12,MFAP5,MIB1,NUMB,RAB11A,DLK1,BTRC,NCOR1,NCOR2,MAML1,MYCBP,DNER,DLL1
Pathway	P04374	5HT2 type receptor mediated signaling pathway	PantherDB	0.4997	1000	4.158	36.36	37	63	58.7302	CACNA1C,CACNB1,CACNB2,CACNB4,GNAQ,GNB1,GNG3,GNG5,GNG7,HTR2A,HTR2C,KCNK3,GNG2,PLCB4,PLCD1,PLCL1,PLCG1,PRKCA,PRKCB,PRKCD,PRKCE,PRKCI,PRKCQ,PRKCZ,SLC6A4,SLC18A2,SNAP25,GNG12,VAMP1,PLCL2,VAMP2,PLCB1,VAMP8,SNAP23,VAMP3,SNAP29,GNB4
Pathway	138036	FoxO family signaling	BioSystems: Pathway Interaction Database	4.386e-06	0.01544	0.0003129	0.002736	38	48	79.1667	FBXO32,FASLG,BCL6,CDK2,CDKN1B,CHUK,CREBBP,CSNK1A1,CSNK1D,CSNK1E,CSNK1G2,CSNK1G3,CTNNB1,EP300,FOXO1,FOXO3,G6PC,IKBKB,CSNK1G1,MAPK8,MAPK9,MAPK10,RBL2,SGK1,SKP2,SOD2,SIRT1,XPO1,YWHAB,YWHAE,YWHAG,YWHAH,YWHAZ,ZFAND5,USP7,KAT2B,BCL2L11,YWHAQ
Pathway	138024	TGF-beta receptor signaling	BioSystems: Pathway Interaction Database	8.278e-05	0.2914	0.003688	0.03225	38	51	74.5098	XIAP,RHOA,ARRB2,CAV1,CTNNB1,DAB2,ITCH,FKBP1A,GRB2,SMAD2,SMAD3,SMAD4,SMAD7,PDPK1,PML,PPP2CA,PPP2CB,PPP2R2A,RNF111,RPS6KB1,SHC1,SKIL,OCLN,SOS1,SPTBN1,MAP3K7,NEDD4L,TGFBR1,TGFBR2,TGFBR3,YWHAE,SMURF1,ZFYVE9,BAMBI,ZFYVE16,YAP1,WWP1,SMURF2
Pathway	137976	IL2-mediated signaling events	BioSystems: Pathway Interaction Database	0.0001961	0.6904	0.007423	0.06491	38	52	73.0769	RHOA,BCL2,CDK2,MAPK14,PTK2B,FYN,GRB2,IFNG,IL2RB,IRS1,JAK1,JUN,PIK3CA,PIK3R1,PPP2R5D,PRKCB,PRKCE,MAPK1,MAPK3,MAPK8,MAPK9,MAP2K1,PTPN11,RAF1,RASA1,SHC1,SOS1,STAT1,STAT3,STAT5A,STAT5B,STAM,SOCS1,IRS2,SOCS2,SOCS3,MAPKAPK2,STAM2
Pathway	83113	Basal cell carcinoma	BioSystems: KEGG	0.001967	6.925	0.05055	0.442	38	55	69.0909	APC,BMP2,CTNNB1,DVL1,DVL3,WNT16,SUFU,GLI2,GLI3,GSK3B,WNT4,PTCH1,SHH,TCF7,TCF7L2,WNT1,WNT2,WNT3,WNT5A,WNT7A,WNT7B,WNT8A,WNT10B,WNT2B,FZD5,WNT3A,FZD3,AXIN2,FZD1,FZD4,FZD6,FZD7,FZD8,FZD9,FZD10,WNT10A,HHIP,WNT5B
Pathway	138085	Coregulation of Androgen receptor activity	BioSystems: Pathway Interaction Database	0.007491	26.37	0.1418	1.24	38	57	66.6667	CCND1,BRCA1,CASP8,CCND3,CDK6,CTNNB1,PTK2B,GSN,HIP1,HNRNPA1,MAK,NKX3-1,MED1,RPS6KA3,KDM3A,NCOA6,KDM4C,SRF,SVIL,TCF4,TGIF1,TMF1,PATZ1,UBE2I,UBE3A,ZMIZ1,NCOA4,NRIP1,PIAS1,SNURF,CTDSP1,UBA3,APPL1,CTDSP2,LATS2,PIAS3,CARM1,NCOA2
Pathway	138067	p53 pathway	BioSystems: Pathway Interaction Database	0.02493	87.76	0.3641	3.184	38	59	64.4068	ABL1,ATM,CCNA2,CCNG1,CDK2,CHEK1,CREBBP,MAPK14,CSE1L,CSNK1A1,CSNK1D,CSNK1E,CSNK1G2,CSNK1G3,EP300,GSK3B,MDM2,MDM4,CSNK1G1,PIN1,PPP2CA,PTPA,PRKCD,MAPK8,MAPK9,SKP2,UBE2D1,YY1,USP7,DYRK2,PPM1D,KAT2B,TTC5,PPP1R13L,KMT5A,HIPK2,FBXO11,SETD7
Pathway	547607	Amphetamine addiction	BioSystems: KEGG	0.6867	1000	5.255	45.95	39	68	57.3529	ADCY5,CACNA1C,CALM1,CALM2,CALM3,CAMK2B,CAMK2D,CAMK2G,CREB1,ATF2,GRIN3A,DRD1,FOSB,GRIA2,GRIA3,GRIA4,GRIN1,GRIN2A,GRIN2B,GRIN2D,JUN,MAOA,PDYN,PPP1CB,PPP3CA,PPP3CB,PPP3R1,PRKACA,PRKACB,PRKCA,PRKCB,SLC18A2,STX1A,ARC,SIRT1,CREB3L1,CREB5,CALML4,CREB3L2
Pathway	1270425	Regulation of HSF1-mediated heat shock response	BioSystems: REACTOME	1.466	1000	9.829	85.94	39	70	55.7143	SEH1L,ATM,BAG1,GSK3B,HSPA1B,HSPA2,HSPA5,HSPA8,HSPA9,DNAJB1,NUP54,NUP98,MAPK1,MAPK3,RANBP2,HSPA4L,NDC1,ST13,HSPA13,NUP210,NUP160,SIRT1,NUP188,TPR,YWHAE,CCAR2,MAPKAPK2,BAG5,BAG4,BAG2,NUP58,POM121,NUP153,DNAJB6,POM121C,NUP50,HSPH1,HSPA12A,NUP35
Pathway	M7955	Genes related to the insulin receptor pathway	MSigDB C2 BIOCARTA (v6.0)	2.817e-06	0.009916	0.0002204	0.001927	40	51	78.4314	AKT2,CBL,CDC42,CDKN2A,FOXO1,FLOT2,GRB2,GSK3A,GSK3B,IGFBP1,IRS1,LNPEP,PDPK1,PIK3CA,PIK3CD,PIK3R1,MAPK1,MAPK3,PTEN,RAF1,RPS6KA1,RPS6KA2,RPS6KA3,RPS6KB1,SHC1,SLC2A4,SOS1,SOS2,BRD4,YWHAB,YWHAE,YWHAG,YWHAH,YWHAZ,IRS4,IRS2,CYTH3,AKT3,CAP1,YWHAQ
Pathway	1457786	Signaling by BRAF and RAF fusions	BioSystems: REACTOME	0.008013	28.21	0.1508	1.319	40	61	65.5738	ARRB2,CLCN6,FN1,ITGB3,KRAS,NRAS,KSR2,PEBP1,MAPK1,MAPK3,MAP2K1,ESRP1,RAF1,RAP1A,RAP1B,AGGF1,CNKSR2,TRAK1,AGK,SRC,MPRIP,TLN1,MACF1,VCL,VWF,YWHAB,ZC3HAV1,FXR1,KIAA1549,AP3B1,IQGAP1,KSR1,PAPSS1,QKI,FAM131B,BCL2L11,AKAP9,ATG7,FAM114A2,KDM7A
Pathway	P00039	Metabotropic glutamate receptor group III pathway	PantherDB	0.04301	151.4	0.5602	4.898	40	64	62.5	CACNA1E,CACNB1,GRIN3A,GNAI3,GNB1,GNG3,GNG5,GNG7,GRIA2,GRIA3,GRIA4,GRIK3,GRIN1,GRIN2A,GRIN2B,GRIN2D,GRM1,GRM4,GRM7,PRKACA,PRKACB,PRKAR1A,PRKAR2A,PRKAR2B,PRKX,SLC1A1,SLC1A2,SLC1A3,SLC1A7,SNAP25,STX1A,VAMP1,VAMP2,VAMP8,SNAP23,VAMP3,SNAP29,GNB4,VTI1A,STX1B
Pathway	137928	LPA receptor mediated events	BioSystems: Pathway Interaction Database	0.07149	251.6	0.8388	7.334	40	65	61.5385	ADCY1,ADCY2,ADCY3,ADCY5,ADCY6,ADCY7,ADCY9,RHOA,CRK,HBEGF,LPAR1,EGFR,PTK2B,GAB1,GNA12,GNAI1,GNAI3,GNAQ,GNB1,LPAR4,GSK3B,IL6,JUN,NFKB1,GNG2,PIK3CB,PIK3R1,PLCG1,PRKCD,PRKCE,PRKD1,PTK2,PXN,RAC1,RELA,SRC,TIAM1,LPAR3,SLC9A3R2,GNA13
Pathway	83104	Shigellosis	BioSystems: KEGG	0.07149	251.6	0.8388	7.334	40	65	61.5385	ABL1,ACTG1,CD44,CDC42,CHUK,CRK,CRKL,MAPK14,DIAPH1,CTTN,IKBKB,ITGA5,NFKB1,PFN1,PFN2,MAPK1,MAPK3,MAPK8,MAPK9,MAPK10,RAC1,RELA,ROCK1,SRC,FBXW11,U2AF1,UBE2D2,VCL,RIPK2,WASF1,BTRC,WASL,ATG5,ROCK2,ARPC5,ARPC2,NOD1,ELMO2,NOD2,ARPC5L
Pathway	138045	HIF-1-alpha transcription factor network	BioSystems: Pathway Interaction Database	0.07149	251.6	0.8388	7.334	40	65	61.5385	PLIN2,ADM,ARNT,CREB1,CREBBP,EDN1,EP300,ETS1,FECH,HDAC7,GATA2,HIF1A,HK2,ID2,IGFBP1,ITGB2,JUN,LEP,SMAD3,SMAD4,NPM1,NT5E,FURIN,SERPINE1,PFKFB3,PGK1,PGM1,EGLN1,CXCL12,SLC2A1,SP1,TFRC,VEGFA,CXCR4,BHLHE40,NCOA1,CITED2,NCOA2,BHLHE41,EGLN3
Pathway	1470928	RAB geranylgeranylation	BioSystems: REACTOME	0.1161	408.5	1.273	11.13	40	66	60.6061	CHM,CHML,RAB33B,RAB34,RAB9B,RAB14,RAB6B,RAB23,RAB8B,RAB2B,RAB4B,RAB12,RAB39A,RAB1A,RAB2A,RAB3B,RAB4A,RAB5A,RAB5B,RAB6A,RAB13,RAB27B,RABGGTB,RAB18,RAB21,RAB38,RAB7A,RAB22A,RAB11A,RAB29,RAB11B,RAB9A,RAB3D,RAB10,RAB30,RAB40B,RAB35,RAB40A,RAB37,RAB15
Pathway	547492	superpathway of inositol phosphate compounds	BioSystems: BIOCYC	0.1161	408.5	1.273	11.13	40	66	60.6061	TMEM216,INPP5A,INPP5D,ITPKB,PIKFYVE,OCRL,PIK3C2A,PIK3C2B,PIK3C2G,PIK3C3,PIK3CA,PIK3CB,PIK3CD,PIK3R1,PI4KA,PI4KB,PIP4K2A,PLCD1,PLCG1,PTEN,PI4K2B,PI4K2A,SACM1L,PLCH1,PPIP5K2,IPMK,PIP5K1A,PIP5K1B,PIP4K2B,PIK3R3,SYNJ1,SYNJ2,MTMR3,PPIP5K1,IP6K1,INPP5J,PIP4K2C,PIK3R4,ITPKC,IPPK
Pathway	83102	Epithelial cell signaling in Helicobacter pylori infection	BioSystems: KEGG	0.2863	1000	2.598	22.71	40	68	58.8235	ADAM10,ATP6V1C2,ATP6V0D2,ATP6V1A,ATP6V1B2,ATP6V1C1,ATP6V1E1,CDC42,CHUK,MAPK14,HBEGF,EGFR,ATP6V1D,ATP6V1H,CXCL1,IKBKB,JUN,MET,NFKB1,PAK1,PLCG1,MAPK8,MAPK9,MAPK10,PTPN11,PTPRZ1,RAC1,RELA,CCL5,MAP2K4,SRC,TJP1,ATP6V0A2,ATP6V0E1,MAP3K14,ATP6V1F,ATP6V1G1,NOD1,ATP6V1G3,GIT1
Pathway	1427850	Interactions of neurexins and neuroligins at synapses	BioSystems: REACTOME	0.0006078	2.139	0.01927	0.1685	41	59	69.4915	DLG2,DLG3,DLG4,EPB41,EPB41L1,EPB41L2,GRIN1,GRIN2A,GRIN2B,GRIN2D,GRM1,SHANK3,LRRTM3,NLGN3,LIN7C,NLGN4Y,NLGN1,SHANK2,EPB41L3,STX1A,STXBP1,SYT1,NLGN4X,NLGN2,BEGAIN,EPB41L5,CASK,SYT7,DLGAP2,DLGAP1,NRXN3,NRXN1,HOMER2,HOMER1,SIPA1L1,LRRTM2,PDLIM5,SYT9,SYT10,LRRTM4,LIN7B
Pathway	1269896	Translocation of GLUT4 to the plasma membrane	BioSystems: REACTOME	0.004488	15.8	0.09403	0.8221	41	62	66.129	AKT2,CALM1,CALM2,CALM3,EXOC8,PRKAG2,RAB14,LNPEP,MYO1C,MYO5A,EXOC6,PRKAA2,PRKAB1,PRKAB2,RAB4A,RAB13,RAC1,RALA,SLC2A4,MYH15,EXOC2,STX4,STXBP3,VAMP2,EXOC7,RHOQ,YWHAB,YWHAE,YWHAG,YWHAH,YWHAZ,RALGAPB,RAB11A,SNAP23,KIF3B,C2CD5,EXOC5,RAB10,YWHAQ,KIF3A,EXOC4
Pathway	83108	Pancreatic cancer	BioSystems: KEGG	0.01457	51.3	0.2409	2.106	41	64	64.0625	AKT2,CCND1,CDC42,CDK6,CDKN2A,CHUK,E2F3,EGFR,IKBKB,JAK1,KRAS,SMAD2,SMAD3,SMAD4,NFKB1,PIK3CA,PIK3CB,PIK3CD,PIK3R1,PLD1,MAPK1,MAPK3,MAPK8,MAPK9,MAPK10,MAP2K1,RAC1,RAF1,RALA,RALB,RB1,RELA,STAT1,STAT3,TGFB2,TGFBR1,TGFBR2,VEGFA,PIK3R3,AKT3,RALBP1
Pathway	1268880	Constitutive Signaling by Aberrant PI3K in Cancer	BioSystems: REACTOME	0.02521	88.74	0.3652	3.193	41	65	63.0769	CD28,CD80,CD86,TRAT1,HBEGF,EGFR,ERBB3,ERBB4,EREG,FGF1,FGF2,FGF6,FGF7,FGF9,FGFR1,FGFR3,FGFR2,FYN,GAB1,GRB2,HGF,NRG1,IRS1,KIT,MET,KITLG,PDGFA,PDGFRA,PDGFRB,PIK3CA,PIK3CB,PIK3CD,PIK3R1,PTPN11,FGF23,PIK3R3,IRS2,FGF18,KL,FRS2,ICOS
Pathway	1270304	Semaphorin interactions	BioSystems: REACTOME	0.1128	396.9	1.252	10.95	41	68	60.2941	RHOA,RHOB,CDC42,CRMP1,DPYSL2,DPYSL3,FYN,ARHGAP35,GSK3B,ITGA1,LIMK1,LIMK2,MET,MYH9,MYH10,MYH11,PAK1,PAK2,PLXNA1,PLXNA2,PLXNB1,RAC1,ROCK1,PLXNA3,PLXND1,ARHGEF12,TLN1,DPYSL5,SEMA6A,NRP1,CDK5R1,SEMA5A,ROCK2,PLXNA4,SEMA3E,ARHGEF11,PLXNC1,SEMA3A,SEMA4D,RND1,SEMA6D
Pathway	137934	E2F transcription factor network	BioSystems: Pathway Interaction Database	0.9032	1000	6.609	57.79	41	73	56.1644	APAF1,ATM,BRCA1,CASP7,CCNA2,CCND3,CCNE1,CDC25A,CDK2,CDKN1A,CDKN1B,CDKN2C,CREBBP,E2F3,E2F4,E2F5,E2F6,EP300,HIC1,MCM3,SERPINE1,PLAU,RB1,RBBP4,RBBP8,RBL2,SMARCA2,SP1,SULT2A1,SIRT1,TFDP2,RYBP,CBX5,TYMS,YY1,TRRAP,KAT2B,WASF1,CCNE2,HBP1,E2F7
Pathway	1269880	trans-Golgi Network Vesicle Budding	BioSystems: REACTOME	0.9032	1000	6.609	57.79	41	73	56.1644	AP1B1,AP1G1,APP,AP3S1,CLTC,CPD,GNS,HSPA8,IGF2R,M6PR,OCRL,SH3D19,PIK3C2A,TBC1D8B,SORT1,SH3GL2,STX4,VAMP2,VAMP7,TFRC,AP4E1,TPD52,TPD52L1,SNAPIN,YIPF6,PICALM,AP3B1,VAMP8,SNAP23,AP1S2,HIP1R,NECAP1,CLINT1,PUM1,DNAJC6,BLOC1S6,TGOLN2,SNX5,ACBD3,AP1S3,TXNDC5
Pathway	1269881	Clathrin derived vesicle budding	BioSystems: REACTOME	0.9032	1000	6.609	57.79	41	73	56.1644	AP1B1,AP1G1,APP,AP3S1,CLTC,CPD,GNS,HSPA8,IGF2R,M6PR,OCRL,SH3D19,PIK3C2A,TBC1D8B,SORT1,SH3GL2,STX4,VAMP2,VAMP7,TFRC,AP4E1,TPD52,TPD52L1,SNAPIN,YIPF6,PICALM,AP3B1,VAMP8,SNAP23,AP1S2,HIP1R,NECAP1,CLINT1,PUM1,DNAJC6,BLOC1S6,TGOLN2,SNX5,ACBD3,AP1S3,TXNDC5
Pathway	169348	Signaling events mediated by focal adhesion kinase	BioSystems: Pathway Interaction Database	1.788e-06	0.006293	0.0001498	0.00131	42	54	77.7778	ACTA1,ACTN1,RHOA,CCND1,BMX,CRK,ASAP1,ETS1,FYN,GRB2,RAPGEF1,ARHGAP35,ITGA5,ITGAV,JUN,PAK1,PIK3CA,PIK3R1,PLCG1,MAPK1,MAPK8,MAPK9,MAP2K1,PXN,RAC1,RAF1,RASA1,MAP2K4,SH3GL1,SOS1,ARHGAP26,SRC,TLN1,VCL,YES1,ARHGEF7,WASL,ROCK2,GIT2,ARHGEF11,PTPN21,ARHGEF28
Pathway	1059538	Central carbon metabolism in cancer	BioSystems: KEGG	0.008348	29.39	0.1539	1.345	42	65	64.6154	AKT2,EGFR,FGFR1,FGFR3,FGFR2,FLT3,MTOR,GLS,HIF1A,HK2,IDH1,KIT,KRAS,MET,NRAS,NTRK3,PDGFRA,PDGFRB,PDHA1,PDHB,PDK1,PFKM,PGAM1,PIK3CA,PIK3CB,PIK3CD,PIK3R1,MAPK1,MAPK3,MAP2K1,PTEN,RAF1,RET,SLC1A5,SLC2A1,SIRT3,TIGAR,SLC7A5,PIK3R3,SLC16A3,AKT3,GLS2
Pathway	83085	Long-term potentiation	BioSystems: KEGG	0.02508	88.28	0.3648	3.189	42	67	62.6866	ADCY1,CACNA1C,CALM1,CALM2,CALM3,CAMK2B,CAMK2D,CAMK2G,CREBBP,EP300,GNAQ,GRIA2,GRIN1,GRIN2A,GRIN2B,GRIN2D,GRM1,ITPR1,ITPR2,KRAS,NRAS,PLCB4,PPP1CB,PPP3CA,PPP3CB,PPP3R1,PRKACA,PRKACB,PRKCA,PRKCB,MAPK1,MAPK3,MAP2K1,RAF1,RAP1A,RAP1B,RPS6KA1,RPS6KA2,RPS6KA3,PLCB1,CALML4,RPS6KA6
Pathway	83114	Melanoma	BioSystems: KEGG	0.0684	240.8	0.8198	7.168	42	69	60.8696	AKT2,CCND1,CDK6,CDKN1A,CDKN2A,E2F3,EGFR,FGF1,FGF2,FGF6,FGF7,FGF9,FGF12,FGF13,FGFR1,HGF,IGF1,IGF1R,KRAS,MDM2,MET,MITF,NRAS,PDGFA,PDGFRA,PDGFRB,PIK3CA,PIK3CB,PIK3CD,PIK3R1,MAPK1,MAPK3,MAP2K1,PTEN,RAF1,RB1,PDGFC,FGF23,PIK3R3,FGF18,AKT3,PDGFD
Pathway	1269535	Signaling by NOTCH1	BioSystems: REACTOME	0.5856	1000	4.738	41.42	42	74	56.7568	ADAM10,JAG1,ARRB2,CCNC,CDK8,CNTN1,CREBBP,ITCH,APH1A,EP300,HDAC7,HDAC2,HIF1A,RBPJ,JAG2,NOTCH1,NEURL1B,DLL4,FBXW7,MAML3,DTX4,TBL1X,NCSTN,HEY1,TLE1,TLE4,HEY2,MIB1,NUMB,DLK1,KAT2B,NCOR1,NCOR2,HDAC9,HDAC4,MAML1,RBX1,MAMLD1,DNER,DLL1,TBL1XR1,DTX2
Pathway	1269399	Signaling by FGFR2	BioSystems: REACTOME	0.8521	1000	6.322	55.28	42	75	56	CBL,FGF1,FGF2,FGF6,FGF7,FGF9,FGFR2,GAB1,GRB2,HNRNPA1,HNRNPF,HNRNPH1,KRAS,HNRNPM,NCBP1,NRAS,PIK3CA,PIK3R1,PLCG1,POLR2A,POLR2D,PPP2CA,PPP2CB,PPP2R1A,MAPK1,MAPK3,ESRP1,PTBP1,PTPN11,SHC1,NCBP2,SOS1,SRC,TIA1,TIAL1,RBFOX2,FGF23,MKNK1,FGF18,SPRY2,FRS2,ESRP2
Pathway	149807	Bacterial invasion of epithelial cells	BioSystems: KEGG	1.22	1000	8.388	73.34	42	76	55.2632	ACTG1,RHOA,CAV1,CBL,CDC42,CLTC,CRK,CRKL,CTNNA1,CTNNB1,CTTN,FN1,GAB1,ITGA5,MET,SEPT2,PIK3CA,PIK3CB,PIK3CD,PIK3R1,PTK2,PXN,RAC1,SHC1,SHC4,SEPT11,SRC,SEPT6,SEPT8,SEPT3,CD2AP,CBLC,VCL,PIK3R3,WASF1,WASL,DNM3,ARHGEF26,ARPC5,ARPC2,ELMO2,ARPC5L
Pathway	1340713	Longevity regulating pathway - multiple species	BioSystems: KEGG	0.0003527	1.241	0.01217	0.1064	43	62	69.3548	ADCY1,ADCY2,ADCY3,ADCY5,ADCY6,ADCY7,ADCY9,AKT2,EIF4EBP2,PRKAG2,FOXO1,FOXO3,MTOR,HDAC2,FOXA2,HSPA1B,HSPA2,HSPA8,IGF1,IGF1R,INSR,IRS1,KRAS,NRAS,PIK3CA,PIK3CB,PIK3CD,PIK3R1,PRKAA1,PRKAA2,PRKAB1,PRKAB2,PRKACA,PRKACB,RPS6KB1,SOD2,SIRT1,IRS4,PIK3R3,IRS2,ATG5,AKT3,CLPB
Pathway	83110	Glioma	BioSystems: KEGG	0.001376	4.843	0.03783	0.3308	43	64	67.1875	AKT2,CCND1,CALM1,CALM2,CALM3,CAMK2B,CAMK2D,CAMK2G,CDK6,CDKN1A,CDKN2A,E2F3,EGFR,MTOR,GRB2,IGF1,IGF1R,KRAS,MDM2,NRAS,PDGFA,PDGFRA,PDGFRB,PIK3CA,PIK3CB,PIK3CD,PIK3R1,PLCG1,PRKCA,PRKCB,MAPK1,MAPK3,MAP2K1,PTEN,RAF1,RB1,SHC1,SHC4,SOS1,SOS2,PIK3R3,CALML4,AKT3
Pathway	137997	Signaling events mediated by HDAC Class I	BioSystems: Pathway Interaction Database	0.004744	16.7	0.09882	0.864	43	66	65.1515	CHD4,CREBBP,EP300,HDAC7,GATA2,HDAC2,MXD1,SMAD7,MAX,NFKB1,PPARG,PRKACA,GATAD2A,RANBP2,RBBP4,RBBP7,RELA,SIRT2,STAT3,SIN3B,SMG5,SIRT5,TFCP2,SIRT4,SIRT3,SIRT1,TNF,NR2C1,UBE2I,SUMO1,XPO1,YY1,SMURF1,GATAD2B,KAT2B,MBD2,BTRC,SIN3A,NCOR1,NCOR2,HDAC9,HDAC4,SAP18
Pathway	1457794	Signaling by MET	BioSystems: REACTOME	0.02485	87.48	0.3641	3.184	43	69	62.3188	ARF6,CBL,CRK,CRKL,EPS15,GAB1,GRB2,RAPGEF1,TNS4,HGF,ITGA2,ITGA3,KRAS,LAMA4,LAMC1,MET,RAB4B,NRAS,PIK3CA,PIK3R1,PTK2,PTPN2,PTPN11,PTPRJ,RAB4A,RAC1,RAP1A,RAP1B,SH3GL1,SH3GL2,SHC1,SOS1,SRC,STAT3,GGA3,STAM,RANBP10,USP8,LRIG1,RANBP9,STAM2,SH3KBP1,TNS3
Pathway	83093	Adipocytokine signaling pathway	BioSystems: KEGG	0.02485	87.48	0.3641	3.184	43	69	62.3188	ACACB,AKT2,CHUK,CPT1A,ACSL1,ACSL3,ACSL4,PRKAG2,MTOR,G6PC,ACSL5,IKBKB,IRS1,LEP,LEPR,NFKB1,PCK1,PPARA,PRKAA1,PRKAA2,PRKAB1,PRKAB2,PRKCQ,MAPK8,MAPK9,MAPK10,PTPN11,RELA,RXRA,SLC2A1,SLC2A4,STAT3,ACSBG1,ACSL6,TNF,TNFRSF1B,IRS4,IRS2,SOCS3,AKT3,CAMKK2,PPARGC1A,ADIPOR2
Pathway	82987	Inositol phosphate metabolism	BioSystems: KEGG	0.06664	234.6	0.8088	7.072	43	71	60.5634	IMPA1,INPP1,INPP4A,INPP5A,INPP5D,ITPKB,PIKFYVE,MTM1,OCRL,PIK3C2A,PIK3C2B,PIK3C2G,PIK3C3,PIK3CA,PIK3CB,PIK3CD,PI4KA,PI4KB,PIP4K2A,PLCB4,PLCD1,PLCG1,PTEN,IMPAD1,PI4K2B,PI4K2A,MTMR8,PLCH1,PLCB1,IPMK,PIP5K1A,PIP5K1B,PIP4K2B,SYNJ1,SYNJ2,MTMR3,MTMR2,MTMR6,MTMR4,INPP5J,PIP4K2C,ITPKC,IPPK
Pathway	154409	Gastric acid secretion	BioSystems: KEGG	0.3762	1000	3.253	28.44	43	75	57.3333	ADCY1,ADCY2,ADCY3,ADCY5,ADCY6,ADCY7,ADCY9,SLC26A7,ATP1A2,ATP1B1,ATP1B2,ATP4B,CA2,CALM1,CALM2,CALM3,CAMK2B,CAMK2D,CAMK2G,CHRM3,GNAI1,GNAI3,GNAQ,ITPR1,ITPR2,KCNJ1,KCNJ2,KCNJ10,KCNJ15,KCNK2,MYLK,KCNK10,PLCB4,PRKACA,PRKACB,PRKCA,PRKCB,SLC9A1,PLCB1,ATP1B4,MYLK3,CALML4,MYLK4
Pathway	137910	CXCR4-mediated signaling events	BioSystems: Pathway Interaction Database	0.5543	1000	4.537	39.67	43	76	56.5789	ARRB2,CD3E,CD3G,CRK,ITCH,PTK2B,FOXO1,MTOR,FYN,GNB1,GRK6,ITGA6,ITGA1,ITGA2,ITGA3,LIMK1,PAK1,PDPK1,GNG2,PIK3CA,PIK3CB,PIK3R1,PRKCZ,PTK2,PTPN11,PXN,RALB,RAP1B,CXCL12,PAG1,SRC,STAT1,STAT3,STAT5A,STAT5B,PLCB1,RICTOR,YES1,CXCR4,VPS4B,GNA13,VPS4A,UBQLN1
Pathway	138001	mTOR signaling pathway	BioSystems: Pathway Interaction Database	4.044e-05	0.1424	0.001977	0.01729	44	61	72.1311	RHOA,CCNE1,CDK2,EIF4A1,EIF4B,EIF4E,POLDIP3,MTOR,IKBKB,IRS1,CYCS,PDPK1,PLD1,PML,DDIT4,PRKCA,MAPK1,MAPK3,MAP2K1,PXN,RAC1,RAF1,RHEB,RPS6KA1,RPS6KB1,CLIP1,SGK1,FBXW11,TSC1,RICTOR,YY1,YWHAB,YWHAE,YWHAG,YWHAH,YWHAZ,BTRC,ATG13,RB1CC1,PDCD4,PPARGC1A,YWHAQ,EEF2K,DEPTOR
Pathway	137987	Regulation of Telomerase	BioSystems: Pathway Interaction Database	0.001441	5.072	0.03932	0.3438	44	66	66.6667	ABL1,ATM,CCND1,CDKN1B,EGFR,ESR1,MTOR,HDAC2,HNRNPC,IFNAR2,IFNG,IRF1,JUN,MXD1,SMAD3,MAX,MRE11,NCL,NFKB1,TERF2IP,MAPK1,MAPK3,RAD1,RAD9A,RBBP4,RBBP7,RPS6KB1,SP1,SP3,SIN3B,SMG5,TERF1,NR2F2,UBE3A,WRN,WT1,YWHAE,TNKS,POT1,SIN3A,PARP2,RAD50,SAP18,PTGES3
Pathway	814182	Prolactin signaling pathway	BioSystems: KEGG	0.004902	17.25	0.1015	0.8874	45	70	64.2857	AKT2,CCND1,CCND2,MAPK14,ESR1,ESR2,FOXO3,GRB2,GSK3B,IRF1,KRAS,NFKB1,NRAS,PIK3CA,PIK3CB,PIK3CD,PIK3R1,MAPK1,MAPK3,MAPK8,MAPK9,MAPK10,MAP2K1,PRLR,RAF1,RELA,SHC1,SHC4,SOS1,SOS2,SRC,STAT1,STAT3,STAT5A,STAT5B,SOCS4,PIK3R3,TNFSF11,SOCS1,SOCS2,SOCS3,SOCS6,SOCS5,AKT3,SOCS7
Pathway	1268744	SUMOylation of DNA damage response and repair proteins	BioSystems: REACTOME	0.2282	803.4	2.131	18.63	45	78	57.6923	SEH1L,PARP1,BMI1,BRCA1,CDKN2A,HDAC7,CBX2,NUP54,NUP98,PML,NSMCE4A,RAD21,RANBP2,RNF2,NDC1,SCMH1,SUMO3,SUMO2,SP100,SMC5,NUP210,NUP160,TDG,NSMCE3,NUP188,TPR,UBE2I,SUMO1,WRN,XRCC4,PCGF2,SMC1A,CBX4,PIAS1,PIAS2,SMC3,NUP58,POM121,NUP153,STAG1,POM121C,STAG2,NUP50,PHC3,NUP35
Pathway	1269871	Circadian Clock	BioSystems: REACTOME	0.002802	9.862	0.06314	0.5521	46	71	64.7887	ARNTL,CPT1A,CREB1,ATF2,CREBBP,CREM,CRY1,CSNK1D,CSNK1E,EP300,SIK1,NR3C1,HIF1A,CRTC2,MEF2C,MEF2D,NFIL3,NPAS2,SERPINE1,PPARA,MED1,PPP1CB,RORA,RXRA,NCOA6,TBL1X,SIRT1,NRIP1,BHLHE40,NCOA1,PER2,BTRC,NOCT,NR1D1,CLOCK,NCOR1,NAMPT,CARM1,NCOA2,RAI1,PPARGC1A,KLF15,BHLHE41,TBL1XR1,CHD9,CRTC3
Pathway	P00053	T cell activation	PantherDB	0.03832	134.9	0.5209	4.554	46	76	60.5263	AKT2,CALM2,CD3E,CD3G,CD28,CD80,CD86,CDC42,CHUK,HLA-DQA1,IKBKB,ITPR1,JUN,LCP2,MAP3K1,NCK1,NFATC1,NFATC2,NFATC3,NFATC4,NFKB1,NRAS,PAK1,PAK2,PIK3C3,PIK3CA,PIK3CB,PIK3CD,PIK3R1,PLCG1,PPP3CA,PPP3CB,PRKCQ,MAPK1,MAPK3,MAPK8,MAPK9,MAP2K1,RAC1,RAF1,SOS1,SOS2,VAV2,NCK2,PIK3R3,AKT3
Pathway	1269432	PI3K Cascade	BioSystems: REACTOME	0.2173	764.9	2.051	17.93	46	80	57.5	AKT2,EIF4B,EIF4E,FGF1,FGF2,FGF6,FGF7,FGF9,FGFR1,FGFR3,FGFR2,PRKAG2,MTOR,GAB1,CAB39,GRB2,IRS1,PDE3B,PDPK1,PIK3C3,PIK3CA,PIK3CB,PIK3R1,PPM1A,PRKAA1,PRKAA2,PRKAB1,PRKAB2,PTPN11,RHEB,RPS6KB1,STRADB,TSC1,YWHAB,FGF23,LAMTOR3,IRS2,FGF18,KL,RRAGD,STRADA,RRAGA,FRS2,EEF2K,PIK3R4,CAB39L
Pathway	1269211	MAP kinase activation in TLR cascade	BioSystems: REACTOME	5.326e-06	0.01875	0.0003472	0.003035	47	64	73.4375	ATF1,CHUK,CREB1,ATF2,MAPK14,DUSP3,DUSP6,DUSP7,IKBKB,IRAK2,JUN,MEF2A,MEF2C,NFKB1,PPP2CA,PPP2CB,PPP2R1A,PPP2R1B,PPP2R5D,MAPK1,MAPK3,MAPK7,MAPK8,MAPK9,MAPK10,MAP2K1,MAP2K3,MAP2K7,RPS6KA1,RPS6KA2,RPS6KA3,MAP2K4,TAB2,MAP3K7,FBXW11,TRAF6,UBE2N,UBE2V1,MAPKAPK3,RIPK2,BTRC,RPS6KA5,MAPKAPK2,NOD1,TAB1,TAB3,NOD2
Pathway	M295	Genes related to PIP3 signaling in cardiac myocytes	MSigDB C2 BIOCARTA (v6.0)	5.766e-05	0.203	0.002743	0.02398	47	67	70.1493	AKT2,CDC42,CDK2,CDKN1B,CDKN2A,CREB1,ERBB4,FOXO3,MTOR,GAB1,GRB2,GSK3A,GSK3B,IGF1,IGFBP1,IRS1,MET,PAK1,PAK2,PDPK1,PIK3CA,PIK3CD,PTEN,PTK2,RPS6KA1,RPS6KA2,RPS6KA3,RPS6KB1,SHC1,SLC2A4,SOS1,SOS2,TSC1,YWHAB,YWHAE,YWHAG,YWHAH,YWHAZ,PAK6,PAK5,IRS4,IRS2,CYTH3,CREB5,AKT3,PAK4,YWHAQ
Pathway	P00019	Endothelin signaling pathway	PantherDB	0.002844	10.01	0.06337	0.554	47	73	64.3836	ADCY1,ADCY2,ADCY3,ADCY5,ADCY6,ADCY7,ADCY9,AKT2,ECE1,EDN1,EDNRA,EDNRB,GNAL,GNAQ,ITPR1,ITPR2,FURIN,PIK3C2A,PIK3C2B,PIK3C3,PIK3CA,PIK3CB,PIK3CD,PIK3R1,PLCB4,PRKACA,PRKACB,PRKAR1A,PRKAR2A,PRKAR2B,PRKCA,PRKCB,PRKCD,PRKCE,PRKCI,PRKCQ,PRKCZ,PRKG1,MAPK1,MAPK3,MAP2K1,PTGS2,RAF1,PLCB1,SEC11A,PIK3R3,AKT3
Pathway	1457781	Oncogenic MAPK signaling	BioSystems: REACTOME	0.01418	49.9	0.2376	2.078	47	76	61.8421	ARRB2,CLCN6,FN1,ITGB3,KRAS,MAP3K11,NF1,NRAS,KSR2,PEBP1,MAPK1,MAPK3,MAP2K1,DAB2IP,ESRP1,RAF1,RAP1A,RAP1B,RASA1,AGGF1,RASA3,CNKSR2,TRAK1,AGK,SRC,MPRIP,TLN1,MACF1,VCL,VWF,YWHAB,ZC3HAV1,FXR1,BRAP,KIAA1549,AP3B1,IQGAP1,KSR1,PAPSS1,QKI,RASAL2,FAM131B,BCL2L11,AKAP9,ATG7,FAM114A2,KDM7A
Pathway	138014	Glucocorticoid receptor regulatory network	BioSystems: Pathway Interaction Database	0.2067	727.4	1.977	17.28	47	82	57.3171	CDKN1A,CREB1,CREBBP,MAPK14,EGR1,KMT5B,EP300,FKBP5,GATA3,NR3C1,GSK3B,HDAC2,NR4A1,IFNG,IL6,IL13,IRF1,JUN,MDM2,NFATC1,NFKB1,PBX1,POU2F1,PRKACA,PRKACB,MAPK1,MAPK3,MAPK8,MAPK9,MAPK10,RELA,SELE,SGK1,SMARCA4,SMARCC1,SMARCC2,SMARCD1,SUMO2,STAT1,STAT5A,STAT5B,TBP,YWHAH,NCOA1,CDK5R1,NCOA2,TBX21
Pathway	83116	Chronic myeloid leukemia	BioSystems: KEGG	0.0002523	0.8879	0.009249	0.08087	48	71	67.6056	ABL1,AKT2,CCND1,BCR,RUNX1,CBL,CDK6,CDKN1A,CDKN1B,CDKN2A,CHUK,CRK,CRKL,CTBP2,E2F3,MECOM,GRB2,HDAC2,IKBKB,KRAS,SMAD3,SMAD4,MDM2,NFKB1,NRAS,PIK3CA,PIK3CB,PIK3CD,PIK3R1,MAPK1,MAPK3,MAP2K1,PTPN11,RAF1,RB1,RELA,SHC1,SHC4,SOS1,SOS2,STAT5A,STAT5B,TGFB2,TGFBR1,TGFBR2,CBLC,PIK3R3,AKT3
Pathway	1427849	Protein-protein interactions at synapses	BioSystems: REACTOME	0.0008959	3.154	0.02719	0.2377	48	73	65.7534	DLG1,DLG2,DLG3,DLG4,EPB41,EPB41L1,EPB41L2,FLOT2,GRIA3,GRIA4,GRIN1,GRIN2A,GRIN2B,GRIN2D,GRM1,SHANK3,LRRTM3,NLGN3,PTPRD,PTPRF,LIN7C,NLGN4Y,NLGN1,SHANK2,EPB41L3,STX1A,STXBP1,SYT1,NLGN4X,NLGN2,BEGAIN,EPB41L5,CASK,SYT7,DLGAP2,DLGAP1,NRXN3,NRXN1,HOMER2,HOMER1,SIPA1L1,LRRTM2,RTN3,PDLIM5,SYT9,SYT10,LRRTM4,LIN7B
Pathway	83118	Small cell lung cancer	BioSystems: KEGG	0.1964	691.2	1.904	16.65	48	84	57.1429	AKT2,APAF1,XIAP,CCND1,BCL2,CCNE1,CDK2,CDK6,CDKN1B,CDKN2B,CHUK,CKS1B,COL4A1,COL4A3,COL4A4,COL4A6,E2F3,FN1,IKBKB,ITGA6,ITGA2,ITGA3,ITGAV,LAMA4,LAMC1,MAX,NFKB1,CYCS,PIK3CA,PIK3CB,PIK3CD,PIK3R1,PTEN,PTGS2,PTK2,RARB,RB1,RELA,RXRA,SKP2,TRAF3,TRAF5,TRAF6,PIK3R3,PIAS2,CCNE2,TRAF4,AKT3
Pathway	1270421	Cellular response to heat stress	BioSystems: REACTOME	1.16	1000	8.082	70.67	48	89	53.9326	SEH1L,ATM,BAG1,CAMK2B,CAMK2D,CAMK2G,CREBBP,EEF1A1,EP300,MTOR,GSK3B,HSPA1B,HSPA2,HSPA5,HSPA8,HSPA9,DNAJB1,NUP54,NUP98,MAPK1,MAPK3,RANBP2,HSPA4L,NDC1,ST13,HSPA13,NUP210,NUP160,SIRT1,NUP188,TPR,VCP,YWHAE,CCAR2,MAPKAPK2,BAG5,BAG4,BAG2,NUP58,POM121,NUP153,DNAJB6,POM121C,PTGES3,NUP50,HSPH1,HSPA12A,NUP35
Pathway	P00059	p53 pathway	PantherDB	0.008315	29.27	0.1539	1.345	49	79	62.0253	AKT2,APAF1,FAS,ATM,ADGRB1,CCNE1,CCNG1,CDK2,CDKN1A,CDKN2A,CREBBP,EP300,HMGB1,IGFBP3,MDM2,MDM4,SERPINE1,PDPK1,PIK3C2A,PIK3C2B,PIK3C2G,PIK3C3,PIK3CA,PIK3CB,PIK3CD,PIK3R1,PML,PPP2CA,PPP2CB,PTEN,SIAH1,SUMO3,SUMO2,SIRT1,THBS1,KAT6B,RPRM,UBE2G2,SUMO1,WRN,PPM1D,PIK3R3,TP63,KAT2B,SIN3A,AKT3,GADD45G,PERP,ZMAT3
Pathway	169352	Regulation of Wnt-mediated beta catenin signaling and target gene transcription	BioSystems: Pathway Interaction Database	0.008315	29.27	0.1539	1.345	49	79	62.0253	ADCY7,APC,CCND1,BCL9,CCND2,VCAN,CTNNB1,DVL3,EP300,HDAC2,ID2,INCENP,JUN,MITF,NEUROG1,PITX2,DKK1,SNAI2,SMARCA4,TNIK,TBL1X,TCF4,TCF7,TCF7L2,TLE1,TLE4,XPO1,YWHAB,YWHAE,YWHAG,YWHAH,YWHAZ,CTNNBIP1,SALL4,TRRAP,AXIN2,CHD8,CACNA1G,BTRC,KLF4,CBY1,NCOA2,HBP1,IGF2BP1,YWHAQ,SP5,MDFIC,TBL1XR1,KCNIP4
Pathway	137940	Signaling events mediated by VEGFR1 and VEGFR2	BioSystems: Pathway Interaction Database	1.272e-08	4.477e-05	2.356e-06	2.06e-05	50	63	79.3651	RHOA,ARNT,CALM1,CALM2,CALM3,CAV1,CDC42,CTNNB1,S1PR1,EPAS1,PTK2B,FLT1,FYN,GAB1,GRB2,GRB10,HIF1A,ITGAV,ITGB3,KDR,NCK1,NEDD4,PAK1,PDPK1,PIK3CA,PIK3R1,PLCG1,PRKACA,PRKCA,MAPK1,MAPK3,MAP2K3,PTPN11,PXN,RAC1,ROCK1,SHB,SHC1,SOS1,SRC,VCL,VEGFA,VEGFC,VHL,YES1,IQGAP1,NRP2,NRP1,SH2D2A,FRS2
Pathway	83107	Renal cell carcinoma	BioSystems: KEGG	1.017e-07	0.000358	1.279e-05	0.0001118	50	65	76.9231	AKT2,ARNT,CDC42,CREBBP,CRK,CRKL,EP300,EPAS1,ETS1,GAB1,GRB2,RAPGEF1,HGF,HIF1A,JUN,KRAS,MET,FLCN,NRAS,PAK1,PAK2,PIK3CA,PIK3CB,PIK3CD,PIK3R1,EGLN1,MAPK1,MAPK3,MAP2K1,PTPN11,RAC1,RAF1,RAP1A,RAP1B,SLC2A1,SOS1,SOS2,ELOC,TGFB2,VEGFA,VHL,PAK6,PAK5,CUL2,PIK3R3,RBX1,AKT3,PAK4,EGLN3,EGLN2
Pathway	1269523	Signaling by TGF-beta Receptor Complex	BioSystems: REACTOME	0.0009419	3.315	0.02834	0.2478	50	77	64.9351	PARP1,RHOA,CBL,CCNC,CCNT2,CDK8,CDKN2B,E2F4,E2F5,UCHL5,FKBP1A,TRIM33,JUNB,SMAD2,SMAD3,SMAD4,SMAD7,FURIN,SERPINE1,PPM1A,PPP1CB,PRKCZ,RNF111,SKI,SKIL,SP1,NEDD4L,ARHGEF18,TFDP2,TGFBR1,TGFBR2,TGIF1,ATP1B4,UBE2D1,UBE2D3,XPO1,PMEPA1,SMURF1,USP9X,CGN,CCNK,MTMR4,ZFYVE9,BAMBI,WWTR1,NCOR1,NCOR2,USP15,TGIF2,SMURF2
Pathway	1270073	PI Metabolism	BioSystems: REACTOME	0.002898	10.2	0.06376	0.5575	50	79	63.2911	ARF3,PLEKHA3,BMX,RAB14,GDE1,PLEKHA8,INPP4A,INPP5D,PIKFYVE,MTM1,OCRL,PIK3C2A,PIK3C2B,PIK3C2G,PIK3C3,PIK3CA,PIK3CB,PIK3CD,PIK3R1,PI4KA,PI4KB,PIP4K2A,PLEKHA5,PTEN,PTPN13,RAB4A,RAB5A,PI4K2B,PI4K2A,SACM1L,PITPNB,PIP5K1A,PIP5K1B,PIP4K2B,PIK3R3,SYNJ1,SYNJ2,MTMR3,MTMR2,MTMR6,MTMR4,TNFAIP8,PLEKHA1,PLEKHA2,INPP5J,PNPLA6,TNFAIP8L3,PIP4K2C,PIK3R4,GDPD5
Pathway	1269584	Opioid Signalling	BioSystems: REACTOME	0.05233	184.2	0.6627	5.794	50	85	58.8235	ADCY1,ADCY2,ADCY3,ADCY5,ADCY6,ADCY7,ADCY9,CALM1,CALM2,CALM3,CREB1,GNAI1,GNAI3,GNAL,GNAT1,GNB1,GNG3,GNG5,GNG7,ITPR1,ITPR2,OPRM1,PDE1C,PDE4A,PDE4B,PDE4D,PDE1B,PDYN,GNG2,PLCB4,PPP2CA,PPP2CB,PPP2R1A,PPP2R1B,PPP2R5D,PPP3CA,PPP3CB,PPP3R1,PRKACA,PRKACB,PRKAR1A,PRKAR2A,PRKAR2B,PRKCA,PRKCD,MAPK1,GNG12,PLCB1,GNB4,AHCYL1
Pathway	1270345	Transcriptional regulation of white adipocyte differentiation	BioSystems: REACTOME	0.1768	622.4	1.734	15.16	50	88	56.8182	KLF5,CCNC,CCND3,CDK8,CEBPD,CREBBP,EBF1,EGR2,EP300,FABP4,MED15,LEP,NFKB1,PCK1,PPARA,PPARG,MED1,MED9,RELA,RXRA,SLC2A4,NCOA6,CDK19,TBL1X,MED13L,NR2F2,TNF,WNT1,WNT10B,NCOA3,NCOA1,MED14,KLF4,MED21,MED23,MED17,MED26,MED20,NCOR1,NCOR2,THRAP3,MED13,MED6,CARM1,NCOA2,PPARGC1A,ZNF638,TBL1XR1,CHD9,MED28
Pathway	P00036	Interleukin signaling pathway	PantherDB	0.7343	1000	5.495	48.05	50	92	54.3478	AKT2,CDKN1A,CDKN1B,CHUK,ELK3,ELK4,FOXO3,MTOR,MKNK2,GSK3B,IKBKB,IL1A,IL2RB,IL4R,IL6,IL6ST,IL10,IL10RA,IL10RB,IL13,IL13RA1,IL15,IRS1,NRAS,PDPK1,PIK3CA,PIK3CB,MAPK1,MAPK3,MAPK6,MAPK7,RAF1,RASA1,RPS6KA1,RPS6KA2,RPS6KA3,SHC1,SOS1,SOS2,SRF,STAT1,STAT3,STAT4,STAT5A,STAT5B,MKNK1,IRS2,MAPKAPK2,AKT3,RPS6KA6
Pathway	377263	GABAergic synapse	BioSystems: KEGG	0.07618	268.2	0.8792	7.687	51	88	57.9545	ABAT,ADCY1,ADCY2,ADCY3,ADCY5,ADCY6,ADCY7,ADCY9,TRAK2,CACNA1C,GABBR1,GABRA1,GABRA2,GABRA4,GABRA5,GABRA6,GABRB2,GABRB3,GABRE,GABRG1,GABRR1,GAD1,GAD2,GLS,GLUL,GNAI1,GNAI3,GNB1,GNG3,GNG5,GNG7,NSF,GNG2,SLC38A2,PLCL1,PRKACA,PRKACB,PRKCA,PRKCB,SLC6A1,SRC,GNG12,GABARAPL1,SLC12A5,HAP1,GABBR2,GNB4,GPHN,GLS2,GABARAPL2,SLC38A1
Pathway	1269386	Signaling by FGFR	BioSystems: REACTOME	0.1138	400.6	1.256	10.98	51	89	57.3034	CBL,FGF1,FGF2,FGF6,FGF7,FGF9,FGFR1,FGFR3,FGFR2,GAB1,GRB2,HNRNPA1,HNRNPF,HNRNPH1,ANOS1,KRAS,SPRED2,HNRNPM,NCBP1,NRAS,PIK3CA,PIK3R1,PLCG1,POLR2A,POLR2D,PPP2CA,PPP2CB,PPP2R1A,MAPK1,MAPK3,ESRP1,PTBP1,PTPN11,SHC1,NCBP2,SOS1,SRC,TIA1,TIAL1,RBFOX2,FLRT3,FLRT2,FLRT1,FGF23,MKNK1,FGF18,KL,SPRY2,FRS2,SPRED1,ESRP2
Pathway	1269279	Fcgamma receptor (FCGR) dependent phagocytosis	BioSystems: REACTOME	0.9494	1000	6.919	60.5	51	95	53.6842	ABL1,ACTG1,CD3G,CDC42,CRK,NCKIPSD,FYN,PLPP5,GRB2,ITPR1,ITPR2,LIMK1,MYH9,MYO1C,MYO5A,MYO9B,MYO10,NCK1,PAK1,WIPF3,PIK3CA,PIK3CB,PIK3R1,PLCG1,PLD1,PRKCD,PRKCE,MAPK1,MAPK3,PTK2,RAC1,BRK1,SRC,CYFIP1,VAV2,WIPF1,YES1,WASF1,WASL,ABI1,ARPC5,ACTR3,ACTR2,ARPC2,ABI2,BAIAP2,AHCYL1,NCKAP1,WASF3,ELMO2,WIPF2
Pathway	P04393	Ras Pathway	PantherDB	6.329e-08	0.0002228	9.282e-06	8.116e-05	52	68	76.4706	RHOA,RHOB,CDC42,ATF2,MAPK14,ETS1,GRB2,GSK3A,GSK3B,JUN,KRAS,MAP3K1,MAP3K4,NRAS,PAK1,PAK2,PDPK1,PIK3C3,PIK3CA,PIK3CB,PIK3CD,PLD1,MAPK1,MAPK3,MAPK8,MAPK9,MAPK10,MAP2K1,MAP2K3,MAP2K7,RAC1,RAF1,RALA,RALB,RPS6KA1,RPS6KA2,RPS6KA3,MAP2K4,SHC1,EXOC2,SOS1,SOS2,SRF,STAT1,STAT3,RGL1,TIAM1,MAP3K7CL,MAPKAPK3,MAPKAPK2,AKT3,RPS6KA6
Pathway	83070	Adherens junction	BioSystems: KEGG	2.19e-06	0.00771	0.0001793	0.001568	52	72	72.2222	ACP1,ACTG1,ACTN1,RHOA,CDC42,CREBBP,CSNK2A1,CSNK2A2,CTNNA1,CTNNB1,CTNND1,EGFR,EP300,FGFR1,SSX2IP,FYN,NLK,IGF1R,INSR,LMO7,SMAD2,SMAD3,SMAD4,MET,AFDN,MAPK1,MAPK3,PTPRB,PTPRF,PTPRJ,PTPRM,NECTIN1,NECTIN2,RAC1,SNAI2,SNAI1,SRC,MAP3K7,TCF7,TCF7L2,TGFBR1,TGFBR2,TJP1,VCL,YES1,IQGAP1,WASF1,WASL,NECTIN3,BAIAP2,WASF3,NECTIN4
Pathway	137963	Regulation of nuclear SMAD2/3 signaling	BioSystems: Pathway Interaction Database	8.462e-05	0.2979	0.003723	0.03255	52	77	67.5325	ATF3,RUNX2,CBFB,CDK2,CDKN1A,CDKN2B,COL1A2,CREB1,ATF2,CREBBP,NKX2-5,DLX1,EP300,ESR1,FOXG1,FOXO1,FOXO3,MED15,GATA3,NR3C1,HDAC2,HSPA8,IL10,JUN,LAMC1,SMAD2,SMAD3,SMAD4,SMAD7,MAX,MEF2C,SERPINE1,RBBP4,RBBP7,SKI,SKIL,DCP1A,SP1,SIN3B,TCF3,TGIF1,VDR,NCOA1,KAT2B,SIN3A,NCOR1,SAP18,PIAS3,NCOA2,TGIF2,GSC,SNIP1
Pathway	1457806	RAB GEFs exchange GTP for GDP on RABs	BioSystems: REACTOME	0.1082	380.8	1.209	10.57	52	91	57.1429	AKT2,CHM,CHML,RAB9B,RAB14,RAB6B,RAB3IP,RAB8B,GDI2,RAB12,DENND6A,RIN2,RAB39A,RAB1A,RAB5A,RAB5B,RAB6A,RAB13,RAB27B,SBF1,TRAPPC2,TRAPPC8,MON1B,DENND4C,RAB3GAP1,RAB18,RAB21,DENND5A,TRAPPC10,RAB38,YWHAE,TRAPPC6B,RAB7A,RIC1,ALS2,DENND1A,MADD,RAB9A,RAB3GAP2,GAPVD1,RGP1,DENND4B,AKT3,DENND4A,RAB10,RAB35,TRAPPC11,DENND5B,TRAPPC13,DENND2C,DENND1B,SBF2
Pathway	137994	CDC42 signaling events	BioSystems: Pathway Interaction Database	8.01e-08	0.000282	1.128e-05	9.861e-05	53	70	75.7143	APC,ARHGDIA,CBL,CDC42,ATF2,MAPK14,CTNNA1,CTNNB1,DLG1,EPS8,MTOR,GSK3B,JUN,LIMK1,LIMK2,MAP3K1,MAP3K11,SEPT2,PAK1,PAK2,PAX6,PIK3CA,PIK3R1,PLD1,PRKCE,PRKCZ,MAPK1,MAPK3,MAPK8,MAPK9,MAP2K3,MAP2K7,RAC1,RAF1,RPS6KB1,MAP2K4,ENAH,SRC,EXOC7,TIAM1,VAV2,YES1,CDC42BPA,IQGAP1,ARHGEF7,WASL,ARPC5,ACTR3,ACTR2,ARPC2,TNK2,PAK4,BAIAP2
Pathway	1404798	EGFR tyrosine kinase inhibitor resistance	BioSystems: KEGG	8.925e-05	0.3142	0.003785	0.03309	53	79	67.0886	AKT2,BCL2,EGFR,EIF4E,ERBB3,FGF2,FGFR3,FGFR2,FOXO3,MTOR,GAB1,GRB2,GSK3B,HGF,NRG1,IGF1,IGF1R,IL6,JAK1,KDR,KRAS,MET,NF1,NRAS,PDGFA,PDGFRA,PDGFRB,PIK3CA,PIK3CB,PIK3CD,PIK3R1,PLCG1,PRKCA,PRKCB,MAPK1,MAPK3,MAP2K1,PTEN,RAF1,RPS6KB1,SHC1,SHC4,SOS1,SOS2,SRC,STAT3,PDGFC,VEGFA,PIK3R3,EIF4E2,AKT3,BCL2L11,PDGFD
Pathway	83072	Gap junction	BioSystems: KEGG	0.01237	43.55	0.2084	1.822	53	88	60.2273	ADCY1,ADCY2,ADCY3,ADCY5,ADCY6,ADCY7,ADCY9,ADRB1,CSNK1D,DRD1,DRD2,LPAR1,EGFR,GJA1,GNAI1,GNAI3,GNAQ,GRB2,GRM1,HTR2A,HTR2C,ITPR1,ITPR2,KRAS,NRAS,PDGFA,PDGFRA,PDGFRB,PLCB4,PRKACA,PRKACB,PRKCA,PRKCB,PRKG1,MAPK1,MAPK3,MAPK7,MAP2K1,MAP2K5,RAF1,TUBB,SOS1,SOS2,SRC,PLCB1,PDGFC,TJP1,TUBA4A,TUBB2A,TUBA1A,TUBB3,MAP3K2,PDGFD
Pathway	137930	Signaling events mediated by Hepatocyte Growth Factor Receptor (c-Met)	BioSystems: Pathway Interaction Database	9.944e-08	0.00035	1.279e-05	0.0001118	54	72	75	AKT2,APC,ARF6,RHOA,CBL,CDC42,CRK,CRKL,CTNNA1,CTNNB1,EGR1,EIF4E,EPS15,ETS1,MTOR,GAB1,GRB2,RAPGEF1,HGF,JUN,KPNB1,MAP3K1,MET,NCK1,PAK1,PAK2,PDPK1,PIK3CA,PIK3R1,RIN2,PLCG1,MAPK1,MAPK3,MAPK8,MAP2K1,PTPN11,PTPRJ,PXN,RAB5A,RAC1,RAF1,MAP2K4,SH3GL2,SNAI1,SOS1,SRC,NCK2,RANBP10,NUMB,WASL,RANBP9,PAK4,SH3KBP1,DEPTOR
Pathway	83091	GnRH signaling pathway	BioSystems: KEGG	0.029	102.1	0.4133	3.614	54	92	58.6957	ADCY1,ADCY2,ADCY3,ADCY5,ADCY6,ADCY7,ADCY9,CACNA1C,CALM1,CALM2,CALM3,CAMK2B,CAMK2D,CAMK2G,CDC42,MAPK14,HBEGF,EGFR,PTK2B,FSHB,GNAQ,GRB2,ITPR1,ITPR2,JUN,KRAS,MAP3K1,MAP3K3,MAP3K4,NRAS,PLCB4,PLD1,PRKACA,PRKACB,PRKCA,PRKCB,PRKCD,MAPK1,MAPK3,MAPK7,MAPK8,MAPK9,MAPK10,MAP2K1,MAP2K3,MAP2K7,RAF1,MAP2K4,SOS1,SOS2,SRC,PLCB1,CALML4,MAP3K2
Pathway	537443	Retrograde endocannabinoid signaling	BioSystems: KEGG	0.7764	1000	5.79	50.62	54	101	53.4653	ADCY1,ADCY2,ADCY3,ADCY5,ADCY6,ADCY7,ADCY9,SLC17A8,DAGLA,CACNA1C,CNR1,MAPK14,GABRA1,GABRA2,GABRA4,GABRA5,GABRA6,GABRB2,GABRB3,GABRE,GABRG1,GABRR1,GNAI1,GNAI3,GNAQ,GNB1,GNG3,GNG5,GNG7,GRIA2,GRIA3,GRIA4,GRM1,ITPR1,ITPR2,KCNJ3,GNG2,PLCB4,PRKACA,PRKACB,PRKCA,PRKCB,MAPK1,MAPK3,MAPK8,MAPK9,MAPK10,PTGS2,RIMS1,GNG12,PLCB1,SLC17A6,NAPEPLD,GNB4
Pathway	1144996	Glucagon signaling pathway	BioSystems: KEGG	1.415	1000	9.523	83.27	54	103	52.4272	ACACA,ACACB,ADCY2,AKT2,CALM1,CALM2,CALM3,CAMK2B,CAMK2D,CAMK2G,CPT1A,CREB1,ATF2,CREBBP,EP300,PRKAG2,FOXO1,G6PC,SIK1,GNAQ,CRTC2,ITPR1,ITPR2,LDHB,PCK1,PDE3B,PDHA1,PDHB,PGAM1,PHKA1,PLCB4,PPARA,PPP3CA,PPP3CB,PPP3R1,PRKAA1,PRKAA2,PRKAB1,PRKAB2,PRKACA,PRKACB,PYGB,PYGM,SLC2A1,SIK2,PLCB1,SIRT1,PPP4R3B,CREB3L1,CREB5,CALML4,AKT3,PPARGC1A,CREB3L2
Pathway	P00006	Apoptosis signaling pathway	PantherDB	0.5299	1000	4.389	38.37	55	102	53.9216	AKT2,APAF1,XIAP,FAS,FASLG,ATF1,ATF3,BCL2,BCL2L2,CASP7,CASP8,CHUK,ATF2,CREM,EIF2S1,HSPA1B,HSPA2,HSPA5,HSPA8,IGF2R,IKBKB,JUN,LTB,MAP3K5,NFKB1,CYCS,PIK3CA,PIK3CB,PIK3CD,PRKCA,PRKCB,PRKCD,PRKCE,PRKCQ,MAPK1,MAPK3,MAPK8,MAPK9,MAPK10,MAP2K3,MAP2K7,RELA,ATF6,TMBIM6,TNF,TNFRSF1B,MAP4K3,MADD,PRKRA,CRADD,AIFM1,BAG4,AKT3,BCL2L11,ATF7
Pathway	83111	Prostate cancer	BioSystems: KEGG	0.0003284	1.156	0.01168	0.1021	56	87	64.3678	AKT2,CCND1,BCL2,CCNE1,CDK2,CDKN1A,CDKN1B,CHUK,CREB1,CREBBP,CTNNB1,E2F3,EGFR,EP300,FGFR1,FGFR2,FOXO1,MTOR,GRB2,GSK3B,IGF1,IGF1R,IKBKB,KRAS,MDM2,NFKB1,NKX3-1,NRAS,PDGFA,PDGFRA,PDGFRB,PDPK1,PIK3CA,PIK3CB,PIK3CD,PIK3R1,MAPK1,MAPK3,MAP2K1,PTEN,RAF1,RB1,RELA,SOS1,SOS2,SRD5A2,PDGFC,TCF7,TCF7L2,PIK3R3,CREB3L1,CCNE2,CREB5,AKT3,PDGFD,CREB3L2
Pathway	1268879	PI3K/AKT Signaling in Cancer	BioSystems: REACTOME	0.001659	5.84	0.04391	0.3839	56	90	62.2222	AKT2,CD28,CD80,CD86,CDKN1A,CDKN1B,CHUK,CREB1,TRAT1,HBEGF,EGFR,ERBB3,ERBB4,EREG,FGF1,FGF2,FGF6,FGF7,FGF9,FGFR1,FGFR3,FGFR2,FOXO1,FOXO3,MTOR,FYN,GAB1,GRB2,GSK3A,GSK3B,HGF,NRG1,NR4A1,IRS1,KIT,MDM2,MET,KITLG,PDGFA,PDGFRA,PDGFRB,PDPK1,PIK3CA,PIK3CB,PIK3CD,PIK3R1,PTPN11,RICTOR,FGF23,PIK3R3,IRS2,FGF18,KL,AKT3,FRS2,ICOS
Pathway	1269229	TRAF6 mediated induction of NFkB and MAP kinases upon TLR7/8 or 9 activation	BioSystems: REACTOME	0.002745	9.661	0.06233	0.545	56	91	61.5385	APP,ATF1,PELI3,CHUK,CREB1,ATF2,MAPK14,DHX9,DUSP3,DUSP6,DUSP7,IRAK4,HMGB1,IKBKB,IRAK2,JUN,MEF2A,MEF2C,MAP3K1,NFKB1,PPP2CA,PPP2CB,PPP2R1A,PPP2R1B,PPP2R5D,MAPK1,MAPK3,MAPK7,MAPK8,MAPK9,MAPK10,MAP2K1,MAP2K3,MAP2K7,RELA,RPS6KA1,RPS6KA2,RPS6KA3,MAP2K4,TAB2,MAP3K7,FBXW11,TRAF6,UBE2N,UBE2V1,MAPKAPK3,PELI2,PELI1,RIPK2,BTRC,RPS6KA5,MAPKAPK2,NOD1,TAB1,TAB3,NOD2
Pathway	83064	TGF-beta signaling pathway	BioSystems: KEGG	1.554e-05	0.0547	0.0008506	0.007437	57	84	67.8571	ACVR1,ACVR1B,ACVR2A,ACVR2B,RHOA,BMP2,BMP6,BMPR1A,BMPR1B,BMPR2,CDKN2B,CREBBP,E2F4,E2F5,EP300,ID1,ID2,ID4,IFNG,INHBB,LTBP1,SMAD2,SMAD3,SMAD4,SMAD5,SMAD6,SMAD7,SMAD9,PITX2,PPP2CA,PPP2CB,PPP2R1A,PPP2R1B,MAPK1,MAPK3,ROCK1,RPS6KB1,SP1,TGFB2,LEFTY2,TGFBR1,TGFBR2,TGIF1,THBS1,TNF,SMURF1,CHRD,NOG,ZFYVE9,BAMBI,ZFYVE16,RBX1,FST,TGIF2,GDF6,SMURF2,ACVR1C
Pathway	1269226	Toll Like Receptor 5 (TLR5) Cascade	BioSystems: REACTOME	1.554e-05	0.0547	0.0008506	0.007437	57	84	67.8571	APP,ATF1,PELI3,CHUK,CREB1,ATF2,MAPK14,DHX9,DUSP3,DUSP6,DUSP7,IRAK4,HMGB1,IKBKB,IRAK2,JUN,MEF2A,MEF2C,MAP3K1,NFKB1,PPP2CA,PPP2CB,PPP2R1A,PPP2R1B,PPP2R5D,MAPK1,MAPK3,MAPK7,MAPK8,MAPK9,MAPK10,MAP2K1,MAP2K3,MAP2K7,RELA,RPS6KA1,RPS6KA2,RPS6KA3,MAP2K4,TAB2,MAP3K7,FBXW11,TLR5,TRAF6,UBE2N,UBE2V1,MAPKAPK3,PELI2,PELI1,RIPK2,BTRC,RPS6KA5,MAPKAPK2,NOD1,TAB1,TAB3,NOD2
Pathway	1269207	MyD88 cascade initiated on plasma membrane	BioSystems: REACTOME	1.554e-05	0.0547	0.0008506	0.007437	57	84	67.8571	APP,ATF1,PELI3,CHUK,CREB1,ATF2,MAPK14,DHX9,DUSP3,DUSP6,DUSP7,IRAK4,HMGB1,IKBKB,IRAK2,JUN,MEF2A,MEF2C,MAP3K1,NFKB1,PPP2CA,PPP2CB,PPP2R1A,PPP2R1B,PPP2R5D,MAPK1,MAPK3,MAPK7,MAPK8,MAPK9,MAPK10,MAP2K1,MAP2K3,MAP2K7,RELA,RPS6KA1,RPS6KA2,RPS6KA3,MAP2K4,TAB2,MAP3K7,FBXW11,TLR5,TRAF6,UBE2N,UBE2V1,MAPKAPK3,PELI2,PELI1,RIPK2,BTRC,RPS6KA5,MAPKAPK2,NOD1,TAB1,TAB3,NOD2
Pathway	1269206	Toll Like Receptor 10 (TLR10) Cascade	BioSystems: REACTOME	1.554e-05	0.0547	0.0008506	0.007437	57	84	67.8571	APP,ATF1,PELI3,CHUK,CREB1,ATF2,MAPK14,DHX9,DUSP3,DUSP6,DUSP7,IRAK4,HMGB1,IKBKB,IRAK2,JUN,MEF2A,MEF2C,MAP3K1,NFKB1,PPP2CA,PPP2CB,PPP2R1A,PPP2R1B,PPP2R5D,MAPK1,MAPK3,MAPK7,MAPK8,MAPK9,MAPK10,MAP2K1,MAP2K3,MAP2K7,RELA,RPS6KA1,RPS6KA2,RPS6KA3,MAP2K4,TAB2,MAP3K7,FBXW11,TLR5,TRAF6,UBE2N,UBE2V1,MAPKAPK3,PELI2,PELI1,RIPK2,BTRC,RPS6KA5,MAPKAPK2,NOD1,TAB1,TAB3,NOD2
Pathway	M13863	MAPKinase Signaling Pathway	MSigDB C2 BIOCARTA (v6.0)	0.0001041	0.3665	0.004336	0.03791	57	87	65.5172	CHUK,CREB1,ATF2,MAPK14,MKNK2,GRB2,IKBKB,JUN,MAX,MEF2A,MEF2C,MEF2D,MAP3K1,MAP3K3,MAP3K4,MAP3K5,MAP3K9,MAP3K11,NFKB1,PAK1,PAK2,MAPK1,MAPK3,MAPK6,MAPK7,MAPK8,MAPK9,MAPK10,MAP2K1,MAP2K3,MAP2K5,MAP2K7,RAC1,RAF1,RELA,RPS6KA1,RPS6KA2,RPS6KA3,RPS6KB1,MAP2K4,SHC1,SP1,STAT1,MAP3K7,TGFB2,TGFBR1,MAP3K12,MAPKAPK3,MAP4K3,MKNK1,MAP3K14,RPS6KA5,MAPKAPK2,MAP4K4,RAPGEF2,MAP3K2,MAP4K5
Pathway	P00052	TGF-beta signaling pathway	PantherDB	0.0009807	3.452	0.02887	0.2524	57	91	62.6374	ACVR1,ACVR1B,ACVR2A,ACVR2B,BMP1,BMP2,BMP3,BMP6,BMPR1A,BMPR1B,BMPR2,ATF2,CREBBP,MAPK14,EP300,FKBP1A,FKBP1B,MSTN,INHBB,JUN,JUNB,SMAD2,SMAD3,SMAD4,SMAD5,SMAD6,SMAD7,SMAD9,NRAS,MAPK1,MAPK3,MAPK8,MAPK9,MAPK10,SKI,SKIL,TGFB2,LEFTY2,TGFBR1,TGFBR2,TLL1,TLL2,MAP3K7CL,SMURF1,FOSL1,ZFYVE9,BAMBI,GDF3,ZFYVE16,GDF11,CITED2,TAB1,CERS1,SNIP1,GDF6,SMURF2,ACVR1C
Pathway	193328	mRNA surveillance pathway	BioSystems: KEGG	0.0009807	3.452	0.02887	0.2524	57	91	62.6374	CSTF1,CSTF3,ETF1,PYM1,PCF11,GSPT1,MAGOH,NCBP1,PELO,CPSF2,PNN,PPP1CB,PPP2CA,PPP2CB,PPP2R1A,PPP2R1B,PPP2R2A,PPP2R2B,PPP2R2C,PPP2R5A,PPP2R5C,PPP2R5D,PPP2R5E,MAGOHB,WDR33,CASC3,NCBP2,SMG1,NXT2,SMG5,PABPC1L2B,GSPT2,PAPOLB,PABPN1,RNMT,RNGTT,PABPC4,UPF2,SMG7,RBM8A,DAZAP1,SRRM1,SAP18,NXF1,HBS1L,CPSF4,PAPOLA,RNPS1,NUDT21,CPSF6,SSU72,PABPC1L2A,CPSF7,WDR82,PABPC1L,PAPOLG,UPF3B
Pathway	1269227	Toll Like Receptor 7/8 (TLR7/8) Cascade	BioSystems: REACTOME	0.002695	9.485	0.06159	0.5385	57	93	61.2903	APP,ATF1,PELI3,CHUK,CREB1,ATF2,MAPK14,DHX9,DUSP3,DUSP6,DUSP7,IRAK4,HMGB1,IKBKB,IRAK2,JUN,MEF2A,MEF2C,MAP3K1,NFKB1,PPP2CA,PPP2CB,PPP2R1A,PPP2R1B,PPP2R5D,MAPK1,MAPK3,MAPK7,MAPK8,MAPK9,MAPK10,MAP2K1,MAP2K3,MAP2K7,RELA,RPS6KA1,RPS6KA2,RPS6KA3,MAP2K4,DHX36,TAB2,MAP3K7,FBXW11,TRAF6,UBE2N,UBE2V1,MAPKAPK3,PELI2,PELI1,RIPK2,BTRC,RPS6KA5,MAPKAPK2,NOD1,TAB1,TAB3,NOD2
Pathway	1269228	MyD88 dependent cascade initiated on endosome	BioSystems: REACTOME	0.002695	9.485	0.06159	0.5385	57	93	61.2903	APP,ATF1,PELI3,CHUK,CREB1,ATF2,MAPK14,DHX9,DUSP3,DUSP6,DUSP7,IRAK4,HMGB1,IKBKB,IRAK2,JUN,MEF2A,MEF2C,MAP3K1,NFKB1,PPP2CA,PPP2CB,PPP2R1A,PPP2R1B,PPP2R5D,MAPK1,MAPK3,MAPK7,MAPK8,MAPK9,MAPK10,MAP2K1,MAP2K3,MAP2K7,RELA,RPS6KA1,RPS6KA2,RPS6KA3,MAP2K4,DHX36,TAB2,MAP3K7,FBXW11,TRAF6,UBE2N,UBE2V1,MAPKAPK3,PELI2,PELI1,RIPK2,BTRC,RPS6KA5,MAPKAPK2,NOD1,TAB1,TAB3,NOD2
Pathway	1319989	Longevity regulating pathway	BioSystems: KEGG	0.0001069	0.3761	0.004336	0.03791	58	89	65.1685	ADCY1,ADCY2,ADCY3,ADCY5,ADCY6,ADCY7,ADCY9,AKT2,CREB1,ATF2,SESN2,EIF4E,PRKAG2,FOXO1,FOXO3,MTOR,IGF1,IGF1R,INSR,IRS1,KRAS,NFKB1,NRAS,PIK3CA,PIK3CB,PIK3CD,PIK3R1,PPARG,PRKAA1,PRKAA2,PRKAB1,PRKAB2,PRKACA,PRKACB,RELA,RHEB,RPS6KB1,SOD2,SIRT1,TSC1,IRS4,PIK3R3,IRS2,CREB3L1,KL,EIF4E2,ATG5,CREB5,APPL1,ATG13,RB1CC1,AKT3,CAMKK2,SESN1,PPARGC1A,SESN3,ADIPOR2,CREB3L2
Pathway	1269238	Toll Like Receptor 2 (TLR2) Cascade	BioSystems: REACTOME	0.00264	9.292	0.06113	0.5345	58	95	61.0526	APP,ATF1,PELI3,CHUK,CREB1,ATF2,MAPK14,DHX9,DUSP3,DUSP6,DUSP7,IRAK4,HMGB1,IKBKB,IRAK2,JUN,MEF2A,MEF2C,MAP3K1,NFKB1,PPP2CA,PPP2CB,PPP2R1A,PPP2R1B,PPP2R5D,MAPK1,MAPK3,MAPK7,MAPK8,MAPK9,MAPK10,MAP2K1,MAP2K3,MAP2K7,RELA,RPS6KA1,RPS6KA2,RPS6KA3,MAP2K4,TAB2,MAP3K7,FBXW11,TLR1,TRAF6,UBE2N,UBE2V1,MAPKAPK3,PELI2,PELI1,SOCS1,RIPK2,BTRC,RPS6KA5,MAPKAPK2,NOD1,TAB1,TAB3,NOD2
Pathway	1269240	Toll Like Receptor TLR6:TLR2 Cascade	BioSystems: REACTOME	0.00264	9.292	0.06113	0.5345	58	95	61.0526	APP,ATF1,PELI3,CHUK,CREB1,ATF2,MAPK14,DHX9,DUSP3,DUSP6,DUSP7,IRAK4,HMGB1,IKBKB,IRAK2,JUN,MEF2A,MEF2C,MAP3K1,NFKB1,PPP2CA,PPP2CB,PPP2R1A,PPP2R1B,PPP2R5D,MAPK1,MAPK3,MAPK7,MAPK8,MAPK9,MAPK10,MAP2K1,MAP2K3,MAP2K7,RELA,RPS6KA1,RPS6KA2,RPS6KA3,MAP2K4,TAB2,MAP3K7,FBXW11,TLR1,TRAF6,UBE2N,UBE2V1,MAPKAPK3,PELI2,PELI1,SOCS1,RIPK2,BTRC,RPS6KA5,MAPKAPK2,NOD1,TAB1,TAB3,NOD2
Pathway	1269239	Toll Like Receptor TLR1:TLR2 Cascade	BioSystems: REACTOME	0.00264	9.292	0.06113	0.5345	58	95	61.0526	APP,ATF1,PELI3,CHUK,CREB1,ATF2,MAPK14,DHX9,DUSP3,DUSP6,DUSP7,IRAK4,HMGB1,IKBKB,IRAK2,JUN,MEF2A,MEF2C,MAP3K1,NFKB1,PPP2CA,PPP2CB,PPP2R1A,PPP2R1B,PPP2R5D,MAPK1,MAPK3,MAPK7,MAPK8,MAPK9,MAPK10,MAP2K1,MAP2K3,MAP2K7,RELA,RPS6KA1,RPS6KA2,RPS6KA3,MAP2K4,TAB2,MAP3K7,FBXW11,TLR1,TRAF6,UBE2N,UBE2V1,MAPKAPK3,PELI2,PELI1,SOCS1,RIPK2,BTRC,RPS6KA5,MAPKAPK2,NOD1,TAB1,TAB3,NOD2
Pathway	1269237	MyD88:Mal cascade initiated on plasma membrane	BioSystems: REACTOME	0.00264	9.292	0.06113	0.5345	58	95	61.0526	APP,ATF1,PELI3,CHUK,CREB1,ATF2,MAPK14,DHX9,DUSP3,DUSP6,DUSP7,IRAK4,HMGB1,IKBKB,IRAK2,JUN,MEF2A,MEF2C,MAP3K1,NFKB1,PPP2CA,PPP2CB,PPP2R1A,PPP2R1B,PPP2R5D,MAPK1,MAPK3,MAPK7,MAPK8,MAPK9,MAPK10,MAP2K1,MAP2K3,MAP2K7,RELA,RPS6KA1,RPS6KA2,RPS6KA3,MAP2K4,TAB2,MAP3K7,FBXW11,TLR1,TRAF6,UBE2N,UBE2V1,MAPKAPK3,PELI2,PELI1,SOCS1,RIPK2,BTRC,RPS6KA5,MAPKAPK2,NOD1,TAB1,TAB3,NOD2
Pathway	1059539	Choline metabolism in cancer	BioSystems: KEGG	0.01609	56.64	0.2587	2.262	58	99	58.5859	AKT2,CHKA,DGKA,DGKB,DGKG,EGFR,MTOR,GRB2,HIF1A,JUN,KRAS,NRAS,PDGFA,PDGFRA,PDGFRB,PDPK1,PIK3CA,PIK3CB,PIK3CD,PIK3R1,PLCG1,PLD1,PRKCA,PRKCB,MAPK1,MAPK3,MAPK8,MAPK9,MAPK10,MAP2K1,RAC1,RAF1,RHEB,RPS6KB1,SLC22A3,SOS1,SOS2,SP1,PDGFC,SLC44A1,GPCPD1,TSC1,CHPT1,SLC44A5,PIP5K1A,PIP5K1B,PIK3R3,DGKE,PLPP1,PLPP3,WASF1,WASL,PCYT1B,AKT3,LYPLA1,WASF3,SLC5A7,PDGFD
Pathway	1427859	Cargo recognition for clathrin-mediated endocytosis	BioSystems: REACTOME	0.01609	56.64	0.2587	2.262	58	99	58.5859	ADRB2,GRK3,AP2A1,AP2B1,ARRB2,FCHO2,CBL,CD3G,SCARB2,CHRM2,AP2M1,CLTC,ITSN2,DAB2,COPS7A,EGFR,EPS15,SGIP1,GRB2,AGFG1,IGF2R,STON2,LDLR,LRP2,M6PR,ITSN1,SH3GL1,SH3GL2,AAK1,EPN2,NECAP2,SYT11,VAMP2,VAMP7,SYT1,TFRC,WNT5A,STAM,SYT8,PICALM,FZD4,VAMP8,VAMP4,REPS2,COPS2,VAMP3,NECAP1,SNAP91,STAM2,TGOLN2,COPS8,TOR1B,SYT9,EPN1,UBQLN2,UBQLN1,SH3KBP1,COPS7B
Pathway	1268743	SUMO E3 ligases SUMOylate target proteins	BioSystems: REACTOME	0.1131	398.1	1.252	10.95	58	104	55.7692	SEH1L,PARP1,BIRC5,BMI1,BRCA1,CDKN2A,HDAC7,CBX2,HNRNPC,HNRNPK,INCENP,MDM2,NUP54,MITF,NUP98,PML,NSMCE4A,RAD21,RANBP2,RNF2,NDC1,SCMH1,SUMO3,SUMO2,SP3,SP100,SMC5,NUP210,NUP160,TDG,NSMCE3,TFAP2A,TFAP2B,TFAP2C,NUP188,TOP1,TOP2A,TPR,UBE2I,SUMO1,WRN,XRCC4,PCGF2,SMC1A,CBX4,PIAS1,PIAS2,SMC3,NUP58,POM121,NUP153,STAG1,PIAS3,POM121C,STAG2,NUP50,PHC3,NUP35
Pathway	1269908	Transport of inorganic cations/anions and amino acids/oligopeptides	BioSystems: REACTOME	0.3156	1000	2.791	24.41	58	107	54.2056	SLC26A9,SLC26A7,SLC17A8,CALM1,CALM2,CALM3,SLC26A2,SLC16A10,SLC26A4,SLC38A2,SLC38A4,SLC6A15,SLC1A1,SLC1A2,SLC1A3,SLC1A5,SLC1A7,SLC6A6,SLC6A12,SLC7A1,SLC7A2,SLC8A2,SLC8A1,SLC8A3,SLC9A1,SLC9A2,SLC12A1,SLC12A2,SLC12A4,SLC15A2,SLC15A4,SLC20A1,SLC20A2,SRI,SLC9A8,AHCYL2,SLC7A11,SLC17A6,SLC4A10,SLC7A5,SLC24A3,SLC12A5,SLC24A4,SLC43A1,SLC4A4,SLC7A6,SLC24A1,SLC24A2,SLC4A7,SLC4A8,SLC36A1,SLC12A6,SLC9A6,SLC12…
Pathway	1383041	Golgi-to-ER retrograde transport	BioSystems: REACTOME	1.069	1000	7.558	66.08	58	111	52.2523	ARCN1,ARF3,ARF4,KIF1A,BICD1,COPA,DYNC1I1,DYNC1LI2,TMED7,DYNC1LI1,DCTN4,RAB6B,ARFGAP2,GALNT1,GALNT2,DCTN5,KIF2A,KIF3C,KIF5A,KIF5B,KLC1,STX18,NSF,PAFAH1B1,PAFAH1B2,TMED9,RAB1A,RAB6A,COPZ1,KIF21A,KIF16B,RAB3GAP1,RAB18,KIF21B,KIF1B,SURF4,BICD2,KIF13B,AGPAT3,KLC4,NAPG,ZW10,KIF3B,RAB3GAP2,KIF23,SEC22B,KIF20B,DYNLL2,DCTN6,KIF1C,KDELR1,TMED2,TMED10,KIF3A,DCTN3,RACGAP1,NAPB,KLC2
Pathway	83049	ErbB signaling pathway	BioSystems: KEGG	4.569e-06	0.01608	0.0003129	0.002736	59	86	68.6047	ABL1,ABL2,AKT2,CAMK2B,CAMK2D,CAMK2G,CBL,CDKN1A,CDKN1B,CRK,CRKL,HBEGF,EGFR,ERBB3,ERBB4,EREG,MTOR,GAB1,GRB2,GSK3B,NRG1,JUN,KRAS,NCK1,NRAS,PAK1,PAK2,PIK3CA,PIK3CB,PIK3CD,PIK3R1,PLCG1,PRKCA,PRKCB,MAPK1,MAPK3,MAPK8,MAPK9,MAPK10,MAP2K1,MAP2K7,PTK2,RAF1,RPS6KB1,MAP2K4,SHC1,SHC4,SOS1,SOS2,SRC,STAT5A,STAT5B,CBLC,PAK6,PAK5,NCK2,PIK3R3,AKT3,PAK4
Pathway	1383020	PI5P, PP2A and IER3 Regulate PI3K/AKT Signaling	BioSystems: REACTOME	9.016e-06	0.03174	0.0005568	0.004868	59	87	67.8161	CD28,CD80,CD86,TRAT1,HBEGF,EGFR,ERBB3,ERBB4,EREG,FGF1,FGF2,FGF6,FGF7,FGF9,FGFR1,FGFR3,FGFR2,FYN,GAB1,GRB2,HGF,NRG1,INSR,IRS1,KIT,MET,KITLG,PDGFA,PDGFRA,PDGFRB,PIK3CA,PIK3CB,PIK3CD,PIK3R1,PIP4K2A,PPP2CA,PPP2CB,PPP2R1A,PPP2R1B,PPP2R5A,PPP2R5C,PPP2R5D,PPP2R5E,MAPK1,MAPK3,PTPN11,SRC,FGF23,PIP5K1A,PIP5K1B,PIP4K2B,PIK3R3,IRS2,FGF18,IER3,KL,FRS2,ICOS,PIP4K2C
Pathway	1269219	Toll Like Receptor 3 (TLR3) Cascade	BioSystems: REACTOME	0.006495	22.86	0.1263	1.104	59	99	59.596	APP,ATF1,CASP8,CHUK,CREB1,ATF2,MAPK14,DHX9,DUSP3,DUSP6,DUSP7,HMGB1,IKBKB,IRAK2,JUN,MEF2A,MEF2C,NFKB1,PPP2CA,PPP2CB,PPP2R1A,PPP2R1B,PPP2R5D,MAPK1,MAPK3,MAPK7,MAPK8,MAPK9,MAPK10,MAP2K1,MAP2K3,MAP2K7,PTPN11,RELA,RPS6KA1,RPS6KA2,RPS6KA3,MAP2K4,SARM1,TAB2,MAP3K7,FBXW11,TRAF3,TRAF6,UBE2D1,UBE2D2,UBE2D3,UBE2N,UBE2V1,MAPKAPK3,RIPK2,BTRC,RPS6KA5,MAPKAPK2,NOD1,TAB1,TAB3,TBK1,NOD2
Pathway	1269220	MyD88-independent TLR3/TLR4 cascade	BioSystems: REACTOME	0.006495	22.86	0.1263	1.104	59	99	59.596	APP,ATF1,CASP8,CHUK,CREB1,ATF2,MAPK14,DHX9,DUSP3,DUSP6,DUSP7,HMGB1,IKBKB,IRAK2,JUN,MEF2A,MEF2C,NFKB1,PPP2CA,PPP2CB,PPP2R1A,PPP2R1B,PPP2R5D,MAPK1,MAPK3,MAPK7,MAPK8,MAPK9,MAPK10,MAP2K1,MAP2K3,MAP2K7,PTPN11,RELA,RPS6KA1,RPS6KA2,RPS6KA3,MAP2K4,SARM1,TAB2,MAP3K7,FBXW11,TRAF3,TRAF6,UBE2D1,UBE2D2,UBE2D3,UBE2N,UBE2V1,MAPKAPK3,RIPK2,BTRC,RPS6KA5,MAPKAPK2,NOD1,TAB1,TAB3,TBK1,NOD2
Pathway	1269221	TRIF-mediated TLR3/TLR4 signaling	BioSystems: REACTOME	0.006495	22.86	0.1263	1.104	59	99	59.596	APP,ATF1,CASP8,CHUK,CREB1,ATF2,MAPK14,DHX9,DUSP3,DUSP6,DUSP7,HMGB1,IKBKB,IRAK2,JUN,MEF2A,MEF2C,NFKB1,PPP2CA,PPP2CB,PPP2R1A,PPP2R1B,PPP2R5D,MAPK1,MAPK3,MAPK7,MAPK8,MAPK9,MAPK10,MAP2K1,MAP2K3,MAP2K7,PTPN11,RELA,RPS6KA1,RPS6KA2,RPS6KA3,MAP2K4,SARM1,TAB2,MAP3K7,FBXW11,TRAF3,TRAF6,UBE2D1,UBE2D2,UBE2D3,UBE2N,UBE2V1,MAPKAPK3,RIPK2,BTRC,RPS6KA5,MAPKAPK2,NOD1,TAB1,TAB3,TBK1,NOD2
Pathway	695200	HIF-1 signaling pathway	BioSystems: KEGG	0.01543	54.3	0.2538	2.219	59	101	58.4158	AKT2,ANGPT1,ARNT,BCL2,CAMK2B,CAMK2D,CAMK2G,CDKN1A,CDKN1B,CREBBP,EDN1,EGFR,EIF4E,EP300,FLT1,MTOR,MKNK2,HIF1A,HK2,IFNG,IGF1,IGF1R,IL6,INSR,NFKB1,SERPINE1,PDHA1,PDHB,PDK1,PFKFB3,PGK1,PIK3CA,PIK3CB,PIK3CD,PIK3R1,PLCG1,EGLN1,PRKCA,PRKCB,MAPK1,MAPK3,MAP2K1,RELA,RPS6KB1,SLC2A1,STAT3,ELOC,TEK,TFRC,VEGFA,VHL,CUL2,PIK3R3,MKNK1,EIF4E2,RBX1,AKT3,EGLN3,EGLN2
Pathway	1270101	Integration of energy metabolism	BioSystems: REACTOME	0.5539	1000	4.537	39.67	59	111	53.1532	ACACA,ACACB,ADCY1,ADCY2,ADCY3,ADCY5,ADCY6,ADCY7,ADCY9,ADRA2A,SLC25A6,ARL2,CACNA1C,CACNA1E,CACNB2,CHRM3,FASN,PRKAG2,GLP1R,GNAI1,GNAQ,GNB1,GNG3,GNG5,GNG7,ITPR1,ITPR2,KCNC2,KCNJ11,MARCKS,GNG2,PPP2CA,PPP2CB,PPP2R1A,PPP2R1B,PPP2R5D,PRKAA2,PRKAB2,PRKACA,PRKACB,PRKAR1A,PRKAR2A,PRKAR2B,PRKCA,RAP1A,SLC2A1,SNAP25,STX1A,STXBP1,GNG12,VAMP2,PLCB1,MLX,ARL2BP,IQGAP1,GNB4,AHCYL1,RAPGEF4,ADIPOR2
Pathway	M3270	Integrin Signaling Pathway	MSigDB C2 BIOCARTA (v6.0)	5.209e-08	0.0001834	8.259e-06	7.222e-05	60	82	73.1707	ABL1,ACTN1,AKT2,CAV1,CDC42,CDKN2A,CRK,CSE1L,ASAP1,TLN2,EPHB2,FYN,GRB2,ARHGAP35,ITGA6,ITGA1,ITGA2,ITGA3,ITGA4,ITGA5,ITGA9,MAP3K11,MYLK,PAK1,PAK2,TERF2IP,PIK3CA,PIK3CB,PLCG1,MAPK1,MAPK8,MAPK9,MAPK10,MAP2K7,PTEN,PTK2,RAF1,RALA,RHO,ROCK1,MAP2K4,ITGA11,MRAS,SHC1,SOS1,SOS2,ARHGAP26,SRC,TLN1,PAK6,ZYX,PAK5,ITGA10,ARHGEF7,ROCK2,AKT3,ACTR3,ACTR2,TNK2,PAK4
Pathway	M5493	Genes related to Wnt-mediated signal transduction	MSigDB C2 BIOCARTA (v6.0)	9.562e-06	0.03366	0.0005803	0.005074	60	89	67.4157	APC,CCND1,BCL9,CCND2,CCND3,CSNK1A1,CSNK1D,CSNK2A1,CTBP2,CTNNB1,DVL1,EP300,WNT16,FRZB,FSHB,NLK,GSK3A,GSK3B,HPRT1,NKD1,DIXDC1,JUN,LRP6,CSNK1G1,WNT4,PITX2,PPP2CA,PPP2R1A,DKK1,DAAM1,FBXW11,TCF7,TLE1,WNT1,WNT2,WNT3,WNT5A,WNT7A,WNT7B,WNT8A,WNT2B,CTNNBIP1,FZD5,WNT3A,FZD3,FOSL1,FZD1,FZD4,FZD6,FZD7,FZD8,FOXN1,BTRC,RHOU,FBXW2,SENP2,WIF1,WNT10A,SOX17,WNT5B
Pathway	799177	Estrogen signaling pathway	BioSystems: KEGG	0.00156	5.491	0.04191	0.3665	60	98	61.2245	ADCY1,ADCY2,ADCY3,ADCY5,ADCY6,ADCY7,ADCY9,AKT2,CALM1,CALM2,CALM3,CREB1,ATF2,HBEGF,EGFR,ESR1,ESR2,FKBP5,GABBR1,GNAI1,GNAI3,GNAQ,GRB2,GRM1,HSPA1B,HSPA2,HSPA8,ITPR1,ITPR2,JUN,KCNJ3,KRAS,NRAS,OPRM1,PIK3CA,PIK3CB,PIK3CD,PIK3R1,PLCB4,PRKACA,PRKACB,PRKCD,MAPK1,MAPK3,MAP2K1,RAF1,SHC1,SHC4,SOS1,SOS2,SP1,SRC,PLCB1,PIK3R3,CREB3L1,GABBR2,CREB5,CALML4,AKT3,CREB3L2
Pathway	1269233	Toll Like Receptor 9 (TLR9) Cascade	BioSystems: REACTOME	0.0003361	1.183	0.01172	0.1024	61	97	62.8866	APP,ATF1,PELI3,CHUK,CREB1,ATF2,MAPK14,DHX9,DUSP3,DUSP6,DUSP7,IRAK4,HMGB1,IKBKB,IRAK2,JUN,MEF2A,MEF2C,MAP3K1,NFKB1,PIK3C3,PPP2CA,PPP2CB,PPP2R1A,PPP2R1B,PPP2R5D,MAPK1,MAPK3,MAPK7,MAPK8,MAPK9,MAPK10,MAP2K1,MAP2K3,MAP2K7,RELA,RPS6KA1,RPS6KA2,RPS6KA3,MAP2K4,DHX36,TAB2,MAP3K7,FBXW11,TRAF6,UBE2N,UBE2V1,MAPKAPK3,PELI2,PELI1,EEA1,RIPK2,BTRC,RPS6KA5,MAPKAPK2,NOD1,TAB1,TAB3,PIK3R4,NOD2,RBSN
Pathway	83052	Phosphatidylinositol signaling system	BioSystems: KEGG	0.0003361	1.183	0.01172	0.1024	61	97	62.8866	CALM1,CALM2,CALM3,CDS1,DGKA,DGKB,DGKG,IMPA1,INPP1,INPP4A,INPP5A,INPP5D,ITPKB,ITPR1,ITPR2,PIKFYVE,MTM1,OCRL,PIK3C2A,PIK3C2B,PIK3C2G,PIK3C3,PIK3CA,PIK3CB,PIK3CD,PIK3R1,PI4KA,PI4KB,PIP4K2A,PLCB4,PLCD1,PLCG1,PRKCA,PRKCB,PTEN,IMPAD1,PI4K2B,PI4K2A,MTMR8,PLCB1,PPIP5K2,IPMK,PIP5K1A,PIP5K1B,PIP4K2B,PIK3R3,DGKE,CDS2,SYNJ1,SYNJ2,MTMR3,MTMR2,MTMR6,MTMR4,PPIP5K1,IP6K1,CALML4,INPP5J,PIP4K2C,ITPKC,IPPK
Pathway	1270330	EPH-Ephrin signaling	BioSystems: REACTOME	3.604e-05	0.1269	0.001787	0.01562	62	95	65.2632	ACTG1,ADAM10,AP2A1,AP2B1,RHOA,CDC42,AP2M1,CLTC,EFNA1,EFNA5,EFNB1,EFNB2,EFNB3,APH1A,EPHA2,EPHA1,EPHA3,EPHA4,EPHA5,EPHA7,EPHA8,EPHB1,EPHB2,EPHB3,EPHB4,FYN,GRIN1,GRIN2B,KDR,LIMK1,LIMK2,MYH9,MYH10,MYH11,PAK1,PAK2,PTK2,RAC1,RASA1,ROCK1,SDC2,SDCBP,ITSN1,SHB,SRC,NCSTN,TIAM1,VAV2,VEGFA,YES1,NCK2,ARHGEF7,WASL,KALRN,NGEF,ROCK2,ARPC5,ACTR3,ACTR2,ARPC2,GIT1,ARHGEF28
Pathway	1404799	Endocrine resistance	BioSystems: KEGG	6.464e-05	0.2275	0.003034	0.02652	62	96	64.5833	ADCY1,ADCY2,ADCY3,ADCY5,ADCY6,ADCY7,ADCY9,JAG1,AKT2,CCND1,BCL2,CDKN1A,CDKN1B,CDKN2A,CDKN2C,MAPK14,HBEGF,E2F3,EGFR,ESR1,ESR2,MTOR,GRB2,IGF1,IGF1R,JAG2,JUN,KRAS,MDM2,NOTCH1,NOTCH2,NRAS,PIK3CA,PIK3CB,PIK3CD,PIK3R1,DLL4,MED1,PRKACA,PRKACB,MAPK1,MAPK3,MAPK8,MAPK9,MAPK10,MAP2K1,PTK2,RAF1,RB1,RPS6KB1,SHC1,SHC4,SOS1,SOS2,SP1,SRC,NCOA3,PIK3R3,NCOR1,AKT3,CARM1,DLL1
Pathway	83080	T cell receptor signaling pathway	BioSystems: KEGG	0.002385	8.394	0.05883	0.5144	62	103	60.1942	AKT2,RHOA,CBL,CD3E,CD3G,CD28,CDC42,CHUK,MAPK14,CTLA4,DLG1,FYN,GRB2,GSK3B,IFNG,IKBKB,IL10,JUN,KRAS,LCP2,NCK1,NFATC1,NFATC2,NFATC3,NFKB1,NRAS,PAK1,PAK2,PDCD1,PDPK1,PIK3CA,PIK3CB,PIK3CD,PIK3R1,PLCG1,PPP3CA,PPP3CB,PPP3R1,PRKCQ,MAPK1,MAPK3,MAPK9,MAP2K1,MAP2K7,RAF1,RELA,SOS1,SOS2,MAP3K7,TNF,CBLC,VAV2,PAK6,PAK5,NCK2,PIK3R3,MAP3K14,AKT3,RASGRP1,PAK4,MALT1,ICOS
Pathway	1269530	Signaling by NOTCH	BioSystems: REACTOME	0.1261	443.9	1.351	11.81	62	113	54.8673	ADAM10,JAG1,ARRB2,ATP2A2,CCND1,CCNC,CDK8,CNTN1,CREB1,CREBBP,ITCH,E2F3,APH1A,EP300,HDAC7,B4GALT1,HDAC2,HIF1A,RBPJ,JAG2,JUN,LFNG,MOV10,NOTCH1,NOTCH2,FURIN,NEURL1B,DLL4,RAB6A,FBXW7,MAML3,SEL1L,ST3GAL3,TNRC6B,DTX4,TBL1X,NCSTN,TFDP2,HEY1,TLE1,TLE4,HEY2,POFUT1,MIB1,TNRC6C,NUMB,DLK1,KAT2B,NCOR1,NCOR2,HDAC9,HDAC4,MAML1,RBX1,MAMLD1,ST3GAL6,DNER,TNRC6A,TMED2,DLL1,TBL1XR1,DTX2
Pathway	P00004	Alzheimer disease-presenilin pathway	PantherDB	0.05915	208.2	0.7358	6.433	63	113	55.7522	ACTA1,ACTC1,ACTG1,APBB1,APBB2,APP,CD44,CTNNA1,CTNNB1,ACTBL2,DVL1,DVL3,ERBB4,WNT16,GSK3B,RBPJ,JUP,LRP1,LRP2,LRP4,LRP6,LRP1B,AFDN,MMP16,NOTCH1,NOTCH2,FURIN,PCSK6,PCSK2,WNT4,PSEN1,NECTIN1,TCF7L2,TRIM2,NCSTN,TRPC1,TRPC5,BACE1,WNT1,WNT2,WNT3,WNT5A,WNT7A,WNT7B,WNT8A,WNT10B,WNT2B,FZD5,WNT3A,FZD3,FZD1,FZD4,FZD6,FZD7,FZD8,FZD9,BACE2,ACTR2,MMP24,KAT7,FZD10,WNT10A,WNT5B
Pathway	P00029	Huntington disease	PantherDB	1.299	1000	8.776	76.73	63	123	51.2195	ACTA1,ACTC1,ACTG1,AP2A1,AKT2,APAF1,ARF3,ARF4,ARF6,ARL1,BDNF,CAPN6,CASP8,CDC42,CREBBP,ACTBL2,DLG4,GRIN3A,DNAH5,DYNC1I1,DYNC1LI2,DYNC1LI1,EP300,GRIK3,GRIN1,GRIN2A,GRIN2B,GRIN2D,HTT,HIP1,JUN,MAPK9,MAP2K7,RAC1,IFT57,MAP2K4,CYFIP1,TAF4,TBP,SIN3B,RHOQ,CAPN7,TUBB2A,VAT1L,TP63,WASL,KALRN,HAP1,TNFAIP8,SIN3A,NCOR1,NCOR2,DYNLL2,AKT3,ARPC5,ACTR2,ARL4C,ARL4A,TUBB3,VAT1,DCTN3,DYNC2H1,ARPC5L
Pathway	1269191	Negative regulation of the PI3K/AKT network	BioSystems: REACTOME	1.655e-06	0.005825	0.0001421	0.001242	64	94	68.0851	AKT2,CD28,CD80,CD86,TRAT1,HBEGF,EGFR,ERBB3,ERBB4,EREG,FGF1,FGF2,FGF6,FGF7,FGF9,FGFR1,FGFR3,FGFR2,FYN,GAB1,GRB2,HGF,NRG1,INSR,IRS1,KIT,MET,KITLG,PDGFA,PDGFRA,PDGFRB,PIK3CA,PIK3CB,PIK3CD,PIK3R1,PIP4K2A,PPP2CA,PPP2CB,PPP2R1A,PPP2R1B,PPP2R5A,PPP2R5C,PPP2R5D,PPP2R5E,MAPK1,MAPK3,PTEN,PTPN11,PHLPP2,SRC,PHLPP1,FGF23,PIP5K1A,PIP5K1B,PIP4K2B,PIK3R3,IRS2,FGF18,IER3,KL,AKT3,FRS2,ICOS,PIP4K2C
Pathway	1268738	SUMOylation	BioSystems: REACTOME	0.008198	28.86	0.1535	1.342	64	110	58.1818	SEH1L,PARP1,BIRC5,BMI1,BRCA1,CDKN2A,HDAC7,CBX2,HNRNPC,HNRNPK,INCENP,MDM2,NUP54,MITF,NUP98,PML,NSMCE4A,RAD21,RANBP2,RNF2,NDC1,SCMH1,SUMO3,SUMO2,SP3,SP100,SMC5,NUP210,NUP160,TDG,NSMCE3,TFAP2A,TFAP2B,TFAP2C,NUP188,TOP1,TOP2A,TPR,UBE2I,SUMO1,WRN,XRCC4,PCGF2,SMC1A,CBX4,PIAS1,SENP5,PIAS2,SMC3,RWDD3,NUP58,POM121,NUP153,UBA2,SAE1,SENP2,STAG1,PIAS3,POM121C,STAG2,NUP50,SENP1,PHC3,NUP35
Pathway	213818	Glutamatergic synapse	BioSystems: KEGG	0.01737	61.14	0.2779	2.43	65	114	57.0175	ADCY1,ADCY2,ADCY3,ADCY5,ADCY6,ADCY7,ADCY9,GRK3,SLC17A8,CACNA1C,DLG4,GRIN3A,GLS,GLUL,GNAI1,GNAI3,GNAQ,GNB1,GNG3,GNG5,GNG7,GRIA2,GRIA3,GRIA4,GRIK3,GRIN1,GRIN2A,GRIN2B,GRIN2D,GRM1,GRM3,GRM4,GRM7,SHANK3,ITPR1,ITPR2,KCNJ3,GNG2,SLC38A2,PLCB4,PLD1,PPP3CA,PPP3CB,PPP3R1,PRKACA,PRKACB,PRKCA,PRKCB,MAPK1,MAPK3,SLC1A1,SLC1A2,SLC1A3,SLC1A7,SHANK2,GNG12,PLCB1,TRPC1,SLC17A6,DLGAP1,HOMER2,HOMER1,GNB4,GLS2,SLC38A1
Pathway	83054	Cell cycle	BioSystems: KEGG	0.4932	1000	4.114	35.97	65	124	52.4194	ABL1,ATM,CCND1,CCNA2,CCND2,CCND3,CCNE1,CDC25A,CDC25B,CDC27,CDK2,CDK6,CDK7,CDKN1A,CDKN1B,CDKN1C,CDKN2A,CDKN2B,CDKN2C,CHEK1,CREBBP,E2F3,E2F4,E2F5,EP300,ANAPC7,ANAPC11,GSK3B,HDAC2,CCNB3,MAD2L1,SMAD2,SMAD3,SMAD4,MCM3,MCM6,MDM2,ORC4,RAD21,RB1,RBL2,SKP2,TFDP2,TGFB2,TTK,WEE1,YWHAB,YWHAE,YWHAG,YWHAH,YWHAZ,SMC1A,CDC7,CDC14B,CDC14A,CDC23,SMC3,CCNE2,ANAPC13,ESPL1,RBX1,STAG1,STAG2,GADD45G,YWHAQ
Pathway	1319988	AGE-RAGE signaling pathway in diabetic complications	BioSystems: KEGG	3.557e-06	0.01252	0.0002664	0.002329	66	99	66.6667	AKT2,CCND1,BCL2,CDC42,CDKN1B,COL1A1,COL1A2,COL3A1,COL4A1,COL4A3,COL4A4,COL4A6,MAPK14,DIAPH1,EDN1,EGR1,F3,VEGFD,FOXO1,FN1,IL1A,IL6,JUN,KRAS,SMAD2,SMAD3,SMAD4,NFATC1,NFKB1,NRAS,SERPINE1,PIK3CA,PIK3CB,PIM1,PIK3CD,PIK3R1,PLCB4,PLCD1,PLCG1,PRKCA,PRKCB,PRKCD,PRKCE,PRKCZ,MAPK1,MAPK3,MAPK8,MAPK9,MAPK10,RAC1,RELA,SELE,STAT1,STAT3,STAT5A,STAT5B,PLCB1,TGFB2,TGFBR1,TGFBR2,THBD,TNF,VEGFA,VEGFC,PIK3R3,AKT3
Pathway	1269236	Activated TLR4 signalling	BioSystems: REACTOME	0.01118	39.37	0.1932	1.689	66	115	57.3913	APP,ATF1,PELI3,CASP8,CHUK,CREB1,ATF2,MAPK14,DHX9,DUSP3,DUSP6,DUSP7,IRAK4,HMGB1,IKBKB,IRAK2,JUN,MEF2A,MEF2C,MAP3K1,NFKB1,PPP2CA,PPP2CB,PPP2R1A,PPP2R1B,PPP2R5D,MAPK1,MAPK3,MAPK7,MAPK8,MAPK9,MAPK10,MAP2K1,MAP2K3,MAP2K7,PTPN11,RELA,RPS6KA1,RPS6KA2,RPS6KA3,MAP2K4,SARM1,TAB2,MAP3K7,FBXW11,TLR1,TRAF3,TRAF6,UBE2D1,UBE2D2,UBE2D3,UBE2N,UBE2V1,MAPKAPK3,PELI2,PELI1,SOCS1,RIPK2,BTRC,RPS6KA5,MAPKAPK2,NOD1,TAB1…
Pathway	P00021	FGF signaling pathway	PantherDB	6.864e-06	0.02416	0.0004393	0.003841	67	102	65.6863	AKT2,MAPK14,FGF1,FGF6,FGF7,FGF9,FGF12,FGF13,FGFR1,FGFR3,FGFR2,MAP3K3,MAP3K4,MAP3K5,NRAS,PEBP1,PIK3C2A,PIK3C2B,PIK3C3,PIK3CA,PIK3CB,PIK3CD,PLCG1,PPP2CA,PPP2CB,PPP2R1A,PPP2R1B,PPP2R2A,PPP2R2B,PPP2R2C,PPP2R5A,PPP2R5C,PPP2R5D,PPP2R5E,PRKCA,PRKCB,PRKCD,PRKCE,PRKCI,PRKCQ,PRKCZ,MAPK1,MAPK3,MAPK8,MAPK9,MAPK10,MAP2K1,MAP2K3,RAC1,RAF1,RASA1,MAP2K4,SHC1,SOS1,SOS2,YWHAB,YWHAE,YWHAG,YWHAZ,FGF18,AKT3,SPRY3,SPR…
Pathway	812256	TNF signaling pathway	BioSystems: KEGG	0.0001913	0.6733	0.007319	0.06399	67	108	62.037	JAG1,AKT2,FAS,BCL3,MLKL,CASP7,CASP8,CHUK,CREB1,ATF2,MAPK14,CSF1,ITCH,EDN1,CXCL1,CXCL2,CXCL3,IKBKB,IL6,IL15,CXCL10,JUN,JUNB,LIF,MAP3K5,NFKB1,PIK3CA,PIK3CB,PIK3CD,PIK3R1,MAPK1,MAPK3,MAPK8,MAPK9,MAPK10,MAP2K1,MAP2K3,MAP2K7,DAB2IP,PTGS2,RELA,CCL5,CXCL5,CX3CL1,SELE,MAP2K4,TAB2,MAP3K7,TNF,TNFAIP3,TNFRSF1B,TRAF3,TRAF5,VEGFC,PIK3R3,MAP3K14,SOCS3,CREB3L1,RPS6KA5,BAG4,CREB5,AKT3,DNM1L,TAB1,TAB3,NOD2,CREB3L2
Pathway	126909	Oocyte meiosis	BioSystems: KEGG	0.1278	449.8	1.351	11.81	67	124	54.0323	ADCY1,ADCY2,ADCY3,ADCY5,ADCY6,ADCY7,ADCY9,CALM1,CALM2,CALM3,CAMK2B,CAMK2D,CAMK2G,CCNE1,CDC27,CDK2,CPEB2,ANAPC7,ANAPC11,IGF1,IGF1R,ITPR1,ITPR2,MAD2L1,PPP1CB,PPP2CA,PPP2CB,PPP2R1A,PPP2R1B,PPP2R5A,PPP2R5C,PPP2R5D,PPP2R5E,PPP3CA,PPP3CB,PPP3R1,PRKACA,PRKACB,MAPK1,MAPK3,MAP2K1,RPS6KA1,RPS6KA2,RPS6KA3,CPEB3,FBXW11,SPDYE1,YWHAB,YWHAE,YWHAG,YWHAH,YWHAZ,FBXO43,SMC1A,CDC23,BTRC,SMC3,CCNE2,ANAPC13,ESPL1,SLK,…
Pathway	83092	Melanogenesis	BioSystems: KEGG	3.032e-07	0.001067	3.234e-05	0.0002828	69	101	68.3168	ADCY1,ADCY2,ADCY3,ADCY5,ADCY6,ADCY7,ADCY9,CALM1,CALM2,CALM3,CAMK2B,CAMK2D,CAMK2G,CREB1,CREBBP,CTNNB1,DVL1,DVL3,EDN1,EDNRB,EP300,WNT16,GNAI1,GNAI3,GNAQ,GSK3B,KIT,KRAS,KITLG,MITF,NRAS,WNT4,PLCB4,PRKACA,PRKACB,PRKCA,PRKCB,MAPK1,MAPK3,MAP2K1,RAF1,PLCB1,TCF7,TCF7L2,TYRP1,WNT1,WNT2,WNT3,WNT5A,WNT7A,WNT7B,WNT8A,WNT10B,WNT2B,FZD5,WNT3A,FZD3,FZD1,FZD4,FZD6,FZD7,FZD8,FZD9,CREB3L1,CALML4,FZD10,WNT10A,WNT5B,…
Pathway	1272486	Insulin resistance	BioSystems: KEGG	1.295e-05	0.04559	0.0007598	0.006643	69	107	64.486	ACACB,AKT2,CPT1A,CREB1,PRKAG2,FOXO1,PPARGC1B,MTOR,G6PC,GFPT1,GSK3B,IKBKB,IL6,CRTC2,INSR,IRS1,NFKB1,PCK1,PDPK1,PIK3CA,PIK3CB,PIK3CD,PIK3R1,PPARA,PPP1CB,PPP1R3A,PPP1R3C,PPP1R3D,PTPA,PRKAA1,PRKAA2,PRKAB1,PRKAB2,PRKCB,PRKCD,PRKCE,PRKCQ,PRKCZ,MAPK8,MAPK9,MAPK10,PTEN,PTPN11,PTPRF,PYGB,PYGM,RELA,RPS6KA1,RPS6KA2,RPS6KA3,RPS6KB1,MLXIP,SLC2A1,SLC2A4,STAT3,MLX,TNF,OGT,PIK3R3,IRS2,SOCS3,CREB3L1,CREB5,AKT3,OG…
Pathway	946598	Thyroid hormone signaling pathway	BioSystems: KEGG	0.001215	4.277	0.03449	0.3016	69	116	59.4828	ACTG1,AKT2,ATP1A2,ATP1B1,ATP1B2,ATP2A2,CCND1,CREBBP,CTNNB1,DIO2,EP300,ESR1,MED12L,FOXO1,MTOR,SLC16A10,GATA4,GSK3B,HDAC2,HIF1A,ITGAV,ITGB3,KRAS,MDM2,NOTCH1,NOTCH2,NRAS,PDPK1,PFKFB2,WNT4,PIK3CA,PIK3CB,PIK3CD,PIK3R1,PLCB4,PLCD1,PLCG1,PLN,MED1,PRKACA,PRKACB,PRKCA,PRKCB,MAPK1,MAPK3,MAP2K1,RAF1,RHEB,RXRA,SLC2A1,SLC9A1,SLC16A2,SRC,STAT1,PLCB1,MED13L,ATP1B4,THRB,NCOA3,PIK3R3,NCOA1,KAT2B,MED14,MED17,SIN3A…
Pathway	1144995	Sphingolipid signaling pathway	BioSystems: KEGG	0.002879	10.13	0.06373	0.5572	69	118	58.4746	ADORA3,AKT2,RHOA,BCL2,MAPK14,S1PR1,MS4A2,FYN,GNA12,GNAI1,GNAI3,GNAQ,SGMS2,KRAS,MAP3K5,ABCC1,NFKB1,NRAS,PDPK1,PIK3CA,PIK3CB,PIK3CD,PIK3R1,PLCB4,PLD1,PPP2CA,PPP2CB,PPP2R1A,PPP2R1B,PPP2R2A,PPP2R2B,PPP2R2C,PPP2R5A,PPP2R5C,PPP2R5D,PPP2R5E,PRKCA,PRKCB,PRKCE,PRKCZ,MAPK1,MAPK3,MAPK8,MAPK9,MAPK10,MAP2K1,PTEN,RAC1,RAF1,RELA,ROCK1,SPTLC3,SMPD1,PLCB1,TNF,SPHK2,CERS6,NSMAF,PIK3R3,CERS5,S1PR2,ROCK2,AKT3,SPTLC1…
Pathway	1269234	Toll Like Receptor 4 (TLR4) Cascade	BioSystems: REACTOME	0.05838	205.5	0.7287	6.371	69	126	54.7619	APP,ATF1,PELI3,CASP8,CHUK,CREB1,ATF2,MAPK14,DHX9,DUSP3,DUSP6,DUSP7,IRAK4,HMGB1,IKBKB,IRAK2,ITGB2,JUN,MEF2A,MEF2C,MAP3K1,NFKB1,PPP2CA,PPP2CB,PPP2R1A,PPP2R1B,PPP2R5D,MAPK1,MAPK3,MAPK7,MAPK8,MAPK9,MAPK10,MAP2K1,MAP2K3,MAP2K7,PTPN4,PTPN11,RELA,RPS6KA1,RPS6KA2,RPS6KA3,MAP2K4,SARM1,TAB2,MAP3K7,FBXW11,TLR1,TRAF3,TRAF6,UBE2D1,UBE2D2,UBE2D3,UBE2N,UBE2V1,MAPKAPK3,PELI2,PELI1,SOCS1,RIPK2,BTRC,RPS6KA5,MAPKAP…
Pathway	137939	Direct p53 effectors	BioSystems: Pathway Interaction Database	0.1947	685.5	1.894	16.56	70	132	53.0303	APAF1,APC,FAS,ATF3,BCL2,BCL2L2,BCL6,PRDM1,CAV1,CCNG1,CDKN1A,CREBBP,CSE1L,VCAN,DDX5,DUSP1,DUSP5,EGFR,EPHA2,EP300,JMY,HTT,HDAC2,HGF,HIC1,FOXA1,IGFBP3,JUN,LIF,SH2D1A,MDM2,MET,NFYA,NFYB,NFYC,SERPINE1,PMAIP1,PML,DDIT4,POU4F1,POU4F2,PRKAB1,PTEN,RB1,STEAP3,CX3CL1,DKK1,SNAI2,SMARCA4,SCN3B,SP1,TYRP1,VDR,BTG2,PCBP4,TIGAR,TRRAP,TP63,TNFRSF10D,CCNK,MAP4K4,RNF144B,CARM1,BBC3,SESN1,TADA2B,TP53INP1,RGCC,BCL2L14…
Pathway	1270030	PPARA activates gene expression	BioSystems: REACTOME	0.002529	8.903	0.06016	0.526	72	124	58.0645	ABCA1,ACOX1,PLIN2,AHR,ARNT,ARNTL,CCNC,CDK8,G0S2,CPT1A,CREBBP,CYP1A1,APOA5,EP300,ESRRA,ACSL1,MED15,PPARGC1B,HMGCR,HMGCS1,FADS1,ME1,MTF1,NFYA,NFYB,NFYC,NPAS2,NRF1,UGT1A9,PPARA,PPARG,MED1,MED9,RORA,RXRA,SP1,NCOA6,CDK19,RGL1,SULT2A1,TBL1X,TEAD1,MED13L,TEAD3,TXNRD1,NCOA3,NCOA1,MED14,MED21,MED23,MED17,MED26,MED20,WWTR1,NR1D1,CLOCK,NCOR1,THRAP3,MED13,MED6,YAP1,CARM1,NCOA2,ANKRD1,TNFRSF21,PPARGC1A,GLIPR1…
Pathway	1270323	L1CAM interactions	BioSystems: REACTOME	2.618e-09	9.216e-06	6.144e-07	5.372e-06	73	102	71.5686	AP2A1,AP2B1,ALCAM,ANK1,ANK2,ANK3,AP2M1,CLTC,CNTN1,CSNK2A1,CSNK2A2,NCAN,DCX,DLG1,DLG3,DLG4,DPYSL2,EGFR,EPHB2,FGFR1,HSPA8,ITGA1,ITGA2,ITGA5,ITGA9,ITGAV,ITGB3,LAMC1,MSN,NCAM1,NRCAM,PAK1,MAPK1,MAPK3,MAP2K1,RAC1,RDX,RPS6KA1,RPS6KA2,RPS6KA3,SCN1A,SCN1B,SCN2A,SCN2B,SCN3A,SCN4A,SCN4B,SCN5A,SCN8A,SCN9A,SDCBP,SH3GL2,SCN3B,SPTA1,SPTB,SPTBN1,SPTBN2,SRC,NFASC,VAV2,CNTNAP1,ITGA10,SHTN1,NUMB,NRP2,NRP1,RPS6KA5,D…
Pathway	469199	Dopaminergic synapse	BioSystems: KEGG	0.01133	39.87	0.1945	1.701	73	130	56.1538	ADCY5,AKT2,ARNTL,ARRB2,CACNA1C,CALM1,CALM2,CALM3,CAMK2B,CAMK2D,CAMK2G,COMT,CREB1,ATF2,MAPK14,DRD1,DRD2,GNAI1,GNAI3,GNAL,GNAQ,GNB1,GNG3,GNG5,GNG7,GRIA2,GRIA3,GRIA4,GRIN2A,GRIN2B,GSK3A,GSK3B,ITPR1,ITPR2,KCNJ3,KIF5A,KIF5B,KIF5C,MAOA,GNG2,PLCB4,PPP1CB,PPP2CA,PPP2CB,PPP2R1A,PPP2R1B,PPP2R2A,PPP2R2B,PPP2R2C,PPP2R5A,PPP2R5C,PPP2R5D,PPP2R5E,PPP3CA,PPP3CB,PRKACA,PRKACB,PRKCA,PRKCB,MAPK8,MAPK9,MAPK10,SCN1A,…
Pathway	1339115	Cardiac conduction	BioSystems: REACTOME	0.4898	1000	4.095	35.81	73	142	51.4085	ASPH,ATP1A2,ATP1B1,ATP1B2,ATP2A2,ATP2B1,ATP2B2,ATP2B3,ATP2B4,CACNA1C,CACNA2D1,CACNB1,CACNB2,CACNB4,CALM1,CALM2,CALM3,CAMK2B,CAMK2D,CAMK2G,NKX2-5,DMPK,FGF12,FGF13,FKBP1B,GATA4,ITPR1,ITPR2,KCND2,KCNJ2,KCNJ11,KCNK1,KCNK2,KCNK3,FXYD7,NOS1,NPR2,KCNK10,PLN,PRKACA,SCN1A,SCN1B,SCN2A,SCN2B,SCN3A,SCN4A,SCN4B,SCN5A,SCN8A,SCN9A,SLC8A2,SLC8A1,SLC8A3,CACNA2D3,SCN3B,SRI,STIM1,TBX5,TRPC1,KCNE4,HIPK1,KCNK5,KAT2B,…
Pathway	138057	ErbB1 downstream signaling	BioSystems: Pathway Interaction Database	6.006e-10	2.114e-06	1.626e-07	1.422e-06	74	102	72.549	ARF4,ATF1,CALM1,CALM2,CALM3,CDC42,CHN2,CREB1,ATF2,DUSP1,DUSP6,EGFR,EGR1,EPS8,MTOR,GAB1,GRB2,JUN,MEF2C,MAP3K1,PEBP1,PDPK1,PIK3CA,PIK3CB,PIK3R1,PLD1,PPP2CA,PPP2R1A,PPP2R2A,PRKCA,PRKCD,PRKCZ,MAPK1,MAPK3,MAPK7,MAPK8,MAPK9,MAP2K1,MAP2K5,RAB5A,RAC1,RAF1,RALA,RPS6KA3,MAP2K4,SLC9A1,SOS1,BRK1,SRC,SRF,STAT1,STAT3,VAV2,RICTOR,YWHAB,YWHAE,YWHAG,YWHAH,YWHAZ,IQGAP1,KSR1,WASL,SH2D2A,RPS6KA5,USP6NL,ABI1,ARPC5,AC…
Pathway	P00018	EGF receptor signaling pathway	PantherDB	4.037e-07	0.001421	4.18e-05	0.0003655	74	111	66.6667	AKT2,CBL,MAPK14,HBEGF,EGFR,ERBB3,ERBB4,EREG,GAB1,MAP3K3,MAP3K4,MAP3K5,NF1,NRAS,PEBP1,PIK3C2A,PIK3C2B,PIK3C3,PIK3CA,PIK3CB,PIK3CD,PLCG1,PPP2CA,PPP2CB,PPP2R5A,PPP2R5C,PPP2R5D,PPP2R5E,PRKCA,PRKCB,PRKCD,PRKCE,PRKCI,PRKD1,PRKCQ,PRKCZ,MAPK1,MAPK3,MAPK8,MAPK9,MAPK10,MAP2K1,MAP2K3,MAP2K7,DAB2IP,RAC1,RAF1,RASA1,MAP2K4,RRAS2,MRAS,SHC1,SOS1,SOS2,STAT1,STAT3,STAT4,STAT5A,STAT5B,CBLC,PRKD3,YWHAB,YWHAE,YWHAG,Y…
Pathway	1270029	Regulation of lipid metabolism by Peroxisome proliferator-activated receptor alpha (PPARalpha)	BioSystems: REACTOME	0.000632	2.224	0.01986	0.1737	75	127	59.0551	ABCA1,ACOX1,PLIN2,AHR,ARNT,ARNTL,CCNC,CDK8,G0S2,CPT1A,CREBBP,CYP1A1,APOA5,EP300,ESRRA,ACSL1,MED15,PPARGC1B,HMGCR,HMGCS1,FADS1,ME1,MTF1,NFYA,NFYB,NFYC,NPAS2,NRF1,UGT1A9,PPARA,PPARG,MED1,MED9,RORA,RXRA,SP1,NCOA6,CDK19,RGL1,SULT2A1,TBL1X,SIN3B,TEAD1,MED13L,TEAD3,TXNRD1,NCOA3,NCOA1,MED14,MED21,MED23,MED17,MED26,MED20,WWTR1,SIN3A,NR1D1,CLOCK,NCOR1,NCOR2,THRAP3,MED13,MED6,YAP1,CARM1,NCOA2,ANKRD1,TNFRSF…
Pathway	989139	AMPK signaling pathway	BioSystems: KEGG	4.594e-06	0.01617	0.0003129	0.002736	77	121	63.6364	ACACA,ACACB,AKT2,CCND1,CCNA2,CPT1A,CREB1,ELAVL1,FASN,PRKAG2,FOXO1,FOXO3,RAB14,MTOR,G6PC,CAB39,HMGCR,IGF1,IGF1R,CRTC2,INSR,IRS1,LEP,LEPR,LIPE,PCK1,PDPK1,PFKFB2,PFKFB3,PFKFB4,PFKM,PIK3CA,PIK3CB,PIK3CD,PIK3R1,PPARG,PPP2CA,PPP2CB,PPP2R1A,PPP2R1B,PPP2R2A,PPP2R2B,PPP2R2C,PPP2R5A,PPP2R5C,PPP2R5D,PPP2R5E,PRKAA1,PRKAA2,PRKAB1,PRKAB2,RAB2A,RHEB,RPS6KB1,STRADB,SCD,SLC2A4,MAP3K7,SIRT1,MLYCD,TSC1,IRS4,PIK3R3,…
Pathway	908257	Adrenergic signaling in cardiomyocytes	BioSystems: KEGG	0.06647	234	0.8088	7.072	77	144	53.4722	ACTC1,ADCY1,ADCY2,ADCY3,ADCY5,ADCY6,ADCY7,ADCY9,ADRB1,ADRB2,AGTR2,AKT2,ATP1A2,ATP1B1,ATP1B2,ATP2A2,ATP2B1,ATP2B2,ATP2B3,ATP2B4,BCL2,CACNA1C,CACNA2D1,CACNB1,CACNB2,CACNB4,CALM1,CALM2,CALM3,CAMK2B,CAMK2D,CAMK2G,CREB1,ATF2,CREM,MAPK14,GNAI1,GNAI3,GNAQ,PLCB4,PLN,PPP1CB,PPP2CA,PPP2CB,PPP2R1A,PPP2R1B,PPP2R2A,PPP2R2B,PPP2R2C,PPP2R5A,PPP2R5C,PPP2R5D,PPP2R5E,PRKACA,PRKACB,PRKCA,MAPK1,MAPK3,SCN1B,SCN4B,SCN…
Pathway	1269204	Toll-Like Receptors Cascades	BioSystems: REACTOME	0.7926	1000	5.898	51.57	77	153	50.3268	APP,ATF1,PELI3,CASP8,CHUK,CREB1,ATF2,MAPK14,CTSK,DHX9,DUSP3,DUSP6,DUSP7,IRAK4,HMGB1,IKBKB,IRAK2,ITGB2,JUN,MEF2A,MEF2C,MAP3K1,NFKB1,PIK3C3,PPP2CA,PPP2CB,PPP2R1A,PPP2R1B,PPP2R5D,MAPK1,MAPK3,MAPK7,MAPK8,MAPK9,MAPK10,MAP2K1,MAP2K3,MAP2K7,PTPN4,PTPN11,RELA,RPS6KA1,RPS6KA2,RPS6KA3,MAP2K4,DHX36,SARM1,TAB2,MAP3K7,FBXW11,TLR1,TLR5,TRAF3,TRAF6,UBE2D1,UBE2D2,UBE2D3,UBE2N,UBE2V1,MAPKAPK3,PELI2,PELI1,EEA1,SOC…
Pathway	1492886	Apelin signaling pathway	BioSystems: KEGG	0.00182	6.406	0.0478	0.418	79	138	57.2464	ADCY1,ADCY2,ADCY3,ADCY5,ADCY6,ADCY7,ADCY9,JAG1,APLNR,AKT2,CCND1,CALM1,CALM2,CALM3,EGR1,PRKAG2,MTOR,GNAI1,GNAI3,GNAQ,GNB1,GNG3,GNG5,GNG7,ITPR1,ITPR2,JAG2,KRAS,LIPE,SMAD2,SMAD3,SMAD4,MEF2A,MEF2C,MEF2D,MYLK,NOS1,NRAS,NRF1,SERPINE1,PDE3B,GNG2,PIK3C3,PLCB4,PRKAA1,PRKAA2,PRKAB1,PRKAB2,PRKACA,PRKACB,PRKCE,MAPK1,MAPK3,MAP2K1,RAF1,RPS6KB1,RRAS2,MRAS,SLC8A2,SLC8A1,SLC8A3,SLC9A1,GNG12,PLCB1,TGFBR1,GABARAPL1…
Pathway	694606	Hepatitis B	BioSystems: KEGG	0.0161	56.66	0.2587	2.262	79	144	54.8611	AKT2,APAF1,BIRC5,FAS,FASLG,CCND1,BCL2,CASP8,CCNA2,CCNE1,CDK2,CDK6,CDKN1A,CDKN1B,CHUK,CREB1,ATF2,CREBBP,DDX3X,E2F3,EGR2,EGR3,EP300,PTK2B,GRB2,HSPG2,IFNA2,IFNAR1,IKBKB,IL6,JAK1,JUN,KRAS,SMAD3,SMAD4,MAP3K1,NFATC1,NFATC2,NFATC3,NFATC4,NFKB1,NRAS,CYCS,PIK3CA,PIK3CB,PIK3CD,PIK3R1,PRKCA,PRKCB,MAPK1,MAPK3,MAPK8,MAPK9,MAPK10,MAP2K1,PTEN,RAF1,RB1,RELA,MAP2K4,SRC,STAT1,STAT3,STAT4,STAT5A,STAT5B,TGFB2,TGFBR1…
Pathway	1311074	Phospholipase D signaling pathway	BioSystems: KEGG	0.0311	109.5	0.4327	3.784	79	146	54.1096	ADCY1,ADCY2,ADCY3,ADCY5,ADCY6,ADCY7,ADCY9,AKT2,ARF6,RHOA,DGKA,DGKB,DGKG,LPAR1,EGFR,PTK2B,MS4A2,MTOR,FYN,GAB1,GNA12,LPAR4,GRB2,GRM1,GRM3,GRM4,GRM7,INSR,KIT,KRAS,KITLG,NRAS,PDGFA,PDGFRA,PDGFRB,PIK3CA,PIK3CB,PIK3CD,PIK3R1,PLCB4,PLCG1,PLD1,PRKCA,MAPK1,MAPK3,MAP2K1,PTGFR,PTPN11,RAF1,RALA,RALB,RHEB,AGPAT5,RRAS2,MRAS,SHC1,SHC4,SOS1,SOS2,PLCB1,PDGFC,LPAR3,TSC1,SPHK2,AGPAT3,PIP5K1A,PIP5K1B,PIK3R3,DGKE,PLP…
Pathway	P00047	PDGF signaling pathway	PantherDB	4.623e-06	0.01627	0.0003129	0.002736	80	127	62.9921	AKT2,ARHGAP1,ARHGAP5,ARHGAP6,ELF2,ELF4,ELK4,NIN,ERG,ETS1,ETV3,FLI1,GAB1,GABPA,MKNK2,GRB2,GSK3A,GSK3B,ITPR1,ITPR2,JAK1,JUN,MAP3K4,NCK1,NRAS,OPHN1,PDGFA,PDPK1,PIK3C3,PIK3CA,PIK3CB,PIK3CD,PIK3R1,PLCG1,PRKCA,PKN2,FEV,MAPK1,MAPK3,MAPK6,MAPK7,MAPK8,MAPK10,MAP2K1,RAF1,RASA1,RPS6KA1,RPS6KA2,RPS6KA3,RPS6KB1,SHC1,NINL,SOS1,SOS2,ARHGAP26,SRF,STAT1,STAT3,STAT4,STAT5A,STAT5B,SRGAP2,USF2,VAV2,SRGAP1,NCK2,PIK3R…
Pathway	83056	Ubiquitin mediated proteolysis	BioSystems: KEGG	0.0005179	1.823	0.01704	0.149	80	137	58.3942	XIAP,BRCA1,CBL,CDC27,CDC34,ITCH,UBR5,ANAPC7,UBE2J1,ANAPC11,SYVN1,UBE2QL1,UBE2K,MDM2,MAP3K1,MID1,TRIM37,NEDD4,PML,UBE2R2,UBA6,UBE2W,FBXW7,UBE2Q1,SIAH1,SKP2,RHOBTB2,FBXW11,ELOC,NEDD4L,TRAF6,CBLC,UBE2A,UBE2B,UBE2D1,UBE2D2,UBE2D3,UBE2G1,UBE2G2,UBE2H,UBE2I,UBE2L3,UBE2N,UBE3A,VHL,UBE3B,SMURF1,CUL5,BIRC6,CUL4B,CUL4A,CUL3,CUL2,PIAS1,SOCS1,CDC23,HERC3,HERC1,BTRC,SOCS3,UBA3,PIAS2,TRIP12,UBE4A,ANAPC13,RNF7,…
Pathway	1269188	PIP3 activates AKT signaling	BioSystems: REACTOME	5.043e-07	0.001775	5.072e-05	0.0004435	81	125	64.8	AKT2,CD28,CD80,CD86,CDKN1A,CDKN1B,CHUK,CREB1,TRAT1,HBEGF,EGFR,ERBB3,ERBB4,EREG,FGF1,FGF2,FGF6,FGF7,FGF9,FGFR1,FGFR3,FGFR2,FOXO1,FOXO3,MTOR,FYN,GAB1,GRB2,GSK3A,GSK3B,HGF,NRG1,NR4A1,INSR,IRS1,KIT,MDM2,MET,KITLG,MOV10,PDGFA,PDGFRA,PDGFRB,PDPK1,PIK3CA,PIK3CB,PIK3CD,PIK3R1,PIP4K2A,PPP2CA,PPP2CB,PPP2R1A,PPP2R1B,PPP2R5A,PPP2R5C,PPP2R5D,PPP2R5E,MAPK1,MAPK3,PTEN,PTPN11,PHLPP2,SRC,TNRC6B,PHLPP1,RICTOR,FGF2…
Pathway	1268786	Neurotransmitter Receptor Binding And Downstream Transmission In The Postsynaptic Cell	BioSystems: REACTOME	0.01015	35.73	0.1802	1.575	81	147	55.102	ACTN2,ADCY1,ADCY2,ADCY3,ADCY5,ADCY6,ADCY7,ADCY9,AP2A1,AP2B1,CALM1,CALM2,CALM3,CAMK2B,CAMK2D,CAMK2G,CHRNA1,CHRNA5,CHRNA7,CHRNB2,CHRNE,AP2M1,CREB1,DLG1,DLG3,DLG4,EPB41L1,NCALD,GABBR1,GABRA1,GABRA2,GABRA4,GABRA5,GABRA6,GABRB2,GABRB3,GABRR1,GNAI1,GNAI3,GNAL,GNB1,GNG3,GNG5,GNG7,GRIA2,GRIA3,GRIA4,GRIK3,GRIN1,GRIN2A,GRIN2B,GRIN2D,KCNJ2,KCNJ3,KCNJ10,KCNJ15,MDM2,MYO6,NEFL,NSF,PDPK1,GNG2,PRKACA,PRKACB,PRKC…
Pathway	1269473	PI3K/AKT activation	BioSystems: REACTOME	9.062e-07	0.00319	8.179e-05	0.0007152	82	128	64.0625	AKT2,RHOA,CD28,CD80,CD86,CDKN1A,CDKN1B,CHUK,CREB1,TRAT1,HBEGF,EGFR,ERBB3,ERBB4,EREG,FGF1,FGF2,FGF6,FGF7,FGF9,FGFR1,FGFR3,FGFR2,FOXO1,FOXO3,MTOR,FYN,GAB1,GRB2,GSK3A,GSK3B,HGF,NRG1,NR4A1,INSR,IRS1,KIT,MDM2,MET,KITLG,MOV10,PDGFA,PDGFRA,PDGFRB,PDPK1,PIK3CA,PIK3CB,PIK3CD,PIK3R1,PIP4K2A,PPP2CA,PPP2CB,PPP2R1A,PPP2R1B,PPP2R5A,PPP2R5C,PPP2R5D,PPP2R5E,MAPK1,MAPK3,PTEN,PTPN11,PHLPP2,SRC,TNRC6B,PHLPP1,RICTOR…
Pathway	1269508	Rho GTPase cycle	BioSystems: REACTOME	0.002287	8.049	0.05749	0.5027	82	145	56.5517	ABR,RHOA,RHOB,ARHGAP1,ARHGAP5,ARHGAP6,ARHGDIA,BCR,CDC42,CHN1,CHN2,ARHGEF3,ARHGAP24,ECT2,FAM13B,SYDE2,FGD1,ARAP2,TAGAP,GDI2,ARHGAP35,ARHGEF39,ARHGAP19,SYDE1,MYO9B,OCRL,OPHN1,RAC1,ARHGAP17,RHOT1,ITSN1,ARHGEF15,DEPDC1B,SOS1,SOS2,ARHGAP26,RHOBTB2,ARHGEF9,MCF2L,ARHGEF12,ARHGEF18,SRGAP2,RHOQ,TIAM1,TRIO,RHOV,VAV2,ARHGEF5,SRGAP1,ARHGAP20,ARHGAP21,ARHGAP23,STARD13,ARHGEF7,KALRN,ARHGEF2,TRIP10,RHOU,NGEF,AR…
Pathway	P00012	Cadherin signaling pathway	PantherDB	0.199	700.6	1.925	16.83	82	159	51.5723	ACTA1,ACTC1,ACTG1,CDH2,CDH6,CDH7,CDH10,CDH11,CDH13,CDH17,CDH18,PCDH11Y,CSNK2A1,CSNK2A2,CTNNA1,CTNNB1,CTNND1,CTNND2,ACTBL2,CELSR3,EGFR,ERBB3,ERBB4,WNT16,FRK,FYN,GSK3B,PCDH1,PCDH7,PCDH8,PCDH9,WNT4,FAT3,SRC,TCF7L2,PCDHGB7,PCDHB14,PCDHAC2,PCDHAC1,PCDHA13,PCDHA12,PCDHA11,PCDHA10,PCDHA8,PCDHA7,PCDHA6,PCDHA5,PCDHA4,PCDHA3,PCDHA2,PCDHA1,WNT1,WNT2,WNT3,WNT5A,WNT7A,WNT7B,WNT8A,WNT10B,WNT2B,YES1,FZD5,WNT3A,…
Pathway	83058	Autophagy - animal	BioSystems: KEGG	2.936e-07	0.001033	3.229e-05	0.0002823	83	128	64.8438	AKT2,BCL2,RAB33B,DAPK1,SH3GLB1,EIF2S1,MTOR,ATG4D,HIF1A,HMGB1,IGF1R,IRS1,ITPR1,KRAS,LAMP2,ZFYVE1,NRAS,PDPK1,PIK3C3,PIK3CA,PIK3CB,PIK3CD,PIK3R1,DDIT4,PPP2CA,PPP2CB,PRKAA1,PRKAA2,PRKACA,PRKACB,PRKCD,PRKCQ,MAPK1,MAPK3,MAPK8,MAPK9,MAPK10,MAP2K1,PTEN,STX17,RAF1,ATG16L1,ATG2B,RHEB,RPS6KB1,RRAS2,MRAS,SUPT20H,AMBRA1,ATG14,ATG4B,MAP3K7,TRAF6,TSC1,GABARAPL1,UVRAG,RAB7A,IRS4,PIK3R3,IRS2,VAMP8,MTMR3,MTMR4,ATG…
Pathway	1269384	GAB1 signalosome	BioSystems: REACTOME	2.936e-07	0.001033	3.229e-05	0.0002823	83	128	64.8438	AKT2,CD28,CD80,CD86,CDKN1A,CDKN1B,CHUK,CREB1,TRAT1,HBEGF,EGFR,ERBB3,ERBB4,EREG,FGF1,FGF2,FGF6,FGF7,FGF9,FGFR1,FGFR3,FGFR2,FOXO1,FOXO3,MTOR,FYN,GAB1,GRB2,GSK3A,GSK3B,HGF,NRG1,NR4A1,INSR,IRS1,KIT,MDM2,MET,KITLG,MOV10,PDGFA,PDGFRA,PDGFRB,PDPK1,PIK3CA,PIK3CB,PIK3CD,PIK3R1,PIP4K2A,PPP2CA,PPP2CB,PPP2R1A,PPP2R1B,PPP2R5A,PPP2R5C,PPP2R5D,PPP2R5E,MAPK1,MAPK3,PTEN,PTPN11,PXN,PHLPP2,PAG1,SRC,TNRC6B,PHLPP1,RI…
Pathway	1269302	Role of LAT2/NTAL/LAB on calcium mobilization	BioSystems: REACTOME	3.274e-05	0.1152	0.001678	0.01467	83	137	60.5839	AKT2,CD28,CD80,CD86,CDKN1A,CDKN1B,CHUK,CREB1,TRAT1,HBEGF,EGFR,ERBB3,ERBB4,EREG,FGF1,FGF2,FGF6,FGF7,FGF9,FGFR1,FGFR3,FGFR2,FOXO1,FOXO3,MTOR,FYN,GAB1,GRB2,GSK3A,GSK3B,HGF,NRG1,NR4A1,INSR,IRS1,KIT,MDM2,MET,KITLG,MOV10,PDGFA,PDGFRA,PDGFRB,PDPK1,PIK3CA,PIK3CB,PIK3CD,PIK3R1,PIP4K2A,PPP2CA,PPP2CB,PPP2R1A,PPP2R1B,PPP2R5A,PPP2R5C,PPP2R5D,PPP2R5E,MAPK1,MAPK3,PTEN,PTPN11,SHC1,PHLPP2,SOS1,SRC,TNRC6B,PHLPP1,R…
Pathway	101143	Neurotrophin signaling pathway	BioSystems: KEGG	2.076e-10	7.306e-07	6.642e-08	5.808e-07	84	119	70.5882	ABL1,AKT2,FASLG,RHOA,ARHGDIA,BCL2,BDNF,CALM1,CALM2,CALM3,CAMK2B,CAMK2D,CAMK2G,CDC42,CRK,CRKL,MAPK14,IRAK4,FOXO3,GAB1,GRB2,RAPGEF1,GSK3B,IKBKB,IRAK2,IRS1,JUN,KRAS,MAP3K1,MAP3K3,MAP3K5,NFKB1,NRAS,NTF3,NTRK2,NTRK3,PDPK1,PIK3CA,PIK3CB,PIK3CD,PIK3R1,PLCG1,PRKCD,MAPK1,MAPK3,MAPK7,MAPK8,MAPK9,MAPK10,MAP2K1,MAP2K5,MAP2K7,PSEN1,PTPN11,RAC1,RAF1,RAP1A,RAP1B,RELA,RPS6KA1,RPS6KA2,RPS6KA3,SORT1,SHC1,SHC4,SOS1…
Pathway	1427858	Clathrin-mediated endocytosis	BioSystems: REACTOME	1.229e-05	0.04325	0.000733	0.006409	84	137	61.3139	ADRB2,GRK3,AP2A1,AP2B1,AMPH,BIN1,ARF6,ARRB2,FCHO2,CBL,CD3G,SCARB2,CHRM2,AP2M1,CLTC,ITSN2,DAB2,COPS7A,EGFR,CTTN,EPS15,SGIP1,GRB2,HIP1,AGFG1,HSPA8,IGF2R,STON2,LDLR,LRP2,M6PR,OCRL,PIK3C2A,FNBP1L,RAB5A,RAB5B,ITSN1,SH3GL1,SH3GL2,AAK1,EPN2,NECAP2,FNBP1,SYT11,VAMP2,VAMP7,SYT1,TFRC,WNT5A,STAM,SYT8,PICALM,FZD4,VAMP8,VAMP4,SYNJ1,SYNJ2,WASL,HIP1R,REPS2,COPS2,TRIP10,VAMP3,NECAP1,DNM3,GAPVD1,DNAJC6,SNAP91,ARP…
Pathway	83071	Tight junction	BioSystems: KEGG	0.9731	1000	7.062	61.75	84	170	49.4118	ACTG1,ACTN1,RHOA,CCND1,RUNX1,CDC42,DLG1,DLG2,DLG3,CTTN,AMOTL2,PRKAG2,RAPGEF6,RAB8B,GATA4,PARD6B,CGNL1,JUN,LLGL2,MAP3K1,MAP3K5,AFDN,MSN,MYH9,MYH10,MYH11,NEDD4,NF2,EPB41L4B,PPP2CA,PPP2CB,PPP2R1A,PPP2R1B,PPP2R2A,PPP2R2B,PPP2R2C,PRKAA1,PRKAA2,PRKAB1,PRKAB2,PRKACA,PRKACB,PRKCE,PRKCI,PRKCZ,MAPK8,MAPK9,MAPK10,MAP2K7,RAB13,RAC1,RAP1A,RDX,ARHGAP17,ROCK1,MYH15,OCLN,SRC,NEDD4L,ARHGEF18,TIAM1,TJP1,TUBA4A,AMO…
Pathway	83090	Insulin signaling pathway	BioSystems: KEGG	7.386e-06	0.026	0.0004642	0.004059	85	138	61.5942	ACACA,ACACB,AKT2,CALM1,CALM2,CALM3,CBL,CRK,CRKL,EIF4E,FASN,PRKAG2,FOXO1,FLOT2,MTOR,G6PC,MKNK2,GRB2,RAPGEF1,GSK3B,HK2,IKBKB,INSR,IRS1,KRAS,LIPE,NRAS,PCK1,PDE3B,PDPK1,PHKA1,PIK3CA,PIK3CB,PIK3CD,PIK3R1,PPP1CB,PPP1R3A,PPP1R3C,PPP1R3D,PRKAA1,PRKAA2,PRKAB1,PRKAB2,PRKACA,PRKACB,PRKAR1A,PRKAR2A,PRKAR2B,PRKCI,PRKCZ,MAPK1,MAPK3,MAPK8,MAPK9,MAPK10,MAP2K1,PTPRF,PYGB,PYGM,RAF1,RHEB,RPS6KB1,SHC1,SHC4,SLC2A4,SO…
Pathway	1268725	Transport to the Golgi and subsequent modification	BioSystems: REACTOME	0.1613	567.9	1.618	14.15	85	165	51.5152	ANK1,ANK2,ANK3,ARCN1,ARF3,ARF4,CD59,CTSC,COPA,CSNK1D,CD55,COG3,CNIH3,DYNC1I1,DYNC1LI2,TMED7,ST8SIA3,SAR1B,DYNC1LI1,DCTN4,ARFGAP2,DCTN5,B4GALT1,LMAN1,MAN1A1,MAN2A2,MGAT2,MGAT3,MGAT5,MIA2,NSF,PPP6C,TMED9,RAB1A,STX17,PPP6R3,TRAPPC2,COPZ1,ST6GAL1,PPP6R1,SPTA1,SPTB,SPTBN1,SPTBN2,ANKRD28,TRAPPC10,TRAPPC6B,MAN1C1,ST8SIA2,COG6,MCFD2,CNIH2,B4GALT4,B4GALT3,B4GALT2,NAPG,SEC22C,B4GALT6,B4GALT5,GOSR1,SEC22B,G…
Pathway	167325	Protein processing in endoplasmic reticulum	BioSystems: KEGG	0.2101	739.7	1.999	17.48	85	166	51.2048	AMFR,BAG1,BCL2,CALR,CANX,DAD1,DDOST,DERL2,EIF2S1,SAR1B,MBTPS2,UBE2J1,SYVN1,DNAJA1,HSPA1B,HSPA2,HSPA5,HSPA8,DNAJB1,LMAN1,MAN1A1,MAP3K5,ATXN3,NFE2L2,DNAJC10,MAPK8,MAPK9,MAPK10,MAP2K7,DNAJC3,RAD23B,SEC61A2,RNF5,YOD1,SEL1L,HSPA4L,ATF6,SELENOS,SSR1,SSR3,GANAB,TRAM1,SEC62,UBE2D1,UBE2D2,UBE2D3,UBE2G1,UBE2G2,VCP,SAR1A,UBQLN4,MAN1C1,TUSC3,PLAA,RNF185,BAG2,PDIA4,SEC24C,EDEM1,SEC24D,RBX1,PDIA6,UBE4B,DNAJA2,…
Pathway	1383076	Regulation of TP53 Activity	BioSystems: REACTOME	0.01856	65.34	0.2917	2.55	87	162	53.7037	AKT2,ATM,BARD1,PRDM1,BRCA1,CCNA2,CCNG1,CDK2,CDKN2A,CHD4,CHEK1,MAPK14,CSNK2A1,CSNK2A2,DNA2,TAF3,EP300,PHF20,PRKAG2,ING5,TAF9B,MTOR,JMY,RFFL,HDAC2,ING2,MDM2,MDM4,MRE11,PDPK1,PIN1,PIP4K2A,TAF7L,PML,POU4F1,POU4F2,PPP2CA,PPP2CB,PPP2R1A,PPP2R1B,PPP2R5C,PRKAA1,PRKAA2,PRKAB1,PRKAB2,GATAD2A,RAD1,RAD9A,RBBP4,RBBP7,RBBP8,RFC3,SGK1,SSRP1,TAF2,TAF4,TAF4B,TAF5,TAF6,TAF7,TAF12,TBP,BRD1,WRN,RICTOR,USP7,KAT6A,HIP…
Pathway	921162	FoxO signaling pathway	BioSystems: KEGG	8.983e-09	3.162e-05	1.757e-06	1.536e-05	88	132	66.6667	AKT2,FBXO32,FASLG,ATM,CCND1,BCL6,CCND2,CDK2,CDKN1A,CDKN1B,CDKN2B,CHUK,CREBBP,MAPK14,CSNK1E,S1PR1,EGFR,EP300,PRKAG2,FOXG1,FOXO1,FOXO3,G6PC,NLK,GRB2,GRM1,IGF1,IGF1R,CCNB3,IKBKB,IL6,IL10,INSR,IRS1,KRAS,SMAD2,SMAD3,SMAD4,MDM2,NRAS,PCK1,PDPK1,PIK3CA,PIK3CB,PIK3CD,PIK3R1,PRKAA1,PRKAA2,PRKAB1,PRKAB2,MAPK1,MAPK3,MAPK8,MAPK9,MAPK10,MAP2K1,PTEN,RAF1,RAG1,RBL2,SGK1,SKP2,SLC2A4,SOD2,SOS1,SOS2,STAT3,STK4,SIRT…
Pathway	1435207	Breast cancer	BioSystems: KEGG	2.572e-06	0.009052	0.0002057	0.001799	89	144	61.8056	JAG1,AKT2,APC,CCND1,BRCA1,CDK6,CDKN1A,CSNK1A1,CTNNB1,DVL1,DVL3,E2F3,EGFR,ESR1,ESR2,WNT16,FGF1,FGF2,FGF6,FGF7,FGF9,FGF12,FGF13,FGFR1,MTOR,GRB2,GSK3B,IGF1,IGF1R,JAG2,JUN,KIT,KRAS,LRP6,NOTCH1,NOTCH2,NRAS,WNT4,PIK3CA,PIK3CB,PIK3CD,PIK3R1,DLL4,MAPK1,MAPK3,MAP2K1,PTEN,RAF1,RB1,RPS6KB1,SHC1,SHC4,SOS1,SOS2,SP1,TCF7,TCF7L2,HEY1,HEY2,WNT1,WNT2,WNT3,WNT5A,WNT7A,WNT7B,WNT8A,WNT10B,WNT2B,FZD5,WNT3A,FZD3,FGF23…
Pathway	983748	cGMP-PKG signaling pathway	BioSystems: KEGG	0.006226	21.92	0.1245	1.089	89	163	54.6012	ADCY1,ADCY2,ADCY3,ADCY5,ADCY6,ADCY7,ADCY9,ADORA3,ADRA2A,ADRB1,ADRB2,AKT2,SLC25A6,RHOA,ATP1A2,ATP1B1,ATP1B2,ATP2A2,ATP2B1,ATP2B2,ATP2B3,ATP2B4,CACNA1C,CALM1,CALM2,CALM3,CREB1,ATF2,SLC25A31,EDNRA,EDNRB,GATA4,GNA12,GNAI1,GNAI3,GNAQ,GTF2I,INSR,IRS1,ITPR1,ITPR2,KCNMA1,KCNMB1,MEF2A,MEF2C,MEF2D,MYLK,PPP1R12A,NFATC1,NFATC2,NFATC3,NFATC4,NPR2,PDE3B,PLCB4,PLN,PPP1CB,PPP3CA,PPP3CB,PPP3R1,PRKCE,PRKG1,MAPK1,M…
Pathway	99051	Chemokine signaling pathway	BioSystems: KEGG	0.6343	1000	4.995	43.67	90	182	49.4505	ADCY1,ADCY2,ADCY3,ADCY5,ADCY6,ADCY7,ADCY9,GRK3,AKT2,RHOA,ARRB2,CXCR5,CDC42,CHUK,CCR3,CCR6,CRK,CRKL,CX3CR1,PTK2B,FOXO3,GNAI1,GNAI3,GNB1,GNG3,GNG5,GNG7,GRK6,GRB2,CXCL1,CXCL2,CXCL3,GSK3A,GSK3B,IKBKB,CXCL10,KRAS,CXCL9,NFKB1,NRAS,PAK1,GNG2,PF4V1,PIK3CA,PIK3CB,PIK3CD,PIK3R1,PLCB4,PRKACA,PRKACB,PRKCB,PRKCD,PRKCZ,MAPK1,MAPK3,MAP2K1,PTK2,PXN,RAC1,RAF1,RAP1A,RAP1B,RELA,ROCK1,CCL5,CCL19,CCL22,CXCL6,CXCL5,CX…
Pathway	83061	Wnt signaling pathway	BioSystems: KEGG	1.849e-07	0.0006509	2.17e-05	0.0001897	91	143	63.6364	APC,RHOA,CCND1,CAMK2B,CAMK2D,CAMK2G,CCND2,CCND3,CREBBP,CSNK1A1,CSNK1E,CSNK2A1,CSNK2A2,CTBP2,CTNNB1,DVL1,DVL3,EP300,WNT16,PRICKLE2,NLK,GSK3B,NKD1,JUN,LRP6,SMAD3,SMAD4,NFATC1,NFATC2,NFATC3,NFATC4,WNT4,PLCB4,PPP3CA,PPP3CB,PPP3R1,PRKACA,PRKACB,PRKCA,PRKCB,MAPK8,MAPK9,MAPK10,PSEN1,RAC1,SFRP2,SIAH1,DKK1,DAAM1,PLCB1,MAP3K7,FBXW11,TBL1X,TCF7,TCF7L2,DAAM2,WNT1,WNT2,WNT3,WNT5A,WNT7A,WNT7B,WNT8A,WNT10B,WNT2…
Pathway	1269690	mRNA Splicing - Major Pathway	BioSystems: REACTOME	0.857	1000	6.338	55.41	92	188	48.9362	CDC5L,CSTF1,CSTF3,DDX5,DHX9,DHX15,ELAVL2,ELAVL1,CRNKL1,CWC15,PCF11,PPIL1,FUS,WBP11,PRPF38A,RBM17,HNRNPA1,HNRNPA2B1,HNRNPC,HNRNPD,HNRNPF,HNRNPH1,HNRNPH2,HNRNPK,HNRNPU,HSPA8,MAGOH,HNRNPM,NCBP1,CPSF2,PCBP2,PLRG1,POLR2A,POLR2D,PRCC,PTBP1,CWC25,MAGOHB,WDR33,CASC3,SRSF1,SRSF2,SRSF3,SRSF4,SRSF5,SRSF6,SRSF7,TRA2B,DNAJC8,PUF60,PRPF40A,NCBP2,SNRPA1,SNRPB2,SNRPC,SNRPD1,SNRPE,SNRPG,U2SURP,PPWD1,SF3B3,SF3B1,U…
Pathway	523016	Transcriptional misregulation in cancer	BioSystems: KEGG	0.01997	70.3	0.3111	2.72	95	180	52.7778	ATF1,ATM,BCL6,BMI1,RUNX2,RUNX1,RUNX1T1,CCND2,CCNT2,CD86,CD40,CDKN1A,CDKN1B,CDKN2C,DDX5,DUSP6,ELK4,ERG,ETV1,ETV5,ETV6,KLF3,EYA1,WNT16,FOXO1,FLI1,FLT1,FLT3,FUS,DOT1L,SIX4,GRIA3,H3F3B,HDAC2,HHEX,HOXA9,HOXA10,HOXA11,ID2,IGF1,IGF1R,IGFBP3,SLC45A3,IL2RB,IL6,JUP,MAF,MAX,MDM2,MEF2C,MEIS1,MET,KMT2A,AFF1,MLLT3,MYCN,NFKB1,PAX3,PAX7,PBX1,PBX3,PDGFA,CDK14,PLAU,PML,PPARG,PRCC,FEV,PTK2,RARA,RELA,GOLPH3L,RXRA,SI…
Pathway	1026136	Signaling pathways regulating pluripotency of stem cells	BioSystems: KEGG	3.564e-11	1.255e-07	1.394e-08	1.219e-07	96	139	69.0647	ACVR1,ACVR1B,ACVR2A,ACVR2B,AKT2,APC,ZFHX3,BMI1,BMPR1A,BMPR1B,BMPR2,MAPK14,CTNNB1,DUSP9,DVL1,DVL3,WNT16,FGF2,FGFR1,FGFR3,FGFR2,PCGF5,GRB2,GSK3B,ID1,ID2,ID4,IGF1,IGF1R,IL6ST,INHBB,ISL1,JAK1,JARID2,KRAS,LIF,LIFR,SMAD2,SMAD3,SMAD4,SMAD5,SMAD9,MEIS1,NEUROG1,NRAS,OTX1,PAX6,WNT4,PIK3CA,PIK3CB,PIK3CD,PIK3R1,POU5F1,MAPK1,MAPK3,MAP2K1,RAF1,REST,RIF1,SKIL,SOX2,STAT3,TCF3,LEFTY2,WNT1,WNT2,WNT3,WNT5A,WNT7A,WN…
Pathway	P00031	Inflammation mediated by chemokine and cytokine signaling pathway	PantherDB	0.1165	410.1	1.274	11.14	97	191	50.7853	ACTA1,ACTC1,ACTG1,ADCY2,ADCY5,ADCY6,AKT2,ALOX12,ALOX5AP,RHOA,ARRB2,CXCR5,CAMK2D,CAMK2G,CDC42,CCR3,CCR6,COL12A1,CX3CR1,ACTBL2,PTK2B,GNG3,GNG5,GNG7,GRK6,IFNAR1,IFNG,IKBKB,CXCL10,ITPR1,ITPR2,JUN,JUNB,KRAS,MYH9,MYH10,MYH11,MYLK,NFATC1,NFATC2,NFATC3,NFATC4,NRAS,PAK1,PAK2,PDPK1,GNG2,PF4V1,PIK3CA,PIK3CB,PIK3CD,PLCB4,PLCD1,PLCL1,PLCG1,PRKACA,PRKACB,PRKCB,PRKCE,PRKCZ,MAPK1,MAPK3,PRKX,PTEN,RAC1,RAF1,RGS4,R…
Pathway	P00005	Angiogenesis	PantherDB	3.44e-10	1.211e-06	1.009e-07	8.822e-07	100	150	66.6667	JAG1,ANGPT1,APC,RHOA,RHOB,ARHGAP1,CRK,CRKL,MAPK14,CTNNB1,DVL1,DVL3,EFNB1,EFNB2,EPHA3,EPHB2,EPHB3,ETS1,F3,FGF1,FGFR1,FRZB,GSK3B,HIF1A,RBPJ,JAG2,JAK1,JUN,KDR,NCK1,NOTCH1,NOTCH2,NRAS,PAK1,PAK2,PDGFA,PDGFRA,PDGFRB,PIK3C2A,PIK3C2B,PIK3C3,PIK3CA,PIK3CB,PIK3CD,PIK3R1,PLCG1,PLD1,DLL4,PRKCA,PRKCB,PRKCD,PRKCE,PRKCI,PRKD1,PRKCQ,PRKCZ,MAPK1,MAPK3,MAPK8,PTK2,PTPRB,PXN,RAF1,RASA1,MAP2K4,SHC1,SOS1,SOS2,SRC,STAT…
Pathway	P00034	Integrin signalling pathway	PantherDB	3.216e-06	0.01132	0.0002461	0.002151	100	167	59.8802	ACTG1,ACTN1,ACTN2,ARF6,RHOA,RHOB,RND3,ARL1,CAV1,CDC42,COL1A1,COL1A2,COL3A1,COL4A1,COL4A3,COL4A4,COL4A6,COL5A1,COL5A2,COL10A1,COL11A1,COL12A1,COL15A1,COL16A1,COL17A1,COL19A1,COL5A3,CRK,CRKL,ACTBL2,DNAJC27,PTK2B,FLNB,FN1,FYN,RAPGEF1,ITGA6,ITGA1,ITGA2,ITGA3,ITGA4,ITGA5,ITGA9,ITGAV,ITGB2,ITGB3,ITGB8,LAMA4,LAMC1,LIMS1,MAP3K3,MAP3K4,MAP3K5,NRAS,PIK3C2A,PIK3C2B,PIK3C3,PIK3CA,PIK3CB,PIK3CD,PIK3R1,MAPK3,M…
Pathway	1383038	Intra-Golgi and retrograde Golgi-to-ER traffic	BioSystems: REACTOME	0.0002693	0.9479	0.009772	0.08544	101	180	56.1111	ARCN1,ARF3,ARF4,ARL1,KIF1A,BICD1,COPA,CUX1,RAB33B,COG3,DYNC1I1,DYNC1LI2,TMED7,DYNC1LI1,DCTN4,RAB9B,RAB6B,ARFGAP2,GALNT1,GALNT2,DCTN5,GOLGA1,GOLGA4,IGF2R,KIF2A,KIF3C,KIF5A,KIF5B,KLC1,M6PR,MAN1A1,MAN2A2,STX18,NSF,PAFAH1B1,PAFAH1B2,TMED9,RAB39A,RAB1A,RAB6A,VPS53,COPZ1,RHOBTB3,KIF21A,KIF16B,RAB3GAP1,RAB18,KIF21B,KIF1B,SURF4,BICD2,KIF13B,TMF1,AGPAT3,MAN1C1,KLC4,NAA30,SYS1,COG6,RIC1,VAMP4,STX16,NAPG,ZW…
Pathway	1269185	Downstream signaling events of B Cell Receptor (BCR)	BioSystems: REACTOME	0.08787	309.3	0.9945	8.695	101	199	50.7538	AKT2,CD28,CD80,CD86,CDKN1A,CDKN1B,CHUK,CREB1,TRAT1,HBEGF,EGFR,ERBB3,ERBB4,EREG,FGF1,FGF2,FGF6,FGF7,FGF9,FGFR1,FGFR3,FGFR2,FOXO1,FOXO3,MTOR,FYN,GAB1,GRB2,GSK3A,GSK3B,HGF,NRG1,NR4A1,IKBKB,INSR,IRS1,KIT,KRAS,MDM2,MET,KITLG,MOV10,NFKB1,NRAS,PDGFA,PDGFRA,PDGFRB,PDPK1,PIK3CA,PIK3CB,PIK3CD,PIK3R1,PIP4K2A,PPP2CA,PPP2CB,PPP2R1A,PPP2R1B,PPP2R5A,PPP2R5C,PPP2R5D,PPP2R5E,PRKCB,MAPK1,MAPK3,PSMA5,PSMB2,PSMD5,PS…
Pathway	83059	mTOR signaling pathway	BioSystems: KEGG	1.518e-11	5.344e-08	6.679e-09	5.84e-08	103	151	68.2119	SEH1L,AKT2,ATP6V1C2,RHOA,ATP6V1A,ATP6V1B2,ATP6V1C1,ATP6V1E1,CHUK,SESN2,DVL1,DVL3,EIF4B,EIF4E,ATP6V1D,WNT16,ATP6V1H,MTOR,CAB39,GRB2,GRB10,GSK3B,IGF1,IGF1R,IKBKB,INSR,IRS1,KRAS,LRP6,FLCN,NRAS,PDPK1,WNT4,PIK3CA,PIK3CB,PIK3CD,PIK3R1,DDIT4,PRKAA1,PRKAA2,PRKCA,PRKCB,MAPK1,MAPK3,MAP2K1,SLC38A9,PTEN,RAF1,RHEB,RPS6KA1,RPS6KA2,RPS6KA3,RPS6KB1,CLIP1,STRADB,SGK1,SKP2,SOS1,SOS2,LPIN1,TNF,TSC1,WNT1,WNT2,WNT3,W…
Pathway	749777	Hippo signaling pathway	BioSystems: KEGG	1.105e-10	3.89e-07	3.89e-08	3.402e-07	103	154	66.8831	ACTG1,APC,BIRC5,CCND1,BMP2,BMP6,BMPR1A,BMPR1B,BMPR2,CCND2,CCND3,CSNK1D,CSNK1E,CTNNA1,CTNNB1,DLG1,DLG2,DLG3,DLG4,DVL1,DVL3,WNT16,FGF1,PARD6B,GLI2,GSK3B,RASSF6,ID1,ID2,NKD1,ITGB2,LLGL2,SMAD2,SMAD3,SMAD4,SMAD7,NF2,SERPINE1,WNT4,PPP1CB,PPP2CA,PPP2CB,PPP2R1A,PPP2R1B,PPP2R2A,PPP2R2B,PPP2R2C,PRKCI,PRKCZ,SNAI2,SOX2,STK3,WWC1,FBXW11,TCF7,TCF7L2,TEAD1,TEAD3,CRB1,TGFB2,TGFBR1,TGFBR2,AMOT,WNT1,WNT2,WNT3,WNT5…
Pathway	83067	Focal adhesion	BioSystems: KEGG	0.0001071	0.3771	0.004336	0.03791	111	199	55.7789	ACTG1,ACTN1,AKT2,XIAP,RHOA,ARHGAP5,CCND1,BCL2,CAV1,CCND2,CCND3,CDC42,COL1A1,COL1A2,COL4A1,COL4A3,COL4A4,COL4A6,CRK,CRKL,CTNNB1,DIAPH1,TLN2,EGFR,VEGFD,FLNB,FLNC,FLT1,FN1,FYN,GRB2,RAPGEF1,ARHGAP35,GSK3B,HGF,TNC,IGF1,IGF1R,ITGA6,ITGA1,ITGA2,ITGA3,ITGA4,ITGA5,ITGA9,ITGAV,ITGB3,ITGB8,JUN,KDR,LAMA4,LAMC1,MET,MYLK,PPP1R12A,PPP1R12B,PAK1,PAK2,PDGFA,PDGFRA,PDGFRB,PDPK1,PGF,PIK3CA,PIK3CB,PIK3CD,PIK3R1,PPP1…
Pathway	1017634	cAMP signaling pathway	BioSystems: KEGG	3.389e-05	0.1193	0.001704	0.0149	112	198	56.5657	ACOX1,ADCY1,ADCY2,ADCY3,ADCY5,ADCY6,ADCY7,ADCY9,ADORA2A,ADRB1,ADRB2,AKT2,RHOA,ATP1A2,ATP1B1,ATP1B2,ATP2A2,ATP2B1,ATP2B2,ATP2B3,ATP2B4,BDNF,CACNA1C,CALM1,CALM2,CALM3,CAMK2B,CAMK2D,CAMK2G,CHRM2,CNGA3,CREB1,CREBBP,GRIN3A,DRD1,DRD2,EDNRA,EP300,FSHB,GABBR1,GLI3,GLP1R,GNAI1,GNAI3,GRIA2,GRIA3,GRIA4,GRIN1,GRIN2A,GRIN2B,GRIN2D,HTR4,JUN,LIPE,MC2R,AFDN,PPP1R12A,NFATC1,NFKB1,NPY1R,PAK1,PDE3B,PDE4A,PDE4B,PDE4…
Pathway	1269183	Signaling by the B Cell Receptor (BCR)	BioSystems: REACTOME	0.2588	911	2.385	20.85	115	236	48.7288	AKT2,CALM1,CALM2,CALM3,CBL,CD28,CD80,CD86,CDKN1A,CDKN1B,CHUK,CREB1,TRAT1,HBEGF,EGFR,ERBB3,ERBB4,EREG,FGF1,FGF2,FGF6,FGF7,FGF9,FGFR1,FGFR3,FGFR2,FOXO1,FOXO3,MTOR,FYN,GAB1,GRB2,GSK3A,GSK3B,HGF,NRG1,NR4A1,IKBKB,INSR,IRS1,ITPR1,ITPR2,KIT,KRAS,MDM2,MET,KITLG,MOV10,NCK1,NFKB1,NRAS,PDGFA,PDGFRA,PDGFRB,PDPK1,PIK3CA,PIK3CB,PIK3CD,PIK3R1,PIP4K2A,PLCG1,PPP2CA,PPP2CB,PPP2R1A,PPP2R1B,PPP2R5A,PPP2R5C,PPP2R5D,P…
Pathway	83089	Regulation of actin cytoskeleton	BioSystems: KEGG	0.0001072	0.3772	0.004336	0.03791	117	212	55.1887	ACTG1,ACTN1,APC,RHOA,CDC42,CFL2,CHRM2,CHRM3,CRK,CRKL,DIAPH1,DIAPH2,EGFR,FGD1,FGF1,FGF2,FGF6,FGF7,FGF9,FGF12,FGF13,FGFR1,FGFR3,FGFR2,FN1,GNA12,ARHGAP35,GSN,SSH2,ITGA6,ITGA1,ITGA2,ITGA3,ITGA4,ITGA5,ITGA9,ITGAV,ITGB2,ITGB3,ITGB8,KRAS,PIKFYVE,LIMK1,LIMK2,MSN,MYH9,MYH10,MYLK,PPP1R12A,PPP1R12B,NRAS,PAK1,PAK2,PDGFA,PDGFRA,PDGFRB,PFN1,PFN2,PIK3CA,PIK3CB,PIK3CD,PIK3R1,PIP4K2A,PPP1CB,MAPK1,MAPK3,MAP2K1,PTK…
Pathway	1269688	Processing of Capped Intron-Containing Pre-mRNA	BioSystems: REACTOME	0.4425	1000	3.726	32.58	119	248	47.9839	SEH1L,CDC5L,CSTF1,CSTF3,DDX5,DHX9,DHX15,EIF4E,ELAVL2,ELAVL1,CRNKL1,FYTTD1,POLDIP3,CWC15,SARNP,PCF11,PPIL1,FUS,WBP11,PRPF38A,RBM17,HNRNPA1,HNRNPA2B1,HNRNPC,HNRNPD,HNRNPF,HNRNPH1,HNRNPH2,HNRNPK,HNRNPU,HSPA8,MAGOH,NUP54,HNRNPM,NCBP1,CPSF2,NUP98,PCBP2,PLRG1,POLR2A,POLR2D,PRCC,PTBP1,CWC25,RANBP2,MAGOHB,WDR33,CASC3,SRSF1,SRSF2,SRSF3,SRSF4,SRSF5,SRSF6,SRSF7,TRA2B,DNAJC8,PUF60,PRPF40A,NCBP2,SNRNP48,NDC1,…
Pathway	1269440	SOS-mediated signalling	BioSystems: REACTOME	0.1697	597.3	1.683	14.71	121	248	48.7903	ACTN2,ANGPT1,ARRB2,CALM1,CALM2,CALM3,CAMK2B,CAMK2D,CAMK2G,CSF2RB,DLG4,HBEGF,DUSP1,DUSP5,DUSP6,DUSP7,DUSP9,EGFR,ERBB3,ERBB4,EREG,FGF1,FGF2,FGF6,FGF7,FGF9,FGFR1,FGFR3,FGFR2,FN1,FYN,GFRA2,GRB2,GRIN1,GRIN2A,GRIN2B,GRIN2D,HGF,NRG1,IL2RB,IRS1,ITGB3,JAK1,KIT,KRAS,SPRED2,MET,KITLG,MAP3K11,NCAM1,NEFL,NF1,NRAS,KSR2,PEBP1,PAQR3,PDGFA,PDGFRA,PDGFRB,PPP2CA,PPP2CB,PPP2R1A,PPP2R1B,PPP2R5A,PPP2R5C,PPP2R5D,PPP2R5…
Pathway	1269383	SHC1 events in EGFR signaling	BioSystems: REACTOME	0.1697	597.3	1.683	14.71	121	248	48.7903	ACTN2,ANGPT1,ARRB2,CALM1,CALM2,CALM3,CAMK2B,CAMK2D,CAMK2G,CSF2RB,DLG4,HBEGF,DUSP1,DUSP5,DUSP6,DUSP7,DUSP9,EGFR,ERBB3,ERBB4,EREG,FGF1,FGF2,FGF6,FGF7,FGF9,FGFR1,FGFR3,FGFR2,FN1,FYN,GFRA2,GRB2,GRIN1,GRIN2A,GRIN2B,GRIN2D,HGF,NRG1,IL2RB,IRS1,ITGB3,JAK1,KIT,KRAS,SPRED2,MET,KITLG,MAP3K11,NCAM1,NEFL,NF1,NRAS,KSR2,PEBP1,PAQR3,PDGFA,PDGFRA,PDGFRB,PPP2CA,PPP2CB,PPP2R1A,PPP2R1B,PPP2R5A,PPP2R5C,PPP2R5D,PPP2R5…
Pathway	1269285	RAF/MAP kinase cascade	BioSystems: REACTOME	0.1697	597.3	1.683	14.71	121	248	48.7903	ACTN2,ANGPT1,ARRB2,CALM1,CALM2,CALM3,CAMK2B,CAMK2D,CAMK2G,CSF2RB,DLG4,HBEGF,DUSP1,DUSP5,DUSP6,DUSP7,DUSP9,EGFR,ERBB3,ERBB4,EREG,FGF1,FGF2,FGF6,FGF7,FGF9,FGFR1,FGFR3,FGFR2,FN1,FYN,GFRA2,GRB2,GRIN1,GRIN2A,GRIN2B,GRIN2D,HGF,NRG1,IL2RB,IRS1,ITGB3,JAK1,KIT,KRAS,SPRED2,MET,KITLG,MAP3K11,NCAM1,NEFL,NF1,NRAS,KSR2,PEBP1,PAQR3,PDGFA,PDGFRA,PDGFRB,PPP2CA,PPP2CB,PPP2R1A,PPP2R1B,PPP2R5A,PPP2R5C,PPP2R5D,PPP2R5…
Pathway	1269382	GRB2 events in EGFR signaling	BioSystems: REACTOME	0.1697	597.3	1.683	14.71	121	248	48.7903	ACTN2,ANGPT1,ARRB2,CALM1,CALM2,CALM3,CAMK2B,CAMK2D,CAMK2G,CSF2RB,DLG4,HBEGF,DUSP1,DUSP5,DUSP6,DUSP7,DUSP9,EGFR,ERBB3,ERBB4,EREG,FGF1,FGF2,FGF6,FGF7,FGF9,FGFR1,FGFR3,FGFR2,FN1,FYN,GFRA2,GRB2,GRIN1,GRIN2A,GRIN2B,GRIN2D,HGF,NRG1,IL2RB,IRS1,ITGB3,JAK1,KIT,KRAS,SPRED2,MET,KITLG,MAP3K11,NCAM1,NEFL,NF1,NRAS,KSR2,PEBP1,PAQR3,PDGFA,PDGFRA,PDGFRB,PPP2CA,PPP2CB,PPP2R1A,PPP2R1B,PPP2R5A,PPP2R5C,PPP2R5D,PPP2R5…
Pathway	1269468	Signalling to p38 via RIT and RIN	BioSystems: REACTOME	0.2401	845.1	2.236	19.55	122	252	48.4127	ACTN2,ANGPT1,ARRB2,CALM1,CALM2,CALM3,CAMK2B,CAMK2D,CAMK2G,CSF2RB,DLG4,HBEGF,DUSP1,DUSP5,DUSP6,DUSP7,DUSP9,EGFR,ERBB3,ERBB4,EREG,FGF1,FGF2,FGF6,FGF7,FGF9,FGFR1,FGFR3,FGFR2,FN1,FYN,GFRA2,GRB2,GRIN1,GRIN2A,GRIN2B,GRIN2D,HGF,NRG1,IL2RB,IRS1,ITGB3,JAK1,KIT,KRAS,SPRED2,MET,KITLG,MAP3K11,NCAM1,NEFL,NF1,NRAS,KSR2,PEBP1,PAQR3,PDGFA,PDGFRA,PDGFRB,PPP2CA,PPP2CB,PPP2R1A,PPP2R1B,PPP2R5A,PPP2R5C,PPP2R5D,PPP2R5…
Pathway	1269471	ARMS-mediated activation	BioSystems: REACTOME	0.1474	518.9	1.5	13.12	123	252	48.8095	ACTN2,ANGPT1,ARRB2,CALM1,CALM2,CALM3,CAMK2B,CAMK2D,CAMK2G,CRK,CSF2RB,DLG4,HBEGF,DUSP1,DUSP5,DUSP6,DUSP7,DUSP9,EGFR,ERBB3,ERBB4,EREG,FGF1,FGF2,FGF6,FGF7,FGF9,FGFR1,FGFR3,FGFR2,FN1,FYN,GFRA2,GRB2,GRIN1,GRIN2A,GRIN2B,GRIN2D,HGF,NRG1,IL2RB,IRS1,ITGB3,JAK1,KIT,KRAS,SPRED2,MET,KITLG,MAP3K11,NCAM1,NEFL,NF1,NRAS,KSR2,PEBP1,PAQR3,PDGFA,PDGFRA,PDGFRB,PPP2CA,PPP2CB,PPP2R1A,PPP2R1B,PPP2R5A,PPP2R5C,PPP2R5D,PP…
Pathway	83065	Axon guidance	BioSystems: KEGG	2.261e-16	7.96e-13	1.99e-13	1.74e-12	124	175	70.8571	ABL1,RHOA,BMPR1B,BMPR2,CAMK2B,CAMK2D,CAMK2G,CDC42,CFL2,DCC,DPYSL2,EFNA1,EFNA5,EFNB1,EFNB2,EFNB3,EPHA2,EPHA1,EPHA3,EPHA4,EPHA5,EPHA7,EPHA8,EPHB1,EPHB2,EPHB3,EPHB4,FYN,PARD6B,GNAI1,GNAI3,GSK3B,SSH2,KRAS,ABLIM1,LIMK1,LIMK2,MET,NCK1,NFATC2,NFATC3,NFATC4,NRAS,PAK1,PAK2,PDK1,WNT4,SEMA5B,PIK3CA,PIK3CB,PIK3CD,PIK3R1,PLCG1,PLXNA1,PLXNA2,PLXNB1,PPP3CA,PPP3CB,PPP3R1,PRKCA,PRKCZ,MAPK1,MAPK3,PTCH1,PTK2,SEMA4C…
Pathway	1269470	Frs2-mediated activation	BioSystems: REACTOME	0.1109	390.3	1.235	10.8	124	253	49.0119	ACTN2,ANGPT1,ARRB2,CALM1,CALM2,CALM3,CAMK2B,CAMK2D,CAMK2G,CRKL,CSF2RB,DLG4,HBEGF,DUSP1,DUSP5,DUSP6,DUSP7,DUSP9,EGFR,ERBB3,ERBB4,EREG,FGF1,FGF2,FGF6,FGF7,FGF9,FGFR1,FGFR3,FGFR2,FN1,FYN,GFRA2,GRB2,RAPGEF1,GRIN1,GRIN2A,GRIN2B,GRIN2D,HGF,NRG1,IL2RB,IRS1,ITGB3,JAK1,KIT,KRAS,SPRED2,MET,KITLG,MAP3K11,NCAM1,NEFL,NF1,NRAS,KSR2,PEBP1,PAQR3,PDGFA,PDGFRA,PDGFRB,PLCG1,PPP2CA,PPP2CB,PPP2R1A,PPP2R1B,PPP2R5A,PPP…
Pathway	1269502	MAPK1/MAPK3 signaling	BioSystems: REACTOME	0.1374	483.7	1.412	12.35	124	254	48.8189	ACTN2,ANGPT1,ARRB2,CALM1,CALM2,CALM3,CAMK2B,CAMK2D,CAMK2G,CSF2RB,DLG4,HBEGF,DUSP1,DUSP5,DUSP6,DUSP7,DUSP9,EGFR,ERBB3,ERBB4,EREG,FGF1,FGF2,FGF6,FGF7,FGF9,FGFR1,FGFR3,FGFR2,FN1,FYN,GFRA2,GRB2,GRIN1,GRIN2A,GRIN2B,GRIN2D,HGF,NRG1,IL2RB,IL6,IL6ST,IRS1,ITGB3,JAK1,KIT,KRAS,SPRED2,MET,KITLG,MAP3K11,NCAM1,NEFL,NF1,NRAS,KSR2,PEBP1,PAQR3,PDGFA,PDGFRA,PDGFRB,PPP2CA,PPP2CB,PPP2R1A,PPP2R1B,PPP2R5A,PPP2R5C,PPP2…
Pathway	868086	Rap1 signaling pathway	BioSystems: KEGG	2.447e-08	8.613e-05	4.307e-06	3.766e-05	126	210	60	ACTG1,ADCY1,ADCY2,ADCY3,ADCY5,ADCY6,ADCY7,ADCY9,ADORA2A,AKT2,ANGPT1,RHOA,CALM1,CALM2,CALM3,KRIT1,CDC42,CNR1,CRK,CRKL,MAPK14,CSF1,CTNNB1,CTNND1,RASSF5,TLN2,DRD2,LPAR1,EFNA1,EFNA5,EGFR,EPHA2,FGF1,FGF2,FGF6,FGF7,FGF9,FGF12,FGF13,FGFR1,FGFR3,FGFR2,VEGFD,FLT1,FYB1,RAPGEF6,PARD6B,GNAI1,GNAI3,GNAQ,LPAR4,RAPGEF1,GRIN1,GRIN2A,GRIN2B,HGF,ID1,IGF1,IGF1R,INSR,ITGB2,ITGB3,KDR,KIT,KRAS,LCP2,MET,KITLG,AFDN,NRAS…
Pathway	1269469	Prolonged ERK activation events	BioSystems: REACTOME	0.062	218.3	0.7631	6.672	126	255	49.4118	ACTN2,ANGPT1,ARRB2,CALM1,CALM2,CALM3,CAMK2B,CAMK2D,CAMK2G,CRK,CRKL,CSF2RB,DLG4,HBEGF,DUSP1,DUSP5,DUSP6,DUSP7,DUSP9,EGFR,ERBB3,ERBB4,EREG,FGF1,FGF2,FGF6,FGF7,FGF9,FGFR1,FGFR3,FGFR2,FN1,FYN,GFRA2,GRB2,RAPGEF1,GRIN1,GRIN2A,GRIN2B,GRIN2D,HGF,NRG1,IL2RB,IRS1,ITGB3,JAK1,KIT,KRAS,SPRED2,MET,KITLG,MAP3K11,NCAM1,NEFL,NF1,NRAS,KSR2,PEBP1,PAQR3,PDGFA,PDGFRA,PDGFRB,PLCG1,PPP2CA,PPP2CB,PPP2R1A,PPP2R1B,PPP2R5A…
Pathway	1269465	Signalling to RAS	BioSystems: REACTOME	0.1474	519	1.5	13.12	126	259	48.6486	ACTN2,ANGPT1,ARRB2,CALM1,CALM2,CALM3,CAMK2B,CAMK2D,CAMK2G,MAPK14,CSF2RB,DLG4,HBEGF,DUSP1,DUSP5,DUSP6,DUSP7,DUSP9,EGFR,ERBB3,ERBB4,EREG,FGF1,FGF2,FGF6,FGF7,FGF9,FGFR1,FGFR3,FGFR2,FN1,FYN,GFRA2,GRB2,GRIN1,GRIN2A,GRIN2B,GRIN2D,HGF,NRG1,IL2RB,IRS1,ITGB3,JAK1,KIT,KRAS,SPRED2,MET,KITLG,MAP3K11,NCAM1,NEFL,NF1,NRAS,KSR2,PEBP1,PAQR3,PDGFA,PDGFRA,PDGFRB,PPP2CA,PPP2CB,PPP2R1A,PPP2R1B,PPP2R5A,PPP2R5C,PPP2R5D…
Pathway	1269322	Interleukin receptor SHC signaling	BioSystems: REACTOME	0.07215	254	0.8437	7.377	127	258	49.2248	ACTN2,ANGPT1,ARRB2,CALM1,CALM2,CALM3,CAMK2B,CAMK2D,CAMK2G,CSF2RB,DLG4,HBEGF,DUSP1,DUSP5,DUSP6,DUSP7,DUSP9,EGFR,ERBB3,ERBB4,EREG,FGF1,FGF2,FGF6,FGF7,FGF9,FGFR1,FGFR3,FGFR2,FN1,FYN,GFRA2,GRB2,GRIN1,GRIN2A,GRIN2B,GRIN2D,HGF,NRG1,IL2RB,INPP5D,IRS1,ITGB3,JAK1,KIT,KRAS,SPRED2,MET,KITLG,MAP3K11,NCAM1,NEFL,NF1,NRAS,KSR2,PEBP1,PAQR3,PDGFA,PDGFRA,PDGFRB,PIK3CA,PIK3CB,PIK3CD,PIK3R1,PPP2CA,PPP2CB,PPP2R1A,PPP…
Pathway	868085	Ras signaling pathway	BioSystems: KEGG	4.711e-06	0.01658	0.0003129	0.002736	128	227	56.3877	ABL1,ABL2,AKT2,ANGPT1,FASLG,ARF6,RHOA,CALM1,CALM2,CALM3,CDC42,CHUK,CSF1,RASSF5,EFNA1,EFNA5,EGFR,EPHA2,ETS1,ETS2,PLA1A,FGF1,FGF2,FGF6,FGF7,FGF9,FGF12,FGF13,FGFR1,FGFR3,FGFR2,VEGFD,FLT1,GAB1,GNB1,GNG3,GNG5,GNG7,GRB2,GRIN1,GRIN2A,GRIN2B,HGF,HTR7,IGF1,IGF1R,IKBKB,INSR,KDR,KIT,KRAS,MET,KITLG,AFDN,NF1,NFKB1,NRAS,KSR2,PAK1,PAK2,PDGFA,PDGFRA,PDGFRB,GNG2,PGF,PIK3CA,PIK3CB,PIK3CD,PIK3R1,PLCG1,PLD1,PRKACA,P…
Pathway	1268766	Transmission across Chemical Synapses	BioSystems: REACTOME	5.397e-08	0.00019	8.259e-06	7.222e-05	129	218	59.1743	ABAT,ACHE,ACTN2,ADCY1,ADCY2,ADCY3,ADCY5,ADCY6,ADCY7,ADCY9,AP2A1,AP2B1,CACNA1E,CACNA2D1,CACNB1,CACNB2,CACNB4,CALM1,CALM2,CALM3,CAMK2B,CAMK2D,CAMK2G,CHRNA1,CHRNA5,CHRNA7,CHRNB2,CHRNE,AP2M1,COMT,CREB1,DLG1,DLG3,DLG4,EPB41L1,NCALD,GABBR1,GABRA1,GABRA2,GABRA4,GABRA5,GABRA6,GABRB2,GABRB3,GABRR1,GAD1,GAD2,GLS,GLUL,GNAI1,GNAI3,GNAL,GNB1,GNG3,GNG5,GNG7,GRIA2,GRIA3,GRIA4,GRIK3,GRIN1,GRIN2A,GRIN2B,GRIN2D,HS…
Pathway	1269632	Signaling by Leptin	BioSystems: REACTOME	0.01561	54.95	0.2556	2.235	129	256	50.3906	ACTN2,ANGPT1,ARRB2,CALM1,CALM2,CALM3,CAMK2B,CAMK2D,CAMK2G,CSF2RB,DLG4,HBEGF,DUSP1,DUSP5,DUSP6,DUSP7,DUSP9,EGFR,ERBB3,ERBB4,EREG,FGF1,FGF2,FGF6,FGF7,FGF9,FGFR1,FGFR3,FGFR2,FN1,FYN,GFRA2,GRB2,GRIN1,GRIN2A,GRIN2B,GRIN2D,HGF,NRG1,IL2RB,IRS1,ITGB3,JAK1,KIT,KRAS,LEP,LEPR,SPRED2,MET,KITLG,MAP3K11,NCAM1,NEFL,NF1,NRAS,KSR2,PEBP1,PAQR3,PDGFA,PDGFRA,PDGFRB,PPP2CA,PPP2CB,PPP2R1A,PPP2R1B,PPP2R5A,PPP2R5C,PPP2R…
Pathway	1269321	Interleukin-2 signaling	BioSystems: REACTOME	0.07267	255.8	0.8442	7.381	130	265	49.0566	ACTN2,ANGPT1,ARRB2,CALM1,CALM2,CALM3,CAMK2B,CAMK2D,CAMK2G,CSF2RB,DLG4,HBEGF,DUSP1,DUSP5,DUSP6,DUSP7,DUSP9,EGFR,ERBB3,ERBB4,EREG,PTK2B,FGF1,FGF2,FGF6,FGF7,FGF9,FGFR1,FGFR3,FGFR2,FN1,FYN,GFRA2,GRB2,GRIN1,GRIN2A,GRIN2B,GRIN2D,HGF,NRG1,IL2RB,INPP5D,IRS1,ITGB3,JAK1,KIT,KRAS,SPRED2,MET,KITLG,MAP3K11,NCAM1,NEFL,NF1,NRAS,KSR2,PEBP1,PAQR3,PDGFA,PDGFRA,PDGFRB,PIK3CA,PIK3CB,PIK3CD,PIK3R1,PPP2CA,PPP2CB,PPP2R…
Pathway	1269485	VEGFR2 mediated cell proliferation	BioSystems: REACTOME	0.009893	34.82	0.1777	1.553	132	261	50.5747	ACTN2,ANGPT1,ARRB2,CALM1,CALM2,CALM3,CAMK2B,CAMK2D,CAMK2G,CSF2RB,DLG4,HBEGF,DUSP1,DUSP5,DUSP6,DUSP7,DUSP9,EGFR,ERBB3,ERBB4,EREG,FGF1,FGF2,FGF6,FGF7,FGF9,FGFR1,FGFR3,FGFR2,FN1,FYN,GFRA2,GRB2,GRIN1,GRIN2A,GRIN2B,GRIN2D,HGF,NRG1,IL2RB,IRS1,ITGB3,ITPR1,ITPR2,JAK1,KDR,KIT,KRAS,SPRED2,MET,KITLG,MAP3K11,NCAM1,NEFL,NF1,NRAS,KSR2,PEBP1,PAQR3,PDGFA,PDGFRA,PDGFRB,PDPK1,PLCG1,PPP2CA,PPP2CB,PPP2R1A,PPP2R1B,PP…
Pathway	1269464	Signalling to ERKs	BioSystems: REACTOME	0.03238	114	0.4487	3.924	132	266	49.6241	ACTN2,ANGPT1,ARRB2,CALM1,CALM2,CALM3,CAMK2B,CAMK2D,CAMK2G,CRK,CRKL,MAPK14,CSF2RB,DLG4,HBEGF,DUSP1,DUSP5,DUSP6,DUSP7,DUSP9,EGFR,ERBB3,ERBB4,EREG,FGF1,FGF2,FGF6,FGF7,FGF9,FGFR1,FGFR3,FGFR2,FN1,FYN,GFRA2,GRB2,RAPGEF1,GRIN1,GRIN2A,GRIN2B,GRIN2D,HGF,NRG1,IL2RB,IRS1,ITGB3,JAK1,KIT,KRAS,SPRED2,MET,KITLG,MAP3K11,NCAM1,NEFL,NF1,NRAS,KSR2,PEBP1,PAQR3,PDGFA,PDGFRA,PDGFRB,PLCG1,PPP2CA,PPP2CB,PPP2R1A,PPP2R1B,…
Pathway	1269907	SLC-mediated transmembrane transport	BioSystems: REACTOME	1.251	1000	8.551	74.77	133	287	46.3415	SEH1L,ALB,SLC26A9,SLC26A7,SLC17A8,CALM1,CALM2,CALM3,RUNX1,SLC31A1,SLC30A7,SLC26A2,SLC35B3,SLC41A2,G6PC,SLC37A4,SLC16A10,SLC35B4,HK2,SLC29A2,SLC45A3,NUP54,SLC11A2,NUP98,SLC26A4,SLC30A8,SLC38A2,SLC13A5,RANBP2,SLC38A4,SLC6A15,SLC35C1,SLC22A15,SLC1A1,SLC1A2,SLC1A3,SLC1A5,SLC1A7,SLC2A1,SLC2A3,SLC2A4,SLC30A6,SLC5A3,SLC6A1,SLC6A6,SLC6A9,SLC6A12,SLC7A1,SLC7A2,SLC8A2,SLC8A1,SLC8A3,SLC9A1,SLC9A2,NDC1,SLC11…
Pathway	1269299	FCERI mediated MAPK activation	BioSystems: REACTOME	0.06803	239.5	0.8198	7.168	134	274	48.9051	ACTN2,ANGPT1,ARRB2,CALM1,CALM2,CALM3,CAMK2B,CAMK2D,CAMK2G,CSF2RB,DLG4,HBEGF,DUSP1,DUSP5,DUSP6,DUSP7,DUSP9,EGFR,ERBB3,ERBB4,EREG,FGF1,FGF2,FGF6,FGF7,FGF9,FGFR1,FGFR3,FGFR2,FN1,FYN,GFRA2,GRB2,GRIN1,GRIN2A,GRIN2B,GRIN2D,HGF,NRG1,IL2RB,IRS1,ITGB3,JAK1,JUN,KIT,KRAS,LCP2,SPRED2,MAP3K1,MET,KITLG,MAP3K11,NCAM1,NEFL,NF1,NRAS,KSR2,PEBP1,PAK1,PAK2,PAQR3,PDGFA,PDGFRA,PDGFRB,PLCG1,PPP2CA,PPP2CB,PPP2R1A,PPP2R1…
Pathway	1268714	Asparagine N-linked glycosylation	BioSystems: REACTOME	0.5868	1000	4.738	41.42	134	285	47.0175	AMFR,ANK1,ANK2,ANK3,ARCN1,ARF3,ARF4,CALR,CANX,CD59,CTSC,COPA,CSNK1D,NUS1,DAD1,CD55,COG3,DDOST,CNIH3,DYNC1I1,DYNC1LI2,DERL2,TMED7,ST8SIA3,SAR1B,DYNC1LI1,DCTN4,MAGT1,ARFGAP2,SYVN1,DCTN5,GFPT1,B4GALT1,ALG14,ALG2,LMAN1,MAN1A1,MAN2A2,MGAT2,MGAT3,MGAT5,MIA2,NSF,PGM3,PMM1,PPP6C,TMED9,RAB1A,STX17,RAD23B,RNF5,PPP6R3,SLC35C1,TRAPPC2,SEL1L,COPZ1,ST6GAL1,ST3GAL2,PPP6R1,ST3GAL3,SPTA1,SPTB,SPTBN1,SPTBN2,GANAB,…
Pathway	782000	Proteoglycans in cancer	BioSystems: KEGG	9.937e-15	3.498e-11	5.83e-12	5.097e-11	136	203	66.9951	ACTG1,AKT2,ANK1,ANK2,ANK3,FAS,FASLG,RHOA,CCND1,CAMK2B,CAMK2D,CAMK2G,CAV1,CBL,CD44,CDC42,CDKN1A,MAPK14,CTNNB1,DDX5,HBEGF,EGFR,EIF4B,CTTN,ERBB3,ERBB4,ESR1,WNT16,FGF2,FGFR1,FLNB,FLNC,FN1,MTOR,GAB1,GPC3,GRB2,HGF,HIF1A,HOXD10,HSPG2,IGF1,IGF1R,IGF2,IHH,ITGA2,ITGA5,ITGAV,ITGB3,ITPR1,ITPR2,KDR,KRAS,SMAD2,MDM2,MET,MSN,PPP1R12A,PPP1R12B,NRAS,PAK1,PDPK1,WNT4,PIK3CA,PIK3CB,PIK3CD,PIK3R1,PLAU,PLCG1,PPP1CB,PRK…
Pathway	1269323	Interleukin-3, 5 and GM-CSF signaling	BioSystems: REACTOME	0.01432	50.39	0.2388	2.088	137	274	50	ACTN2,ANGPT1,ARRB2,CALM1,CALM2,CALM3,CAMK2B,CAMK2D,CAMK2G,CBL,CRK,CRKL,CSF2RB,DLG4,HBEGF,DUSP1,DUSP5,DUSP6,DUSP7,DUSP9,EGFR,ERBB3,ERBB4,EREG,FGF1,FGF2,FGF6,FGF7,FGF9,FGFR1,FGFR3,FGFR2,FN1,FYN,GFRA2,GRB2,RAPGEF1,GRIN1,GRIN2A,GRIN2B,GRIN2D,HGF,NRG1,IL2RB,INPP5D,IRS1,ITGB3,JAK1,KIT,KRAS,SPRED2,MET,KITLG,MAP3K11,NCAM1,NEFL,NF1,NRAS,KSR2,PEBP1,PAQR3,PDGFA,PDGFRA,PDGFRB,PIK3CA,PIK3CB,PIK3CD,PIK3R1,PPP2…
Pathway	1270312	NCAM signaling for neurite out-growth	BioSystems: REACTOME	0.04439	156.2	0.5723	5.004	137	279	49.1039	ACTN2,ANGPT1,ARRB2,CACNA1C,CACNB1,CACNB2,CACNB4,CALM1,CALM2,CALM3,CAMK2B,CAMK2D,CAMK2G,COL4A1,COL4A3,COL4A4,CREB1,CSF2RB,NCAN,DLG4,HBEGF,DUSP1,DUSP5,DUSP6,DUSP7,DUSP9,EGFR,ERBB3,ERBB4,EREG,FGF1,FGF2,FGF6,FGF7,FGF9,FGFR1,FGFR3,FGFR2,FN1,FYN,GFRA2,GRB2,GRIN1,GRIN2A,GRIN2B,GRIN2D,HGF,NRG1,IL2RB,IRS1,ITGB3,JAK1,KIT,KRAS,SPRED2,MET,KITLG,MAP3K11,NCAM1,NEFL,NF1,NRAS,KSR2,PEBP1,PAQR3,PDGFA,PDGFRA,PDGFRB…
Pathway	1427866	RET signaling	BioSystems: REACTOME	0.006483	22.82	0.1263	1.104	138	273	50.5495	ACTN2,ANGPT1,ARRB2,CALM1,CALM2,CALM3,CAMK2B,CAMK2D,CAMK2G,CSF2RB,DLG4,HBEGF,DUSP1,DUSP5,DUSP6,DUSP7,DUSP9,EGFR,ERBB3,ERBB4,EREG,FGF1,FGF2,FGF6,FGF7,FGF9,FGFR1,FGFR3,FGFR2,FN1,FYN,GAB1,GFRA2,GRB2,GRB10,GRIN1,GRIN2A,GRIN2B,GRIN2D,HGF,NRG1,SHANK3,IL2RB,IRS1,ITGB3,JAK1,KIT,KRAS,SPRED2,MET,KITLG,MAP3K11,NCAM1,NEFL,NF1,NRAS,KSR2,PEBP1,PAQR3,PDGFA,PDGFRA,PDGFRB,PIK3CA,PIK3CB,PIK3CD,PIK3R1,PLCG1,PPP2CA,P…
Pathway	83048	MAPK signaling pathway	BioSystems: KEGG	9.922e-07	0.003492	8.731e-05	0.0007634	143	255	56.0784	AKT2,FAS,FASLG,ARRB2,BDNF,CACNA1C,CACNA1E,CACNA2D1,CACNB1,CACNB2,CACNB4,CDC25B,CDC42,CHUK,ATF2,CRK,CRKL,MAPK14,DUSP1,DUSP3,DUSP5,DUSP6,DUSP7,DUSP9,EGFR,ELK4,MECOM,TAOK3,FGF1,FGF2,FGF6,FGF7,FGF9,FGF12,FGF13,FGFR1,FGFR3,FGFR2,FLNB,FLNC,NLK,MAP3K20,GNA12,MKNK2,GRB2,NR4A1,HSPA1B,HSPA2,HSPA8,IKBKB,IL1A,IL1R1,JUN,KRAS,STMN1,MAX,MEF2C,MAP3K1,MAP3K3,MAP3K4,MAP3K5,MAP3K11,NF1,NFATC1,NFATC3,NFKB1,NRAS,NTF3…
Pathway	373901	HTLV-I infection	BioSystems: KEGG	6.515e-07	0.002293	6.186e-05	0.0005409	144	256	56.25	ADCY1,ADCY2,ADCY3,ADCY5,ADCY6,ADCY7,ADCY9,AKT2,SLC25A6,APC,XIAP,ATF1,ATF3,ATM,CCND1,CALR,CANX,CCND2,CCND3,CD3E,CD3G,CD40,CDC27,CDKN1A,CDKN2A,CDKN2B,CDKN2C,CHEK1,CHUK,CREB1,ATF2,CREBBP,CREM,CTNNB1,SLC25A31,DLG1,TLN2,DVL1,DVL3,E2F3,EGR1,EGR2,ELK4,EP300,ETS1,ETS2,WNT16,ANAPC7,ANAPC11,GSK3B,HLA-DQA1,IKBKB,IL1R1,IL2RB,IL6,CRTC2,IL15,ITGB2,JAK1,JUN,KRAS,MAD2L1,SMAD2,SMAD3,SMAD4,MAP3K1,MAP3K3,MYB,MYBL1,…
Pathway	1269193	Antigen processing: Ubiquitination & Proteasome degradation	BioSystems: REACTOME	0.93	1000	6.792	59.39	145	314	46.1783	FBXO32,UBR1,FBXO17,BLMH,CCNF,CDC27,CDC34,ITCH,RLIM,FBXO30,MEX3C,ANAPC7,RNF138,TRAF7,UBE2J1,ANAPC11,ASB1,KBTBD8,ZNRF1,FBXL20,UBE2K,LMO7,LNPEP,BTBD1,TRIM37,NEDD4,FBXL19,RNF111,PSMA5,PSMB2,PSMD5,PSMD7,PSMD10,PSMD11,UBE2R2,HERC6,RBBP6,KLHL11,RNF220,RNF4,RNF6,UBA6,UBE2W,FBXW7,TRIM36,UBE2Q1,SIAH1,SIAH2,SKP2,FBXO21,RNF114,RNF217,PSME4,FBXW11,ELOC,NEDD4L,UBR4,TPP2,TRIM4,MKRN1,UBE2A,UBE2B,UBE2D1,UBE2D2,UB…
Pathway	102279	Endocytosis	BioSystems: KEGG	5.833e-07	0.002053	5.704e-05	0.0004987	146	260	56.1538	ADRB1,ADRB2,GRK3,AP2A1,AP2B1,AMPH,BIN1,ARF3,ARF6,RHOA,ARRB2,CAPZA1,CAPZA2,CAV1,CBL,CDC42,AP2M1,CLTC,DAB2,ASAP1,ITCH,SH3GLB1,EGFR,EPS15,ERBB3,ERBB4,FGFR3,FGFR2,ARAP2,AGAP3,FLT1,CHMP5,VTA1,ARFGAP2,CHMP3,PARD6B,GRK6,HSPA1B,HSPA2,HSPA8,IGF1R,IGF2R,IL2RB,KDR,KIF5A,KIF5B,KIF5C,KIT,LDLR,SMAD2,SMAD3,ZFYVE27,MDM2,MET,NEDD4,PDGFRA,WIPF3,PLD1,PML,PRKCI,PRKCZ,PSD,RAB4A,RAB5A,RAB5B,VPS37C,RET,VPS37A,SH3GL1,SH…
Pathway	1269501	MAPK family signaling cascades	BioSystems: REACTOME	0.001016	3.577	0.02932	0.2564	150	293	51.1945	ACTN2,ANGPT1,ARRB2,CALM1,CALM2,CALM3,CAMK2B,CAMK2D,CAMK2G,CCND3,SEPT7,CDC42,CSF2RB,DLG4,HBEGF,DUSP1,DUSP5,DUSP6,DUSP7,DUSP9,EGFR,ERBB3,ERBB4,EREG,FGF1,FGF2,FGF6,FGF7,FGF9,FGFR1,FGFR3,FGFR2,FOXO1,FOXO3,FN1,FYN,GFRA2,GRB2,GRIN1,GRIN2A,GRIN2B,GRIN2D,HGF,NRG1,DNAJB1,IL2RB,IL6,IL6ST,IRS1,ITGB3,JAK1,JUN,KIT,KRAS,SPRED2,MET,KITLG,MAP3K11,MOV10,NCAM1,NEFL,NF1,NRAS,KSR2,PEBP1,PAK1,PAK2,PAQR3,PDGFA,PDGFRA,…
Pathway	1269431	IRS-mediated signalling	BioSystems: REACTOME	0.003549	12.49	0.07664	0.6701	150	298	50.3356	ACTN2,AKT2,ANGPT1,ARRB2,CALM1,CALM2,CALM3,CAMK2B,CAMK2D,CAMK2G,CSF2RB,DLG4,HBEGF,DUSP1,DUSP5,DUSP6,DUSP7,DUSP9,EGFR,EIF4B,EIF4E,ERBB3,ERBB4,EREG,FGF1,FGF2,FGF6,FGF7,FGF9,FGFR1,FGFR3,FGFR2,PRKAG2,FN1,MTOR,FYN,GAB1,CAB39,GFRA2,GRB2,GRIN1,GRIN2A,GRIN2B,GRIN2D,HGF,NRG1,IL2RB,IRS1,ITGB3,JAK1,KIT,KRAS,SPRED2,MET,KITLG,MAP3K11,NCAM1,NEFL,NF1,NRAS,KSR2,PEBP1,PAQR3,PDE3B,PDGFA,PDGFRA,PDGFRB,PDPK1,PIK3C3,P…
Pathway	1269429	Insulin receptor signalling cascade	BioSystems: REACTOME	0.002417	8.507	0.05883	0.5144	152	301	50.4983	ACTN2,AKT2,ANGPT1,ARRB2,CALM1,CALM2,CALM3,CAMK2B,CAMK2D,CAMK2G,CSF2RB,DLG4,HBEGF,DUSP1,DUSP5,DUSP6,DUSP7,DUSP9,EGFR,EIF4B,EIF4E,ERBB3,ERBB4,EREG,FGF1,FGF2,FGF6,FGF7,FGF9,FGFR1,FGFR3,FGFR2,PRKAG2,FN1,MTOR,FYN,GAB1,CAB39,GFRA2,GRB2,GRB10,GRIN1,GRIN2A,GRIN2B,GRIN2D,HGF,NRG1,IL2RB,INSR,IRS1,ITGB3,JAK1,KIT,KRAS,SPRED2,MET,KITLG,MAP3K11,NCAM1,NEFL,NF1,NRAS,KSR2,PEBP1,PAQR3,PDE3B,PDGFA,PDGFRA,PDGFRB,PDP…
Pathway	1269618	IGF1R signaling cascade	BioSystems: REACTOME	0.0009923	3.493	0.02887	0.2524	154	302	50.9934	ACTN2,AKT2,ANGPT1,ARRB2,CALM1,CALM2,CALM3,CAMK2B,CAMK2D,CAMK2G,CSF2RB,DLG4,HBEGF,DUSP1,DUSP5,DUSP6,DUSP7,DUSP9,EGFR,EIF4B,EIF4E,ERBB3,ERBB4,EREG,FGF1,FGF2,FGF6,FGF7,FGF9,FGFR1,FGFR3,FGFR2,PRKAG2,FN1,MTOR,FYN,GAB1,CAB39,GFRA2,GRB2,GRIN1,GRIN2A,GRIN2B,GRIN2D,HGF,NRG1,IGF1,IGF1R,IGF2,IL2RB,IRS1,ITGB3,JAK1,KIT,KRAS,SPRED2,MET,KITLG,MAP3K11,NCAM1,NEFL,NF1,NRAS,KSR2,PEBP1,PAQR3,PDE3B,PDGFA,PDGFRA,PDGFR…
Pathway	1269620	IRS-related events triggered by IGF1R	BioSystems: REACTOME	0.0009923	3.493	0.02887	0.2524	154	302	50.9934	ACTN2,AKT2,ANGPT1,ARRB2,CALM1,CALM2,CALM3,CAMK2B,CAMK2D,CAMK2G,CSF2RB,DLG4,HBEGF,DUSP1,DUSP5,DUSP6,DUSP7,DUSP9,EGFR,EIF4B,EIF4E,ERBB3,ERBB4,EREG,FGF1,FGF2,FGF6,FGF7,FGF9,FGFR1,FGFR3,FGFR2,PRKAG2,FN1,MTOR,FYN,GAB1,CAB39,GFRA2,GRB2,GRIN1,GRIN2A,GRIN2B,GRIN2D,HGF,NRG1,IGF1,IGF1R,IGF2,IL2RB,IRS1,ITGB3,JAK1,KIT,KRAS,SPRED2,MET,KITLG,MAP3K11,NCAM1,NEFL,NF1,NRAS,KSR2,PEBP1,PAQR3,PDE3B,PDGFA,PDGFRA,PDGFR…
Pathway	1269617	Signaling by Type 1 Insulin-like Growth Factor 1 Receptor (IGF1R)	BioSystems: REACTOME	0.001278	4.499	0.0357	0.3122	154	303	50.8251	ACTN2,AKT2,ANGPT1,ARRB2,CALM1,CALM2,CALM3,CAMK2B,CAMK2D,CAMK2G,CSF2RB,DLG4,HBEGF,DUSP1,DUSP5,DUSP6,DUSP7,DUSP9,EGFR,EIF4B,EIF4E,ERBB3,ERBB4,EREG,FGF1,FGF2,FGF6,FGF7,FGF9,FGFR1,FGFR3,FGFR2,PRKAG2,FN1,MTOR,FYN,GAB1,CAB39,GFRA2,GRB2,GRIN1,GRIN2A,GRIN2B,GRIN2D,HGF,NRG1,IGF1,IGF1R,IGF2,IL2RB,IRS1,ITGB3,JAK1,KIT,KRAS,SPRED2,MET,KITLG,MAP3K11,NCAM1,NEFL,NF1,NRAS,KSR2,PEBP1,PAQR3,PDE3B,PDGFA,PDGFRA,PDGFR…
Pathway	P00057	Wnt signaling pathway	PantherDB	1.571e-05	0.05529	0.0008506	0.007437	162	305	53.1148	ACTA1,ACTC1,ACVR1B,ADSS,APC,ARRB2,CCND1,BCL9,BMPR1A,BMPR1B,CDH2,CDH6,CDH7,CDH10,CDH11,CDH13,CDH17,CDH18,PCDH11Y,CREBBP,CSNK1A1,CSNK1D,CSNK1E,CSNK1G2,CSNK1G3,CSNK2A1,CSNK2A2,CTBP2,CTNNA1,CTNNB1,DVL1,DVL3,EDN1,CELSR3,EN2,EP300,WNT16,FRZB,NLK,GNAQ,GNB1,GNG3,GNG5,GNG7,GSK3B,HDAC2,HELLS,NKD1,ITPR1,ITPR2,LRP6,SMAD4,SMAD5,MYCL,MYCN,NFATC1,NFATC2,NFATC3,NFATC4,PCDH1,PCDH7,PCDH8,PCDH9,GNG2,WNT4,PLCB4,FAT3…
Pathway	1269428	Signaling by Insulin receptor	BioSystems: REACTOME	0.0007553	2.659	0.02325	0.2033	165	326	50.6135	ACTN2,AKT2,ATP6V1C2,ATP6V0D2,ANGPT1,ARRB2,ATP6V1A,ATP6V1B2,ATP6V1C1,ATP6V1E1,CALM1,CALM2,CALM3,CAMK2B,CAMK2D,CAMK2G,CSF2RB,DLG4,HBEGF,DUSP1,DUSP5,DUSP6,DUSP7,DUSP9,EGFR,EIF4B,EIF4E,ERBB3,ERBB4,EREG,ATP6V1D,FGF1,FGF2,FGF6,FGF7,FGF9,FGFR1,FGFR3,FGFR2,PRKAG2,FN1,ATP6V1H,MTOR,FYN,GAB1,CAB39,GFRA2,GRB2,GRB10,GRIN1,GRIN2A,GRIN2B,GRIN2D,HGF,NRG1,IL2RB,INSR,IRS1,ITGB3,JAK1,KIT,KRAS,SPRED2,MET,KITLG,MAP3K…
Pathway	692234	PI3K-Akt signaling pathway	BioSystems: KEGG	0.001295	4.558	0.03589	0.3138	171	342	50	AKT2,ANGPT1,FASLG,CCND1,BCL2,BRCA1,CCND2,CCND3,CCNE1,CDK2,CDK6,CDKN1A,CDKN1B,CHRM2,CHUK,COL1A1,COL1A2,COL4A1,COL4A3,COL4A4,COL4A6,CREB1,ATF2,CSF1,CSF3,CSF3R,LPAR1,EFNA1,EFNA5,EGFR,EPHA2,EIF4B,EIF4E,FGF1,FGF2,FGF6,FGF7,FGF9,FGF12,FGF13,FGFR1,FGFR3,FGFR2,VEGFD,FOXO3,FLT1,FN1,MTOR,G6PC,GHR,GNB1,GNG3,GNG5,GNG7,LPAR4,GRB2,GSK3B,HGF,NR4A1,TNC,IFNA2,IFNAR1,IFNAR2,IGF1,IGF1R,IKBKB,IL2RB,IL4R,IL6,CRTC2,IN…
Pathway	1269483	VEGFA-VEGFR2 Pathway	BioSystems: REACTOME	2.212e-05	0.07785	0.001162	0.01016	174	333	52.2523	ACTN2,AKT2,ANGPT1,RHOA,ARRB2,CALM1,CALM2,CALM3,CAMK2B,CAMK2D,CAMK2G,CAV1,CDC42,CRK,MAPK14,CSF2RB,CTNNA1,CTNNB1,CTNND1,DLG4,HBEGF,DUSP1,DUSP5,DUSP6,DUSP7,DUSP9,EGFR,ERBB3,ERBB4,EREG,PTK2B,FGF1,FGF2,FGF6,FGF7,FGF9,FGFR1,FGFR3,FGFR2,FN1,MTOR,FYN,GFRA2,GRB2,GRIN1,GRIN2A,GRIN2B,GRIN2D,HGF,NRG1,IL2RB,IRS1,ITGAV,ITGB3,ITPR1,ITPR2,JAK1,JUP,KDR,KIT,KRAS,SPRED2,MET,KITLG,MAP3K11,NCAM1,NCK1,NEFL,NF1,NRAS,KS…
Pathway	1269487	Signaling by SCF-KIT	BioSystems: REACTOME	8.057e-05	0.2836	0.003636	0.03179	175	340	51.4706	ACTN2,AKT2,ANGPT1,ARRB2,CALM1,CALM2,CALM3,CAMK2B,CAMK2D,CAMK2G,CBL,CD28,CD80,CD86,CDKN1A,CDKN1B,CHEK1,CHUK,CREB1,CSF2RB,TRAT1,DLG4,HBEGF,DUSP1,DUSP5,DUSP6,DUSP7,DUSP9,EGFR,ERBB3,ERBB4,EREG,FGF1,FGF2,FGF6,FGF7,FGF9,FGFR1,FGFR3,FGFR2,FOXO1,FOXO3,FN1,MTOR,FYN,GAB1,GFRA2,GRB2,GRB10,GRIN1,GRIN2A,GRIN2B,GRIN2D,GSK3A,GSK3B,HGF,NRG1,NR4A1,IL2RB,INSR,IRS1,ITGB3,JAK1,KIT,KRAS,SPRED2,MDM2,MET,KITLG,MAP3K11,…
Pathway	1269480	Signaling by VEGF	BioSystems: REACTOME	4.67e-06	0.01644	0.0003129	0.002736	180	341	52.7859	ACTN2,AKT2,ANGPT1,RHOA,ARRB2,CALM1,CALM2,CALM3,CAMK2B,CAMK2D,CAMK2G,CAV1,CDC42,CRK,MAPK14,CSF2RB,CTNNA1,CTNNB1,CTNND1,DLG4,HBEGF,DUSP1,DUSP5,DUSP6,DUSP7,DUSP9,EGFR,ERBB3,ERBB4,EREG,PTK2B,FGF1,FGF2,FGF6,FGF7,FGF9,FGFR1,FGFR3,FGFR2,VEGFD,FLT1,FN1,MTOR,FYN,GFRA2,GRB2,GRIN1,GRIN2A,GRIN2B,GRIN2D,HGF,NRG1,IL2RB,IRS1,ITGAV,ITGB3,ITPR1,ITPR2,JAK1,JUP,KDR,KIT,KRAS,SPRED2,MET,KITLG,MAP3K11,NCAM1,NCK1,NEFL,…
Pathway	1269284	DAP12 signaling	BioSystems: REACTOME	1.673e-05	0.05887	0.000892	0.007799	186	359	51.8106	ACTN2,ADCY1,ADCY2,ADCY3,ADCY5,ADCY6,ADCY7,ADCY9,AKT2,ANGPT1,ARRB2,CALM1,CALM2,CALM3,CAMK2B,CAMK2D,CAMK2G,CD28,CD80,CD86,CDKN1A,CDKN1B,CHUK,CREB1,CSF2RB,TRAT1,DLG4,HBEGF,DUSP1,DUSP5,DUSP6,DUSP7,DUSP9,EGFR,ERBB3,ERBB4,EREG,FGF1,FGF2,FGF6,FGF7,FGF9,FGFR1,FGFR3,FGFR2,FOXO1,FOXO3,FN1,MTOR,FYN,GAB1,GFRA2,GRB2,GRIN1,GRIN2A,GRIN2B,GRIN2D,GSK3A,GSK3B,HGF,NRG1,NR4A1,IL2RB,INSR,IRS1,ITGB3,ITPR1,ITPR2,JAK1,K…
Pathway	1269283	DAP12 interactions	BioSystems: REACTOME	0.0004169	1.467	0.01411	0.1234	187	374	50	ACTN2,ADCY1,ADCY2,ADCY3,ADCY5,ADCY6,ADCY7,ADCY9,AKT2,ANGPT1,ARRB2,CALM1,CALM2,CALM3,CAMK2B,CAMK2D,CAMK2G,CD28,CD80,CD86,CDKN1A,CDKN1B,CHUK,CREB1,CSF2RB,TRAT1,DLG4,HBEGF,DUSP1,DUSP5,DUSP6,DUSP7,DUSP9,EGFR,ERBB3,ERBB4,EREG,FGF1,FGF2,FGF6,FGF7,FGF9,FGFR1,FGFR3,FGFR2,FOXO1,FOXO3,FN1,MTOR,FYN,GAB1,GFRA2,GRB2,GRIN1,GRIN2A,GRIN2B,GRIN2D,GSK3A,GSK3B,HGF,NRG1,NR4A1,IL2RB,INSR,IRS1,ITGB3,ITPR1,ITPR2,JAK1,K…
Pathway	1268763	Neuronal System	BioSystems: REACTOME	2.675e-08	9.415e-05	4.483e-06	3.92e-05	192	351	54.7009	ABAT,ACHE,ACTN2,ADCY1,ADCY2,ADCY3,ADCY5,ADCY6,ADCY7,ADCY9,AP2A1,AP2B1,CACNA1E,CACNA2D1,CACNB1,CACNB2,CACNB4,CALM1,CALM2,CALM3,CAMK2B,CAMK2D,CAMK2G,CHRNA1,CHRNA5,CHRNA7,CHRNB2,CHRNE,AP2M1,COMT,CREB1,DLG1,DLG2,DLG3,DLG4,EPB41,EPB41L1,EPB41L2,NCALD,FLOT2,GABBR1,GABRA1,GABRA2,GABRA4,GABRA5,GABRA6,GABRB2,GABRB3,GABRR1,GAD1,GAD2,GLS,GLUL,GNAI1,GNAI3,GNAL,GNB1,GNG3,GNG5,GNG7,GRIA2,GRIA3,GRIA4,GRIK3,GRIN…
Pathway	1269479	Downstream signal transduction	BioSystems: REACTOME	9.878e-08	0.0003477	1.279e-05	0.0001118	192	355	54.0845	ACTN2,ADCY1,ADCY2,ADCY3,ADCY5,ADCY6,ADCY7,ADCY9,AKT2,ANGPT1,ARRB2,CALM1,CALM2,CALM3,CAMK2B,CAMK2D,CAMK2G,CD28,CD80,CD86,CDKN1A,CDKN1B,CHUK,CREB1,CRK,CRKL,CSF2RB,TRAT1,DLG4,HBEGF,DUSP1,DUSP5,DUSP6,DUSP7,DUSP9,EGFR,ERBB3,ERBB4,EREG,FGF1,FGF2,FGF6,FGF7,FGF9,FGFR1,FGFR3,FGFR2,FOXO1,FOXO3,FN1,MTOR,FYN,GAB1,GFRA2,GRB2,RAPGEF1,GRIN1,GRIN2A,GRIN2B,GRIN2D,GSK3A,GSK3B,HGF,NRG1,NR4A1,IL2RB,INSR,IRS1,ITGB3,I…
Pathway	1269478	Signaling by PDGF	BioSystems: REACTOME	6.678e-07	0.002351	6.186e-05	0.0005409	200	379	52.7704	ACTN2,ADCY1,ADCY2,ADCY3,ADCY5,ADCY6,ADCY7,ADCY9,AKT2,ANGPT1,ARRB2,CALM1,CALM2,CALM3,CAMK2B,CAMK2D,CAMK2G,CD28,CD80,CD86,CDKN1A,CDKN1B,CHUK,COL4A1,COL4A3,COL4A4,CREB1,CRK,CRKL,CSF2RB,TRAT1,DLG4,HBEGF,DUSP1,DUSP5,DUSP6,DUSP7,DUSP9,EGFR,ERBB3,ERBB4,EREG,FGF1,FGF2,FGF6,FGF7,FGF9,FGFR1,FGFR3,FGFR2,FOXO1,FOXO3,FN1,MTOR,FYN,GAB1,GFRA2,GRB2,RAPGEF1,GRIN1,GRIN2A,GRIN2B,GRIN2D,GSK3A,GSK3B,HGF,NRG1,NR4A1,IL…
Pathway	1269380	Signaling by EGFR	BioSystems: REACTOME	3.732e-09	1.314e-05	8.211e-07	7.179e-06	202	367	55.0409	ACTN2,ADAM10,ADCY1,ADCY2,ADCY3,ADCY5,ADCY6,ADCY7,ADCY9,AKT2,ANGPT1,ARRB2,CALM1,CALM2,CALM3,CAMK2B,CAMK2D,CAMK2G,CBL,CD28,CD80,CD86,CDC42,CDKN1A,CDKN1B,CHUK,CREB1,CSF2RB,TRAT1,DLG4,HBEGF,DUSP1,DUSP5,DUSP6,DUSP7,DUSP9,EGFR,EPS15,ERBB3,ERBB4,EREG,FGF1,FGF2,FGF6,FGF7,FGF9,FGFR1,FGFR3,FGFR2,FOXO1,FOXO3,FN1,MTOR,FYN,GAB1,GFRA2,GRB2,GRIN1,GRIN2A,GRIN2B,GRIN2D,GSK3A,GSK3B,HGF,NRG1,NR4A1,IL2RB,INSR,IRS1,I…
Pathway	1269298	Fc epsilon receptor (FCERI) signaling	BioSystems: REACTOME	1.66e-07	0.0005842	2.014e-05	0.0001761	203	381	53.2808	ACTN2,AKT2,ANGPT1,ARRB2,CALM1,CALM2,CALM3,CAMK2B,CAMK2D,CAMK2G,CD28,CD80,CD86,CDC34,CDKN1A,CDKN1B,CHUK,CREB1,CSF2RB,TRAT1,DLG4,HBEGF,DUSP1,DUSP5,DUSP6,DUSP7,DUSP9,EGFR,ERBB3,ERBB4,EREG,MS4A2,FGF1,FGF2,FGF6,FGF7,FGF9,FGFR1,FGFR3,FGFR2,FOXO1,FOXO3,FN1,MTOR,FYN,GAB1,GFRA2,GRB2,GRIN1,GRIN2A,GRIN2B,GRIN2D,GSK3A,GSK3B,HGF,NRG1,NR4A1,IKBKB,IL2RB,INSR,IRS1,ITGB3,ITPR1,ITPR2,JAK1,JUN,KIT,KRAS,LCP2,SPRED2,…
Pathway	1268855	Diseases of signal transduction	BioSystems: REACTOME	6.471e-09	2.278e-05	1.34e-06	1.172e-05	204	373	54.6917	ADAM10,JAG1,AKT2,APC,ARRB2,BCR,CBL,CCNC,CD28,CD80,CD86,CDK8,CDKN1A,CDKN1B,CHUK,CLCN6,CREB1,CREBBP,CSNK1A1,CTBP2,CTNNB1,CUX1,TRAT1,HBEGF,DERL2,APH1A,EGFR,EP300,ERBB3,ERBB4,EREG,FGF1,FGF2,FGF6,FGF7,FGF9,FGFR1,FGFR3,FGFR2,FKBP1A,FOXO1,FOXO3,FN1,HDAC7,MTOR,SYVN1,FYN,GAB1,GRB2,GSK3A,GSK3B,HDAC2,HGF,NRG1,NR4A1,RBPJ,IHH,IRS1,ITGB3,JAG2,KIT,KRAS,LRP6,SMAD2,SMAD3,SMAD4,MDM2,MET,KITLG,MAP3K11,NCBP1,NF1,NOT…
Pathway	1269507	Signaling by Rho GTPases	BioSystems: REACTOME	0.002004	7.053	0.05111	0.4469	208	430	48.3721	SEH1L,ABL1,ABR,ACTG1,FMNL2,BIRC5,RHOA,RHOB,ARHGAP1,ARHGAP5,ARHGAP6,ARHGDIA,BCR,FMNL1,CALM1,CALM2,CALM3,CDC42,CDKN1B,CENPF,CHN1,CHN2,CTNNA1,ARHGEF3,CTNNB1,ARHGAP24,DIAPH1,DIAPH2,DLG4,DVL1,DVL3,ECT2,CTTN,FAM13B,SYDE2,FGD1,ARAP2,NCKIPSD,TAGAP,GDI2,GRB2,ARHGAP35,ARHGEF39,H2AFZ,HIST1H2BD,H3F3B,ARHGAP19,SYDE1,RHPN2,INCENP,KIF2A,KIF5A,KIF5B,KLC1,LIMK1,LIMK2,MAD2L1,SKA2,MYH9,MYH10,MYH11,MYLK,MYO9B,PPP1R1…
Pathway	1269460	NGF signalling via TRKA from the plasma membrane	BioSystems: REACTOME	1.264e-09	4.45e-06	3.178e-07	2.779e-06	214	390	54.8718	ACTN2,ADCY1,ADCY2,ADCY3,ADCY5,ADCY6,ADCY7,ADCY9,ADCYAP1,ADORA2A,AP2A1,AP2B1,AKT2,ANGPT1,RHOA,ARRB2,ATF1,CALM1,CALM2,CALM3,CAMK2B,CAMK2D,CAMK2G,CD28,CD80,CD86,CDKN1A,CDKN1B,CHUK,AP2M1,CLTC,CREB1,CRK,CRKL,MAPK14,CSF2RB,TRAT1,DLG4,HBEGF,DUSP1,DUSP3,DUSP5,DUSP6,DUSP7,DUSP9,EGFR,ERBB3,ERBB4,EREG,FGF1,FGF2,FGF6,FGF7,FGF9,FGFR1,FGFR3,FGFR2,FOXO1,FOXO3,FN1,MTOR,FYN,GAB1,GFRA2,GRB2,RAPGEF1,GRIN1,GRIN2A,GR…
Pathway	83105	Pathways in cancer	BioSystems: KEGG	3.373e-17	1.187e-13	5.936e-14	5.19e-13	237	395	60	ABL1,ADCY1,ADCY2,ADCY3,ADCY5,ADCY6,ADCY7,ADCY9,AKT2,APC,XIAP,BIRC5,FAS,FASLG,RHOA,ARNT,CCND1,BCL2,BCR,BMP2,CASP8,RUNX1,RUNX1T1,CBL,CCNE1,CDC42,CDK2,CDK6,CDKN1A,CDKN1B,CDKN2A,CDKN2B,CHUK,CKS1B,COL4A1,COL4A3,COL4A4,COL4A6,CREBBP,CRK,CRKL,CSF3R,CTBP2,CTNNA1,CTNNB1,DAPK1,DCC,RASSF5,DVL1,DVL3,E2F3,LPAR1,EDNRA,EDNRB,EGFR,EP300,EPAS1,ETS1,MECOM,WNT16,FGF1,FGF2,FGF6,FGF7,FGF9,FGF12,FGF13,FGFR1,FGFR3,FGFR…
Pathway	1269318	Signaling by Interleukins	BioSystems: REACTOME	0.1885	663.4	1.843	16.11	239	531	45.0094	ACTN2,ANGPT1,BIRC5,FASLG,ARRB2,PELI3,CCND1,BCL2,BCL6,CALM1,CALM2,CALM3,CAMK2B,CAMK2D,CAMK2G,CBL,IL17RE,CD80,CD86,CDKN1A,CEBPD,CHUK,CNTFR,COL1A2,CRK,CRKL,CSF1,CSF2RB,CSF3,CSF3R,IL20,DLG4,HBEGF,DUSP1,DUSP5,DUSP6,DUSP7,DUSP9,S1PR1,EGFR,IRAK4,ERBB3,ERBB4,EREG,F13A1,PTK2B,FGF1,FGF2,FGF6,FGF7,FGF9,FGFR1,FGFR3,FGFR2,FOXO1,FOXO3,FLT3,FN1,FYN,GATA3,GFRA2,GRB2,RAPGEF1,GRIN1,GRIN2A,GRIN2B,GRIN2D,CXCL1,CXCL2…
Pathway	1269443	Signalling by NGF	BioSystems: REACTOME	2.418e-12	8.511e-09	1.216e-09	1.063e-08	265	483	54.8654	ABR,ACTN2,ADCY1,ADCY2,ADCY3,ADCY5,ADCY6,ADCY7,ADCY9,ADCYAP1,ADORA2A,AP2A1,AP2B1,AKT2,ANGPT1,RHOA,ARHGDIA,ARRB2,ATF1,CALM1,CALM2,CALM3,CAMK2B,CAMK2D,CAMK2G,CASP2,CD28,CD80,CD86,CDKN1A,CDKN1B,CHUK,AP2M1,CLTC,CREB1,CRK,CRKL,MAPK14,CSF2RB,ARHGEF3,TRAT1,DLG4,HBEGF,DUSP1,DUSP3,DUSP5,DUSP6,DUSP7,DUSP9,ECT2,APH1A,EGFR,ERBB3,ERBB4,EREG,FGD1,FGF1,FGF2,FGF6,FGF7,FGF9,FGFR1,FGFR3,FGFR2,FOXO1,FOXO3,FN1,MTOR,F…
Pathway	1269340	Hemostasis	BioSystems: REACTOME	1.269	1000	8.592	75.13	277	640	43.2812	ABL1,ACTN1,ACTN2,ADRA2A,AHSG,AKT2,ALB,ANGPT1,APLP2,APP,RHOA,RHOB,ARRB2,ATP1B1,ATP1B2,ATP2A2,ATP2B1,ATP2B2,ATP2B3,ATP2B4,KIF1A,DAGLA,CALM1,CALM2,CALM3,CALU,CAPZA1,CAPZA2,CAV1,CD9,CD44,CD47,CDC42,CDK2,CEACAM8,CLU,CREBBP,CRK,MAPK14,CSF2RB,CXADR,DGKA,DGKB,DGKG,AK3,PDE11A,DOCK3,SCCPDH,FCAMR,EP300,F3,F13A1,PHF21A,VEGFD,FN1,FAM49B,FYN,GATA2,GATA3,GATA4,GATA6,GLG1,GNA12,GNAI1,GNAI3,GNAQ,GNB1,GNG3,GNG5,GN…
Pathway	1269903	Transmembrane transport of small molecules	BioSystems: REACTOME	0.008743	30.77	0.1589	1.39	309	680	45.4412	SEH1L,ABCB7,ABCF1,ASIC1,ADCY1,ADCY2,ADCY3,ADCY5,ADCY6,ADCY7,ADCY9,ADD1,ADD2,ADD3,ALB,ATP6V1C2,ATP6V0D2,SLC26A9,AQP2,AQP4,SLC26A7,ASPH,SLC17A8,ATP1A2,ATP12A,ATP1B1,ATP1B2,ATP2A2,ATP2B1,ATP2B2,ATP2B3,ATP2B4,ATP4B,ATP6V1A,ATP6V1B2,ATP6V1C1,ATP6V1E1,ATP7A,ATP7B,CALM1,CALM2,CALM3,CAMK2B,CAMK2D,CAMK2G,RUNX1,CLCN3,CLCN4,CLCN5,CLCN6,SLC31A1,SLC30A7,TSC22D3,SLC26A2,SLC35B3,DERL2,CUTC,EIF2S1,EIF2S3,DMTN,MA…
Pathway	1270303	Axon guidance	BioSystems: REACTOME	1.906e-20	6.707e-17	6.707e-17	5.865e-16	321	554	57.9422	ABL1,ABL2,ACTG1,ACTN2,ADAM10,AP2A1,AP2B1,ALCAM,ANGPT1,ANK1,ANK2,ANK3,RHOA,RHOB,ARRB2,CACNA1C,CACNB1,CACNB2,CACNB4,CALM1,CALM2,CALM3,CAMK2B,CAMK2D,CAMK2G,CDC42,AP2M1,CLTC,CNTN1,COL4A1,COL4A3,COL4A4,CREB1,CRMP1,CSF2RB,CSNK2A1,CSNK2A2,NCAN,DCC,DCX,DLG1,DLG3,DLG4,DPYSL2,DPYSL3,HBEGF,DUSP1,DUSP5,DUSP6,DUSP7,DUSP9,EFNA1,EFNA5,EFNB1,EFNB2,EFNB3,APH1A,EGFR,EPHA2,EPHA1,EPHA3,EPHA4,EPHA5,EPHA7,EPHA8,EPHB1,…
Pathway	1269877	Membrane Trafficking	BioSystems: REACTOME	6.068e-17	2.136e-13	7.119e-14	6.225e-13	339	614	55.2117	ADRB2,GRK3,AP2A1,AP1B1,AP2B1,AP1G1,AKT2,AMPH,BIN1,ANK1,ANK2,ANK3,APP,ARCN1,ARF3,ARF4,ARF6,ARL1,ARRB2,KIF1A,BICD1,CALM1,CALM2,CALM3,FCHO2,CBL,CD3G,SCARB2,CD59,CTSC,CHM,CHML,CHRM2,AP2M1,AP3S1,CLTC,COPA,CPD,CSNK1D,ITSN2,CUX1,RAB33B,DAB2,CD55,COG3,CNIH3,COPS7A,DYNC1I1,DYNC1LI2,TMED7,EXOC8,EGFR,SAR1B,DYNC1LI1,DCTN4,CTTN,RAB9B,EPS15,PRKAG2,SGIP1,CHMP5,VTA1,RAB14,RAB6B,ARFGAP2,RAB3IP,CHMP3,GALNT1,GALNT2…
Pathway	1269876	Vesicle-mediated transport	BioSystems: REACTOME	8.935e-15	3.145e-11	5.83e-12	5.097e-11	353	660	53.4848	ADRB2,GRK3,AP2A1,AP1B1,AP2B1,AP1G1,AKT2,ALB,AMPH,BIN1,ANK1,ANK2,ANK3,APP,ARCN1,ARF3,ARF4,ARF6,ARL1,ARRB2,KIF1A,BICD1,CALM1,CALM2,CALM3,CALR,FCHO2,CBL,CD3G,SCARB2,CD59,CTSC,CHM,CHML,CHRM2,AP2M1,AP3S1,CLTC,COL1A1,COL1A2,COL3A1,COL4A1,COPA,CPD,CSNK1D,ITSN2,CUX1,RAB33B,DAB2,CD55,COG3,CNIH3,COPS7A,DYNC1I1,DYNC1LI2,TMED7,EXOC8,EGFR,SAR1B,DYNC1LI1,DCTN4,CTTN,RAB9B,EPS15,PRKAG2,SGIP1,CHMP5,VTA1,RAB14,RAB…
Pathway	1269171	Adaptive Immune System	BioSystems: REACTOME	0.0403	141.9	0.5333	4.663	364	826	44.0678	AP2A1,AP1B1,AP2B1,AP1G1,OSBPL1A,AKT2,FBXO32,UBR1,FBXO17,BLMH,BTN1A1,CALM1,CALM2,CALM3,CALR,CANX,CBL,CCNF,CD3E,CD3G,CD28,CD80,CD86,CD34,CD40,CDC27,CDC34,CDC42,CDKN1A,CDKN1B,CTSC,CHUK,AP2M1,CLTC,CREB1,CTLA4,CTSK,CTSO,CXADR,TRAT1,DYNC1I1,DYNC1LI2,ITCH,HBEGF,EGFR,SAR1B,RLIM,DYNC1LI1,DCTN4,ERBB3,ERBB4,EREG,FBXO30,MEX3C,FGF1,FGF2,FGF6,FGF7,FGF9,FGFR1,FGFR3,FGFR2,ANAPC7,RNF138,FOXO1,FOXO3,TRAF7,UBE2J1,A…
Pathway	1269650	Generic Transcription Pathway	BioSystems: REACTOME	0.6883	1000	5.255	45.95	375	879	42.6621	PARP1,AKT2,ZNF417,ZNF548,APAF1,BIRC5,FAS,ZNF563,CNOT6L,ATM,BARD1,BCL6,PRDM1,ZNF599,BRCA1,ZNF558,ZNF714,ZNF569,ZNF689,CASP2,RUNX2,CCNA2,CCNC,CCNE1,CCNG1,CCNT2,CDK2,CDK7,CDK8,CDKN1A,CDKN1B,CDKN2A,CDKN2B,CHD4,CHEK1,CHM,COX11,ATF2,CREBBP,MAPK14,CSNK2A1,CSNK2A2,NKX2-5,SESN2,DNA2,TFAP2D,E2F4,E2F5,ZNF691,TAF3,EGFR,ZNF706,EP300,ERCC3,PHF20,ESR1,ESR2,ESRRA,ESRRG,ZNF589,PRKAG2,ING5,MED15,TRIM33,TAF9B,MTOR,…
Pathway	1268854	Disease	BioSystems: REACTOME	0.0001574	0.5541	0.006089	0.05324	397	867	45.7901	SEH1L,ACACA,ADAM10,AP2A1,AP1B1,AP2B1,AP1G1,JAG1,AKT2,ALB,SLC25A6,APC,APP,FASLG,ARRB2,BCR,CALM1,CALM2,CALM3,CALR,CANX,CAST,CBL,CCNC,CCNT2,CD9,CD28,CD80,CD86,CDC25A,CDC25B,CDK7,CDK8,CDKN1A,CDKN1B,MUC21,CHUK,AP2M1,CLCN6,CLTC,CREB1,CREBBP,CSF2RB,CSNK1A1,VCAN,NCAN,CTBP2,CTNNB1,CTNND1,CUX1,DAG1,TRAT1,HBEGF,DERL2,TAF3,APH1A,EGFR,IRAK4,EP300,EPS15,ERBB3,ERBB4,EREG,ERCC3,FGF1,FGF2,ANTXR1,FGF6,FGF7,FGF9,FG…
Pathway	1268701	Post-translational protein modification	BioSystems: REACTOME	0.00013	0.4577	0.005143	0.04497	469	1041	45.0528	SEH1L,MBD6,GALNT13,PARP1,ADRB2,ALPL,AMFR,ANK1,ANK2,ANK3,APC,BIRC5,ARCN1,ARF3,ARF4,RHOA,ARRB2,STS,ARSD,BARD1,BMI1,BRCA1,CALM1,CALM2,CALM3,CALR,CANX,CCNA2,CD59,CDC25A,CDC34,CDKN2A,MUC21,CTSC,CEACAM7,CHM,CHML,COPA,B3GALNT2,CPM,CSNK1D,NUS1,RAB33B,CYLD,DAD1,CD55,DAG1,COG3,DDOST,CNIH3,NTM,DYNC1I1,DYNC1LI2,DERL2,TMED7,ST8SIA3,EEF1A1,RAB34,SAR1B,EIF5A,DYNC1LI1,A4GNT,DCTN4,EP300,RAB9B,B3GNT5,ESR1,MAGT1,NR…
Pathway	1270302	Developmental Biology	BioSystems: REACTOME	0.0002054	0.7231	0.007692	0.06726	484	1081	44.7734	ABL1,ABL2,ACTG1,ACTN2,ACVR1B,ACVR2A,ACVR2B,ADAM10,AP2A1,AP2B1,AKT2,ALCAM,ANGPT1,ANK1,ANK2,ANK3,RHOA,RHOB,ARRB2,BNIP2,KLF5,CACNA1C,CACNB1,CACNB2,CACNB4,CALM1,CALM2,CALM3,CAMK2B,CAMK2D,CAMK2G,CCNC,CCND3,CDC42,CDH2,CDK8,CDSN,CEBPD,AP2M1,CLTC,CNTN1,COL4A1,COL4A3,COL4A4,CREB1,CREBBP,CRMP1,MAPK14,CSF2RB,CSNK2A1,CSNK2A2,NCAN,CSTA,CTNNA1,CTNNB1,DCC,DCX,DLG1,DLG3,DLG4,CDON,DPYSL2,DPYSL3,DSC2,DSC3,HBEGF,DU…
